# Supplementary material for: Comparative phosphoproteomic analysis reveals signaling networks regulating monopolar and bipolar cytokinesis
Source: Sci Rep. 2018 Feb 2;8:2269. doi: 10.1038/s41598-018-20231-5 (PMC5797227; doi:10.1038/s41598-018-20231-5)
Supplement: Supplementary file 2 — Supplementary Dataset 1 [file 41598_2018_20231_MOESM2_ESM.xlsx]

## Sheet: Bioreplicate 1_Peptide
Sequence	# PSMs	# Proteins	# Protein Groups	Protein Group Accessions	Protein Group Descriptions	Modifications	MH+ [Da]	phosphoRS Isoform Probability	phosphoRS Site Probabilities	Area	Heavy/Light	Heavy/Light Count	Heavy/Light Variability [%]	q-Value	PEP	phosphoRS Binomial Peptide Score
SSGSPYGGGYGSGGGSGGYGSR	12	1	1	P51991	Heterogeneous nuclear ribonucleoprotein A3 OS=Homo sapiens GN=HNRNPA3 PE=1 SV=2 - [ROA3_HUMAN]	N-Term(Dimethyl:2H(6)13C(2)); S4(Phospho)	2026.83	1	S(1): 0.0; S(2): 0.0; S(4): 100.0; Y(6): 0.0; Y(10): 0.0; S(12): 0.0; S(16): 0.0; Y(19): 0.0; S(21): 0.0	770032979	0.870064	-;-;-;-;-;-;-;-;-;-;-;1;-;-;-;-;-;-;-;-;-;-;-;-;-;-;-;-;-;-;3;-;-;-;-;-;-;-;-;-	11.9126	0	6.18658e-15	714.309
NENTEGSPQEDGVELEGLK	10	1	1	P11388	DNA topoisomerase 2-alpha OS=Homo sapiens GN=TOP2A PE=1 SV=3 - [TOP2A_HUMAN]	N-Term(Dimethyl); S7(Phospho); K19(Dimethyl)	2180.96	1	T(4): 0.0; S(7): 100.0	1.15694e+09	1.2369	-;-;-;-;-;-;-;-;-;-;-;-;-;-;-;-;-;-;-;-;-;-;-;-;-;-;-;-;-;-;2;-;-;-;-;-;-;-;-;1	5.96172	0	6.281e-10	498.296
SSGSPYGGGYGSGGGSGGYGSR	12	1	1	P51991	Heterogeneous nuclear ribonucleoprotein A3 OS=Homo sapiens GN=HNRNPA3 PE=1 SV=2 - [ROA3_HUMAN]	N-Term(Dimethyl); S4(Phospho)	2018.79	1	S(1): 0.0; S(2): 0.0; S(4): 100.0; Y(6): 0.0; Y(10): 0.0; S(12): 0.0; S(16): 0.0; Y(19): 0.0; S(21): 0.0	902258805	1.03922	-;-;-;-;-;-;-;-;-;-;1;-;-;-;-;-;-;-;-;-;-;-;-;-;-;-;-;-;-;-;2;1;-;-;-;-;-;-;-;1	29.9977	0	4.296e-16	615.959
AADSDDGAVSAPAASDGGVSK	8	1	1	Q96GM8	Target of EGR1 protein 1 OS=Homo sapiens GN=TOE1 PE=1 SV=1 - [TOE1_HUMAN]	N-Term(Dimethyl); S4(Phospho); K21(Dimethyl)	1983.85	1	S(4): 100.0; S(10): 0.0; S(15): 0.0; S(20): 0.0	6.9422e+08	1.5601	-;-;-;-;-;-;-;-;-;-;-;-;-;-;-;-;-;-;-;-;-;-;-;-;-;-;-;-;-;-;4;-;-;-;-;-;-;-;-;-		0	1.082e-11	562.542
SVSTPSEAGSQDSGDGAVGSR	4	1	1	Q13409	Cytoplasmic dynein 1 intermediate chain 2 OS=Homo sapiens GN=DYNC1I2 PE=1 SV=3 - [DC1I2_HUMAN]	N-Term(Dimethyl:2H(6)13C(2)); T4(Phospho)	2066.91	0.999998	S(1): 0.0; S(3): 0.0; T(4): 100.0; S(6): 0.0; S(10): 0.0; S(13): 0.0; S(20): 0.0	3.01818e+08				0	1.557e-11	445.564
AADSDDGAVSAPAASDGGVSK	5	1	1	Q96GM8	Target of EGR1 protein 1 OS=Homo sapiens GN=TOE1 PE=1 SV=1 - [TOE1_HUMAN]	N-Term(Dimethyl:2H(6)13C(2)); S4(Phospho); K21(Dimethyl:2H(6)13C(2))	1999.94	1	S(4): 100.0; S(10): 0.0; S(15): 0.0; S(20): 0.0	1.09054e+09	1.31312	-;-;-;-;-;-;-;-;-;-;1;-;-;-;-;-;-;-;-;-;-;-;-;-;-;-;-;-;-;-;1;-;-;-;-;-;-;-;-;1	67.4525	0	1.513e-12	581.337
SQSSDTEQQSPTSGGGK	17	1	1	P23588	Eukaryotic translation initiation factor 4B OS=Homo sapiens GN=EIF4B PE=1 SV=2 - [IF4B_HUMAN]	N-Term(Dimethyl); S10(Phospho); K17(Dimethyl)	1816.76	1	S(1): 0.0; S(3): 0.0; S(4): 0.0; T(6): 0.0; S(10): 100.0; T(12): 0.0; S(13): 0.0	1010117193	0.99251	-;-;-;-;-;-;-;-;-;-;1;2;-;-;-;-;-;-;-;-;-;-;-;-;-;-;-;-;-;-;3;-;-;-;-;-;-;-;-;-	11.2363	0	2.258e-10	503.265
GAILSEEELAAMSPTAAAVAK	10	1	1	P12270	Nucleoprotein TPR OS=Homo sapiens GN=TPR PE=1 SV=3 - [TPR_HUMAN]	N-Term(Dimethyl); S13(Phospho); K21(Dimethyl)	2166.08	0.999953	S(5): 0.0; S(13): 100.0; T(15): 0.0	6.2216e+08	1.07239	-;-;-;-;-;-;-;-;-;-;1;-;-;-;-;-;-;-;-;-;-;-;-;-;-;-;-;-;-;-;2;1;-;-;-;-;-;-;-;-	64.1038	0	2.984e-09	579.519
GTNTSSPYDAGADYLR	1	1	1	Q8ND82	Zinc finger protein 280C OS=Homo sapiens GN=ZNF280C PE=1 SV=1 - [Z280C_HUMAN]	N-Term(Dimethyl:2H(6)13C(2)); S6(Phospho)	1803.8	0.999999	T(2): 0.0; T(4): 0.0; S(5): 0.0; S(6): 100.0; Y(8): 0.0; Y(14): 0.0	0				0	5.613e-10	446.937
GAILSEEELAAMSPTAAAVAK	5	1	1	P12270	Nucleoprotein TPR OS=Homo sapiens GN=TPR PE=1 SV=3 - [TPR_HUMAN]	N-Term(Dimethyl:2H(6)13C(2)); S13(Phospho); K21(Dimethyl:2H(6)13C(2))	2182.17	0.999936	S(5): 0.0; S(13): 100.0; T(15): 0.0	4.48398e+08				0	6.062e-09	556.47
TIGGGDDSFNTFFSETGAGK	4	5	2	Q9BQE3;P68363	Tubulin alpha-1C chain OS=Homo sapiens GN=TUBA1C PE=1 SV=1 - [TBA1C_HUMAN];Tubulin alpha-1B chain OS=Homo sapiens GN=TUBA1B PE=1 SV=1 - [TBA1B_HUMAN]	N-Term(Dimethyl); S8(Phospho); K20(Dimethyl)	2143.92	1	T(1): 0.0; S(8): 100.0; T(11): 0.0; S(14): 0.0; T(16): 0.0	3614704				0	1.027e-10	553.484
NMGGPYGGGNYGPGGSGGSGGYGGR	8	1	1	P22626	Heterogeneous nuclear ribonucleoproteins A2/B1 OS=Homo sapiens GN=HNRNPA2B1 PE=1 SV=2 - [ROA2_HUMAN]	N-Term(Dimethyl); S19(Phospho)	2297.9	0.999926	Y(6): 0.0; Y(11): 0.0; S(16): 0.0; S(19): 100.0; Y(22): 0.0	8.03994e+08	0.780946	-;-;-;-;-;-;-;-;-;-;1;-;-;-;-;-;-;-;-;-;-;-;-;-;-;-;-;-;-;-;-;1;-;-;-;-;-;-;-;-	6.24678	0	4.296e-16	699.783
GYYSPYSVSGSGSTAGSR	11	1	1	Q15149	Plectin OS=Homo sapiens GN=PLEC PE=1 SV=3 - [PLEC_HUMAN]	N-Term(Dimethyl); S13(Phospho)	1890.79	0.994219	Y(2): 0.0; Y(3): 0.0; S(4): 0.0; Y(6): 0.0; S(7): 0.0; S(9): 0.0; S(11): 0.0; S(13): 99.4; T(14): 0.6; S(17): 0.0	9.64115e+08				0	1.177e-08	657.888
VTAEADSSSPTGILATSESK	2	1	1	A0MZ66	Shootin-1 OS=Homo sapiens GN=KIAA1598 PE=1 SV=4 - [SHOT1_HUMAN]	N-Term(Dimethyl:2H(6)13C(2)); S9(Phospho); K20(Dimethyl:2H(6)13C(2))	2103.07	0.991282	T(2): 0.0; S(7): 0.0; S(8): 0.9; S(9): 99.1; T(11): 0.0; T(16): 0.0; S(17): 0.0; S(19): 0.0	4.10173e+08	0.552126	-;-;-;-;-;-;-;-;-;-;-;-;-;-;-;-;-;-;-;-;-;-;-;-;-;-;-;-;-;-;1;-;-;-;-;-;-;-;-;-		0	2.189e-10	510.062
ASLGSLEGEAEAEASSPK	21	1	1	Q09666	Neuroblast differentiation-associated protein AHNAK OS=Homo sapiens GN=AHNAK PE=1 SV=2 - [AHNK_HUMAN]	N-Term(Dimethyl:2H(6)13C(2)); S5(Phospho); K18(Dimethyl:2H(6)13C(2))	1884.94	1	S(2): 0.0; S(5): 100.0; S(15): 0.0; S(16): 0.0	2.4884e+09	1.53877	-;-;-;-;-;-;-;-;-;-;-;-;-;-;-;-;-;-;-;-;-;-;-;-;-;-;-;-;-;-;2;-;-;-;-;-;-;-;-;-		0	1.446e-10	538.342
SVGGSGGGSFGDNLVTR	4	1	1	P02545	Prelamin-A/C OS=Homo sapiens GN=LMNA PE=1 SV=1 - [LMNA_HUMAN]	N-Term(Dimethyl); S9(Phospho)	1674.75	1	S(1): 0.0; S(5): 0.0; S(9): 100.0; T(16): 0.0	2.96361e+08	1.38698	-;-;-;-;-;-;-;-;-;-;-;-;-;-;-;-;-;-;-;-;-;-;-;-;-;-;-;-;-;-;1;-;-;-;-;-;-;-;-;-		0	5.117e-09	617.216
SSSPAPADIAQTVQEDLR	99	1	1	Q13283	Ras GTPase-activating protein-binding protein 1 OS=Homo sapiens GN=G3BP1 PE=1 SV=1 - [G3BP1_HUMAN]	N-Term(Dimethyl); S3(Phospho)	1992.93	1	S(1): 0.0; S(2): 0.0; S(3): 100.0; T(12): 0.0	15134186540	1.23938	-;-;-;-;-;-;-;-;-;-;2;1;-;-;-;-;-;-;-;-;-;-;-;-;-;-;-;-;1;2;2;2;-;-;-;-;-;-;-;-	18.1953	0	9.065e-10	587.64
SSSPAPADIAQTVQEDLR	123	1	1	Q13283	Ras GTPase-activating protein-binding protein 1 OS=Homo sapiens GN=G3BP1 PE=1 SV=1 - [G3BP1_HUMAN]	N-Term(Dimethyl:2H(6)13C(2)); S3(Phospho)	2000.97	1	S(1): 0.0; S(2): 0.0; S(3): 100.0; T(12): 0.0	2.00558e+10	1.62732	-;-;-;-;-;-;-;-;-;2;-;2;-;-;-;-;-;-;-;-;-;-;-;-;-;-;-;-;-;-;1;-;-;-;-;-;-;-;-;2	31.4769	0	1.524e-11	619.924
VTAEADSSSPTGILATSESK	8	1	1	A0MZ66	Shootin-1 OS=Homo sapiens GN=KIAA1598 PE=1 SV=4 - [SHOT1_HUMAN]	N-Term(Dimethyl); S9(Phospho); K20(Dimethyl)	2086.98	0.992317	T(2): 0.0; S(7): 0.0; S(8): 0.8; S(9): 99.2; T(11): 0.0; T(16): 0.0; S(17): 0.0; S(19): 0.0	184946119	0.484267	-;-;-;-;-;-;-;-;-;-;-;-;-;-;-;-;-;-;-;-;-;-;-;-;-;-;-;-;-;-;1;-;-;-;-;-;-;-;-;1	59.4971	0	3.197e-10	511.051
NMGGPYGGGNYGPGGSGGSGGYGGR	7	1	1	P22626	Heterogeneous nuclear ribonucleoproteins A2/B1 OS=Homo sapiens GN=HNRNPA2B1 PE=1 SV=2 - [ROA2_HUMAN]	N-Term(Dimethyl:2H(6)13C(2)); S19(Phospho)	2305.94	0.999999	Y(6): 0.0; Y(11): 0.0; S(16): 0.0; S(19): 100.0; Y(22): 0.0	6.69993e+08	0.83006	-;-;-;-;-;-;-;-;-;-;-;-;-;-;-;-;-;-;-;-;-;-;-;-;-;-;-;-;-;-;1;-;-;-;-;-;-;-;-;-		0	2.188e-08	666.871
SVSSNVASVSPIPAGSK	3	1	1	Q9Y6G9	Cytoplasmic dynein 1 light intermediate chain 1 OS=Homo sapiens GN=DYNC1LI1 PE=1 SV=3 - [DC1L1_HUMAN]	N-Term(Dimethyl); S10(Phospho); K17(Dimethyl)	1722.87	1	S(1): 0.0; S(3): 0.0; S(4): 0.0; S(8): 0.0; S(10): 100.0; S(16): 0.0	299508426	0.0956873	-;-;-;-;-;-;-;-;-;-;-;-;-;-;-;-;-;-;-;-;-;-;-;-;-;-;-;-;-;-;-;1;-;-;-;-;-;-;-;-		0	2.767e-08	580.988
DYTGCSTSESLSPVK	7	1	1	O95297	Myelin protein zero-like protein 1 OS=Homo sapiens GN=MPZL1 PE=1 SV=1 - [MPZL1_HUMAN]	N-Term(Dimethyl); C5(Carbamidomethyl); S12(Phospho); K15(Dimethyl)	1766.76	1	Y(2): 0.0; T(3): 0.0; S(6): 0.0; T(7): 0.0; S(8): 0.0; S(10): 0.0; S(12): 100.0	6.70017e+08	1.06501	-;-;-;-;-;-;-;-;-;-;1;-;-;-;-;-;-;-;-;-;-;-;-;-;-;-;-;-;-;-;1;-;-;-;-;-;-;-;-;-	0.29179	0	1.491e-08	451.593
SSPATSLFVELDEEEVK	28	1	1	Q9BXK5	Bcl-2-like protein 13 OS=Homo sapiens GN=BCL2L13 PE=1 SV=1 - [B2L13_HUMAN]	N-Term(Dimethyl); S2(Phospho); K17(Dimethyl)	2015.95	0.999929	S(1): 0.0; S(2): 100.0; T(5): 0.0; S(6): 0.0	2.16353e+08	0.755921	-;-;-;-;-;-;-;-;-;-;-;-;-;-;-;-;-;-;-;-;-;-;-;-;-;-;-;-;-;-;2;-;1;-;-;-;-;-;-;-	101.069	0	9.231e-11	438.816
SVGGSGGGSFGDNLVTR	6	1	1	P02545	Prelamin-A/C OS=Homo sapiens GN=LMNA PE=1 SV=1 - [LMNA_HUMAN]	N-Term(Dimethyl:2H(6)13C(2)); S9(Phospho)	1682.79	1	S(1): 0.0; S(5): 0.0; S(9): 100.0; T(16): 0.0	271750631	0.916957	-;-;-;-;-;-;-;-;-;-;-;-;-;-;-;-;-;-;-;-;-;-;-;-;-;-;-;-;-;-;1;-;-;-;-;-;-;-;-;-		0	2.194e-08	471.224
SSSVGSSSSYPISPAVSR	28	1	1	Q15149	Plectin OS=Homo sapiens GN=PLEC PE=1 SV=3 - [PLEC_HUMAN]	N-Term(Dimethyl:2H(6)13C(2)); S13(Phospho)	1870.9	1	S(1): 0.0; S(2): 0.0; S(3): 0.0; S(6): 0.0; S(7): 0.0; S(8): 0.0; S(9): 0.0; Y(10): 0.0; S(13): 100.0; S(17): 0.0	2719837500	2.18446	-;-;-;-;-;-;-;-;-;-;2;2;-;-;-;-;-;-;-;-;-;-;-;-;-;-;-;-;1;1;-;1;-;-;-;-;-;-;-;2	44.4065	0	7.168e-08	587.775
NENTEGSPQEDGVELEGLK	12	1	1	P11388	DNA topoisomerase 2-alpha OS=Homo sapiens GN=TOP2A PE=1 SV=3 - [TOP2A_HUMAN]	N-Term(Dimethyl:2H(6)13C(2)); S7(Phospho); K19(Dimethyl:2H(6)13C(2))	2197.05	1	T(4): 0.0; S(7): 100.0	1432264525	6.06387	-;-;-;-;-;-;-;-;-;-;-;-;-;-;-;-;-;-;-;-;-;-;-;-;-;-;-;-;-;-;-;-;-;-;-;-;-;-;-;1		0	4.296e-16	492.349
SVSTPSEAGSQDSGDGAVGSR	8	1	1	Q13409	Cytoplasmic dynein 1 intermediate chain 2 OS=Homo sapiens GN=DYNC1I2 PE=1 SV=3 - [DC1I2_HUMAN]	N-Term(Dimethyl); T4(Phospho)	2058.86	0.999999	S(1): 0.0; S(3): 0.0; T(4): 100.0; S(6): 0.0; S(10): 0.0; S(13): 0.0; S(20): 0.0	6.72464e+08	0.415677	-;-;-;-;-;-;-;-;-;-;-;-;-;-;-;-;-;-;-;-;-;-;-;-;-;-;-;-;-;-;1;-;-;-;-;-;-;-;-;1	12.0991	0	4.296e-16	496.424
AGTDSPVSCASVTEER	2	1	1	Q69YH5	Cell division cycle-associated protein 2 OS=Homo sapiens GN=CDCA2 PE=1 SV=2 - [CDCA2_HUMAN]	N-Term(Dimethyl:2H(6)13C(2)); S5(Phospho); C9(Carbamidomethyl)	1781.78	1	T(3): 0.0; S(5): 100.0; S(8): 0.0; S(11): 0.0; T(13): 0.0	3.56978e+08				0	4.844e-09	451.264
VLGSEGEEEDEALSPAK	6	1	1	P18858	DNA ligase 1 OS=Homo sapiens GN=LIG1 PE=1 SV=1 - [DNLI1_HUMAN]	N-Term(Dimethyl); S14(Phospho); K17(Dimethyl)	1895.85	1	S(4): 0.0; S(14): 100.0	416652092	0.888281	-;-;-;-;-;-;-;-;-;-;-;-;-;-;-;-;-;-;-;-;-;-;-;-;-;-;-;-;-;-;1;-;-;-;-;-;-;-;-;-		0	5.749e-09	555.673
LLELTSSYSPDVSDYK	4	1	1	P38432	Coilin OS=Homo sapiens GN=COIL PE=1 SV=1 - [COIL_HUMAN]	N-Term(Dimethyl); S9(Phospho); K16(Dimethyl)	1952.91	0.992867	T(5): 0.0; S(6): 0.0; S(7): 0.0; Y(8): 0.7; S(9): 99.3; S(13): 0.0; Y(15): 0.0	85271458	0.773714	-;-;-;-;-;-;-;-;-;-;-;-;-;-;-;-;-;-;-;-;-;-;-;-;-;-;-;-;-;-;2;-;-;-;-;-;-;-;-;-		0	1.528e-07	453.593
ASVLDTSMSAGSGSPSK	2	1	1	Q9UPQ0	LIM and calponin homology domains-containing protein 1 OS=Homo sapiens GN=LIMCH1 PE=1 SV=4 - [LIMC1_HUMAN]	N-Term(Dimethyl:2H(6)13C(2)); S14(Phospho); K17(Dimethyl:2H(6)13C(2))	1733.86	0.999897	S(2): 0.0; T(6): 0.0; S(7): 0.0; S(9): 0.0; S(12): 0.0; S(14): 100.0; S(16): 0.0	1.57874e+08				0	2.004e-09	504.045
LLELTSSYSPDVSDYK	8	1	1	P38432	Coilin OS=Homo sapiens GN=COIL PE=1 SV=1 - [COIL_HUMAN]	N-Term(Dimethyl:2H(6)13C(2)); S9(Phospho); K16(Dimethyl:2H(6)13C(2))	1969	0.977094	T(5): 0.0; S(6): 0.8; S(7): 0.8; Y(8): 0.8; S(9): 97.7; S(13): 0.0; Y(15): 0.0	132923394	2.48871	-;-;-;-;-;-;-;-;-;-;-;-;-;-;-;-;-;-;-;-;-;-;-;-;-;-;-;-;-;-;1;-;-;-;-;-;-;-;-;-		0	2.497e-07	412.9
AGTDSPVSCASVTEER	2	1	1	Q69YH5	Cell division cycle-associated protein 2 OS=Homo sapiens GN=CDCA2 PE=1 SV=2 - [CDCA2_HUMAN]	N-Term(Dimethyl); S5(Phospho); C9(Carbamidomethyl)	1773.74	1	T(3): 0.0; S(5): 100.0; S(8): 0.0; S(11): 0.0; T(13): 0.0	2.67782e+08	1.32172	-;-;-;-;-;-;-;-;-;-;-;-;-;-;-;-;-;-;-;-;-;-;-;-;-;-;-;-;-;-;1;-;-;-;-;-;-;-;-;-		0	1.074e-08	437.087
EGEEPTVYSDEEEPKDESAR	5	1	1	O00264	Membrane-associated progesterone receptor component 1 OS=Homo sapiens GN=PGRMC1 PE=1 SV=3 - [PGRC1_HUMAN]	N-Term(Dimethyl:2H(6)13C(2)); S9(Phospho); K15(Dimethyl:2H(6)13C(2))	2448.09	0.999959	T(6): 0.0; Y(8): 0.0; S(9): 100.0; S(18): 0.0	2.91288e+09	6.95282	-;1;-;-;-;-;-;-;-;-;-;-;-;-;-;-;-;-;-;-;-;-;-;-;-;-;-;-;-;-;-;-;-;-;-;-;-;-;-;-		0	3.934e-10	555.557
NLGSINTELQDVQR	4	1	1	O75396	Vesicle-trafficking protein SEC22b OS=Homo sapiens GN=SEC22B PE=1 SV=4 - [SC22B_HUMAN]	N-Term(Dimethyl); S4(Phospho)	1694.81	1	S(4): 100.0; T(7): 0.0	1.70866e+08	0.36876	-;-;-;-;-;-;-;-;-;-;-;-;-;-;-;-;-;-;-;-;-;-;-;-;-;-;-;-;-;-;1;-;-;-;-;-;-;-;-;1	29.8022	0	3.157e-08	370.341
DAEDAMDAMDGAVLDGR	17	1	1	Q01130	Serine/arginine-rich splicing factor 2 OS=Homo sapiens GN=SRSF2 PE=1 SV=4 - [SRSF2_HUMAN]	N-Term(Dimethyl:2H(6)13C(2))	1787.79			1753118220	8.38551	-;1;-;-;-;-;-;-;-;-;-;2;1;2;-;-;-;-;-;-;-;-;-;-;-;-;-;-;-;1;1;1;-;-;-;-;-;-;-;1	154.202	0	4.296e-16
EVDGLLTSEPMGSPVSSK	6	1	1	Q8WWM7	Ataxin-2-like protein OS=Homo sapiens GN=ATXN2L PE=1 SV=2 - [ATX2L_HUMAN]	N-Term(Dimethyl); S13(Phospho); K18(Dimethyl)	1968.92	0.999937	T(7): 0.0; S(8): 0.0; S(13): 100.0; S(16): 0.0; S(17): 0.0	2.86446e+08	1.41603	-;-;-;-;-;-;-;-;-;-;-;-;-;-;-;-;-;-;-;-;-;-;-;-;-;-;-;-;-;-;1;-;-;-;-;-;-;-;-;-		0	4.113e-09	432.424
SQSSDTEQQSPTSGGGK	14	1	1	P23588	Eukaryotic translation initiation factor 4B OS=Homo sapiens GN=EIF4B PE=1 SV=2 - [IF4B_HUMAN]	N-Term(Dimethyl:2H(6)13C(2)); S10(Phospho); K17(Dimethyl:2H(6)13C(2))	1832.85	1	S(1): 0.0; S(3): 0.0; S(4): 0.0; T(6): 0.0; S(10): 100.0; T(12): 0.0; S(13): 0.0	9.10399e+08	2.51967	-;-;-;-;-;-;-;-;-;-;1;2;-;-;-;-;-;-;-;-;-;-;-;-;-;-;-;-;-;-;1;-;-;-;-;-;-;-;-;-	92.404	0	8.299e-09	466.085
LAVDEEENADNNTK	27	1	1	P02786	Transferrin receptor protein 1 OS=Homo sapiens GN=TFRC PE=1 SV=2 - [TFR1_HUMAN]	N-Term(Dimethyl); K14(Dimethyl)	1617.76			46470059980	1.16508	-;1;-;-;-;-;-;-;-;-;1;-;2;1;-;1;-;-;-;-;-;-;-;-;-;-;-;-;-;-;-;1;1;-;-;-;-;-;-;-	25.5614	0	7.812e-10
YQGDGIVEDEEETMENNEEK	9	1	1	Q9NYF8	Bcl-2-associated transcription factor 1 OS=Homo sapiens GN=BCLAF1 PE=1 SV=2 - [BCLF1_HUMAN]	N-Term(Dimethyl:2H(6)13C(2)); K20(Dimethyl:2H(6)13C(2))	2430.11			5.59748e+08	1.79843	-;1;-;-;-;-;-;-;-;-;1;-;-;-;-;-;-;-;-;-;-;-;-;-;-;-;-;-;-;-;1;2;-;-;-;-;-;-;-;-	8.99636	0	4.296e-16
GTNTSSPYDAGADYLR	2	1	1	Q8ND82	Zinc finger protein 280C OS=Homo sapiens GN=ZNF280C PE=1 SV=1 - [Z280C_HUMAN]	N-Term(Dimethyl); S6(Phospho)	1795.75	0.999928	T(2): 0.0; T(4): 0.0; S(5): 0.0; S(6): 100.0; Y(8): 0.0; Y(14): 0.0	1.50063e+08	1.34362	-;-;-;-;-;-;-;-;-;-;-;-;-;-;-;-;-;-;-;-;-;-;-;-;-;-;-;-;-;-;1;-;-;-;-;-;-;-;-;-		0	5.455e-08	377.218
VVDYSQFQESDDADEDYGR	3	1	1	Q9H1E3	Nuclear ubiquitous casein and cyclin-dependent kinase substrate 1 OS=Homo sapiens GN=NUCKS1 PE=1 SV=1 - [NUCKS_HUMAN]	N-Term(Dimethyl:2H(6)13C(2)); S10(Phospho)	2353.95	1	Y(4): 0.0; S(5): 0.0; S(10): 100.0; Y(17): 0.0	5.75596e+08	3.67269	-;-;-;-;-;-;-;-;-;-;-;-;-;-;-;-;-;-;-;-;-;-;-;-;-;-;-;-;-;-;1;-;-;-;-;-;-;-;-;1	8.97481	0	5.361e-08	544.505
GSPLNAAPYGIESMSQDTEVR	4	1	1	P18031	Tyrosine-protein phosphatase non-receptor type 1 OS=Homo sapiens GN=PTPN1 PE=1 SV=1 - [PTN1_HUMAN]	N-Term(Dimethyl:2H(6)13C(2)); S2(Phospho)	2338.08	1	S(2): 100.0; Y(9): 0.0; S(13): 0.0; S(15): 0.0; T(18): 0.0	248072315	1.14638	-;-;-;-;-;-;-;-;-;-;-;-;-;-;-;-;-;-;-;-;-;-;-;-;-;-;-;-;-;-;1;-;-;-;-;-;-;-;-;-		0	5.196e-10	522.393
TIGGGDDSFNTFFSETGAGK	3	5	2	Q9BQE3;P68363	Tubulin alpha-1C chain OS=Homo sapiens GN=TUBA1C PE=1 SV=1 - [TBA1C_HUMAN];Tubulin alpha-1B chain OS=Homo sapiens GN=TUBA1B PE=1 SV=1 - [TBA1B_HUMAN]	N-Term(Dimethyl:2H(6)13C(2)); S8(Phospho); K20(Dimethyl:2H(6)13C(2))	2160.01	1	T(1): 0.0; S(8): 100.0; T(11): 0.0; S(14): 0.0; T(16): 0.0	7.74866e+07				0	4.284e-08	523.792
ASVLDTSMSAGSGSPSK	3	1	1	Q9UPQ0	LIM and calponin homology domains-containing protein 1 OS=Homo sapiens GN=LIMCH1 PE=1 SV=4 - [LIMC1_HUMAN]	N-Term(Dimethyl); S14(Phospho); K17(Dimethyl)	1717.77	0.99989	S(2): 0.0; T(6): 0.0; S(7): 0.0; S(9): 0.0; S(12): 0.0; S(14): 100.0; S(16): 0.0	2.07944e+08	0.759212	-;-;-;-;-;-;-;-;-;-;-;-;-;-;-;-;-;-;-;-;-;-;-;-;-;-;-;-;-;-;1;-;-;-;-;-;-;-;-;-		0	6.929e-08	529.672
AGLESGAEPGDGDSDTTK	15	1	1	O60832	H/ACA ribonucleoprotein complex subunit 4 OS=Homo sapiens GN=DKC1 PE=1 SV=3 - [DKC1_HUMAN]	N-Term(Dimethyl); S14(Phospho); K18(Dimethyl)	1842.76	0.999872	S(5): 0.0; S(14): 100.0; T(16): 0.0; T(17): 0.0	4629617655	2.73407	-;-;-;-;-;-;-;-;-;1;-;1;-;-;-;-;-;-;-;-;-;-;-;-;-;-;-;-;-;-;1;-;-;-;-;-;-;-;-;1	86.1642	0	6.8868e-08	506.739
ELEEVSPETPVVPATTQR	6	1	1	Q15149	Plectin OS=Homo sapiens GN=PLEC PE=1 SV=3 - [PLEC_HUMAN]	N-Term(Dimethyl); S6(Phospho)	2090	1	S(6): 100.0; T(9): 0.0; T(15): 0.0; T(16): 0.0	719817450	0.651284	-;-;-;-;-;-;-;-;-;-;-;-;-;-;-;-;-;-;-;-;-;-;-;-;-;-;-;-;-;-;1;-;-;-;-;-;-;-;-;1	11.4652	0	9.053e-07	516.106
DYEIESQNPLASPTNTLLGSAK	15	1	1	Q7Z417	Nuclear fragile X mental retardation-interacting protein 2 OS=Homo sapiens GN=NUFIP2 PE=1 SV=1 - [NUFP2_HUMAN]	N-Term(Dimethyl); S12(Phospho); K22(Dimethyl)	2484.19	0.999926	Y(2): 0.0; S(6): 0.0; S(12): 100.0; T(14): 0.0; T(16): 0.0; S(20): 0.0	3.13851e+08	1.26282	-;-;-;-;-;-;-;-;-;-;-;-;-;-;-;-;-;-;-;-;-;-;-;-;-;-;-;-;-;-;4;-;-;-;-;-;-;-;-;-		0	3.948e-09	517.202
VAAETQSPSLFGSTK	9	1	1	Q9UKX7	Nuclear pore complex protein Nup50 OS=Homo sapiens GN=NUP50 PE=1 SV=2 - [NUP50_HUMAN]	N-Term(Dimethyl); S7(Phospho); K15(Dimethyl)	1658.8	0.999999	T(5): 0.0; S(7): 100.0; S(9): 0.0; S(13): 0.0; T(14): 0.0	1.84419e+09	3.08199	-;-;-;-;-;-;-;-;-;-;-;-;-;-;-;-;-;-;-;-;-;-;-;-;-;-;-;-;-;-;2;1;-;-;-;-;-;-;-;-	111.013	0	1.382e-07	425.029
SSSVGSSSSYPISPAVSR	25	1	1	Q15149	Plectin OS=Homo sapiens GN=PLEC PE=1 SV=3 - [PLEC_HUMAN]	N-Term(Dimethyl); S13(Phospho)	1862.86	1	S(1): 0.0; S(2): 0.0; S(3): 0.0; S(6): 0.0; S(7): 0.0; S(8): 0.0; S(9): 0.0; Y(10): 0.0; S(13): 100.0; S(17): 0.0	1427344004	3.92674	-;-;-;-;-;-;-;-;-;-;-;-;-;-;-;-;-;-;-;-;-;-;-;-;-;-;-;-;-;-;2;1;-;-;-;-;-;-;-;-	69.4441	0	3.644e-08	619.362
ESSETPDQFMTADETR	3	1	1	P16070	CD44 antigen OS=Homo sapiens GN=CD44 PE=1 SV=3 - [CD44_HUMAN]	N-Term(Dimethyl); T5(Phospho)	1951.76	1	S(2): 0.0; S(3): 0.0; T(5): 100.0; T(11): 0.0; T(15): 0.0	2.53986e+08	0.850856	-;-;-;-;-;-;-;-;-;-;-;-;-;-;-;-;-;-;-;-;-;-;-;-;-;-;-;-;-;-;1;-;-;-;-;-;-;-;-;1	8.804	0	7.144e-09	470.895
GPAFNMASPESDFGINLK	19	1	1	Q09666	Neuroblast differentiation-associated protein AHNAK OS=Homo sapiens GN=AHNAK PE=1 SV=2 - [AHNK_HUMAN]	N-Term(Dimethyl); S8(Phospho); K18(Dimethyl)	2030.93	1	S(8): 100.0; S(11): 0.0	4.18095e+08	1.07692	-;-;-;-;-;-;-;-;-;-;1;1;-;-;-;-;-;-;-;-;-;-;-;-;-;-;-;-;-;-;2;1;-;-;-;-;-;-;-;-	50.0239	0	2.347e-15	553.642
SSLNSSPWSGLMALGNSR	10	1	1	Q8TCJ2	Dolichyl-diphosphooligosaccharide--protein glycosyltransferase subunit STT3B OS=Homo sapiens GN=STT3B PE=1 SV=1 - [STT3B_HUMAN]	N-Term(Dimethyl:2H(6)13C(2)); S6(Phospho)	1979.95	1	S(1): 0.0; S(2): 0.0; S(5): 0.0; S(6): 100.0; S(9): 0.0; S(17): 0.0	1.72943e+08	1.18524	-;-;-;-;-;-;-;-;-;-;-;-;-;-;-;-;-;-;-;-;-;-;-;-;-;-;-;-;-;-;2;-;-;-;-;-;-;-;-;-		0	4.296e-16	528.819
VISGTTLGYLSPK	4	1	1	Q9NUL3	Double-stranded RNA-binding protein Staufen homolog 2 OS=Homo sapiens GN=STAU2 PE=1 SV=1 - [STAU2_HUMAN]	N-Term(Dimethyl); S11(Phospho); K13(Dimethyl)	1471.78	1	S(3): 0.0; T(5): 0.0; T(6): 0.0; Y(9): 0.0; S(11): 100.0	3.91649e+08	0.846642	-;-;-;-;-;-;-;-;-;-;-;-;-;-;-;-;-;-;-;-;-;-;-;-;-;-;-;-;-;-;1;-;-;-;-;-;-;-;-;-		0	2.409e-13	445.646
ASSLGEIDESSELR	3	1	1	Q16513	Serine/threonine-protein kinase N2 OS=Homo sapiens GN=PKN2 PE=1 SV=1 - [PKN2_HUMAN]	N-Term(Dimethyl:2H(6)13C(2)); S3(Phospho)	1608.75	0.999964	S(2): 0.0; S(3): 100.0; S(10): 0.0; S(11): 0.0	1.0786e+07	3.33742	-;-;-;-;-;-;-;-;-;-;-;-;-;-;-;-;-;-;-;-;-;-;-;-;-;-;-;-;-;-;-;-;-;-;-;-;-;-;-;1		0	4.248e-09	473.555
DATNVGDEGGFAPNILENK	34	1	1	P06733	Alpha-enolase OS=Homo sapiens GN=ENO1 PE=1 SV=2 - [ENOA_HUMAN]	N-Term(Dimethyl:2H(6)13C(2)); K19(Dimethyl:2H(6)13C(2))	2033.08			5195034536	1.26577	-;2;-;-;-;-;-;-;-;-;2;2;4;3;-;-;-;-;-;-;-;-;-;-;-;-;-;-;1;1;1;1;-;-;-;-;-;-;-;1	47.0727	0	4.562e-11
ELGPLPDDDDMASPK	2	1	1	Q86U86	Protein polybromo-1 OS=Homo sapiens GN=PBRM1 PE=1 SV=1 - [PB1_HUMAN]	N-Term(Dimethyl); S13(Phospho); K15(Dimethyl)	1735.75	1	S(13): 100.0	1.88853e+08	0.674906	-;-;-;-;-;-;-;-;-;-;-;-;-;-;-;-;-;-;-;-;-;-;-;-;-;-;-;-;-;-;1;-;-;-;-;-;-;-;-;-		0	2.653e-07	537.244
DMSPLSETEMALGK	4	1	1	P27816	Microtubule-associated protein 4 OS=Homo sapiens GN=MAP4 PE=1 SV=3 - [MAP4_HUMAN]	N-Term(Dimethyl:2H(6)13C(2)); S3(Phospho); K14(Dimethyl:2H(6)13C(2))	1660.81	1	S(3): 100.0; S(6): 0.0; T(8): 0.0	1.28664e+08				0	1.201e-07	404.912
LLVDVDESTLSPEEQK	6	1	1	O75533	Splicing factor 3B subunit 1 OS=Homo sapiens GN=SF3B1 PE=1 SV=3 - [SF3B1_HUMAN]	N-Term(Dimethyl); S11(Phospho); K16(Dimethyl)	1937.94	1	S(8): 0.0; T(9): 0.0; S(11): 100.0	2.68146e+08	0.663477	-;-;-;-;-;-;-;-;-;-;-;-;-;-;-;-;-;-;-;-;-;-;-;-;-;-;-;-;-;-;1;-;-;-;-;-;-;-;-;-		0	2.054e-09	599.491
DYTGCSTSESLSPVK	6	1	1	O95297	Myelin protein zero-like protein 1 OS=Homo sapiens GN=MPZL1 PE=1 SV=1 - [MPZL1_HUMAN]	N-Term(Dimethyl:2H(6)13C(2)); C5(Carbamidomethyl); S12(Phospho); K15(Dimethyl:2H(6)13C(2))	1782.84	1	Y(2): 0.0; T(3): 0.0; S(6): 0.0; T(7): 0.0; S(8): 0.0; S(10): 0.0; S(12): 100.0	715044245	6.03993	-;-;-;-;-;-;-;-;-;-;-;1;-;-;-;-;-;-;-;-;-;-;-;-;-;-;-;-;-;-;-;-;-;-;-;-;-;-;-;1	111.315	0	1.215e-06	512.958
AMLDSGIYPPGSPGK	7	1	1	O95295	SNARE-associated protein Snapin OS=Homo sapiens GN=SNAPIN PE=1 SV=1 - [SNAPN_HUMAN]	N-Term(Dimethyl); S12(Phospho); K15(Dimethyl)	1625.76	1	S(5): 0.0; Y(8): 0.0; S(12): 100.0	187696034				0	1.974e-07	410.36
DYEIESQNPLASPTNTLLGSAK	8	1	1	Q7Z417	Nuclear fragile X mental retardation-interacting protein 2 OS=Homo sapiens GN=NUFIP2 PE=1 SV=1 - [NUFP2_HUMAN]	N-Term(Dimethyl:2H(6)13C(2)); S12(Phospho); K22(Dimethyl:2H(6)13C(2))	2500.28	0.999912	Y(2): 0.0; S(6): 0.0; S(12): 100.0; T(14): 0.0; T(16): 0.0; S(20): 0.0	4.26028e+08	2.53222	-;-;-;-;-;-;-;-;-;-;-;-;-;-;-;-;-;-;-;-;-;-;-;-;-;-;-;-;-;-;-;-;-;-;-;-;-;-;-;1		0	8.348e-09	475.904
GYYSPYSVSGSGSTAGSR	11	1	1	Q15149	Plectin OS=Homo sapiens GN=PLEC PE=1 SV=3 - [PLEC_HUMAN]	N-Term(Dimethyl:2H(6)13C(2)); S13(Phospho)	1898.83	0.987289	Y(2): 0.0; Y(3): 0.0; S(4): 0.0; Y(6): 0.0; S(7): 0.0; S(9): 0.0; S(11): 0.6; S(13): 98.7; T(14): 0.6; S(17): 0.0	1.02302e+09	1.5404	-;-;-;-;-;-;-;-;-;-;1;1;-;-;-;-;-;-;-;-;-;-;-;-;-;-;-;-;-;-;3;1;-;-;-;-;-;-;-;1	44.5519	0	4.296e-16	532.533
VSEEQTQPPSPAGAGMSTAMGR	6	1	1	Q16666	Gamma-interferon-inducible protein 16 OS=Homo sapiens GN=IFI16 PE=1 SV=3 - [IF16_HUMAN]	N-Term(Dimethyl:2H(6)13C(2)); S10(Phospho)	2305.04	1	S(2): 0.0; T(6): 0.0; S(10): 100.0; S(17): 0.0; T(18): 0.0	5.28066e+08	2.42696	-;-;-;-;-;-;-;-;-;-;1;-;-;-;-;-;-;-;-;-;-;-;-;-;-;-;-;-;-;-;2;-;-;-;-;-;-;-;-;-	2.08321	0	9.405e-10	502.193
VLGSEGEEEDEALSPAK	2	1	1	P18858	DNA ligase 1 OS=Homo sapiens GN=LIG1 PE=1 SV=1 - [DNLI1_HUMAN]	N-Term(Dimethyl:2H(6)13C(2)); S14(Phospho); K17(Dimethyl:2H(6)13C(2))	1911.94	1	S(4): 0.0; S(14): 100.0	142720665	1.87053	-;-;-;-;-;-;-;-;-;-;-;-;-;-;-;-;-;-;-;-;-;-;-;-;-;-;-;-;-;-;1;-;-;-;-;-;-;-;-;-		0	1.237e-10	583.891
LFPDTPLALDANK	23	1	1	Q12906	Interleukin enhancer-binding factor 3 OS=Homo sapiens GN=ILF3 PE=1 SV=3 - [ILF3_HUMAN]	N-Term(Dimethyl); T5(Phospho); K13(Dimethyl)	1550.79	1	T(5): 100.0	4.2448e+09	0.65917	-;-;-;-;-;-;-;-;-;-;1;1;-;-;-;-;-;-;-;-;-;-;-;-;-;-;-;-;-;-;2;-;-;-;-;-;-;-;-;-	29.7372	0	4.891e-08	531.584
SSTPPGESYFGVSSLQLK	36	1	1	Q9UQ35	Serine/arginine repetitive matrix protein 2 OS=Homo sapiens GN=SRRM2 PE=1 SV=2 - [SRRM2_HUMAN]	N-Term(Dimethyl:2H(6)13C(2)); T3(Phospho); K18(Dimethyl:2H(6)13C(2))	2036.05	0.999942	S(1): 0.0; S(2): 0.0; T(3): 100.0; S(8): 0.0; Y(9): 0.0; S(13): 0.0; S(14): 0.0	2479070612	1.32147	-;-;-;-;-;-;-;-;-;-;-;1;-;-;-;-;-;-;-;-;-;-;-;-;-;-;-;-;-;-;2;2;-;-;-;-;-;-;-;2	11.3409	0	4.296e-16	436.312
SSPATSLFVELDEEEVK	28	1	1	Q9BXK5	Bcl-2-like protein 13 OS=Homo sapiens GN=BCL2L13 PE=1 SV=1 - [B2L13_HUMAN]	N-Term(Dimethyl:2H(6)13C(2)); S2(Phospho); K17(Dimethyl:2H(6)13C(2))	2032.03	0.999929	S(1): 0.0; S(2): 100.0; T(5): 0.0; S(6): 0.0	192613376				0	2.197e-10	454.005
AGLESGAEPGDGDSDTTK	15	1	1	O60832	H/ACA ribonucleoprotein complex subunit 4 OS=Homo sapiens GN=DKC1 PE=1 SV=3 - [DKC1_HUMAN]	N-Term(Dimethyl:2H(6)13C(2)); S5(Phospho); K18(Dimethyl:2H(6)13C(2))	1858.85	1	S(5): 100.0; S(14): 0.0; T(16): 0.0; T(17): 0.0	7.5026e+09	2.14606	-;-;-;-;-;-;-;-;-;-;1;1;-;-;-;-;-;-;-;-;-;-;-;-;-;-;-;-;-;-;3;-;-;-;-;-;-;-;-;-	43.8498	0	1.405e-09	533.498
SAADSISESVPVGPK	2	1	1	P45974	Ubiquitin carboxyl-terminal hydrolase 5 OS=Homo sapiens GN=USP5 PE=1 SV=2 - [UBP5_HUMAN]	N-Term(Dimethyl:2H(6)13C(2)); S5(Phospho); K15(Dimethyl:2H(6)13C(2))	1595.85	1	S(1): 0.0; S(5): 100.0; S(7): 0.0; S(9): 0.0	15758117				0	6.178e-08	388.681
SQSLPNSLDYTQTSDPGR	4	1	1	Q96TC7	Regulator of microtubule dynamics protein 3 OS=Homo sapiens GN=RMDN3 PE=1 SV=2 - [RMD3_HUMAN]	N-Term(Dimethyl:2H(6)13C(2)); S3(Phospho)	2081.96	1	S(1): 0.0; S(3): 100.0; S(7): 0.0; Y(10): 0.0; T(11): 0.0; T(13): 0.0; S(14): 0.0	7.31948e+08	5.40713	-;-;-;-;-;-;-;-;-;-;-;-;-;-;-;-;-;-;-;-;-;-;-;-;-;-;-;-;-;-;1;-;-;-;-;-;-;-;-;1	84.4795	0	2.206e-09	572.77
TEIMSPLYQDEAPK	4	1	1	Q8IY81	pre-rRNA processing protein FTSJ3 OS=Homo sapiens GN=FTSJ3 PE=1 SV=2 - [SPB1_HUMAN]	N-Term(Dimethyl:2H(6)13C(2)); S5(Phospho); K14(Dimethyl:2H(6)13C(2))	1773.9	1	T(1): 0.0; S(5): 100.0; Y(8): 0.0	8.04313e+08				0	2.333e-08	559.741
EVDGLLTSEPMGSPVSSK	3	1	1	Q8WWM7	Ataxin-2-like protein OS=Homo sapiens GN=ATXN2L PE=1 SV=2 - [ATX2L_HUMAN]	N-Term(Dimethyl:2H(6)13C(2)); S13(Phospho); K18(Dimethyl:2H(6)13C(2))	1985.01	0.497598	T(7): 0.0; S(8): 0.0; S(13): 49.8; S(16): 49.8; S(17): 0.5	405616929				0	1.233e-08	393.408
TLSPTPSAEGYQDVR	1	1	1	O14639	Actin-binding LIM protein 1 OS=Homo sapiens GN=ABLIM1 PE=1 SV=3 - [ABLM1_HUMAN]	N-Term(Dimethyl:2H(6)13C(2)); S3(Phospho)	1736.83	1	T(1): 0.0; S(3): 100.0; T(5): 0.0; S(7): 0.0; Y(11): 0.0	0				0	3.538e-06	406.887
ELEEVSPETPVVPATTQR	4	1	1	Q15149	Plectin OS=Homo sapiens GN=PLEC PE=1 SV=3 - [PLEC_HUMAN]	N-Term(Dimethyl:2H(6)13C(2)); S6(Phospho)	2098.05	1	S(6): 100.0; T(9): 0.0; T(15): 0.0; T(16): 0.0	493201736	0.713424	-;-;-;-;-;-;-;-;-;-;-;-;-;-;-;-;-;-;-;-;-;-;-;-;-;-;-;-;-;-;1;-;-;-;-;-;-;-;-;-		0	2.712e-06	471.765
DATNVGDEGGFAPNILENK	35	1	1	P06733	Alpha-enolase OS=Homo sapiens GN=ENO1 PE=1 SV=2 - [ENOA_HUMAN]	N-Term(Dimethyl); K19(Dimethyl)	2016.99			4499448056	4.45119	-;-;-;-;-;-;-;-;-;-;2;1;-;1;1;-;-;-;-;-;-;-;-;-;-;-;-;-;1;1;1;1;1;-;-;1;-;-;-;1	204.302	0	1.603e-10
AVASPEATVSQTDENK	3	3	1	Q5SNT6	WASH complex subunit FAM21B OS=Homo sapiens GN=FAM21B PE=2 SV=2 - [FA21B_HUMAN]	N-Term(Dimethyl); S4(Phospho); K16(Dimethyl)	1782.82	1	S(4): 100.0; T(8): 0.0; S(10): 0.0; T(12): 0.0	7.80759e+08				0	1.335e-08	527.194
VAGPADAPMDSGAEEEK	2	1	1	Q8TEK3	Histone-lysine N-methyltransferase, H3 lysine-79 specific OS=Homo sapiens GN=DOT1L PE=1 SV=2 - [DOT1L_HUMAN]	N-Term(Dimethyl); S11(Phospho); K17(Dimethyl)	1809.76	1	S(11): 100.0	3.66751e+08				0	1.399e-08	545.507
QVPDSAATATAYLCGVK	9	1	1	P09923	Intestinal-type alkaline phosphatase OS=Homo sapiens GN=ALPI PE=1 SV=2 - [PPBI_HUMAN]	N-Term(Dimethyl); S5(Phospho); C14(Carbamidomethyl); K17(Dimethyl)	1887.89	1	S(5): 100.0; T(8): 0.0; T(10): 0.0; Y(12): 0.0	796319672	2.48865	-;-;-;-;-;-;-;-;-;-;-;-;-;-;-;-;-;-;-;-;-;-;-;-;-;-;-;-;-;-;2;-;-;-;-;-;-;-;-;-		0	2.611e-15	517.685
GEPAAAAAPEAGASPVEK	18	1	1	P29966	Myristoylated alanine-rich C-kinase substrate OS=Homo sapiens GN=MARCKS PE=1 SV=4 - [MARCS_HUMAN]	N-Term(Dimethyl); S14(Phospho); K18(Dimethyl)	1758.83	1	S(14): 100.0	16645863104	0.896892	-;-;-;-;-;-;-;-;-;-;1;1;-;-;-;-;-;-;-;-;-;-;-;-;-;-;-;-;-;-;1;-;-;-;-;-;-;-;-;1	36.8842	0	6.883e-07	659.638
EELMSSDLEETAGSTSIPK	13	1	1	O00567	Nucleolar protein 56 OS=Homo sapiens GN=NOP56 PE=1 SV=4 - [NOP56_HUMAN]	N-Term(Dimethyl:2H(6)13C(2)); S6(Phospho); K19(Dimethyl:2H(6)13C(2))	2176.05	0.999906	S(5): 0.0; S(6): 100.0; T(11): 0.0; S(14): 0.0; T(15): 0.0; S(16): 0.0	1.25695e+08	3.27876	-;-;-;-;-;-;-;-;-;-;-;-;-;-;-;-;-;-;-;-;-;-;-;-;-;-;-;-;-;-;2;-;-;-;-;-;-;-;-;1	54.0791	0	1.476e-08	453.991
AVASPEATVSQTDENK	3	3	1	Q5SNT6	WASH complex subunit FAM21B OS=Homo sapiens GN=FAM21B PE=2 SV=2 - [FA21B_HUMAN]	N-Term(Dimethyl:2H(6)13C(2)); S4(Phospho); K16(Dimethyl:2H(6)13C(2))	1798.9	1	S(4): 100.0; T(8): 0.0; S(10): 0.0; T(12): 0.0	5.03605e+08	0.646211	-;-;-;-;-;-;-;-;-;-;-;-;-;-;-;-;-;-;-;-;-;-;-;-;-;-;-;-;-;-;1;-;-;-;-;-;-;-;-;-		0	5.459e-07	502.687
VFVGGLSPDTSEEQIK	3	1	1	O14979	Heterogeneous nuclear ribonucleoprotein D-like OS=Homo sapiens GN=HNRNPDL PE=1 SV=3 - [HNRDL_HUMAN]	N-Term(Dimethyl:2H(6)13C(2)); S7(Phospho); K16(Dimethyl:2H(6)13C(2))	1857.98	1	S(7): 100.0; T(10): 0.0; S(11): 0.0	4.20056e+08	1.23059	-;-;-;-;-;-;-;-;-;-;-;-;-;-;-;-;-;-;-;-;-;-;-;-;-;-;-;-;-;-;1;-;-;-;-;-;-;-;-;-		0	5.958e-09	519.34
IAQLEEELEEEQGNTELINDR	11	1	1	P35579	Myosin-9 OS=Homo sapiens GN=MYH9 PE=1 SV=4 - [MYH9_HUMAN]	N-Term(Dimethyl:2H(6)13C(2))	2508.25			1.38435e+09	2.03586	-;2;-;-;-;-;-;-;-;-;1;-;-;-;-;-;-;-;-;-;-;-;-;-;-;-;-;-;-;-;1;3;-;-;-;-;-;-;-;-	21.9032	0	2.572e-16
LLESPGVEAGEGEAEK	2	1	1	Q6NYC8	Phostensin OS=Homo sapiens GN=PPP1R18 PE=1 SV=1 - [PPR18_HUMAN]	N-Term(Dimethyl:2H(6)13C(2)); S4(Phospho); K16(Dimethyl:2H(6)13C(2))	1766.9	1	S(4): 100.0	1.45001e+08	1.08242	-;-;-;-;-;-;-;-;-;-;-;-;-;-;-;-;-;-;-;-;-;-;-;-;-;-;-;-;-;-;1;-;-;-;-;-;-;-;-;-		0	3.64e-07	425.281
FGQAATMEGIGAIGGTPPAFNR	46	1	1	Q15233	Non-POU domain-containing octamer-binding protein OS=Homo sapiens GN=NONO PE=1 SV=4 - [NONO_HUMAN]	N-Term(Dimethyl); T16(Phospho)	2271.06	1	T(6): 0.0; T(16): 100.0	2077207732	1.05726	-;1;-;-;-;-;-;-;-;-;1;-;-;-;-;-;-;-;-;-;-;-;-;-;-;-;-;-;-;-;1;3;2;-;-;-;-;-;-;-	35.5745	0	3.093e-11	790.988
LLSPYSPQTQETDSAVQK	2	1	1	Q9P265	Disco-interacting protein 2 homolog B OS=Homo sapiens GN=DIP2B PE=1 SV=3 - [DIP2B_HUMAN]	N-Term(Dimethyl); S6(Phospho); K18(Dimethyl)	2128.02	0.999999	S(3): 0.0; Y(5): 0.0; S(6): 100.0; T(9): 0.0; T(12): 0.0; S(14): 0.0	3.40551e+08	0.415217	-;-;-;-;-;-;-;-;-;-;-;-;-;-;-;-;-;-;-;-;-;-;-;-;-;-;-;-;-;-;1;-;-;-;-;-;-;-;-;-		0	1.404e-07	518.573
TGSYGALAEITASK	2	1	1	O14974	Protein phosphatase 1 regulatory subunit 12A OS=Homo sapiens GN=PPP1R12A PE=1 SV=1 - [MYPT1_HUMAN]	N-Term(Dimethyl:2H(6)13C(2)); S3(Phospho); K14(Dimethyl:2H(6)13C(2))	1520.82	0.999999	T(1): 0.0; S(3): 100.0; Y(4): 0.0; T(11): 0.0; S(13): 0.0	1.80137e+08				0	4.109e-09	457.989
SQDVAVSPQQQQCSK	3	1	1	Q96F86	Enhancer of mRNA-decapping protein 3 OS=Homo sapiens GN=EDC3 PE=1 SV=1 - [EDC3_HUMAN]	N-Term(Dimethyl); S7(Phospho); C13(Carbamidomethyl); K15(Dimethyl)	1825.82	1	S(1): 0.0; S(7): 100.0; S(14): 0.0	325754902	0.223125	-;-;-;-;-;-;-;-;-;-;-;-;-;-;-;-;-;-;-;-;-;-;-;-;-;-;-;-;-;-;1;-;-;-;-;-;-;-;-;-		0	1.125e-07	407.594
SLYASSPGGVYATR	25	1	1	P08670	Vimentin OS=Homo sapiens GN=VIM PE=1 SV=4 - [VIME_HUMAN]	N-Term(Dimethyl:2H(6)13C(2)); S6(Phospho)	1544.75	0.993038	S(1): 0.0; Y(3): 0.0; S(5): 0.7; S(6): 99.3; Y(11): 0.0; T(13): 0.0	28025068088	1.55819	-;1;-;-;-;-;-;-;-;-;3;2;-;-;-;-;-;-;-;-;-;-;-;-;-;-;-;-;1;1;1;1;-;1;-;1;-;-;-;1	75	0	5.702e-06	436.2
NATDLQNSSMSEEELTK	4	1	1	P40855	Peroxisomal biogenesis factor 19 OS=Homo sapiens GN=PEX19 PE=1 SV=1 - [PEX19_HUMAN]	N-Term(Dimethyl); S9(Phospho); K17(Dimethyl)	2032.88	0.499983	T(3): 0.0; S(8): 0.0; S(9): 50.0; S(11): 50.0; T(16): 0.0	5.6417e+08	0.539215	-;-;-;-;-;-;-;-;-;-;-;-;-;-;-;-;-;-;-;-;-;-;-;-;-;-;-;-;-;-;-;-;-;-;-;-;-;-;-;1		0	4.129e-07	501.897
IAQLEEELEEEQGNTELINDR	11	1	1	P35579	Myosin-9 OS=Homo sapiens GN=MYH9 PE=1 SV=4 - [MYH9_HUMAN]	N-Term(Dimethyl)	2500.21			807230409	2.0024	-;-;-;-;-;-;-;-;-;-;-;-;-;-;-;-;-;-;-;-;-;-;-;-;-;-;-;-;-;-;1;1;1;-;-;-;-;-;-;-	4.90817	0	2.572e-16
TTWGDGGENSPCNVVSK	2	1	1	O00161	Synaptosomal-associated protein 23 OS=Homo sapiens GN=SNAP23 PE=1 SV=1 - [SNP23_HUMAN]	N-Term(Dimethyl:2H(6)13C(2)); S10(Phospho); C12(Carbamidomethyl); K17(Dimethyl:2H(6)13C(2))	1959.91	1	T(1): 0.0; T(2): 0.0; S(10): 100.0; S(16): 0.0	323451438				0	1.29e-08	566.079
QYTSPEEIDAQLQAEK	11	1	1	Q13442	28 kDa heat- and acid-stable phosphoprotein OS=Homo sapiens GN=PDAP1 PE=1 SV=1 - [HAP28_HUMAN]	N-Term(Dimethyl); S4(Phospho); K16(Dimethyl)	1985.91	0.999956	Y(2): 0.0; T(3): 0.0; S(4): 100.0	643859484	0.307429	-;-;-;-;-;-;-;-;-;-;-;-;-;-;-;-;-;-;-;-;-;-;-;-;-;-;-;-;-;-;2;-;-;-;-;-;-;-;-;1	12.9839	0	4.296e-16	448.684
SVSSPTSSNTPTPTK	2	1	1	Q5M775	Cytospin-B OS=Homo sapiens GN=SPECC1 PE=1 SV=1 - [CYTSB_HUMAN]	N-Term(Dimethyl); S4(Phospho); K15(Dimethyl)	1626.76	0.999927	S(1): 0.0; S(3): 0.0; S(4): 100.0; T(6): 0.0; S(7): 0.0; S(8): 0.0; T(10): 0.0; T(12): 0.0; T(14): 0.0	1.67696e+08	0.981276	-;-;-;-;-;-;-;-;-;-;-;-;-;-;-;-;-;-;-;-;-;-;-;-;-;-;-;-;-;-;1;-;-;-;-;-;-;-;-;-		0	2.984e-07	360.399
ASLGSLEGEAEAEASSPK	38	1	1	Q09666	Neuroblast differentiation-associated protein AHNAK OS=Homo sapiens GN=AHNAK PE=1 SV=2 - [AHNK_HUMAN]	N-Term(Dimethyl); S16(Phospho); K18(Dimethyl)	1868.85	0.992153	S(2): 0.0; S(5): 0.0; S(15): 0.8; S(16): 99.2	2.54085e+09	1.01773	-;-;-;-;-;-;-;-;-;-;2;-;-;-;-;-;-;-;-;-;-;-;-;-;-;-;-;-;-;-;2;1;-;-;-;-;-;-;-;1	35.6273	0	3.376e-11	564.264
EVDATSPAPSTSSTVK	6	1	1	Q16666	Gamma-interferon-inducible protein 16 OS=Homo sapiens GN=IFI16 PE=1 SV=3 - [IF16_HUMAN]	N-Term(Dimethyl); S6(Phospho); K16(Dimethyl)	1712.8	1	T(5): 0.0; S(6): 100.0; S(10): 0.0; T(11): 0.0; S(12): 0.0; S(13): 0.0; T(14): 0.0	3317324543	0.751487	-;-;-;-;-;-;-;-;-;-;1;1;-;-;-;-;-;-;-;-;-;-;-;-;-;-;-;-;-;-;-;-;-;-;-;-;-;-;-;-	4.72787	0	5.089e-08	525.925
LLEDGEDFNLGDALDSSNSMQTIQK	5	1	1	P05783	Keratin, type I cytoskeletal 18 OS=Homo sapiens GN=KRT18 PE=1 SV=2 - [K1C18_HUMAN]	N-Term(Dimethyl); S17(Phospho); K25(Dimethyl)	2876.29	0.999722	S(16): 0.0; S(17): 100.0; S(19): 0.0; T(22): 0.0	109463870	0.866515	-;-;-;-;-;-;-;-;-;-;1;1;-;-;-;-;-;-;-;-;-;-;-;-;-;-;-;-;-;-;-;-;-;-;-;-;-;-;-;-	17.0783	0	2.428e-09	462.922
DGVLTLANNVTPAK	3	1	1	P27816	Microtubule-associated protein 4 OS=Homo sapiens GN=MAP4 PE=1 SV=3 - [MAP4_HUMAN]	N-Term(Dimethyl); T11(Phospho); K14(Dimethyl)	1548.8	1	T(5): 0.0; T(11): 100.0	466992898				0	1.174e-07	429.06
TPAAAAAMNLASPR	11	1	1	Q9UQ35	Serine/arginine repetitive matrix protein 2 OS=Homo sapiens GN=SRRM2 PE=1 SV=2 - [SRRM2_HUMAN]	N-Term(Dimethyl:2H(6)13C(2)); S12(Phospho)	1457.74	1	T(1): 0.0; S(12): 100.0	2.78647e+09	0.627091	-;-;-;-;-;-;-;-;-;-;-;1;-;-;-;-;-;-;-;-;-;-;-;-;-;-;-;-;-;-;-;-;-;-;-;-;-;-;-;-		0	5.058e-08	493.322
LLEDGEDFNLGDALDSSNSMQTIQK	38	1	1	P05783	Keratin, type I cytoskeletal 18 OS=Homo sapiens GN=KRT18 PE=1 SV=2 - [K1C18_HUMAN]	N-Term(Dimethyl); K25(Dimethyl)	2796.33			9602662319	1.19232	-;2;-;-;-;-;-;-;-;-;2;2;2;2;-;-;-;-;-;-;-;-;-;-;-;-;-;-;1;1;1;3;1;-;-;1;-;-;-;-	35.2731	0	2.572e-16
SSTPPGESYFGVSSLQLK	29	1	1	Q9UQ35	Serine/arginine repetitive matrix protein 2 OS=Homo sapiens GN=SRRM2 PE=1 SV=2 - [SRRM2_HUMAN]	N-Term(Dimethyl); T3(Phospho); K18(Dimethyl)	2019.97	1	S(1): 0.0; S(2): 0.0; T(3): 100.0; S(8): 0.0; Y(9): 0.0; S(13): 0.0; S(14): 0.0	2.04918e+09	1.61816	-;-;-;-;-;-;-;-;-;-;-;1;-;-;-;-;-;-;-;-;-;-;-;-;-;-;-;-;-;-;-;-;-;-;-;-;-;-;-;-		0	1.582e-15	436.607
ALQLSNSPGASSAFLK	3	1	1	Q12802	A-kinase anchor protein 13 OS=Homo sapiens GN=AKAP13 PE=1 SV=2 - [AKP13_HUMAN]	N-Term(Dimethyl:2H(6)13C(2)); S7(Phospho); K16(Dimethyl:2H(6)13C(2))	1742.97	1	S(5): 0.0; S(7): 100.0; S(11): 0.0; S(12): 0.0	1.64293e+08				0	4.698e-08	439.881
ADAASSLTVDVTPPTAK	7	1	1	Q9H8Y8	Golgi reassembly-stacking protein 2 OS=Homo sapiens GN=GORASP2 PE=1 SV=3 - [GORS2_HUMAN]	N-Term(Dimethyl); T12(Phospho); K17(Dimethyl)	1779.88	0.993636	S(5): 0.0; S(6): 0.0; T(8): 0.0; T(12): 99.4; T(15): 0.6	4.07324e+08	0.501214	-;-;-;-;-;-;-;-;-;-;-;-;-;-;-;-;-;-;-;-;-;-;-;-;-;-;-;-;-;-;2;-;-;-;-;-;-;-;-;-		0	2.683e-08	531.264
ATNESEDEIPQLVPIGK	20	1	1	O76021	Ribosomal L1 domain-containing protein 1 OS=Homo sapiens GN=RSL1D1 PE=1 SV=3 - [RL1D1_HUMAN]	N-Term(Dimethyl); S5(Phospho); K17(Dimethyl)	1975.96	1	T(2): 0.0; S(5): 100.0	3.55959e+08	2.19563	-;-;-;-;-;-;-;-;-;-;-;-;-;-;-;-;-;-;-;-;-;-;-;-;-;-;-;-;-;-;1;-;-;-;-;-;-;-;-;-		0	2.338e-08	598.281
ALTSADGASEEQSQNDEDNQGSEK	12	1	1	Q92552	28S ribosomal protein S27, mitochondrial OS=Homo sapiens GN=MRPS27 PE=1 SV=3 - [RT27_HUMAN]	N-Term(Dimethyl); K24(Dimethyl)	2566.1			3.43126e+08	1.55847	-;1;-;-;-;-;-;-;-;-;-;-;2;1;-;-;-;-;-;-;-;-;-;-;-;-;-;-;-;-;2;4;-;-;-;-;-;-;-;-	26.1358	0	6.686e-12
NATDLQNSSMSEEELTK	4	1	1	P40855	Peroxisomal biogenesis factor 19 OS=Homo sapiens GN=PEX19 PE=1 SV=1 - [PEX19_HUMAN]	N-Term(Dimethyl:2H(6)13C(2)); S9(Phospho); K17(Dimethyl:2H(6)13C(2))	2048.97	0.999935	T(3): 0.0; S(8): 0.0; S(9): 100.0; S(11): 0.0; T(16): 0.0	5.41965e+08	0.825402	-;-;-;-;-;-;-;-;-;-;1;-;-;-;-;-;-;-;-;-;-;-;-;-;-;-;-;-;-;-;1;-;-;-;-;-;-;-;-;-	23.1715	0	8.479e-07	459.893
GGPASPGGLQGLETR	2	1	1	Q8NCD3	Holliday junction recognition protein OS=Homo sapiens GN=HJURP PE=1 SV=2 - [HJURP_HUMAN]	N-Term(Dimethyl); S5(Phospho)	1504.72	1	S(5): 100.0; T(14): 0.0	2.78136e+08	0.81375	-;-;-;-;-;-;-;-;-;-;-;-;-;-;-;-;-;-;-;-;-;-;-;-;-;-;-;-;-;-;1;-;-;-;-;-;-;-;-;-		0	3.316e-07	495.289
ATNESEDEIPQLVPIGK	29	1	1	O76021	Ribosomal L1 domain-containing protein 1 OS=Homo sapiens GN=RSL1D1 PE=1 SV=3 - [RL1D1_HUMAN]	N-Term(Dimethyl:2H(6)13C(2)); S5(Phospho); K17(Dimethyl:2H(6)13C(2))	1992.05	1	T(2): 0.0; S(5): 100.0	610076970	1.54168	-;-;-;-;-;-;-;-;-;-;1;1;-;-;-;-;-;-;-;-;-;-;-;-;-;-;-;-;-;-;2;-;-;-;-;-;-;-;-;1	22.1243	0	2.938e-08	616.5
DMSPLSETEMALGK	6	1	1	P27816	Microtubule-associated protein 4 OS=Homo sapiens GN=MAP4 PE=1 SV=3 - [MAP4_HUMAN]	N-Term(Dimethyl); S3(Phospho); K14(Dimethyl)	1644.73	1	S(3): 100.0; S(6): 0.0; T(8): 0.0	1.15519e+08	1.25123	-;-;-;-;-;-;-;-;-;-;-;-;-;-;-;-;-;-;-;-;-;-;-;-;-;-;-;-;-;-;2;-;-;-;-;-;-;-;-;-		0	5.007e-07	368.531
TICTFDSSGFESMSPIK	3	1	1	Q69YH5	Cell division cycle-associated protein 2 OS=Homo sapiens GN=CDCA2 PE=1 SV=2 - [CDCA2_HUMAN]	N-Term(Dimethyl:2H(6)13C(2)); C3(Carbamidomethyl); S14(Phospho); K17(Dimethyl:2H(6)13C(2))	2058.97	0.999955	T(1): 0.0; T(4): 0.0; S(7): 0.0; S(8): 0.0; S(12): 0.0; S(14): 100.0	1.85357e+08	1.86863	-;-;-;-;-;-;-;-;-;-;-;-;-;-;-;-;-;-;-;-;-;-;-;-;-;-;-;-;-;-;1;-;-;-;-;-;-;-;-;-		0	6.453e-15	528.809
SGLSDLAESLTNDNETNS	4	1	1	Q96FV9	THO complex subunit 1 OS=Homo sapiens GN=THOC1 PE=1 SV=1 - [THOC1_HUMAN]	N-Term(Dimethyl)	1894.85			424205263	1.49257	-;-;-;-;-;-;-;-;-;-;-;-;-;-;-;-;-;-;-;-;-;-;-;-;-;-;-;-;-;-;2;-;-;-;-;-;-;-;-;-		0	1.746e-07
SLYASSPGGVYATR	25	1	1	P08670	Vimentin OS=Homo sapiens GN=VIM PE=1 SV=4 - [VIME_HUMAN]	N-Term(Dimethyl); S6(Phospho)	1536.71	0.999923	S(1): 0.0; Y(3): 0.0; S(5): 0.0; S(6): 100.0; Y(11): 0.0; T(13): 0.0	22356316386	1.24855	-;-;-;-;-;-;-;-;-;-;-;1;-;-;-;-;-;-;-;-;-;-;-;-;-;-;-;-;-;-;3;-;-;-;-;-;-;-;-;-	0.727195	0	3.585e-09	399.988
ESDQTLAALLSPK	28	1	1	P18583	Protein SON OS=Homo sapiens GN=SON PE=1 SV=4 - [SON_HUMAN]	N-Term(Dimethyl); S11(Phospho); K13(Dimethyl)	1508.76	1	S(2): 0.0; T(5): 0.0; S(11): 100.0	5.93723e+08	1.38291	-;-;-;-;-;-;-;-;-;-;-;-;-;-;-;-;-;-;-;-;-;-;-;-;-;-;-;-;-;-;3;-;-;-;-;-;-;-;-;-		0	1.19e-15	482.067
SSTPLPTISSSAENTR	3	2	2	P42167;P42166	Lamina-associated polypeptide 2, isoforms beta/gamma OS=Homo sapiens GN=TMPO PE=1 SV=2 - [LAP2B_HUMAN];Lamina-associated polypeptide 2, isoform alpha OS=Homo sapiens GN=TMPO PE=1 SV=2 - [LAP2A_HUMAN]	N-Term(Dimethyl); T3(Phospho)	1755.82	1	S(1): 0.0; S(2): 0.0; T(3): 100.0; T(7): 0.0; S(9): 0.0; S(10): 0.0; S(11): 0.0; T(15): 0.0	1.96319e+08				0	4.197e-07	431.568
VTFSVSPIEATEK	3	1	1	Q9ULD2	Microtubule-associated tumor suppressor 1 OS=Homo sapiens GN=MTUS1 PE=1 SV=2 - [MTUS1_HUMAN]	N-Term(Dimethyl); S6(Phospho); K13(Dimethyl)	1543.77	1	T(2): 0.0; S(4): 0.0; S(6): 100.0; T(11): 0.0	3.6282e+08				0	1.115e-06	351.56
AAVQELSSSILAGEDPEER	4	1	1	P49768	Presenilin-1 OS=Homo sapiens GN=PSEN1 PE=1 SV=1 - [PSN1_HUMAN]	N-Term(Dimethyl:2H(6)13C(2)); S8(Phospho)	2117.02	0.00850924	S(7): 0.0; S(8): 0.9; S(9): 99.1	1.95161e+07	1.19245	-;-;-;-;-;-;-;-;-;-;-;-;-;-;-;-;-;-;-;-;-;-;-;-;-;-;-;-;-;-;-;-;-;-;-;-;-;-;-;1		0	1.703e-08	460.394
TEIMSPLYQDEAPK	5	1	1	Q8IY81	pre-rRNA processing protein FTSJ3 OS=Homo sapiens GN=FTSJ3 PE=1 SV=2 - [SPB1_HUMAN]	N-Term(Dimethyl); S5(Phospho); K14(Dimethyl)	1757.81	1	T(1): 0.0; S(5): 100.0; Y(8): 0.0	9.57269e+08	0.919874	-;-;-;-;-;-;-;-;-;-;1;-;-;-;-;-;-;-;-;-;-;-;-;-;-;-;-;-;-;-;1;-;-;-;-;-;-;-;-;-	12.1229	0	2.515e-06	541.287
ESDQTLAALLSPK	36	1	1	P18583	Protein SON OS=Homo sapiens GN=SON PE=1 SV=4 - [SON_HUMAN]	N-Term(Dimethyl:2H(6)13C(2)); S11(Phospho); K13(Dimethyl:2H(6)13C(2))	1524.85	1	S(2): 0.0; T(5): 0.0; S(11): 100.0	9.95449e+08	1.83674	-;-;-;-;-;-;-;-;-;-;-;-;-;-;-;-;-;-;-;-;-;-;-;-;-;-;-;-;-;-;8;-;-;-;-;-;-;-;-;-		0	1.174e-08	471.241
TIGDLSTLTASEIK	3	1	1	Q5UIP0	Telomere-associated protein RIF1 OS=Homo sapiens GN=RIF1 PE=1 SV=2 - [RIF1_HUMAN]	N-Term(Dimethyl); S11(Phospho); K14(Dimethyl)	1584.81	1	T(1): 0.0; S(6): 0.0; T(7): 0.0; T(9): 0.0; S(11): 100.0	1.95074e+08	0.451487	-;-;-;-;-;-;-;-;-;-;-;-;-;-;-;-;-;-;-;-;-;-;-;-;-;-;-;-;-;-;1;-;-;-;-;-;-;-;-;-		0	1.055e-08	470.992
SSPELEDTATSSK	4	1	1	P46013	Antigen KI-67 OS=Homo sapiens GN=MKI67 PE=1 SV=2 - [KI67_HUMAN]	N-Term(Dimethyl:2H(6)13C(2)); S2(Phospho); K13(Dimethyl:2H(6)13C(2))	1503.74	0.999945	S(1): 0.0; S(2): 100.0; T(8): 0.0; T(10): 0.0; S(11): 0.0; S(12): 0.0	1.74296e+09	1.9761	-;-;-;-;-;-;-;-;-;-;-;-;-;-;-;-;-;-;-;-;-;-;-;-;-;-;-;-;-;-;1;-;-;-;-;-;-;-;-;1	6.46131	0	6.583e-07	339.613
ALQLSNSPGASSAFLK	5	1	1	Q12802	A-kinase anchor protein 13 OS=Homo sapiens GN=AKAP13 PE=1 SV=2 - [AKP13_HUMAN]	N-Term(Dimethyl); S7(Phospho); K16(Dimethyl)	1726.88	1	S(5): 0.0; S(7): 100.0; S(11): 0.0; S(12): 0.0	2.17712e+08	0.625603	-;-;-;-;-;-;-;-;-;-;-;-;-;-;-;-;-;-;-;-;-;-;-;-;-;-;-;-;-;-;1;1;-;-;-;-;-;-;-;-	29.3483	0	3.532e-08	453.593
ISMQDVDLSLGSPK	15	1	1	Q09666	Neuroblast differentiation-associated protein AHNAK OS=Homo sapiens GN=AHNAK PE=1 SV=2 - [AHNK_HUMAN]	N-Term(Dimethyl); S12(Phospho); K14(Dimethyl)	1625.79	0.992965	S(2): 0.0; S(9): 0.7; S(12): 99.3	778615836	0.617672	-;-;-;-;-;-;-;-;-;-;-;-;-;-;-;-;-;-;-;-;-;-;-;-;-;-;-;-;-;-;1;-;-;-;-;-;-;-;-;-		0	1.256e-07	450.167
SGLSDLAESLTNDNETNS	6	1	1	Q96FV9	THO complex subunit 1 OS=Homo sapiens GN=THOC1 PE=1 SV=1 - [THOC1_HUMAN]	N-Term(Dimethyl:2H(6)13C(2))	1902.9			6.19561e+08	1.59387	-;-;-;-;-;-;-;-;-;-;-;-;-;-;-;-;-;-;-;-;-;-;-;-;-;-;-;-;-;1;-;-;-;-;-;-;-;-;-;-		0	8.791e-08
GLAEVQQDGEAEEGATSDGEK	6	1	1	Q02952	A-kinase anchor protein 12 OS=Homo sapiens GN=AKAP12 PE=1 SV=4 - [AKA12_HUMAN]	N-Term(Dimethyl); S17(Phospho); K21(Dimethyl)	2255.96	0.990367	T(16): 1.0; S(17): 99.0	202511285	2.77859	-;-;-;-;-;-;-;-;-;-;-;-;-;-;-;-;-;-;-;-;-;-;-;-;-;-;-;-;-;-;1;-;-;-;-;-;-;-;-;1	75.3459	0	8.62e-08	539.21
GLYDGPVCEVSVTPK	5	1	1	Q16555	Dihydropyrimidinase-related protein 2 OS=Homo sapiens GN=DPYSL2 PE=1 SV=1 - [DPYL2_HUMAN]	N-Term(Dimethyl); C8(Carbamidomethyl); T13(Phospho); K15(Dimethyl)	1756.82	1	Y(3): 0.0; S(11): 0.0; T(13): 100.0	386844014	0.713726	-;-;-;-;-;-;-;-;-;-;-;-;-;-;-;-;-;-;-;-;-;-;-;-;-;-;-;-;-;-;1;-;-;-;-;-;-;-;-;-		0	7.047e-07	612.054
FGQAATMEGIGAIGGTPPAFNR	35	1	1	Q15233	Non-POU domain-containing octamer-binding protein OS=Homo sapiens GN=NONO PE=1 SV=4 - [NONO_HUMAN]	N-Term(Dimethyl:2H(6)13C(2)); T16(Phospho)	2279.11	1	T(6): 0.0; T(16): 100.0	1.90369e+09	1.13734	-;1;-;-;-;-;-;-;-;-;1;2;-;-;-;-;-;-;-;-;-;-;-;-;-;-;-;-;-;-;1;-;-;-;-;-;-;-;-;-	36.857	0	2.674e-08	680.323
MASNIFGTPEENQASWAK	5	1	1	Q9UK76	Hematological and neurological expressed 1 protein OS=Homo sapiens GN=HN1 PE=1 SV=3 - [HN1_HUMAN]	N-Term(Dimethyl); T8(Phospho); K18(Dimethyl)	2116.94	1	S(3): 0.0; T(8): 100.0; S(15): 0.0	3.46771e+08	0.728112	-;-;-;-;-;-;-;-;-;-;-;-;-;-;-;-;-;-;-;-;-;-;-;-;-;-;-;-;-;-;2;-;-;-;-;-;-;-;-;-		0	1.967e-13	497.612
SQDATFSPGSEQAEK	2	1	1	Q86WB0	Nuclear-interacting partner of ALK OS=Homo sapiens GN=ZC3HC1 PE=1 SV=1 - [NIPA_HUMAN]	N-Term(Dimethyl); S7(Phospho); K15(Dimethyl)	1717.73	0.999942	S(1): 0.0; T(5): 0.0; S(7): 100.0; S(10): 0.0	180936234	2.27885	-;-;-;-;-;-;-;-;-;-;-;-;-;-;-;-;-;-;-;-;-;-;-;-;-;-;-;-;-;-;1;-;-;-;-;-;-;-;-;-		0	1.205e-07	432.264
EEPAAAGSGAASPSAAEK	3	1	1	P29966	Myristoylated alanine-rich C-kinase substrate OS=Homo sapiens GN=MARCKS PE=1 SV=4 - [MARCS_HUMAN]	N-Term(Dimethyl); S12(Phospho); K18(Dimethyl)	1736.77	0.999999	S(8): 0.0; S(12): 100.0; S(14): 0.0	3.04406e+08	0.89041	-;-;-;-;-;-;-;-;-;-;-;-;-;-;-;-;-;-;-;-;-;-;-;-;-;-;-;-;-;-;1;-;-;-;-;-;-;-;-;-		0	2.383e-09	578.202
VNDAEPGSPEAPQGK	8	1	1	Q8N8A6	ATP-dependent RNA helicase DDX51 OS=Homo sapiens GN=DDX51 PE=1 SV=3 - [DDX51_HUMAN]	N-Term(Dimethyl); S8(Phospho); K15(Dimethyl)	1631.73	1	S(8): 100.0	530929586	1.30931	-;-;-;-;-;-;-;-;-;-;1;-;-;-;-;-;-;-;-;-;-;-;-;-;-;-;-;-;-;-;-;-;-;-;-;-;-;-;-;1	33.3989	0	1.523e-06	410.403
SQSLPNSLDYTQTSDPGR	5	1	1	Q96TC7	Regulator of microtubule dynamics protein 3 OS=Homo sapiens GN=RMDN3 PE=1 SV=2 - [RMD3_HUMAN]	N-Term(Dimethyl); S3(Phospho)	2073.91	1	S(1): 0.0; S(3): 100.0; S(7): 0.0; Y(10): 0.0; T(11): 0.0; T(13): 0.0; S(14): 0.0	3.362e+08				0	3.202e-08	473.365
ALSSGGSITSPPLSPALPK	7	1	1	Q6Y7W6	PERQ amino acid-rich with GYF domain-containing protein 2 OS=Homo sapiens GN=GIGYF2 PE=1 SV=1 - [PERQ2_HUMAN]	N-Term(Dimethyl:2H(6)13C(2)); S10(Phospho); K19(Dimethyl:2H(6)13C(2))	1932.1	0.999999	S(3): 0.0; S(4): 0.0; S(7): 0.0; T(9): 0.0; S(10): 100.0; S(14): 0.0	4.60431e+08	1.07691	-;-;-;-;-;-;-;-;-;-;-;-;-;-;-;-;-;-;-;-;-;-;-;-;-;-;-;-;-;-;1;1;-;-;-;-;-;-;-;-	30.2822	0	4.505e-07	473.551
LTFDTTFSPNTGK	3	1	1	P45880	Voltage-dependent anion-selective channel protein 2 OS=Homo sapiens GN=VDAC2 PE=1 SV=2 - [VDAC2_HUMAN]	N-Term(Dimethyl); S8(Phospho); K13(Dimethyl)	1564.73	0.993133	T(2): 0.0; T(5): 0.0; T(6): 0.7; S(8): 99.3; T(11): 0.0	2.24454e+08	1.13472	-;-;-;-;-;-;-;-;-;-;-;-;-;-;-;-;-;-;-;-;-;-;-;-;-;-;-;-;-;-;1;-;-;-;-;-;-;-;-;-		0	4.487e-07	358.273
SLSSSLDDTEVK	6	1	1	O95292	Vesicle-associated membrane protein-associated protein B/C OS=Homo sapiens GN=VAPB PE=1 SV=3 - [VAPB_HUMAN]	N-Term(Dimethyl); S5(Phospho); K12(Dimethyl)	1416.65	0.999957	S(1): 0.0; S(3): 0.0; S(4): 0.0; S(5): 100.0; T(9): 0.0	2.10167e+08				0	2.126e-06	395.68
LQPSSSPENSLDPFPPR	20	1	1	Q8WWM7	Ataxin-2-like protein OS=Homo sapiens GN=ATXN2L PE=1 SV=2 - [ATX2L_HUMAN]	N-Term(Dimethyl:2H(6)13C(2)); S6(Phospho)	1983.96	0.991532	S(4): 0.0; S(5): 0.8; S(6): 99.2; S(10): 0.0	255637376				0	3.084e-06	358.962
AFQLEEGEETEPDCK	3	1	1	P38432	Coilin OS=Homo sapiens GN=COIL PE=1 SV=1 - [COIL_HUMAN]	N-Term(Dimethyl:2H(6)13C(2)); T10(Phospho); C14(Carbamidomethyl); K15(Dimethyl:2H(6)13C(2))	1933.87	1	T(10): 100.0	3.79568e+08	2.44216	-;-;-;-;-;-;-;-;-;-;-;-;-;-;-;-;-;-;-;-;-;-;-;-;-;-;-;-;-;-;1;-;-;-;-;-;-;-;-;-		0	1.409e-07	507.627
ISMQDVDLSLGSPK	14	1	1	Q09666	Neuroblast differentiation-associated protein AHNAK OS=Homo sapiens GN=AHNAK PE=1 SV=2 - [AHNK_HUMAN]	N-Term(Dimethyl:2H(6)13C(2)); S12(Phospho); K14(Dimethyl:2H(6)13C(2))	1641.87	1	S(2): 0.0; S(9): 0.0; S(12): 100.0	483851535	0.545441	-;-;-;-;-;-;-;-;-;-;1;1;-;-;-;-;-;-;-;-;-;-;-;-;-;-;-;-;-;-;2;1;-;-;-;-;-;-;-;-	57.0653	0	2.953e-07	415.559
NFDFEGSLSPVIAPK	6	1	1	Q9H1A4	Anaphase-promoting complex subunit 1 OS=Homo sapiens GN=ANAPC1 PE=1 SV=1 - [APC1_HUMAN]	N-Term(Dimethyl:2H(6)13C(2)); S9(Phospho); K15(Dimethyl:2H(6)13C(2))	1772.94	1	S(7): 0.0; S(9): 100.0	1.50169e+08	4.77706	-;-;-;-;-;-;-;-;-;-;-;-;-;-;-;-;-;-;-;-;-;-;-;-;-;-;-;-;-;-;1;-;-;-;-;-;-;-;-;-		0	1.172e-07	458.381
ISMQDVDLSLGSPK	4	1	1	Q09666	Neuroblast differentiation-associated protein AHNAK OS=Homo sapiens GN=AHNAK PE=1 SV=2 - [AHNK_HUMAN]	N-Term(Dimethyl); M3(Oxidation); S12(Phospho); K14(Dimethyl)	1641.78	0.999999	S(2): 0.0; S(9): 0.0; S(12): 100.0	311832235	0.766842	-;-;-;-;-;-;-;-;-;-;-;-;-;-;-;-;-;-;-;-;-;-;-;-;-;-;-;-;-;-;1;-;-;-;-;-;-;-;-;-		0	4.419e-06	330.351
AGSSTPGDAPPAVAEVQGR	3	1	1	Q7Z6Z7	E3 ubiquitin-protein ligase HUWE1 OS=Homo sapiens GN=HUWE1 PE=1 SV=3 - [HUWE1_HUMAN]	N-Term(Dimethyl); T5(Phospho)	1874.86	0.99994	S(3): 0.0; S(4): 0.0; T(5): 100.0	361452507	0.718043	-;-;-;-;-;-;-;-;-;-;-;-;-;-;-;-;-;-;-;-;-;-;-;-;-;-;-;-;-;-;1;-;-;-;-;-;-;-;-;-		0	4.296e-16	467.396
VAAETQSPSLFGSTK	6	1	1	Q9UKX7	Nuclear pore complex protein Nup50 OS=Homo sapiens GN=NUP50 PE=1 SV=2 - [NUP50_HUMAN]	N-Term(Dimethyl:2H(6)13C(2)); S7(Phospho); K15(Dimethyl:2H(6)13C(2))	1674.89	0.999934	T(5): 0.0; S(7): 100.0; S(9): 0.0; S(13): 0.0; T(14): 0.0	1.36234e+09	0.372653	-;-;-;-;-;-;-;-;-;-;1;-;-;-;-;-;-;-;-;-;-;-;-;-;-;-;-;-;-;-;-;-;-;-;-;-;-;-;-;-		0	5.288e-07	425.029
VNGDASPAAAESGAK	4	1	1	P29966	Myristoylated alanine-rich C-kinase substrate OS=Homo sapiens GN=MARCKS PE=1 SV=4 - [MARCS_HUMAN]	N-Term(Dimethyl); S6(Phospho); K15(Dimethyl)	1480.67	1	S(6): 100.0; S(12): 0.0	2.31258e+08	1.08224	-;-;-;-;-;-;-;-;-;-;-;-;-;-;-;-;-;-;-;-;-;-;-;-;-;-;-;-;-;-;1;-;-;-;-;-;-;-;-;-		0	1.798e-06	337.667
ADAASSLTVDVTPPTAK	9	1	1	Q9H8Y8	Golgi reassembly-stacking protein 2 OS=Homo sapiens GN=GORASP2 PE=1 SV=3 - [GORS2_HUMAN]	N-Term(Dimethyl:2H(6)13C(2)); T12(Phospho); K17(Dimethyl:2H(6)13C(2))	1795.97	0.5	S(5): 0.0; S(6): 0.0; T(8): 0.0; T(12): 50.0; T(15): 50.0	4.57192e+08	1.12243	-;-;-;-;-;-;-;-;-;-;-;-;-;-;-;-;-;-;-;-;-;-;-;-;-;-;-;-;-;-;1;-;-;-;-;-;-;-;-;-		0	2.513e-08	449.441
GLYDGPVCEVSVTPK	4	1	1	Q16555	Dihydropyrimidinase-related protein 2 OS=Homo sapiens GN=DPYSL2 PE=1 SV=1 - [DPYL2_HUMAN]	N-Term(Dimethyl:2H(6)13C(2)); C8(Carbamidomethyl); T13(Phospho); K15(Dimethyl:2H(6)13C(2))	1772.91	1	Y(3): 0.0; S(11): 0.0; T(13): 100.0	2.76101e+08				0	3.573e-07	563.11
NVSSFPDDATSPLQENR	15	1	1	P52292	Importin subunit alpha-1 OS=Homo sapiens GN=KPNA2 PE=1 SV=1 - [IMA1_HUMAN]	N-Term(Dimethyl); S11(Phospho)	1984.86	0.999966	S(3): 0.0; S(4): 0.0; T(10): 0.0; S(11): 100.0	2.04775e+09	1.1832	-;-;-;-;-;-;-;-;-;-;1;-;-;-;-;-;-;-;-;-;-;-;-;-;-;-;-;-;-;-;1;-;-;-;-;-;-;-;-;-	5.30207	0	9.899e-08	578.266
TTWGDGGENSPCNVVSK	2	1	1	O00161	Synaptosomal-associated protein 23 OS=Homo sapiens GN=SNAP23 PE=1 SV=1 - [SNP23_HUMAN]	N-Term(Dimethyl); S10(Phospho); C12(Carbamidomethyl); K17(Dimethyl)	1943.82	1	T(1): 0.0; T(2): 0.0; S(10): 100.0; S(16): 0.0	2.73584e+08	1.22735	-;-;-;-;-;-;-;-;-;-;-;-;-;-;-;-;-;-;-;-;-;-;-;-;-;-;-;-;-;-;1;-;-;-;-;-;-;-;-;-		0	4.296e-16	555.986
MSPNETLFLESTNK	6	2	1	Q9HB90	Ras-related GTP-binding protein C OS=Homo sapiens GN=RRAGC PE=1 SV=1 - [RRAGC_HUMAN]	N-Term(Dimethyl); S11(Phospho); K14(Dimethyl)	1746.8	0.993985	S(2): 0.0; T(6): 0.0; S(11): 99.4; T(12): 0.6	3.07258e+08	1.42187	-;-;-;-;-;-;-;-;-;-;-;-;-;-;-;-;-;-;-;-;-;-;-;-;-;-;-;-;-;-;1;-;-;-;-;-;-;-;-;-		0	9.455e-07	484.184
GEPAAAAAPEAGASPVEK	12	1	1	P29966	Myristoylated alanine-rich C-kinase substrate OS=Homo sapiens GN=MARCKS PE=1 SV=4 - [MARCS_HUMAN]	N-Term(Dimethyl:2H(6)13C(2)); S14(Phospho); K18(Dimethyl:2H(6)13C(2))	1774.92	1	S(14): 100.0	13276921564	0.65992	-;-;-;-;-;-;-;-;-;-;1;1;-;-;-;-;-;-;-;-;-;-;-;-;-;-;-;-;-;-;1;1;-;-;-;-;-;-;-;-	43.0842	0	1.658e-06	640.065
SDVSPIIQPVPSIK	3	1	1	P40818	Ubiquitin carboxyl-terminal hydrolase 8 OS=Homo sapiens GN=USP8 PE=1 SV=1 - [UBP8_HUMAN]	N-Term(Dimethyl); S4(Phospho); K14(Dimethyl)	1615.87	1	S(1): 0.0; S(4): 100.0; S(12): 0.0	254108867				0	1.229e-05	466.03
MSPNETLFLESTNK	8	2	1	Q9HB90	Ras-related GTP-binding protein C OS=Homo sapiens GN=RRAGC PE=1 SV=1 - [RRAGC_HUMAN]	N-Term(Dimethyl:2H(6)13C(2)); S11(Phospho); K14(Dimethyl:2H(6)13C(2))	1762.89	0.994304	S(2): 0.0; T(6): 0.0; S(11): 99.4; T(12): 0.6	4.36881e+08	1.54193	-;-;-;-;-;-;-;-;-;-;-;-;-;-;-;-;-;-;-;-;-;-;-;-;-;-;-;-;-;-;1;-;-;-;-;-;-;-;-;-		0	2.408e-08	537.78
MVIQGPSSPQGEAMVTDVLEDQK	5	1	1	Q12888	Tumor suppressor p53-binding protein 1 OS=Homo sapiens GN=TP53BP1 PE=1 SV=2 - [TP53B_HUMAN]	N-Term(Dimethyl); S8(Phospho); K23(Dimethyl)	2595.21	0.988602	S(7): 1.1; S(8): 98.9; T(16): 0.0	1.59776e+08				0	7.848e-09	419.556
VLTANSNPSSPSAAK	5	1	1	Q9NV56	MRG/MORF4L-binding protein OS=Homo sapiens GN=MRGBP PE=1 SV=1 - [MRGBP_HUMAN]	N-Term(Dimethyl:2H(6)13C(2)); S10(Phospho); K15(Dimethyl:2H(6)13C(2))	1595.86	0.993172	T(3): 0.0; S(6): 0.0; S(9): 0.7; S(10): 99.3; S(12): 0.0	2.70204e+08	0.780201	-;-;-;-;-;-;-;-;-;-;-;-;-;-;-;-;-;-;-;-;-;-;-;-;-;-;-;-;-;-;1;1;-;-;-;-;-;-;-;-	31.0871	0	1.801e-07	441.241
VQEHEDSGDSEVENEAK	2	1	1	Q9Y5J1	U3 small nucleolar RNA-associated protein 18 homolog OS=Homo sapiens GN=UTP18 PE=1 SV=3 - [UTP18_HUMAN]	N-Term(Dimethyl:2H(6)13C(2)); S7(Phospho); S10(Phospho); K17(Dimethyl:2H(6)13C(2))	2133.88	1	S(7): 100.0; S(10): 100.0	227809891	7.18281	-;-;-;-;-;-;-;-;-;-;-;-;-;-;-;-;-;-;-;-;-;-;-;-;-;-;-;-;-;-;1;-;-;-;-;-;-;-;-;-		0	7.891e-08	574.214
ELISNASDALEK	6	1	1	Q12931	Heat shock protein 75 kDa, mitochondrial OS=Homo sapiens GN=TRAP1 PE=1 SV=3 - [TRAP1_HUMAN]	N-Term(Dimethyl)	1317.69			166734338				0	8.51e-06
ALSSDSILSPAPDAR	9	1	1	Q8IVT2	Mitotic interactor and substrate of PLK1 OS=Homo sapiens GN=MISP PE=1 SV=1 - [MISP_HUMAN]	N-Term(Dimethyl:2H(6)13C(2)); S9(Phospho)	1615.81	1	S(3): 0.0; S(4): 0.0; S(6): 0.0; S(9): 100.0	5.63911e+08	4.15046	-;-;-;-;-;-;-;-;-;-;-;-;-;-;-;-;-;-;-;-;-;-;-;-;-;-;-;-;-;-;2;-;-;-;-;-;-;-;-;-		0	7.603e-07	485.268
QVPDSAATATAYLCGVK	13	1	1	P09923	Intestinal-type alkaline phosphatase OS=Homo sapiens GN=ALPI PE=1 SV=2 - [PPBI_HUMAN]	N-Term(Dimethyl:2H(6)13C(2)); S5(Phospho); C14(Carbamidomethyl); K17(Dimethyl:2H(6)13C(2))	1903.98	1	S(5): 100.0; T(8): 0.0; T(10): 0.0; Y(12): 0.0	1.68664e+09	12.2986	-;-;-;-;-;-;-;-;-;-;-;-;-;-;-;-;-;-;-;-;-;-;-;-;-;-;-;-;-;-;1;1;-;-;-;-;-;-;-;2	139.431	0	3.541e-07	581.123
AESPESSAIESTQSTPQK	2	1	1	Q9NTI5	Sister chromatid cohesion protein PDS5 homolog B OS=Homo sapiens GN=PDS5B PE=1 SV=1 - [PDS5B_HUMAN]	N-Term(Dimethyl:2H(6)13C(2)); S3(Phospho); K18(Dimethyl:2H(6)13C(2))	2029	1	S(3): 100.0; S(6): 0.0; S(7): 0.0; S(11): 0.0; T(12): 0.0; S(14): 0.0; T(15): 0.0	235649490	2.34307	-;-;-;-;-;-;-;-;-;-;-;-;-;-;-;-;-;-;-;-;-;-;-;-;-;-;-;-;-;-;1;-;-;-;-;-;-;-;-;-		0	4.296e-16	498.753
ELSDQATASPIVAR	3	1	1	Q5JSH3	WD repeat-containing protein 44 OS=Homo sapiens GN=WDR44 PE=1 SV=1 - [WDR44_HUMAN]	N-Term(Dimethyl); S9(Phospho)	1565.76	0.992874	S(3): 0.0; T(7): 0.7; S(9): 99.3	5.38368e+08	1.14073	-;-;-;-;-;-;-;-;-;-;1;-;-;-;-;-;-;-;-;-;-;-;-;-;-;-;-;-;-;-;1;-;-;-;-;-;-;-;-;-	83.5553	0	2.426e-06	448.664
SVSEINSDDELSGK	2	1	1	P82094	TATA element modulatory factor OS=Homo sapiens GN=TMF1 PE=1 SV=2 - [TMF1_HUMAN]	N-Term(Dimethyl); S7(Phospho); K14(Dimethyl)	1615.71	1	S(1): 0.0; S(3): 0.0; S(7): 100.0; S(12): 0.0	487211225				0	3.908e-06	505.818
GSPLNAAPYGIESMSQDTEVR	3	1	1	P18031	Tyrosine-protein phosphatase non-receptor type 1 OS=Homo sapiens GN=PTPN1 PE=1 SV=1 - [PTN1_HUMAN]	N-Term(Dimethyl); S2(Phospho)	2330.04	1	S(2): 100.0; Y(9): 0.0; S(13): 0.0; S(15): 0.0; T(18): 0.0	2.21857e+08	1.11816	-;-;-;-;-;-;-;-;-;-;-;-;-;-;-;-;-;-;-;-;-;-;-;-;-;-;-;-;-;-;1;-;-;-;-;-;-;-;-;-		0	2.688e-06	503.042
TPAAAAAMNLASPR	11	1	1	Q9UQ35	Serine/arginine repetitive matrix protein 2 OS=Homo sapiens GN=SRRM2 PE=1 SV=2 - [SRRM2_HUMAN]	N-Term(Dimethyl); S12(Phospho)	1449.69	1	T(1): 0.0; S(12): 100.0	3.74515e+09	0.796689	-;-;-;-;-;-;-;-;-;-;-;-;-;-;-;-;-;-;-;-;-;-;-;-;-;-;-;-;-;-;2;-;-;-;-;-;-;-;-;-		0	5.142e-09	512.752
GSGTASDDEFENLR	2	1	1	Q7Z6Z7	E3 ubiquitin-protein ligase HUWE1 OS=Homo sapiens GN=HUWE1 PE=1 SV=3 - [HUWE1_HUMAN]	N-Term(Dimethyl:2H(6)13C(2)); S6(Phospho)	1613.69	0.999999	S(2): 0.0; T(4): 0.0; S(6): 100.0	4.04764e+08	1.73707	-;-;-;-;-;-;-;-;-;-;-;-;-;-;-;-;-;-;-;-;-;-;-;-;-;-;-;-;-;-;1;-;-;-;-;-;-;-;-;-		0	1.187e-06	411.689
YMSQMSVPEQAELEK	3	1	1	Q15154	Pericentriolar material 1 protein OS=Homo sapiens GN=PCM1 PE=1 SV=4 - [PCM1_HUMAN]	N-Term(Dimethyl); S6(Phospho); K15(Dimethyl)	1905.84	1	Y(1): 0.0; S(3): 0.0; S(6): 100.0	1.96989e+08				0	1.162e-05	361.837
VAGPADAPMDSGAEEEK	3	1	1	Q8TEK3	Histone-lysine N-methyltransferase, H3 lysine-79 specific OS=Homo sapiens GN=DOT1L PE=1 SV=2 - [DOT1L_HUMAN]	N-Term(Dimethyl:2H(6)13C(2)); S11(Phospho); K17(Dimethyl:2H(6)13C(2))	1825.85	1	S(11): 100.0	6.24666e+08	1.70324	-;-;-;-;-;-;-;-;-;-;-;-;-;-;-;-;-;-;-;-;-;-;-;-;-;-;-;-;-;-;1;-;-;-;-;-;-;-;-;-		0	7.606e-06	506.815
SASSGAEGDVSSEREP	4	1	1	Q8TEA8	D-tyrosyl-tRNA(Tyr) deacylase 1 OS=Homo sapiens GN=DTD1 PE=1 SV=2 - [DTD1_HUMAN]	N-Term(Dimethyl:2H(6)13C(2)); S4(Phospho)	1680.71	1	S(1): 0.0; S(3): 0.0; S(4): 100.0; S(11): 0.0; S(12): 0.0	1.40391e+08	3.05258	-;-;-;-;-;-;-;-;-;-;-;-;-;-;-;-;-;-;-;-;-;-;-;-;-;-;-;-;-;-;2;-;-;-;-;-;-;-;-;-		0	1.701e-07	472.797
TAADVVSPGANSVDSR	3	1	1	Q01804	OTU domain-containing protein 4 OS=Homo sapiens GN=OTUD4 PE=1 SV=4 - [OTUD4_HUMAN]	N-Term(Dimethyl); S7(Phospho)	1653.75	1	T(1): 0.0; S(7): 100.0; S(12): 0.0; S(15): 0.0	275612498	0.483597	-;-;-;-;-;-;-;-;-;-;1;-;-;-;-;-;-;-;-;-;-;-;-;-;-;-;-;-;-;-;1;-;-;-;-;-;-;-;-;-	33.1195	0	4.592e-06	493.364
SAADSISESVPVGPK	2	1	1	P45974	Ubiquitin carboxyl-terminal hydrolase 5 OS=Homo sapiens GN=USP5 PE=1 SV=2 - [UBP5_HUMAN]	N-Term(Dimethyl); S5(Phospho); K15(Dimethyl)	1579.76	1	S(1): 0.0; S(5): 100.0; S(7): 0.0; S(9): 0.0	164134853	1.23432	-;-;-;-;-;-;-;-;-;-;-;-;-;-;-;-;-;-;-;-;-;-;-;-;-;-;-;-;-;-;1;-;-;-;-;-;-;-;-;-		0	3.059e-05	386.232
TSAVSSPLLDQQR	5	1	1	Q5T200	Zinc finger CCCH domain-containing protein 13 OS=Homo sapiens GN=ZC3H13 PE=1 SV=1 - [ZC3HD_HUMAN]	N-Term(Dimethyl); S6(Phospho)	1509.73	1	T(1): 0.0; S(2): 0.0; S(5): 0.0; S(6): 100.0	574816918	0.901912	-;-;-;-;-;-;-;-;-;-;1;-;-;-;-;-;-;-;-;-;-;-;-;-;-;-;-;-;-;-;-;-;-;-;-;-;-;-;-;-		0	8.624e-07	388.123
DAPTSPASVASSSSTPSSK	9	1	1	Q04726	Transducin-like enhancer protein 3 OS=Homo sapiens GN=TLE3 PE=1 SV=2 - [TLE3_HUMAN]	N-Term(Dimethyl:2H(6)13C(2)); S5(Phospho); K19(Dimethyl:2H(6)13C(2))	1915.95	0.999999	T(4): 0.0; S(5): 100.0; S(8): 0.0; S(11): 0.0; S(12): 0.0; S(13): 0.0; S(14): 0.0; T(15): 0.0; S(17): 0.0; S(18): 0.0	483636334	1.98242	-;-;-;-;-;-;-;-;-;-;1;-;-;-;-;-;-;-;-;-;-;-;-;-;-;-;-;-;-;-;-;-;-;-;-;-;-;-;-;1	15.6431	0	6.821e-16	379.809
VATLNSEEESDPPTYK	3	1	1	Q00341	Vigilin OS=Homo sapiens GN=HDLBP PE=1 SV=2 - [VIGLN_HUMAN]	N-Term(Dimethyl:2H(6)13C(2)); S6(Phospho); K16(Dimethyl:2H(6)13C(2))	1931.95	1	T(3): 0.0; S(6): 100.0; S(10): 0.0; T(14): 0.0; Y(15): 0.0	663774560				0	4.507e-07	492.653
LSASTASELSPK	3	1	1	Q3KQU3	MAP7 domain-containing protein 1 OS=Homo sapiens GN=MAP7D1 PE=1 SV=1 - [MA7D1_HUMAN]	N-Term(Dimethyl); S10(Phospho); K12(Dimethyl)	1326.66	0.999941	S(2): 0.0; S(4): 0.0; T(5): 0.0; S(7): 0.0; S(10): 100.0	3.44742e+08	0.590055	-;-;-;-;-;-;-;-;-;-;-;-;-;-;-;-;-;-;-;-;-;-;-;-;-;-;-;-;-;-;1;-;-;-;-;-;-;-;-;-		0	2.646e-05	288.846
QPLLLSEDEEDTK	12	2	1	Q99613	Eukaryotic translation initiation factor 3 subunit C OS=Homo sapiens GN=EIF3C PE=1 SV=1 - [EIF3C_HUMAN]	N-Term(Dimethyl); S6(Phospho); K13(Dimethyl)	1652.77	1	S(6): 100.0; T(12): 0.0	4.88515e+09	0.794273	-;-;-;-;-;-;-;-;-;-;-;-;-;-;-;-;-;-;-;-;-;-;-;-;-;-;-;-;-;-;1;-;-;-;-;-;-;-;-;-		0	1.693e-07	483.899
GDVTAEEAAGASPAK	12	1	1	P49006	MARCKS-related protein OS=Homo sapiens GN=MARCKSL1 PE=1 SV=2 - [MRP_HUMAN]	N-Term(Dimethyl:2H(6)13C(2)); S12(Phospho); K15(Dimethyl:2H(6)13C(2))	1525.77	1	T(4): 0.0; S(12): 100.0	4026799874	1.23593	-;-;-;-;-;-;-;-;-;-;-;1;-;-;-;-;-;-;-;-;-;-;-;-;-;-;-;-;-;-;3;-;-;-;-;-;-;-;-;1	23.5749	0	2.043e-09	503.077
LSSTDDGYIDLQFK	9	1	1	Q96A57	Transmembrane protein 230 OS=Homo sapiens GN=TMEM230 PE=1 SV=1 - [TM230_HUMAN]	N-Term(Dimethyl:2H(6)13C(2)); S3(Phospho); K14(Dimethyl:2H(6)13C(2))	1753.89	0.999962	S(2): 0.0; S(3): 100.0; T(4): 0.0; Y(8): 0.0	1.06404e+07	1.11802	-;-;-;-;-;-;-;-;-;-;-;-;-;-;-;-;-;-;-;-;-;-;-;-;-;-;-;-;-;-;3;-;-;-;-;-;-;-;-;-		0	8.537e-06	406.183
IDFSSIAVPGTSSPR	7	1	1	Q5TDH0	Protein DDI1 homolog 2 OS=Homo sapiens GN=DDI2 PE=1 SV=1 - [DDI2_HUMAN]	N-Term(Dimethyl:2H(6)13C(2)); S13(Phospho)	1649.83	0.989773	S(4): 0.0; S(5): 0.0; T(11): 0.5; S(12): 0.5; S(13): 99.0	183133485	1.2415	-;-;-;-;-;-;-;-;-;-;-;-;-;-;-;-;-;-;-;-;-;-;-;-;-;-;-;-;-;-;1;-;-;-;-;-;-;-;-;-		0	1.354e-07	489.16
QEPLEEDSPSSSSAGLDK	3	1	1	P15408	Fos-related antigen 2 OS=Homo sapiens GN=FOSL2 PE=1 SV=1 - [FOSL2_HUMAN]	N-Term(Dimethyl:2H(6)13C(2)); S8(Phospho); K18(Dimethyl:2H(6)13C(2))	2027.96	1	S(8): 100.0; S(10): 0.0; S(11): 0.0; S(12): 0.0; S(13): 0.0	3.01884e+08	1.64028	-;-;-;-;-;-;-;-;-;-;-;-;-;-;-;-;-;-;-;-;-;-;-;-;-;-;-;-;-;-;1;-;-;-;-;-;-;-;-;-		0	1.83e-07	519.282
NVSSFPDDATSPLQENR	13	1	1	P52292	Importin subunit alpha-1 OS=Homo sapiens GN=KPNA2 PE=1 SV=1 - [IMA1_HUMAN]	N-Term(Dimethyl:2H(6)13C(2)); S11(Phospho)	1992.91	0.999962	S(3): 0.0; S(4): 0.0; T(10): 0.0; S(11): 100.0	1736772736	1.25022	-;-;-;-;-;-;-;-;-;-;-;-;-;-;-;-;-;-;-;-;-;-;-;-;-;-;-;-;-;-;-;-;-;-;-;-;-;-;-;1		0	1.607e-05	523.732
VNGDASPAAAESGAK	4	1	1	P29966	Myristoylated alanine-rich C-kinase substrate OS=Homo sapiens GN=MARCKS PE=1 SV=4 - [MARCS_HUMAN]	N-Term(Dimethyl:2H(6)13C(2)); S6(Phospho); K15(Dimethyl:2H(6)13C(2))	1496.76	1	S(6): 100.0; S(12): 0.0	2.50277e+08	1.228	-;-;-;-;-;-;-;-;-;-;-;1;-;-;-;-;-;-;-;-;-;-;-;-;-;-;-;-;-;-;-;-;-;-;-;-;-;-;-;-		0	4.625e-07	363.115
GGVTGSPEASISGSK	6	1	1	Q09666	Neuroblast differentiation-associated protein AHNAK OS=Homo sapiens GN=AHNAK PE=1 SV=2 - [AHNK_HUMAN]	N-Term(Dimethyl:2H(6)13C(2)); S6(Phospho); K15(Dimethyl:2H(6)13C(2))	1485.78	1	T(4): 0.0; S(6): 100.0; S(10): 0.0; S(12): 0.0; S(14): 0.0	1.35827e+09	1.08815	-;-;-;-;-;-;-;-;-;-;1;1;-;-;-;-;-;-;-;-;-;-;-;-;-;-;-;-;-;-;1;-;-;-;-;-;-;-;-;1	7.74229	0	7.08e-07	402.969
NEGSESAPEGQAQQR	7	1	1	P67809	Nuclease-sensitive element-binding protein 1 OS=Homo sapiens GN=YBX1 PE=1 SV=3 - [YBOX1_HUMAN]	N-Term(Dimethyl:2H(6)13C(2)); S6(Phospho)	1703.74	1	S(4): 0.0; S(6): 100.0	4.58282e+08	9.71476	-;-;-;-;-;-;-;-;-;-;1;1;-;-;-;-;-;-;-;-;-;-;-;-;-;-;-;-;-;-;2;-;-;-;-;-;-;-;-;-	38.8957	0	1.179e-13	392.29
VQMTSPSSTGSPMFK	2	1	1	P49790	Nuclear pore complex protein Nup153 OS=Homo sapiens GN=NUP153 PE=1 SV=2 - [NU153_HUMAN]	N-Term(Dimethyl:2H(6)13C(2)); S5(Phospho); K15(Dimethyl:2H(6)13C(2))	1736.86	0.999998	T(4): 0.0; S(5): 100.0; S(7): 0.0; S(8): 0.0; T(9): 0.0; S(11): 0.0	412457162	4.74479	-;-;-;-;-;-;-;-;-;-;-;-;-;-;-;-;-;-;-;-;-;-;-;-;-;-;-;-;-;-;1;-;-;-;-;-;-;-;-;-		0	5.218e-05	287.355
SVEEPTQPGGTGLSDSR	2	1	1	Q9H0B6	Kinesin light chain 2 OS=Homo sapiens GN=KLC2 PE=1 SV=1 - [KLC2_HUMAN]	N-Term(Dimethyl:2H(6)13C(2)); S1(Phospho)	1832.85	1	S(1): 100.0; T(6): 0.0; T(11): 0.0; S(14): 0.0; S(16): 0.0	2.7041e+07	1.54451	-;-;-;-;-;-;-;-;-;-;-;-;-;-;-;-;-;-;-;-;-;-;-;-;-;-;-;-;-;-;-;-;-;-;-;-;-;-;-;1		0	5.987e-05	311.628
SVVSDLEADDVK	20	1	1	P11388	DNA topoisomerase 2-alpha OS=Homo sapiens GN=TOP2A PE=1 SV=3 - [TOP2A_HUMAN]	N-Term(Dimethyl); S4(Phospho); K12(Dimethyl)	1412.66	1	S(1): 0.0; S(4): 100.0	9.16557e+08	1.21892	-;-;-;-;-;-;-;-;-;-;1;1;-;-;-;-;-;-;-;-;-;-;-;-;-;-;-;-;-;-;3;-;-;-;-;-;-;-;-;-	7.21959	0	1.009e-05	537.658
GTDTQTPAVLSPSK	9	1	1	P46087	Probable 28S rRNA (cytosine(4447)-C(5))-methyltransferase OS=Homo sapiens GN=NOP2 PE=1 SV=2 - [NOP2_HUMAN]	N-Term(Dimethyl); S11(Phospho); K14(Dimethyl)	1537.75	1	T(2): 0.0; T(4): 0.0; T(6): 0.0; S(11): 100.0; S(13): 0.0	5041825771	0.561732	-;-;-;-;-;-;-;-;-;-;-;-;-;-;-;-;-;-;-;-;-;-;-;-;-;-;-;-;-;-;1;1;-;-;-;-;-;-;-;-	116.5	0	3.613e-06	448.717
SSTPLPTISSSAENTR	3	2	2	P42167;P42166	Lamina-associated polypeptide 2, isoforms beta/gamma OS=Homo sapiens GN=TMPO PE=1 SV=2 - [LAP2B_HUMAN];Lamina-associated polypeptide 2, isoform alpha OS=Homo sapiens GN=TMPO PE=1 SV=2 - [LAP2A_HUMAN]	N-Term(Dimethyl:2H(6)13C(2)); T3(Phospho)	1763.86	1	S(1): 0.0; S(2): 0.0; T(3): 100.0; T(7): 0.0; S(9): 0.0; S(10): 0.0; S(11): 0.0; T(15): 0.0	1030394611				0	8.559e-07	439.881
SSDQPLTVPVSPK	11	1	1	Q9ULW0	Targeting protein for Xklp2 OS=Homo sapiens GN=TPX2 PE=1 SV=2 - [TPX2_HUMAN]	N-Term(Dimethyl); S11(Phospho); K13(Dimethyl)	1490.75	1	S(1): 0.0; S(2): 0.0; T(7): 0.0; S(11): 100.0	5.13951e+09	0.522559	-;-;-;-;-;-;-;-;-;-;-;-;-;-;-;-;-;-;-;-;-;-;-;-;-;-;-;-;-;-;2;-;-;-;-;-;-;-;-;1	24.0746	0	2.411e-06	497.789
AVLSDSPQLSEGK	3	1	1	Q7Z4H7	HAUS augmin-like complex subunit 6 OS=Homo sapiens GN=HAUS6 PE=1 SV=2 - [HAUS6_HUMAN]	N-Term(Dimethyl); S6(Phospho); K13(Dimethyl)	1466.71	1	S(4): 0.0; S(6): 100.0; S(10): 0.0	4.12178e+08	0.5327	-;-;-;-;-;-;-;-;-;-;-;-;-;-;-;-;-;-;-;-;-;-;-;-;-;-;-;-;-;-;1;-;-;-;-;-;-;-;-;-		0	1.343e-06	459.475
SGSSSPDSEITELK	3	1	1	P17812	CTP synthase 1 OS=Homo sapiens GN=CTPS1 PE=1 SV=2 - [PYRG1_HUMAN]	N-Term(Dimethyl:2H(6)13C(2)); S5(Phospho); K14(Dimethyl:2H(6)13C(2))	1588.79	0.999998	S(1): 0.0; S(3): 0.0; S(4): 0.0; S(5): 100.0; S(8): 0.0; T(11): 0.0	3.74887e+08	1.92096	-;-;-;-;-;-;-;-;-;-;-;-;-;-;-;-;-;-;-;-;-;-;-;-;-;-;-;-;-;-;1;-;-;-;-;-;-;-;-;-		0	3.37e-06	331.815
EATGLSPQAAQEK	2	1	1	P17029	Zinc finger protein with KRAB and SCAN domains 1 OS=Homo sapiens GN=ZKSCAN1 PE=1 SV=3 - [ZKSC1_HUMAN]	N-Term(Dimethyl:2H(6)13C(2)); S6(Phospho); K13(Dimethyl:2H(6)13C(2))	1481.78	1	T(3): 0.0; S(6): 100.0	1.30008e+08	0.55726	-;-;-;-;-;-;-;-;-;-;-;-;-;-;-;-;-;-;-;-;-;-;-;-;-;-;-;-;-;-;1;-;-;-;-;-;-;-;-;-		0	5.067e-07	428.932
SVSEINSDDELSGK	2	1	1	P82094	TATA element modulatory factor OS=Homo sapiens GN=TMF1 PE=1 SV=2 - [TMF1_HUMAN]	N-Term(Dimethyl:2H(6)13C(2)); S7(Phospho); K14(Dimethyl:2H(6)13C(2))	1631.8	1	S(1): 0.0; S(3): 0.0; S(7): 100.0; S(12): 0.0	625646063	1.28414	-;-;-;-;-;-;-;-;-;-;-;-;-;-;-;-;-;-;-;-;-;-;-;-;-;-;-;-;-;-;1;-;-;-;-;-;-;-;-;-		0	4.683e-08	503.338
VNDAEPGSPEAPQGK	6	1	1	Q8N8A6	ATP-dependent RNA helicase DDX51 OS=Homo sapiens GN=DDX51 PE=1 SV=3 - [DDX51_HUMAN]	N-Term(Dimethyl:2H(6)13C(2)); S8(Phospho); K15(Dimethyl:2H(6)13C(2))	1647.82	1	S(8): 100.0	735533438	1.34671	-;-;-;-;-;-;-;-;-;-;-;1;-;-;-;-;-;-;-;-;-;-;-;-;-;-;-;-;-;-;2;1;-;-;-;-;-;-;-;-	25.6053	0	4.616e-06	439.767
TSLEASMEASPK	3	1	1	Q8IWC1	MAP7 domain-containing protein 3 OS=Homo sapiens GN=MAP7D3 PE=1 SV=2 - [MA7D3_HUMAN]	N-Term(Dimethyl); S10(Phospho); K12(Dimethyl)	1386.62	1	T(1): 0.0; S(2): 0.0; S(6): 0.0; S(10): 100.0	1.95809e+08	0.836865	-;-;-;-;-;-;-;-;-;-;-;-;-;-;-;-;-;-;-;-;-;-;-;-;-;-;-;-;-;-;1;-;-;-;-;-;-;-;-;-		0	1.127e-05	391.166
LASLGDTASPLVK	2	1	1	Q6P4F7	Rho GTPase-activating protein 11A OS=Homo sapiens GN=ARHGAP11A PE=1 SV=2 - [RHGBA_HUMAN]	N-Term(Dimethyl); S9(Phospho); K13(Dimethyl)	1407.75	1	S(3): 0.0; T(7): 0.0; S(9): 100.0	2.68963e+08				0	1.492e-05	404.592
LLEDGEDFNLGDALDSSNSMQTIQK	29	1	1	P05783	Keratin, type I cytoskeletal 18 OS=Homo sapiens GN=KRT18 PE=1 SV=2 - [K1C18_HUMAN]	N-Term(Dimethyl:2H(6)13C(2)); M20(Oxidation); K25(Dimethyl:2H(6)13C(2))	2828.41			10025436672	1.77688	-;1;-;-;-;-;-;-;-;-;1;-;1;1;-;-;-;-;-;-;-;-;-;-;-;-;-;-;-;-;2;-;-;-;-;-;-;-;-;-	27.3109	0	8.797e-12
LDSSPSVSSTLAAK	4	1	1	Q13428	Treacle protein OS=Homo sapiens GN=TCOF1 PE=1 SV=3 - [TCOF_HUMAN]	N-Term(Dimethyl:2H(6)13C(2)); S4(Phospho); K14(Dimethyl:2H(6)13C(2))	1514.83	0.999935	S(3): 0.0; S(4): 100.0; S(6): 0.0; S(8): 0.0; S(9): 0.0; T(10): 0.0	309848629	1.55361	-;-;-;-;-;-;-;-;-;-;-;-;-;-;-;-;-;-;-;-;-;-;-;-;-;-;-;-;-;-;1;-;-;-;-;-;-;-;-;-		0	2.517e-15	318.002
ELSDQATASPIVAR	4	1	1	Q5JSH3	WD repeat-containing protein 44 OS=Homo sapiens GN=WDR44 PE=1 SV=1 - [WDR44_HUMAN]	N-Term(Dimethyl:2H(6)13C(2)); S9(Phospho)	1573.8	1	S(3): 0.0; T(7): 0.0; S(9): 100.0	2.50748e+08				0	9.25e-08	451.184
LASLGDTASPLVK	2	1	1	Q6P4F7	Rho GTPase-activating protein 11A OS=Homo sapiens GN=ARHGAP11A PE=1 SV=2 - [RHGBA_HUMAN]	N-Term(Dimethyl:2H(6)13C(2)); S9(Phospho); K13(Dimethyl:2H(6)13C(2))	1423.84	0.993304	S(3): 0.0; T(7): 0.7; S(9): 99.3	2.94234e+08	1.09396	-;-;-;-;-;-;-;-;-;-;-;-;-;-;-;-;-;-;-;-;-;-;-;-;-;-;-;-;-;-;1;-;-;-;-;-;-;-;-;-		0	1.477e-05	344.69
LTFDSSFSPNTGK	3	1	1	P21796	Voltage-dependent anion-selective channel protein 1 OS=Homo sapiens GN=VDAC1 PE=1 SV=2 - [VDAC1_HUMAN]	N-Term(Dimethyl:2H(6)13C(2)); S8(Phospho); K13(Dimethyl:2H(6)13C(2))	1552.79	0.99094	T(2): 0.0; S(5): 0.0; S(6): 0.9; S(8): 99.1; T(11): 0.0	2.05851e+08	1.32573	-;-;-;-;-;-;-;-;-;-;-;-;-;-;-;-;-;-;-;-;-;-;-;-;-;-;-;-;-;-;1;-;-;-;-;-;-;-;-;-		0	1.375e-05	290.48
STSQGSINSPVYSR	2	1	1	O14639	Actin-binding LIM protein 1 OS=Homo sapiens GN=ABLIM1 PE=1 SV=3 - [ABLM1_HUMAN]	N-Term(Dimethyl:2H(6)13C(2)); S3(Phospho)	1598.76	0.999929	S(1): 0.0; T(2): 0.0; S(3): 100.0; S(6): 0.0; S(9): 0.0; Y(12): 0.0; S(13): 0.0	1.41821e+08				0	5.943e-05	298.88
VVPSFLPVDQGGSLVGR	4	1	1	Q14126	Desmoglein-2 OS=Homo sapiens GN=DSG2 PE=1 SV=2 - [DSG2_HUMAN]	N-Term(Dimethyl); S13(Phospho)	1834.95	1	S(4): 0.0; S(13): 100.0	2.00546e+08				0	3.387e-07	576.889
VWSPLVTEEGK	5	1	1	O00151	PDZ and LIM domain protein 1 OS=Homo sapiens GN=PDLIM1 PE=1 SV=4 - [PDLI1_HUMAN]	N-Term(Dimethyl); S3(Phospho); K11(Dimethyl)	1380.68	1	S(3): 100.0; T(7): 0.0	930503330	0.524863	-;-;-;-;-;-;-;-;-;-;-;-;-;-;-;-;-;-;-;-;-;-;-;-;-;-;-;-;-;-;-;1;-;-;-;-;-;-;-;-		0	4.408e-06	302.788
VLTANSNPSSPSAAK	3	1	1	Q9NV56	MRG/MORF4L-binding protein OS=Homo sapiens GN=MRGBP PE=1 SV=1 - [MRGBP_HUMAN]	N-Term(Dimethyl); S10(Phospho); K15(Dimethyl)	1579.77	0.984721	T(3): 0.0; S(6): 0.0; S(9): 0.8; S(10): 98.5; S(12): 0.8	2.85215e+08				0	2.295e-07	441.902
EMFPYEASTPTGISASCR	4	1	1	P42167	Lamina-associated polypeptide 2, isoforms beta/gamma OS=Homo sapiens GN=TMPO PE=1 SV=2 - [LAP2B_HUMAN]	N-Term(Dimethyl:2H(6)13C(2)); T9(Phospho); C17(Carbamidomethyl)	2119.92	0.497697	Y(5): 0.0; S(8): 0.5; T(9): 49.8; T(11): 49.8; S(14): 0.0; S(16): 0.0	3.27225e+08				0	1.286e-11	469.852
GSGTASDDEFENLR	2	1	1	Q7Z6Z7	E3 ubiquitin-protein ligase HUWE1 OS=Homo sapiens GN=HUWE1 PE=1 SV=3 - [HUWE1_HUMAN]	N-Term(Dimethyl); S6(Phospho)	1605.64	1	S(2): 0.0; T(4): 0.0; S(6): 100.0	8.86367e+06	1.79726	-;-;-;-;-;-;-;-;-;-;-;-;-;-;-;-;-;-;-;-;-;-;-;-;-;-;-;-;-;-;-;-;-;-;-;-;-;-;-;1		0	3.769e-05	473.555
SVESTSPEPSK	8	1	1	P18583	Protein SON OS=Homo sapiens GN=SON PE=1 SV=4 - [SON_HUMAN]	N-Term(Dimethyl); S6(Phospho); K11(Dimethyl)	1283.58	0.992847	S(1): 0.0; S(4): 0.0; T(5): 0.7; S(6): 99.3; S(10): 0.0	1.74243e+09	1.05277	-;-;-;-;-;-;-;-;-;-;1;1;-;-;-;-;-;-;-;-;-;-;-;-;-;-;-;-;-;-;1;-;-;-;-;-;-;-;-;1	7.03286	0	0.0003878	320.186
ESDFSDTLSPSK	2	1	1	Q14BN4	Sarcolemmal membrane-associated protein OS=Homo sapiens GN=SLMAP PE=1 SV=1 - [SLMAP_HUMAN]	N-Term(Dimethyl:2H(6)13C(2)); S9(Phospho); K12(Dimethyl:2H(6)13C(2))	1464.71	1	S(2): 0.0; S(5): 0.0; T(7): 0.0; S(9): 100.0; S(11): 0.0	5.61343e+08	1.12679	-;-;-;-;-;-;-;-;-;-;-;-;-;-;-;-;-;-;-;-;-;-;-;-;-;-;-;-;-;-;1;-;-;-;-;-;-;-;-;-		0	1.167e-05	398.016
ELVEPLTPSGEAPNQALLR	8	1	1	P00533	Epidermal growth factor receptor OS=Homo sapiens GN=EGFR PE=1 SV=2 - [EGFR_HUMAN]	N-Term(Dimethyl:2H(6)13C(2)); T7(Phospho)	2150.13	1	T(7): 100.0; S(9): 0.0	1.57015e+09	2.51886	-;-;-;-;-;-;-;-;-;-;1;-;-;-;-;-;-;-;-;-;-;-;-;-;-;-;-;-;-;-;1;-;-;-;-;-;-;-;-;-	15.8337	0	4.757e-15	489.155
HTGPNSPDTANDGFVR	40	2	2	P31943;P55795	Heterogeneous nuclear ribonucleoprotein H OS=Homo sapiens GN=HNRNPH1 PE=1 SV=4 - [HNRH1_HUMAN];Heterogeneous nuclear ribonucleoprotein H2 OS=Homo sapiens GN=HNRNPH2 PE=1 SV=1 - [HNRH2_HUMAN]	N-Term(Dimethyl); S6(Phospho)	1792.77	0.992652	T(2): 0.0; S(6): 99.3; T(9): 0.7	6.55129e+09				0	2.022e-16	524.514
SISADDDLQESSR	3	1	1	P18615	Negative elongation factor E OS=Homo sapiens GN=NELFE PE=1 SV=3 - [NELFE_HUMAN]	N-Term(Dimethyl:2H(6)13C(2)); S3(Phospho)	1538.68	1	S(1): 0.0; S(3): 100.0; S(11): 0.0; S(12): 0.0	2.88874e+07	1.66406	-;-;-;-;-;-;-;-;-;-;-;-;-;-;-;-;-;-;-;-;-;-;-;-;-;-;-;-;-;-;-;-;-;-;-;-;-;-;-;1		0	2.582e-07	471.9
VDSTTCLFPVEEK	2	1	1	Q06210	Glutamine--fructose-6-phosphate aminotransferase [isomerizing] 1 OS=Homo sapiens GN=GFPT1 PE=1 SV=3 - [GFPT1_HUMAN]	N-Term(Dimethyl:2H(6)13C(2)); S3(Phospho); C6(Carbamidomethyl); K13(Dimethyl:2H(6)13C(2))	1676.84	0.999946	S(3): 100.0; T(4): 0.0; T(5): 0.0	2.61589e+08				0	2.853e-06	371.04
GGVTGSPEASISGSK	5	1	1	Q09666	Neuroblast differentiation-associated protein AHNAK OS=Homo sapiens GN=AHNAK PE=1 SV=2 - [AHNK_HUMAN]	N-Term(Dimethyl); S6(Phospho); K15(Dimethyl)	1469.69	1	T(4): 0.0; S(6): 100.0; S(10): 0.0; S(12): 0.0; S(14): 0.0	1.16019e+09				0	1.781e-05	398.167
SELGNQSPSTSSR	6	1	1	Q5JTV8	Torsin-1A-interacting protein 1 OS=Homo sapiens GN=TOR1AIP1 PE=1 SV=2 - [TOIP1_HUMAN]	N-Term(Dimethyl); S7(Phospho)	1457.63	0.999899	S(1): 0.0; S(7): 100.0; S(9): 0.0; T(10): 0.0; S(11): 0.0; S(12): 0.0	1.91425e+09	0.80478	-;-;-;-;-;-;-;-;-;-;1;-;-;-;-;-;-;-;-;-;-;-;-;-;-;-;-;-;-;-;1;-;-;-;-;-;-;-;-;-	2.39017	0	7.331e-06	436.003
YQGDGIVEDEEETMENNEEK	7	1	1	Q9NYF8	Bcl-2-associated transcription factor 1 OS=Homo sapiens GN=BCLAF1 PE=1 SV=2 - [BCLF1_HUMAN]	N-Term(Dimethyl); K20(Dimethyl)	2414.02			4.68558e+08	1.78728	-;1;-;-;-;-;-;-;-;-;-;1;-;-;-;-;-;-;-;-;-;-;-;-;-;-;-;-;-;-;1;-;-;-;-;-;-;-;-;-	14.1221	0	1.493e-14
EGMNPSYDEYADSDEDQHDAYLER	5	1	1	Q08945	FACT complex subunit SSRP1 OS=Homo sapiens GN=SSRP1 PE=1 SV=1 - [SSRP1_HUMAN]	N-Term(Dimethyl); S13(Phospho)	2957.11	1	S(6): 0.0; Y(7): 0.0; Y(10): 0.0; S(13): 100.0; Y(21): 0.0	1777552090	1.53103	-;-;-;-;-;-;-;-;-;-;-;-;-;-;-;-;-;-;-;-;-;-;-;-;-;-;-;-;-;-;2;-;-;-;-;-;-;-;-;-		0	4.296e-16	515.207
TAADVVSPGANSVDSR	2	1	1	Q01804	OTU domain-containing protein 4 OS=Homo sapiens GN=OTUD4 PE=1 SV=4 - [OTUD4_HUMAN]	N-Term(Dimethyl:2H(6)13C(2)); S7(Phospho)	1661.79	1	T(1): 0.0; S(7): 100.0; S(12): 0.0; S(15): 0.0	1.62995e+08				0	3.235e-07	479.975
LFPDTPLALDANK	20	1	1	Q12906	Interleukin enhancer-binding factor 3 OS=Homo sapiens GN=ILF3 PE=1 SV=3 - [ILF3_HUMAN]	N-Term(Dimethyl:2H(6)13C(2)); T5(Phospho); K13(Dimethyl:2H(6)13C(2))	1566.87	1	T(5): 100.0	3.16652e+09	1.09862	-;-;-;-;-;-;-;-;-;-;-;-;-;-;-;-;-;-;-;-;-;-;-;-;-;-;-;-;-;-;1;1;-;-;-;-;-;-;-;-	45.3646	0	1.162e-05	511.095
LLSFSPEEFPTLK	19	1	1	Q5JSZ5	Protein PRRC2B OS=Homo sapiens GN=PRRC2B PE=1 SV=2 - [PRC2B_HUMAN]	N-Term(Dimethyl); S5(Phospho); K13(Dimethyl)	1643.83	1	S(3): 0.0; S(5): 100.0; T(11): 0.0	3.9393e+07	0.504114	-;-;-;-;-;-;-;-;-;-;-;-;-;-;-;-;-;-;-;-;-;-;-;-;-;-;-;-;-;-;3;-;-;-;-;-;-;-;-;-		0	1.069e-06	428.099
SAMPFTASPASSTTAR	4	1	1	O00151	PDZ and LIM domain protein 1 OS=Homo sapiens GN=PDLIM1 PE=1 SV=4 - [PDLI1_HUMAN]	N-Term(Dimethyl:2H(6)13C(2)); S8(Phospho)	1698.79	1	S(1): 0.0; T(6): 0.0; S(8): 100.0; S(11): 0.0; S(12): 0.0; T(13): 0.0; T(14): 0.0	7.34552e+08	0.73589	-;-;-;-;-;-;-;-;-;-;-;1;-;-;-;-;-;-;-;-;-;-;-;-;-;-;-;-;-;-;1;-;-;-;-;-;-;-;-;-	7.35702	0	6.625e-06	514.081
TVIIEQSWGSPK	2	1	1	P10809	60 kDa heat shock protein, mitochondrial OS=Homo sapiens GN=HSPD1 PE=1 SV=2 - [CH60_HUMAN]	N-Term(Dimethyl:2H(6)13C(2)); S10(Phospho); K12(Dimethyl:2H(6)13C(2))	1496.83	1	T(1): 0.0; S(7): 0.0; S(10): 100.0	2.58255e+08	1.33606	-;-;-;-;-;-;-;-;-;-;-;-;-;-;-;-;-;-;-;-;-;-;-;-;-;-;-;-;-;-;1;-;-;-;-;-;-;-;-;-		0	4.304e-14	425.437
LTFDTTFSPNTGK	4	1	1	P45880	Voltage-dependent anion-selective channel protein 2 OS=Homo sapiens GN=VDAC2 PE=1 SV=2 - [VDAC2_HUMAN]	N-Term(Dimethyl:2H(6)13C(2)); S8(Phospho); K13(Dimethyl:2H(6)13C(2))	1580.82	0.993304	T(2): 0.0; T(5): 0.0; T(6): 0.7; S(8): 99.3; T(11): 0.0	2.54692e+08				0	2.455e-13	344.69
EMLASDDEEDVSSK	3	1	1	Q0ZGT2	Nexilin OS=Homo sapiens GN=NEXN PE=1 SV=1 - [NEXN_HUMAN]	N-Term(Dimethyl:2H(6)13C(2)); S5(Phospho); K14(Dimethyl:2H(6)13C(2))	1706.76	1	S(5): 100.0; S(12): 0.0; S(13): 0.0	1.75817e+08	50.254	-;-;-;-;-;-;-;-;-;-;-;-;-;-;-;-;-;-;-;-;-;-;-;-;-;-;-;-;-;-;1;-;-;-;-;-;-;-;-;-		0	2.635e-05	451.184
AGGSAALSPSK	16	1	1	Q92522	Histone H1x OS=Homo sapiens GN=H1FX PE=1 SV=1 - [H1X_HUMAN]	N-Term(Dimethyl); S8(Phospho); K11(Dimethyl)	1081.53	0.992245	S(4): 0.0; S(8): 99.2; S(10): 0.8	1.98412e+10	1.15862	-;2;-;-;-;-;-;-;-;-;-;-;-;-;-;-;-;-;-;-;-;-;-;-;-;-;-;-;-;-;1;-;-;1;-;-;-;-;-;-	31.2303	0	1.018e-05	328.449
ALSSGGSITSPPLSPALPK	4	1	1	Q6Y7W6	PERQ amino acid-rich with GYF domain-containing protein 2 OS=Homo sapiens GN=GIGYF2 PE=1 SV=1 - [PERQ2_HUMAN]	N-Term(Dimethyl); S10(Phospho); K19(Dimethyl)	1916.01	0.999999	S(3): 0.0; S(4): 0.0; S(7): 0.0; T(9): 0.0; S(10): 100.0; S(14): 0.0	352781384				0	2.2e-07	447.244
SSSESYTQSFQSR	2	1	1	Q9BTU6	Phosphatidylinositol 4-kinase type 2-alpha OS=Homo sapiens GN=PI4K2A PE=1 SV=1 - [P4K2A_HUMAN]	N-Term(Dimethyl:2H(6)13C(2)); S3(Phospho)	1609.69	0.999944	S(1): 0.0; S(2): 0.0; S(3): 100.0; S(5): 0.0; Y(6): 0.0; T(7): 0.0; S(9): 0.0; S(12): 0.0	1.98879e+08	2.27837	-;-;-;-;-;-;-;-;-;-;-;-;-;-;-;-;-;-;-;-;-;-;-;-;-;-;-;-;-;-;1;-;-;-;-;-;-;-;-;-		0	3.759e-05	323.143
ESDFSDTLSPSK	2	1	1	Q14BN4	Sarcolemmal membrane-associated protein OS=Homo sapiens GN=SLMAP PE=1 SV=1 - [SLMAP_HUMAN]	N-Term(Dimethyl); S9(Phospho); K12(Dimethyl)	1448.62	1	S(2): 0.0; S(5): 0.0; T(7): 0.0; S(9): 100.0; S(11): 0.0	503759606				0	1.284e-06	443.019
VTFSVSPIEATEK	3	1	1	Q9ULD2	Microtubule-associated tumor suppressor 1 OS=Homo sapiens GN=MTUS1 PE=1 SV=2 - [MTUS1_HUMAN]	N-Term(Dimethyl:2H(6)13C(2)); S6(Phospho); K13(Dimethyl:2H(6)13C(2))	1559.85	1	T(2): 0.0; S(4): 0.0; S(6): 100.0; T(11): 0.0	2.17151e+08	0.598508	-;-;-;-;-;-;-;-;-;-;-;-;-;-;-;-;-;-;-;-;-;-;-;-;-;-;-;-;-;-;1;-;-;-;-;-;-;-;-;-		0	3.919e-05	405.436
FNDSEGDDTEETEDYR	2	1	1	Q9NYF8	Bcl-2-associated transcription factor 1 OS=Homo sapiens GN=BCLAF1 PE=1 SV=2 - [BCLF1_HUMAN]	N-Term(Dimethyl:2H(6)13C(2)); S4(Phospho)	2037.76	1	S(4): 100.0; T(9): 0.0; T(12): 0.0; Y(15): 0.0	503182114	18.3818	-;-;-;-;-;-;-;-;-;-;-;-;-;-;-;-;-;-;-;-;-;-;-;-;-;-;-;-;-;-;1;-;-;-;-;-;-;-;-;-		0	6.895e-08	449.087
AQLSPGIYDDTSAR	2	1	1	O75376	Nuclear receptor corepressor 1 OS=Homo sapiens GN=NCOR1 PE=1 SV=2 - [NCOR1_HUMAN]	N-Term(Dimethyl:2H(6)13C(2)); S4(Phospho)	1609.76	1	S(4): 100.0; Y(8): 0.0; T(11): 0.0; S(12): 0.0	1.44552e+08	1.26394	-;-;-;-;-;-;-;-;-;-;-;-;-;-;-;-;-;-;-;-;-;-;-;-;-;-;-;-;-;-;1;-;-;-;-;-;-;-;-;-		0	4.042e-07	394.232
SGAQASSTPLSPTR	8	1	1	P02545	Prelamin-A/C OS=Homo sapiens GN=LMNA PE=1 SV=1 - [LMNA_HUMAN]	N-Term(Dimethyl); S11(Phospho)	1467.68	1	S(1): 0.0; S(6): 0.0; S(7): 0.0; T(8): 0.0; S(11): 100.0; T(13): 0.0	5.17304e+09	0.765153	-;-;-;-;-;-;-;-;-;-;1;1;-;-;-;-;-;-;-;-;-;-;-;-;-;-;-;-;-;-;-;1;-;-;-;-;-;-;-;-	5.74221	0	1.175e-05	516.939
DGQDAIAQSPEK	8	1	1	Q9NWH9	SAFB-like transcription modulator OS=Homo sapiens GN=SLTM PE=1 SV=2 - [SLTM_HUMAN]	N-Term(Dimethyl); S9(Phospho); K12(Dimethyl)	1394.62	1	S(9): 100.0	1722503106	1.62125	-;-;-;-;-;-;-;-;-;-;1;1;-;-;-;-;-;-;-;-;-;-;-;-;-;-;-;-;-;-;1;-;-;-;-;-;-;-;-;-	9.10412	0	3.553e-05	428.062
NLSSDEATNPISR	2	1	1	Q7Z417	Nuclear fragile X mental retardation-interacting protein 2 OS=Homo sapiens GN=NUFIP2 PE=1 SV=1 - [NUFP2_HUMAN]	N-Term(Dimethyl); S3(Phospho)	1511.67	0.999999	S(3): 100.0; S(4): 0.0; T(8): 0.0; S(12): 0.0	1.95032e+08	0.953807	-;-;-;-;-;-;-;-;-;-;-;-;-;-;-;-;-;-;-;-;-;-;-;-;-;-;-;-;-;-;1;-;-;-;-;-;-;-;-;-		0	5.251e-06	278.269
SVVSDLEADDVK	18	1	1	P11388	DNA topoisomerase 2-alpha OS=Homo sapiens GN=TOP2A PE=1 SV=3 - [TOP2A_HUMAN]	N-Term(Dimethyl:2H(6)13C(2)); S4(Phospho); K12(Dimethyl:2H(6)13C(2))	1428.74	1	S(1): 0.0; S(4): 100.0	1.02419e+09	1.2829	-;-;-;-;-;-;-;-;-;-;-;-;-;-;-;-;-;-;-;-;-;-;-;-;-;-;-;-;-;-;2;-;-;-;-;-;-;-;-;1	6.82423	0	2.066e-06	502.887
SGSLDSELSVSPK	3	1	1	Q12802	A-kinase anchor protein 13 OS=Homo sapiens GN=AKAP13 PE=1 SV=2 - [AKP13_HUMAN]	N-Term(Dimethyl:2H(6)13C(2)); S11(Phospho); K13(Dimethyl:2H(6)13C(2))	1457.77	0.99996	S(1): 0.0; S(3): 0.0; S(6): 0.0; S(9): 0.0; S(11): 100.0	718317278	0.842097	-;-;-;-;-;-;-;-;-;-;-;-;-;-;-;-;-;-;-;-;-;-;-;-;-;-;-;-;-;-;1;-;-;-;-;-;-;-;-;-		0	8.395e-06	448.572
SCMLTGTPESVQSAK	3	1	1	Q96AE4	Far upstream element-binding protein 1 OS=Homo sapiens GN=FUBP1 PE=1 SV=3 - [FUBP1_HUMAN]	N-Term(Dimethyl); C2(Carbamidomethyl); T7(Phospho); K15(Dimethyl)	1731.77	0.99992	S(1): 0.0; T(5): 0.0; T(7): 100.0; S(10): 0.0; S(13): 0.0	3.74672e+08				0	5.761e-07	385.985
LESESTSPSLEMK	5	1	1	Q5VT52	Regulation of nuclear pre-mRNA domain-containing protein 2 OS=Homo sapiens GN=RPRD2 PE=1 SV=1 - [RPRD2_HUMAN]	N-Term(Dimethyl); S7(Phospho); K13(Dimethyl)	1573.71	0.983942	S(3): 0.0; S(5): 0.0; T(6): 0.8; S(7): 98.4; S(9): 0.8	5.90914e+08				0	8.68e-07	328.251
SGSAAQAEGLCK	6	1	1	Q92685	Dol-P-Man:Man(5)GlcNAc(2)-PP-Dol alpha-1,3-mannosyltransferase OS=Homo sapiens GN=ALG3 PE=1 SV=1 - [ALG3_HUMAN]	N-Term(Dimethyl:2H(6)13C(2)); S3(Phospho); C11(Carbamidomethyl); K12(Dimethyl:2H(6)13C(2))	1330.66	1	S(1): 0.0; S(3): 100.0	1.58345e+09	2.06244	-;-;-;-;-;-;-;-;-;-;1;1;-;-;-;-;-;-;-;-;-;-;-;-;-;-;-;-;-;-;1;-;-;-;-;-;-;-;-;-	2.41986	0	1.029e-06	424.555
LNFDMTASPK	4	1	1	Q9ULU4	Protein kinase C-binding protein 1 OS=Homo sapiens GN=ZMYND8 PE=1 SV=2 - [PKCB1_HUMAN]	N-Term(Dimethyl); S8(Phospho); K10(Dimethyl)	1259.57	1	T(6): 0.0; S(8): 100.0	414376468	1.03264	-;-;-;-;-;-;-;-;-;-;-;-;-;-;-;-;-;-;-;-;-;-;-;-;-;-;-;-;-;-;1;-;-;-;-;-;-;-;-;-		0	2.381e-05	339.667
ETVQTTQSPTPVEK	4	1	1	Q9UPN6	Protein SCAF8 OS=Homo sapiens GN=SCAF8 PE=1 SV=1 - [SCAF8_HUMAN]	N-Term(Dimethyl); S8(Phospho); K14(Dimethyl)	1680.81	0.999908	T(2): 0.0; T(5): 0.0; T(6): 0.0; S(8): 100.0; T(10): 0.0	426684392	1.19923	-;-;-;-;-;-;-;-;-;-;1;-;-;-;-;-;-;-;-;-;-;-;-;-;-;-;-;-;-;-;-;-;-;-;-;-;-;-;-;-		0	8.781e-07	411.896
GGGTPDANSLAPPGK	3	1	1	Q9BRQ0	Pygopus homolog 2 OS=Homo sapiens GN=PYGO2 PE=1 SV=2 - [PYGO2_HUMAN]	N-Term(Dimethyl:2H(6)13C(2)); T4(Phospho); K15(Dimethyl:2H(6)13C(2))	1490.78	1	T(4): 100.0; S(9): 0.0	274228050	0.757	-;-;-;-;-;-;-;-;-;-;-;-;-;-;-;-;-;-;-;-;-;-;-;-;-;-;-;-;-;-;1;1;-;-;-;-;-;-;-;-	24.2165	0	5.724e-06	493.543
ECINAAPDSPSK	4	1	1	Q7Z569	BRCA1-associated protein OS=Homo sapiens GN=BRAP PE=1 SV=2 - [BRAP_HUMAN]	N-Term(Dimethyl:2H(6)13C(2)); C2(Carbamidomethyl); S9(Phospho); K12(Dimethyl:2H(6)13C(2))	1440.7	0.999971	S(9): 100.0; S(11): 0.0	580199239	1.09498	-;-;-;-;-;-;-;-;-;-;-;1;-;-;-;-;-;-;-;-;-;-;-;-;-;-;-;-;-;-;1;-;-;-;-;-;-;-;-;-	0.141878	0	4.915e-12	448.066
MAGNEALSPTSPFR	3	1	1	Q86WR7	Proline and serine-rich protein 2 OS=Homo sapiens GN=PROSER2 PE=1 SV=2 - [PRSR2_HUMAN]	N-Term(Dimethyl:2H(6)13C(2)); S8(Phospho)	1593.75	0.999945	S(8): 100.0; T(10): 0.0; S(11): 0.0	162442657	1.23842	-;-;-;-;-;-;-;-;-;-;-;-;-;-;-;-;-;-;-;-;-;-;-;-;-;-;-;-;-;-;1;-;-;-;-;-;-;-;-;-		0	4.207e-06	387.962
DIDNNLITSTPR	4	1	1	Q05D32	CTD small phosphatase-like protein 2 OS=Homo sapiens GN=CTDSPL2 PE=1 SV=2 - [CTSL2_HUMAN]	N-Term(Dimethyl:2H(6)13C(2)); T10(Phospho)	1474.73	0.999983	T(8): 0.0; S(9): 0.0; T(10): 100.0	3.0972e+08	1.90007	-;-;-;-;-;-;-;-;-;-;-;-;-;-;-;-;-;-;-;-;-;-;-;-;-;-;-;-;-;-;1;-;-;-;-;-;-;-;-;-		0	6.526e-07	527.93
AAMYDIISSPSK	6	1	1	Q6KC79	Nipped-B-like protein OS=Homo sapiens GN=NIPBL PE=1 SV=2 - [NIPBL_HUMAN]	N-Term(Dimethyl:2H(6)13C(2)); S9(Phospho); K12(Dimethyl:2H(6)13C(2))	1434.75	0.00768752	Y(4): 0.0; S(8): 0.0; S(9): 0.8; S(11): 99.2	1308264336	1.62327	-;-;-;-;-;-;-;-;-;-;-;-;-;-;-;-;-;-;-;-;-;-;-;-;-;-;-;-;-;-;1;-;-;-;-;-;-;-;-;-		0	5.402e-05	369.474
IILDLISESPIK	47	1	1	P61978	Heterogeneous nuclear ribonucleoprotein K OS=Homo sapiens GN=HNRNPK PE=1 SV=1 - [HNRPK_HUMAN]	N-Term(Dimethyl); S9(Phospho); K12(Dimethyl)	1476.83	0.999974	S(7): 0.0; S(9): 100.0	1.79766e+09	0.571069	-;-;-;-;-;-;-;-;-;-;1;1;-;-;-;-;-;-;-;-;-;-;-;-;-;-;-;-;-;-;3;-;-;-;-;-;-;-;-;-	36.6865	0	1.228e-10	420.239
VLTPEEQLADK	6	1	1	O75822	Eukaryotic translation initiation factor 3 subunit J OS=Homo sapiens GN=EIF3J PE=1 SV=2 - [EIF3J_HUMAN]	N-Term(Dimethyl); T3(Phospho); K11(Dimethyl)	1378.69	1	T(3): 100.0	2.20749e+09	0.561096	-;-;-;-;-;-;-;-;-;-;-;1;-;-;-;-;-;-;-;-;-;-;-;-;-;-;-;-;-;-;1;-;-;-;-;-;-;-;-;-	2.16429	0	3.214e-05	289.408
DADLSPVNASIIK	2	1	1	O75970	Multiple PDZ domain protein OS=Homo sapiens GN=MPDZ PE=1 SV=2 - [MPDZ_HUMAN]	N-Term(Dimethyl:2H(6)13C(2)); S5(Phospho); K13(Dimethyl:2H(6)13C(2))	1494.84	1	S(5): 100.0; S(10): 0.0	166103900	1.99648	-;-;-;-;-;-;-;-;-;-;-;-;-;-;-;-;-;-;-;-;-;-;-;-;-;-;-;-;-;-;1;-;-;-;-;-;-;-;-;-		0	7.809e-10	434.408
AIPVSPSAVEEDEDEDGHTVVATAR	12	1	1	Q07157	Tight junction protein ZO-1 OS=Homo sapiens GN=TJP1 PE=1 SV=3 - [ZO1_HUMAN]	N-Term(Dimethyl); S5(Phospho)	2702.22	0.999998	S(5): 100.0; S(7): 0.0; T(19): 0.0; T(23): 0.0	7.87453e+08	0.88882	-;-;-;-;-;-;-;-;-;-;-;-;-;-;-;-;-;-;-;-;-;-;-;-;-;-;-;-;-;-;1;3;-;-;-;-;-;-;-;-	10.5408	0	1.472e-12	514.003
DALGDSLQVPVSPSSTTSSR	4	1	1	Q9Y2D5	A-kinase anchor protein 2 OS=Homo sapiens GN=AKAP2 PE=1 SV=3 - [AKAP2_HUMAN]	N-Term(Dimethyl:2H(6)13C(2)); S12(Phospho)	2120.03	0.999917	S(6): 0.0; S(12): 100.0; S(14): 0.0; S(15): 0.0; T(16): 0.0; T(17): 0.0; S(18): 0.0; S(19): 0.0	4.62947e+08	1.7421	-;-;-;-;-;-;-;-;-;-;-;-;-;-;-;-;-;-;-;-;-;-;-;-;-;-;-;-;-;-;1;-;-;-;-;-;-;-;-;-		0	1.967e-15	433.817
AFLAELEQNSPK	4	1	1	Q9UPN3	Microtubule-actin cross-linking factor 1, isoforms 1/2/3/5 OS=Homo sapiens GN=MACF1 PE=1 SV=4 - [MACF1_HUMAN]	N-Term(Dimethyl); S10(Phospho); K12(Dimethyl)	1482.73	1	S(10): 100.0	3.00183e+08	0.695843	-;-;-;-;-;-;-;-;-;-;-;-;-;-;-;-;-;-;-;-;-;-;-;-;-;-;-;-;-;-;1;1;-;-;-;-;-;-;-;-	1.2115	0	1.263e-05	505.122
EVDATSPAPSTSSTVK	8	1	1	Q16666	Gamma-interferon-inducible protein 16 OS=Homo sapiens GN=IFI16 PE=1 SV=3 - [IF16_HUMAN]	N-Term(Dimethyl:2H(6)13C(2)); S6(Phospho); K16(Dimethyl:2H(6)13C(2))	1728.89	0.999945	T(5): 0.0; S(6): 100.0; S(10): 0.0; T(11): 0.0; S(12): 0.0; S(13): 0.0; T(14): 0.0	2.58353e+09	0.722866	-;-;-;-;-;-;-;-;-;-;-;-;-;-;-;-;-;-;-;-;-;-;-;-;-;-;-;-;-;-;1;-;-;-;-;-;-;-;-;1	11.0417	0	3.348e-05	482.467
DGQVINETSQHHDDLE	20	1	1	P08670	Vimentin OS=Homo sapiens GN=VIM PE=1 SV=4 - [VIME_HUMAN]	N-Term(Dimethyl:2H(6)13C(2))	1872.88			4.92575e+09	1.74432	-;-;-;-;-;-;-;-;-;-;2;-;1;-;1;-;1;-;-;-;-;-;-;-;-;-;-;-;-;-;1;1;1;1;1;-;-;-;-;-	17.3406	0	2.936e-05
AADISLDNLVEGK	2	1	1	Q12888	Tumor suppressor p53-binding protein 1 OS=Homo sapiens GN=TP53BP1 PE=1 SV=2 - [TP53B_HUMAN]	N-Term(Dimethyl); S5(Phospho); K13(Dimethyl)	1480.73	1	S(5): 100.0	5.4403e+07				0	1.353e-06	464.826
YVASYLLAALGGNSSPSAK	57	1	1	P05387	60S acidic ribosomal protein P2 OS=Homo sapiens GN=RPLP2 PE=1 SV=1 - [RLA2_HUMAN]	N-Term(Dimethyl); S15(Phospho); K19(Dimethyl)	2005.01	0.986273	Y(1): 0.0; S(4): 0.0; Y(5): 0.0; S(14): 0.7; S(15): 98.6; S(17): 0.7	8.4656e+08	0.696868	-;-;-;-;-;-;-;-;-;-;1;-;-;-;-;-;-;-;-;-;-;-;-;-;-;-;-;-;-;-;2;2;1;-;-;-;-;-;-;-	3.66616	0	1.801e-07	601.099
VAPVINNGSPTILGK	6	1	1	Q13330	Metastasis-associated protein MTA1 OS=Homo sapiens GN=MTA1 PE=1 SV=2 - [MTA1_HUMAN]	N-Term(Dimethyl:2H(6)13C(2)); S9(Phospho); K15(Dimethyl:2H(6)13C(2))	1631.97	0.993785	S(9): 99.4; T(11): 0.6	3.23173e+08	7.12432	-;-;-;-;-;-;-;-;-;-;-;-;-;-;-;-;-;-;-;-;-;-;-;-;-;-;-;-;-;-;2;1;-;-;-;-;-;-;-;-	118.755	0	6.499e-06	435.021
NAEAVLQSPGLSGK	2	1	1	Q13045	Protein flightless-1 homolog OS=Homo sapiens GN=FLII PE=1 SV=2 - [FLII_HUMAN]	N-Term(Dimethyl); S8(Phospho); K14(Dimethyl)	1506.76	1	S(8): 100.0; S(12): 0.0	2.9303e+08				0	2.062e-06	451.184
DGQDAIAQSPEK	12	1	1	Q9NWH9	SAFB-like transcription modulator OS=Homo sapiens GN=SLTM PE=1 SV=2 - [SLTM_HUMAN]	N-Term(Dimethyl:2H(6)13C(2)); S9(Phospho); K12(Dimethyl:2H(6)13C(2))	1410.71	1	S(9): 100.0	2.5865e+09	2.87516	-;-;-;-;-;-;-;-;-;-;-;-;-;-;-;-;-;-;-;-;-;-;-;-;-;-;-;-;-;-;2;1;-;-;-;-;-;-;-;2	60.448	0	2.797e-07	404.406
SPFNSPSPQDSPR	4	1	1	P08651	Nuclear factor 1 C-type OS=Homo sapiens GN=NFIC PE=1 SV=2 - [NFIC_HUMAN]	N-Term(Dimethyl:2H(6)13C(2)); S7(Phospho)	1531.7	1	S(1): 0.0; S(5): 0.0; S(7): 100.0; S(11): 0.0	5.47991e+08	1.89624	-;-;-;-;-;-;-;-;-;-;-;-;-;-;-;-;-;-;-;-;-;-;-;-;-;-;-;-;-;-;-;1;-;-;-;-;-;-;-;-		0	3.451e-06	348.51
VISGTTLGYLSPK	5	1	1	Q9NUL3	Double-stranded RNA-binding protein Staufen homolog 2 OS=Homo sapiens GN=STAU2 PE=1 SV=1 - [STAU2_HUMAN]	N-Term(Dimethyl:2H(6)13C(2)); S11(Phospho); K13(Dimethyl:2H(6)13C(2))	1487.87	1	S(3): 0.0; T(5): 0.0; T(6): 0.0; Y(9): 0.0; S(11): 100.0	2.60587e+08	0.667095	-;-;-;-;-;-;-;-;-;-;-;-;-;-;-;-;-;-;-;-;-;-;-;-;-;-;-;-;-;-;1;-;-;-;-;-;-;-;-;-		0	7.723e-07	419.586
SESVVSGLDSPAK	3	1	1	O14578	Citron Rho-interacting kinase OS=Homo sapiens GN=CIT PE=1 SV=2 - [CTRO_HUMAN]	N-Term(Dimethyl); S10(Phospho); K13(Dimethyl)	1411.67	1	S(1): 0.0; S(3): 0.0; S(6): 0.0; S(10): 100.0	336752112				0	2.225e-06	463.259
GLPSPYNMSSAPGSR	4	1	1	P15924	Desmoplakin OS=Homo sapiens GN=DSP PE=1 SV=3 - [DESP_HUMAN]	N-Term(Dimethyl); S10(Phospho)	1628.71	0.5	S(4): 0.0; Y(6): 0.0; S(9): 50.0; S(10): 50.0; S(14): 0.0	1.77321e+08	1.0868	-;-;-;-;-;-;-;-;-;-;-;-;-;-;-;-;-;-;-;-;-;-;-;-;-;-;-;-;-;-;2;-;-;-;-;-;-;-;-;-		0	1.039e-09	389.571
AVLSDSPQLSEGK	2	1	1	Q7Z4H7	HAUS augmin-like complex subunit 6 OS=Homo sapiens GN=HAUS6 PE=1 SV=2 - [HAUS6_HUMAN]	N-Term(Dimethyl:2H(6)13C(2)); S6(Phospho); K13(Dimethyl:2H(6)13C(2))	1482.81	1	S(4): 0.0; S(6): 100.0; S(10): 0.0	2.19111e+08				0	1.066e-10	414.621
SVESTSPEPSK	9	1	1	P18583	Protein SON OS=Homo sapiens GN=SON PE=1 SV=4 - [SON_HUMAN]	N-Term(Dimethyl:2H(6)13C(2)); S6(Phospho); K11(Dimethyl:2H(6)13C(2))	1299.67	0.499977	S(1): 0.0; S(4): 0.0; T(5): 50.0; S(6): 50.0; S(10): 0.0	1.88003e+09				0	0.001057	285.958
TSDIFGSPVTATSR	3	1	1	Q9H910	Hematological and neurological expressed 1-like protein OS=Homo sapiens GN=HN1L PE=1 SV=1 - [HN1L_HUMAN]	N-Term(Dimethyl:2H(6)13C(2)); S7(Phospho)	1554.76	1	T(1): 0.0; S(2): 0.0; S(7): 100.0; T(10): 0.0; T(12): 0.0; S(13): 0.0	7.54679e+08	1.38409	-;-;-;-;-;-;-;-;-;-;-;-;-;-;-;-;-;-;-;-;-;-;-;-;-;-;-;-;-;-;1;-;-;-;-;-;-;-;-;-		0	7.097e-07	401.964
GVGSPEPGPTAPYLGR	2	1	1	Q9C0B5	Palmitoyltransferase ZDHHC5 OS=Homo sapiens GN=ZDHHC5 PE=1 SV=2 - [ZDHC5_HUMAN]	N-Term(Dimethyl); S4(Phospho)	1662.79	1	S(4): 100.0; T(10): 0.0; Y(13): 0.0	2.89618e+08				0	3.717e-07	434.484
SVFGTPTLETANK	3	1	1	P49792	E3 SUMO-protein ligase RanBP2 OS=Homo sapiens GN=RANBP2 PE=1 SV=2 - [RBP2_HUMAN]	N-Term(Dimethyl:2H(6)13C(2)); T5(Phospho); K13(Dimethyl:2H(6)13C(2))	1516.82	1	S(1): 0.0; T(5): 100.0; T(7): 0.0; T(10): 0.0	1.91798e+08	2.92016	-;-;-;-;-;-;-;-;-;-;-;-;-;-;-;-;-;-;-;-;-;-;-;-;-;-;-;-;-;-;1;-;-;-;-;-;-;-;-;-		0	6.96e-06	360.627
GPPQSPVFEGVYNNSR	17	1	1	Q8WWM7	Ataxin-2-like protein OS=Homo sapiens GN=ATXN2L PE=1 SV=2 - [ATX2L_HUMAN]	N-Term(Dimethyl:2H(6)13C(2)); S5(Phospho)	1863.88	1	S(5): 100.0; Y(12): 0.0; S(15): 0.0	583962604	1.99195	-;-;-;-;-;-;-;-;-;-;-;-;-;-;-;-;-;-;-;-;-;-;-;-;-;-;-;-;-;-;2;3;-;-;-;-;-;-;-;-	18.0863	0	6.253e-06	382.884
GGGTPDANSLAPPGK	3	1	1	Q9BRQ0	Pygopus homolog 2 OS=Homo sapiens GN=PYGO2 PE=1 SV=2 - [PYGO2_HUMAN]	N-Term(Dimethyl); T4(Phospho); K15(Dimethyl)	1474.69	1	T(4): 100.0; S(9): 0.0	309293915				0	3.05e-07	496.236
GVGSPEPGPTAPYLGR	2	1	1	Q9C0B5	Palmitoyltransferase ZDHHC5 OS=Homo sapiens GN=ZDHHC5 PE=1 SV=2 - [ZDHC5_HUMAN]	N-Term(Dimethyl:2H(6)13C(2)); S4(Phospho)	1670.83	1	S(4): 100.0; T(10): 0.0; Y(13): 0.0	251158189	0.873671	-;-;-;-;-;-;-;-;-;-;-;-;-;-;-;-;-;-;-;-;-;-;-;-;-;-;-;-;-;-;1;-;-;-;-;-;-;-;-;-		0	6.814e-07	407.627
SLSSSLDDTEVK	10	1	1	O95292	Vesicle-associated membrane protein-associated protein B/C OS=Homo sapiens GN=VAPB PE=1 SV=3 - [VAPB_HUMAN]	N-Term(Dimethyl:2H(6)13C(2)); S3(Phospho); K12(Dimethyl:2H(6)13C(2))	1432.74	1	S(1): 0.0; S(3): 100.0; S(4): 0.0; S(5): 0.0; T(9): 0.0	3.4352e+08	2.32385	-;-;-;-;-;-;-;-;-;-;-;-;-;-;-;-;-;-;-;-;-;-;-;-;-;-;-;-;-;-;3;-;-;-;-;-;-;-;-;1	42.1091	0	1.464e-06	386.85
TLSSSSMDLSR	2	1	1	Q9H0B6	Kinesin light chain 2 OS=Homo sapiens GN=KLC2 PE=1 SV=1 - [KLC2_HUMAN]	N-Term(Dimethyl:2H(6)13C(2)); S5(Phospho)	1299.6	0.999999	T(1): 0.0; S(3): 0.0; S(4): 0.0; S(5): 100.0; S(6): 0.0; S(10): 0.0	1.40308e+08	1.19235	-;-;-;-;-;-;-;-;-;-;-;-;-;-;-;-;-;-;-;-;-;-;-;-;-;-;-;-;-;-;1;-;-;-;-;-;-;-;-;-		0	2.742e-06	318.111
TPVQYSQQQNSPQK	4	1	1	P46013	Antigen KI-67 OS=Homo sapiens GN=MKI67 PE=1 SV=2 - [KI67_HUMAN]	N-Term(Dimethyl:2H(6)13C(2)); S11(Phospho); K14(Dimethyl:2H(6)13C(2))	1784.92	1	T(1): 0.0; Y(5): 0.0; S(6): 0.0; S(11): 100.0	362876737	1.23628	-;-;-;-;-;-;-;-;-;-;-;-;-;-;-;-;-;-;-;-;-;-;-;-;-;-;-;-;-;-;2;-;-;-;-;-;-;-;-;-		0	1.68e-06	413.872
DGVLTLANNVTPAK	4	1	1	P27816	Microtubule-associated protein 4 OS=Homo sapiens GN=MAP4 PE=1 SV=3 - [MAP4_HUMAN]	N-Term(Dimethyl:2H(6)13C(2)); T11(Phospho); K14(Dimethyl:2H(6)13C(2))	1564.89	1	T(5): 0.0; T(11): 100.0	2.76465e+08	0.587162	-;-;-;-;-;-;-;-;-;-;-;-;-;-;-;-;-;-;-;-;-;-;-;-;-;-;-;-;-;-;1;-;-;-;-;-;-;-;-;-		0	1.811e-13	450.419
LADSGDGAGPSPEEK	2	1	1	Q92917	G patch domain and KOW motifs-containing protein OS=Homo sapiens GN=GPKOW PE=1 SV=2 - [GPKOW_HUMAN]	N-Term(Dimethyl:2H(6)13C(2)); S11(Phospho); K15(Dimethyl:2H(6)13C(2))	1581.76	1	S(4): 0.0; S(11): 100.0	287369460	1.12749	-;-;-;-;-;-;-;-;-;-;-;-;-;-;-;-;-;-;-;-;-;-;-;-;-;-;-;-;-;-;1;-;-;-;-;-;-;-;-;-		0	6.096e-07	490.908
STNTSQTGLVGTK	2	1	1	Q96R06	Sperm-associated antigen 5 OS=Homo sapiens GN=SPAG5 PE=1 SV=2 - [SPAG5_HUMAN]	N-Term(Dimethyl); S5(Phospho); K13(Dimethyl)	1429.69	0.999999	S(1): 0.0; T(2): 0.0; T(4): 0.0; S(5): 100.0; T(7): 0.0; T(12): 0.0	1.50386e+08	0.192211	-;-;-;-;-;-;-;-;-;-;-;-;-;-;-;-;-;-;-;-;-;-;-;-;-;-;-;-;-;-;1;-;-;-;-;-;-;-;-;-		0	3.343e-06	349.569
SSPNPFVGSPPK	10	1	1	P98082	Disabled homolog 2 OS=Homo sapiens GN=DAB2 PE=1 SV=3 - [DAB2_HUMAN]	N-Term(Dimethyl:2H(6)13C(2)); S9(Phospho); K12(Dimethyl:2H(6)13C(2))	1365.74	1	S(1): 0.0; S(2): 0.0; S(9): 100.0	1.17742e+09	2.46659	-;1;-;-;-;-;-;-;-;-;1;-;-;-;-;-;-;-;-;-;-;-;-;-;-;-;-;-;-;-;1;1;-;-;-;-;-;-;-;-	89.2783	0	3.236e-10	489.511
ASSLEDLVLK	13	1	1	Q15477	Helicase SKI2W OS=Homo sapiens GN=SKIV2L PE=1 SV=3 - [SKIV2_HUMAN]	N-Term(Dimethyl); S3(Phospho); K10(Dimethyl)	1210.63	1	S(2): 0.0; S(3): 100.0	367168255	1.25399	-;-;-;-;-;-;-;-;-;-;-;-;-;-;-;-;-;-;-;-;-;-;-;-;-;-;-;-;-;-;1;-;-;-;-;-;-;-;-;-		0	1.689e-09	309.683
QSSLAEPVSPSK	3	1	1	O43572	A-kinase anchor protein 10, mitochondrial OS=Homo sapiens GN=AKAP10 PE=1 SV=2 - [AKA10_HUMAN]	N-Term(Dimethyl:2H(6)13C(2)); S9(Phospho); K12(Dimethyl:2H(6)13C(2))	1381.76	0.5	S(2): 0.0; S(3): 0.0; S(9): 50.0; S(11): 50.0	1.67931e+08	1.02361	-;-;-;-;-;-;-;-;-;-;-;-;-;-;-;-;-;-;-;-;-;-;-;-;-;-;-;-;-;-;1;-;-;-;-;-;-;-;-;-		0	6.716e-12	353.24
GGLLTSEEDSGFSTSPK	3	1	1	Q9UQR1	Zinc finger protein 148 OS=Homo sapiens GN=ZNF148 PE=1 SV=2 - [ZN148_HUMAN]	N-Term(Dimethyl:2H(6)13C(2)); S15(Phospho); K17(Dimethyl:2H(6)13C(2))	1863.92	0.999787	T(5): 0.0; S(6): 0.0; S(10): 0.0; S(13): 0.0; T(14): 0.0; S(15): 100.0	2.71796e+08	1.47334	-;-;-;-;-;-;-;-;-;-;-;-;-;-;-;-;-;-;-;-;-;-;-;-;-;-;-;-;-;-;1;-;-;-;-;-;-;-;-;-		0	9.972e-07	443.273
TQVLSPDSLFTAK	4	1	1	P55196	Afadin OS=Homo sapiens GN=MLLT4 PE=1 SV=3 - [AFAD_HUMAN]	N-Term(Dimethyl); S5(Phospho); K13(Dimethyl)	1542.78	1	T(1): 0.0; S(5): 100.0; S(8): 0.0; T(11): 0.0	1.41502e+08				0	2.895e-06	375.259
IDFSSIAVPGTSSPR	6	1	1	Q5TDH0	Protein DDI1 homolog 2 OS=Homo sapiens GN=DDI2 PE=1 SV=1 - [DDI2_HUMAN]	N-Term(Dimethyl); S13(Phospho)	1641.79	0.993192	S(4): 0.0; S(5): 0.0; T(11): 0.0; S(12): 0.7; S(13): 99.3	0				0	1.621e-05	472.534
ELVEPLTPSGEAPNQALLR	8	1	1	P00533	Epidermal growth factor receptor OS=Homo sapiens GN=EGFR PE=1 SV=2 - [EGFR_HUMAN]	N-Term(Dimethyl); T7(Phospho)	2142.09	1	T(7): 100.0; S(9): 0.0	702498269	1.93086	-;-;-;-;-;-;-;-;-;-;1;-;-;-;-;-;-;-;-;-;-;-;-;-;-;-;-;-;-;-;1;-;-;-;-;-;-;-;-;-	40.1571	0	8.689e-05	548.667
YLLGDAPVSPSSQK	5	1	1	Q9NYB0	Telomeric repeat-binding factor 2-interacting protein 1 OS=Homo sapiens GN=TERF2IP PE=1 SV=1 - [TE2IP_HUMAN]	N-Term(Dimethyl); S9(Phospho); K14(Dimethyl)	1597.79	1	Y(1): 0.0; S(9): 100.0; S(11): 0.0; S(12): 0.0	1.02723e+09	0.918391	-;-;-;-;-;-;-;-;-;-;1;-;-;-;-;-;-;-;-;-;-;-;-;-;-;-;-;-;-;-;-;-;-;-;-;-;-;-;-;-		0	3.091e-06	451.184
GPAFNMASPESDFGINLK	14	1	1	Q09666	Neuroblast differentiation-associated protein AHNAK OS=Homo sapiens GN=AHNAK PE=1 SV=2 - [AHNK_HUMAN]	N-Term(Dimethyl:2H(6)13C(2)); S8(Phospho); K18(Dimethyl:2H(6)13C(2))	2047.02	0.999963	S(8): 100.0; S(11): 0.0	209009824	1.24145	-;-;-;-;-;-;-;-;-;-;-;-;-;-;-;-;-;-;-;-;-;-;-;-;-;-;-;-;-;-;2;1;-;-;-;-;-;-;-;-	48.0631	0	4.296e-16	527.809
SALAPNLLTSGK	3	1	1	O15446	DNA-directed RNA polymerase I subunit RPA34 OS=Homo sapiens GN=CD3EAP PE=1 SV=1 - [RPA34_HUMAN]	N-Term(Dimethyl:2H(6)13C(2)); S10(Phospho); K12(Dimethyl:2H(6)13C(2))	1323.79	0.98969	S(1): 0.0; T(9): 1.0; S(10): 99.0	1.14263e+08	8.16436	-;-;-;-;-;-;-;-;-;-;-;-;-;-;-;-;-;-;-;-;-;-;-;-;-;-;-;-;-;-;1;-;-;-;-;-;-;-;-;-		0	0.0004144	305.731
VAPVINNGSPTILGK	6	1	1	Q13330	Metastasis-associated protein MTA1 OS=Homo sapiens GN=MTA1 PE=1 SV=2 - [MTA1_HUMAN]	N-Term(Dimethyl); S9(Phospho); K15(Dimethyl)	1615.88	0.999956	S(9): 100.0; T(11): 0.0	2.67866e+08	1.09928	-;-;-;-;-;-;-;-;-;-;-;-;-;-;-;-;-;-;-;-;-;-;-;-;-;-;-;-;-;-;-;1;-;-;-;-;-;-;-;-		0	1.281e-05	415.673
LAVDEEENADNNTK	40	1	1	P02786	Transferrin receptor protein 1 OS=Homo sapiens GN=TFRC PE=1 SV=2 - [TFR1_HUMAN]	N-Term(Dimethyl:2H(6)13C(2)); K14(Dimethyl:2H(6)13C(2))	1633.85			5.80062e+10	1.31213	-;1;-;-;-;-;-;-;-;-;2;3;2;2;1;-;-;-;-;-;-;-;-;-;-;-;-;-;-;-;2;6;-;1;-;-;-;-;-;-	23.4253	0	2.267e-10
MQASIEKGGSLPK	2	1	1	P06748	Nucleophosmin OS=Homo sapiens GN=NPM1 PE=1 SV=2 - [NPM_HUMAN]	N-Term(Dimethyl); S4(Phospho); K7(Dimethyl); S10(Phospho); K13(Dimethyl)	1589.74	1	S(4): 100.0; S(10): 100.0	2.55639e+08				0	0.0004152	362.182
NAPAAVDEGSISPR	3	1	1	P28715	DNA repair protein complementing XP-G cells OS=Homo sapiens GN=ERCC5 PE=1 SV=3 - [ERCC5_HUMAN]	N-Term(Dimethyl); S12(Phospho)	1491.68	0.999999	S(10): 0.0; S(12): 100.0	305924516				0	1.133e-05	455.095
DAPTSPASVASSSSTPSSK	6	1	1	Q04726	Transducin-like enhancer protein 3 OS=Homo sapiens GN=TLE3 PE=1 SV=2 - [TLE3_HUMAN]	N-Term(Dimethyl); S5(Phospho); K19(Dimethyl)	1899.86	1	T(4): 0.0; S(5): 100.0; S(8): 0.0; S(11): 0.0; S(12): 0.0; S(13): 0.0; S(14): 0.0; T(15): 0.0; S(17): 0.0; S(18): 0.0	82322440				0	2.888e-12	304.225
QSSVTQVTEQSPK	2	1	1	Q14966	Zinc finger protein 638 OS=Homo sapiens GN=ZNF638 PE=1 SV=2 - [ZN638_HUMAN]	N-Term(Dimethyl:2H(6)13C(2)); S11(Phospho); K13(Dimethyl:2H(6)13C(2))	1570.83	1	S(2): 0.0; S(3): 0.0; T(5): 0.0; T(8): 0.0; S(11): 100.0	1.38639e+08	0.86694	-;-;-;-;-;-;-;-;-;-;-;-;-;-;-;-;-;-;-;-;-;-;-;-;-;-;-;-;-;-;1;-;-;-;-;-;-;-;-;-		0	5.292e-06	487.082
AFLAELEQNSPK	8	1	1	Q9UPN3	Microtubule-actin cross-linking factor 1, isoforms 1/2/3/5 OS=Homo sapiens GN=MACF1 PE=1 SV=4 - [MACF1_HUMAN]	N-Term(Dimethyl:2H(6)13C(2)); S10(Phospho); K12(Dimethyl:2H(6)13C(2))	1498.81	1	S(10): 100.0	3.20077e+08	1.80055	-;-;-;-;-;-;-;-;-;-;-;-;-;-;-;-;-;-;-;-;-;-;-;-;-;-;-;-;-;-;3;-;-;-;-;-;-;-;-;-		0	3.263e-07	464.041
EDQTEYLEER	14	4	3	P08238;Q58FF6;P07900	Heat shock protein HSP 90-beta OS=Homo sapiens GN=HSP90AB1 PE=1 SV=4 - [HS90B_HUMAN];Putative heat shock protein HSP 90-beta 4 OS=Homo sapiens GN=HSP90AB4P PE=5 SV=1 - [H90B4_HUMAN];Heat shock protein HSP 90-alpha OS=Homo sapiens GN=HSP90AA1 PE=1 SV=5 - [HS90A_HUMAN]	N-Term(Dimethyl:2H(6)13C(2))	1347.65			5.30226e+09				0	1.118e-06
NAEAVLQSPGLSGK	3	1	1	Q13045	Protein flightless-1 homolog OS=Homo sapiens GN=FLII PE=1 SV=2 - [FLII_HUMAN]	N-Term(Dimethyl:2H(6)13C(2)); S8(Phospho); K14(Dimethyl:2H(6)13C(2))	1522.85	1	S(8): 100.0; S(12): 0.0	4.15873e+08	1.41921	-;-;-;-;-;-;-;-;-;-;-;-;-;-;-;-;-;-;-;-;-;-;-;-;-;-;-;-;-;-;1;-;-;-;-;-;-;-;-;-		0	2.675e-05	445.963
NLSSDEATNPISR	2	1	1	Q7Z417	Nuclear fragile X mental retardation-interacting protein 2 OS=Homo sapiens GN=NUFIP2 PE=1 SV=1 - [NUFP2_HUMAN]	N-Term(Dimethyl:2H(6)13C(2)); S3(Phospho)	1519.72	0.999999	S(3): 100.0; S(4): 0.0; T(8): 0.0; S(12): 0.0	184856748				0	6.441e-06	264.842
GTDTQTPAVLSPSK	9	1	1	P46087	Probable 28S rRNA (cytosine(4447)-C(5))-methyltransferase OS=Homo sapiens GN=NOP2 PE=1 SV=2 - [NOP2_HUMAN]	N-Term(Dimethyl:2H(6)13C(2)); S11(Phospho); K14(Dimethyl:2H(6)13C(2))	1553.84	0.999943	T(2): 0.0; T(4): 0.0; T(6): 0.0; S(11): 100.0; S(13): 0.0	5.0037e+09	1.37499	-;-;-;-;-;-;-;-;-;-;1;1;-;-;-;-;-;-;-;-;-;-;-;-;-;-;-;-;-;-;1;-;-;-;-;-;-;-;-;-	38.7077	0	7.393e-06	385.571
SGAQASSTPLSPTR	9	1	1	P02545	Prelamin-A/C OS=Homo sapiens GN=LMNA PE=1 SV=1 - [LMNA_HUMAN]	N-Term(Dimethyl:2H(6)13C(2)); S11(Phospho)	1475.73	1	S(1): 0.0; S(6): 0.0; S(7): 0.0; T(8): 0.0; S(11): 100.0; T(13): 0.0	3.94493e+09	0.806612	-;-;-;-;-;-;-;-;-;-;-;-;-;-;-;-;-;-;-;-;-;-;-;-;-;-;-;-;-;-;1;-;-;-;-;-;-;-;-;1	5.08044	0	1.93e-05	459.258
AAKLSEGSQPAEEEEDQETPSR	1	1	1	Q9UKV3	Apoptotic chromatin condensation inducer in the nucleus OS=Homo sapiens GN=ACIN1 PE=1 SV=2 - [ACINU_HUMAN]	N-Term(Dimethyl:2H(6)13C(2)); K3(Dimethyl:2H(6)13C(2)); S5(Phospho); S8(Phospho)	2620.16	1	S(5): 100.0; S(8): 100.0; T(19): 0.0; S(21): 0.0	0				0	5.559e-06	471.273
GLPSPYNMSSAPGSR	3	1	1	P15924	Desmoplakin OS=Homo sapiens GN=DSP PE=1 SV=3 - [DESP_HUMAN]	N-Term(Dimethyl:2H(6)13C(2)); S4(Phospho)	1636.76	1	S(4): 100.0; Y(6): 0.0; S(9): 0.0; S(10): 0.0; S(14): 0.0	2.70266e+08				0	1.494e-05	377.001
ETGGILGEGTPK	4	1	1	Q96S66	Chloride channel CLIC-like protein 1 OS=Homo sapiens GN=CLCC1 PE=1 SV=1 - [CLCC1_HUMAN]	N-Term(Dimethyl); T10(Phospho); K12(Dimethyl)	1294.63	1	T(2): 0.0; T(10): 100.0	5.47674e+08				0	4.316e-05	446.726
VFDLQFSTDSPR	7	1	1	Q15003	Condensin complex subunit 2 OS=Homo sapiens GN=NCAPH PE=1 SV=3 - [CND2_HUMAN]	N-Term(Dimethyl:2H(6)13C(2)); S10(Phospho)	1527.73	1	S(7): 0.0; T(8): 0.0; S(10): 100.0	1.3917e+08	2.23446	-;-;-;-;-;-;-;-;-;-;-;-;-;-;-;-;-;-;-;-;-;-;-;-;-;-;-;-;-;-;2;-;-;-;-;-;-;-;-;-		0	6.336e-06	405.901
GFGFGQGAGALVHSE	7	1	1	P21291	Cysteine and glycine-rich protein 1 OS=Homo sapiens GN=CSRP1 PE=1 SV=3 - [CSRP1_HUMAN]	N-Term(Dimethyl:2H(6)13C(2)); S14(Phospho)	1549.72	1	S(14): 100.0	3.94735e+08	0.91393	-;-;-;-;-;-;-;-;-;-;-;-;-;-;-;-;-;-;-;-;-;-;-;-;-;-;-;-;-;-;1;1;-;-;-;-;-;-;-;-	1.21962	0	4.296e-16	626.2
KYVISDEEEEDDD	3	1	1	Q8WVC0	RNA polymerase-associated protein LEO1 OS=Homo sapiens GN=LEO1 PE=1 SV=1 - [LEO1_HUMAN]	N-Term(Dimethyl); K1(Dimethyl); S5(Phospho)	1721.67	0.999962	Y(2): 0.0; S(5): 100.0	4.19955e+08	1.47026	-;-;-;-;-;-;-;-;-;-;-;-;-;-;-;-;-;-;-;-;-;-;-;-;-;-;-;-;-;-;1;-;-;-;-;-;-;-;-;-		0	4.866e-08	419.78
LLLDPSSPPTK	19	1	1	Q6IAA8	Ragulator complex protein LAMTOR1 OS=Homo sapiens GN=LAMTOR1 PE=1 SV=2 - [LTOR1_HUMAN]	N-Term(Dimethyl); S7(Phospho); K11(Dimethyl)	1303.69	0.992078	S(6): 0.8; S(7): 99.2; T(10): 0.0	8353069440	0.525425	-;-;-;-;-;-;-;-;-;-;-;-;-;-;-;-;-;-;-;-;-;-;-;-;-;-;-;-;-;-;1;1;-;-;-;-;-;-;-;-	86.7797	0	8.342e-05	296.797
VVSTPPSVTEPPEK	8	1	1	Q92667	A-kinase anchor protein 1, mitochondrial OS=Homo sapiens GN=AKAP1 PE=1 SV=1 - [AKAP1_HUMAN]	N-Term(Dimethyl:2H(6)13C(2)); T4(Phospho); K14(Dimethyl:2H(6)13C(2))	1618.89	0.999912	S(3): 0.0; T(4): 100.0; S(7): 0.0; T(9): 0.0	5.59234e+08	0.75787	-;-;-;-;-;-;-;-;-;-;-;-;-;-;-;-;-;-;-;-;-;-;-;-;-;-;-;-;-;-;2;-;-;-;-;-;-;-;-;-		0	1.825e-12	305.8
SGSAAQAEGLCK	7	1	1	Q92685	Dol-P-Man:Man(5)GlcNAc(2)-PP-Dol alpha-1,3-mannosyltransferase OS=Homo sapiens GN=ALG3 PE=1 SV=1 - [ALG3_HUMAN]	N-Term(Dimethyl); S3(Phospho); C11(Carbamidomethyl); K12(Dimethyl)	1314.58	1	S(1): 0.0; S(3): 100.0	775887871	1.95632	-;-;-;-;-;-;-;-;-;-;-;-;-;-;-;-;-;-;-;-;-;-;-;-;-;-;-;-;-;-;-;1;-;-;-;-;-;-;-;1	16.539	0	3.781e-07	459.446
DINTFLGTPVQK	6	1	1	P46013	Antigen KI-67 OS=Homo sapiens GN=MKI67 PE=1 SV=2 - [KI67_HUMAN]	N-Term(Dimethyl:2H(6)13C(2)); T8(Phospho); K12(Dimethyl:2H(6)13C(2))	1484.83	1	T(4): 0.0; T(8): 100.0	6.50089e+08				0	1.712e-05	322.091
AVPMAPAPASPGSSNDSSAR	3	1	1	Q66K74	Microtubule-associated protein 1S OS=Homo sapiens GN=MAP1S PE=1 SV=2 - [MAP1S_HUMAN]	N-Term(Dimethyl); S10(Phospho)	1977.87	1	S(10): 100.0; S(13): 0.0; S(14): 0.0; S(17): 0.0; S(18): 0.0	5.03391e+08				0	3.405e-05	672.437
ESLPPAAEPSPVSK	22	1	1	Q9NWT1	p21-activated protein kinase-interacting protein 1 OS=Homo sapiens GN=PAK1IP1 PE=1 SV=2 - [PK1IP_HUMAN]	N-Term(Dimethyl); S10(Phospho); K14(Dimethyl)	1544.76	0.999966	S(2): 0.0; S(10): 100.0; S(13): 0.0	1548630285	0.63977	-;-;-;-;-;-;-;-;-;-;-;1;-;-;-;-;-;-;-;-;-;-;-;-;-;-;-;-;-;-;-;-;-;-;-;-;-;-;-;-		0	4.797e-11	411.62
GPPQSPVFEGVYNNSR	12	1	1	Q8WWM7	Ataxin-2-like protein OS=Homo sapiens GN=ATXN2L PE=1 SV=2 - [ATX2L_HUMAN]	N-Term(Dimethyl); S5(Phospho)	1855.84	1	S(5): 100.0; Y(12): 0.0; S(15): 0.0	333594160				0	0.0001087	346.877
ALSSDSILSPAPDAR	2	1	1	Q8IVT2	Mitotic interactor and substrate of PLK1 OS=Homo sapiens GN=MISP PE=1 SV=1 - [MISP_HUMAN]	N-Term(Dimethyl); S3(Phospho)	1607.77	1	S(3): 100.0; S(4): 0.0; S(6): 0.0; S(9): 0.0	3.85121e+08				0	2.565e-13	465.946
TLSSSSMDLSR	2	1	1	Q9H0B6	Kinesin light chain 2 OS=Homo sapiens GN=KLC2 PE=1 SV=1 - [KLC2_HUMAN]	N-Term(Dimethyl); S5(Phospho)	1291.56	0.999853	T(1): 0.0; S(3): 0.0; S(4): 0.0; S(5): 100.0; S(6): 0.0; S(10): 0.0	1.1726e+08				0	6.643e-05	279.577
DALGDSLQVPVSPSSTTSSR	10	1	1	Q9Y2D5	A-kinase anchor protein 2 OS=Homo sapiens GN=AKAP2 PE=1 SV=3 - [AKAP2_HUMAN]	N-Term(Dimethyl); S12(Phospho)	2111.99	0.988456	S(6): 0.0; S(12): 98.8; S(14): 1.1; S(15): 0.0; T(16): 0.0; T(17): 0.0; S(18): 0.0; S(19): 0.0	2.66819e+08				0	1.058e-13	362.21
AAMYDIISSPSK	3	1	1	Q6KC79	Nipped-B-like protein OS=Homo sapiens GN=NIPBL PE=1 SV=2 - [NIPBL_HUMAN]	N-Term(Dimethyl); S9(Phospho); K12(Dimethyl)	1418.66	0.498235	Y(4): 0.0; S(8): 0.4; S(9): 49.8; S(11): 49.8	8.08195e+08				0	5.692e-06	384.761
TPTSSPASSPLVAK	4	1	1	Q14684	Ribosomal RNA processing protein 1 homolog B OS=Homo sapiens GN=RRP1B PE=1 SV=3 - [RRP1B_HUMAN]	N-Term(Dimethyl:2H(6)13C(2)); S5(Phospho); K14(Dimethyl:2H(6)13C(2))	1494.84	0.99992	T(1): 0.0; T(3): 0.0; S(4): 0.0; S(5): 100.0; S(8): 0.0; S(9): 0.0	4.2831e+08				0	1.595e-05	309.998
MVIQGPSSPQGEAMVTDVLEDQK	6	1	1	Q12888	Tumor suppressor p53-binding protein 1 OS=Homo sapiens GN=TP53BP1 PE=1 SV=2 - [TP53B_HUMAN]	N-Term(Dimethyl:2H(6)13C(2)); S8(Phospho); K23(Dimethyl:2H(6)13C(2))	2611.3	0.986791	S(7): 1.3; S(8): 98.7; T(16): 0.0	3.00098e+08	2.29634	-;-;-;-;-;-;-;-;-;-;-;1;-;-;-;-;-;-;-;-;-;-;-;-;-;-;-;-;-;-;1;-;-;-;-;-;-;-;-;-	25.7488	0	1.107e-06	388.222
SVEEPTQPGGTGLSDSR	2	1	1	Q9H0B6	Kinesin light chain 2 OS=Homo sapiens GN=KLC2 PE=1 SV=1 - [KLC2_HUMAN]	N-Term(Dimethyl); S1(Phospho)	1824.81	1	S(1): 100.0; T(6): 0.0; T(11): 0.0; S(14): 0.0; S(16): 0.0	149443436	1.05529	-;-;-;-;-;-;-;-;-;-;-;-;-;-;-;-;-;-;-;-;-;-;-;-;-;-;-;-;-;-;1;-;-;-;-;-;-;-;-;-		0	2.214e-05	384.402
FGQAATMEGIGAIGGTPPAFNR	6	1	1	Q15233	Non-POU domain-containing octamer-binding protein OS=Homo sapiens GN=NONO PE=1 SV=4 - [NONO_HUMAN]	N-Term(Dimethyl:2H(6)13C(2)); M7(Oxidation); T16(Phospho)	2295.1	1	T(6): 0.0; T(16): 100.0	6.75882e+08	0.994585	-;-;-;-;-;-;-;-;-;-;-;-;-;-;-;-;-;-;-;-;-;-;-;-;-;-;-;-;-;-;2;1;-;-;-;-;-;-;-;-	15.1683	0	4.296e-16	496.049
DMDEPSPVPNVEEVTLPK	6	1	1	Q8TAQ2	SWI/SNF complex subunit SMARCC2 OS=Homo sapiens GN=SMARCC2 PE=1 SV=1 - [SMRC2_HUMAN]	N-Term(Dimethyl); S6(Phospho); K18(Dimethyl)	2131.99	1	S(6): 100.0; T(15): 0.0	187893792	1.17914	-;-;-;-;-;-;-;-;-;-;-;-;-;-;-;-;-;-;-;-;-;-;-;-;-;-;-;-;-;-;1;-;-;-;-;-;-;-;-;-		0	1.526e-09	396.27
ELPAAEPVLSPLEGTK	3	1	1	Q9BY77	Polymerase delta-interacting protein 3 OS=Homo sapiens GN=POLDIP3 PE=1 SV=2 - [PDIP3_HUMAN]	N-Term(Dimethyl); S10(Phospho); K16(Dimethyl)	1786.92	0.999999	S(10): 100.0; T(15): 0.0	1.34766e+08	0.351315	-;-;-;-;-;-;-;-;-;-;-;-;-;-;-;-;-;-;-;-;-;-;-;-;-;-;-;-;-;-;1;-;-;-;-;-;-;-;-;-		0	3.364e-05	454.537
AEPSEVDMNSPK	4	1	1	Q9NR30	Nucleolar RNA helicase 2 OS=Homo sapiens GN=DDX21 PE=1 SV=5 - [DDX21_HUMAN]	N-Term(Dimethyl:2H(6)13C(2)); S10(Phospho); K12(Dimethyl:2H(6)13C(2))	1455.7	1	S(4): 0.0; S(10): 100.0	467781609	1.89242	-;-;-;-;-;-;-;-;-;-;1;1;-;-;-;-;-;-;-;-;-;-;-;-;-;-;-;-;-;-;-;-;-;-;-;-;-;-;-;-	60.0047	0	3.971e-06	489.079
NLSFNELYPSGTLK	4	1	1	Q8WYP5	Protein ELYS OS=Homo sapiens GN=AHCTF1 PE=1 SV=3 - [ELYS_HUMAN]	N-Term(Dimethyl:2H(6)13C(2)); S3(Phospho); K14(Dimethyl:2H(6)13C(2))	1734.93	1	S(3): 100.0; Y(8): 0.0; S(10): 0.0; T(12): 0.0	3.0581e+08	1.09076	-;-;-;-;-;-;-;-;-;-;-;-;-;-;-;-;-;-;-;-;-;-;-;-;-;-;-;-;-;-;1;-;-;-;-;-;-;-;-;-		0	0.0001035	323.119
EIPSATQSPISK	6	1	1	Q9BQG0	Myb-binding protein 1A OS=Homo sapiens GN=MYBBP1A PE=1 SV=2 - [MBB1A_HUMAN]	N-Term(Dimethyl); S8(Phospho); K12(Dimethyl)	1393.7	0.99995	S(4): 0.0; T(6): 0.0; S(8): 100.0; S(11): 0.0	3889052684	0.820733	-;1;-;-;-;-;-;-;-;-;1;-;-;-;-;-;-;-;-;-;-;-;-;-;-;-;-;-;-;-;-;1;-;-;-;-;-;-;-;-	14.8546	0	0.0009723	432.966
DIDISSPEFK	31	1	1	Q09666	Neuroblast differentiation-associated protein AHNAK OS=Homo sapiens GN=AHNAK PE=1 SV=2 - [AHNK_HUMAN]	N-Term(Dimethyl); S6(Phospho); K10(Dimethyl)	1286.59	0.999948	S(5): 0.0; S(6): 100.0	3.92756e+09	1.33428	-;-;-;-;-;-;-;-;-;-;-;-;-;-;-;-;-;-;-;-;-;-;-;-;-;-;-;-;-;-;4;-;-;-;-;-;-;-;-;-		0	0.0003042	274.831
SPGSTPTTPTSSQAPQK	7	1	1	P35658	Nuclear pore complex protein Nup214 OS=Homo sapiens GN=NUP214 PE=1 SV=2 - [NU214_HUMAN]	N-Term(Dimethyl:2H(6)13C(2)); T7(Phospho); T8(Phospho); K17(Dimethyl:2H(6)13C(2))	1903.9	2.19278e-10	S(1): 0.0; S(4): 100.0; T(5): 0.0; T(7): 0.0; T(8): 100.0; T(10): 0.0; S(11): 0.0; S(12): 0.0	349854090	2.47574	-;-;-;-;-;-;-;-;-;-;-;-;-;-;-;-;-;-;-;-;-;-;-;-;-;-;-;-;-;-;2;-;-;-;-;-;-;-;-;-		0	0.0002495	289.748
SVSPCSNVESR	2	1	1	Q9UQ35	Serine/arginine repetitive matrix protein 2 OS=Homo sapiens GN=SRRM2 PE=1 SV=2 - [SRRM2_HUMAN]	N-Term(Dimethyl); S3(Phospho); C5(Carbamidomethyl)	1329.55	1	S(1): 0.0; S(3): 100.0; S(6): 0.0; S(10): 0.0	1.87856e+08	1.0111	-;-;-;-;-;-;-;-;-;-;-;-;-;-;-;-;-;-;-;-;-;-;-;-;-;-;-;-;-;-;1;-;-;-;-;-;-;-;-;-		0	0.0006641	311.734
SVNGGPGSPDLAR	3	1	1	O60245	Protocadherin-7 OS=Homo sapiens GN=PCDH7 PE=1 SV=2 - [PCDH7_HUMAN]	N-Term(Dimethyl:2H(6)13C(2)); S8(Phospho)	1342.66	1	S(1): 0.0; S(8): 100.0	1.5576e+08	2.18613	-;-;-;-;-;-;-;-;-;-;-;-;-;-;-;-;-;-;-;-;-;-;-;-;-;-;-;-;-;-;1;-;-;-;-;-;-;-;-;-		0	1.023e-05	389.481
AAKLSEGSQPAEEEEDQETPSR	3	1	1	Q9UKV3	Apoptotic chromatin condensation inducer in the nucleus OS=Homo sapiens GN=ACIN1 PE=1 SV=2 - [ACINU_HUMAN]	N-Term(Dimethyl); K3(Dimethyl); S5(Phospho); S8(Phospho)	2604.07	1	S(5): 100.0; S(8): 100.0; T(19): 0.0; S(21): 0.0	2.21656e+08	2.75861	-;-;-;-;-;-;-;-;-;-;-;-;-;-;-;-;-;-;-;-;-;-;-;-;-;-;-;-;-;-;1;1;-;-;-;-;-;-;-;-	9.89021	0	2.496e-09	455.387
EGVQGPLNVSLSEEGK	2	1	1	P12270	Nucleoprotein TPR OS=Homo sapiens GN=TPR PE=1 SV=3 - [TPR_HUMAN]	N-Term(Dimethyl:2H(6)13C(2)); S10(Phospho); K16(Dimethyl:2H(6)13C(2))	1794.95	1	S(10): 100.0; S(12): 0.0	1.00127e+07				0	2.408e-05	416.869
GDVTAEEAAGASPAK	8	1	1	P49006	MARCKS-related protein OS=Homo sapiens GN=MARCKSL1 PE=1 SV=2 - [MRP_HUMAN]	N-Term(Dimethyl); S12(Phospho); K15(Dimethyl)	1509.69	1	T(4): 0.0; S(12): 100.0	2.9687e+09	1.67601	-;-;-;-;-;-;-;-;-;-;1;-;-;-;-;-;-;-;-;-;-;-;-;-;-;-;-;-;-;-;-;1;-;-;-;-;-;-;-;-	13.5581	0	2.341e-12	514.511
SNFSNSADDIK	3	1	1	P45973	Chromobox protein homolog 5 OS=Homo sapiens GN=CBX5 PE=1 SV=1 - [CBX5_HUMAN]	N-Term(Dimethyl); S6(Phospho); K11(Dimethyl)	1333.56	1	S(1): 0.0; S(4): 0.0; S(6): 100.0	2.08493e+08	1.01408	-;-;-;-;-;-;-;-;-;-;-;-;-;-;-;-;-;-;-;-;-;-;-;-;-;-;-;-;-;-;1;-;-;-;-;-;-;-;-;-		0	2.587e-09	463.525
AAATPESQEPQAK	6	1	1	P49006	MARCKS-related protein OS=Homo sapiens GN=MARCKSL1 PE=1 SV=2 - [MRP_HUMAN]	N-Term(Dimethyl); T4(Phospho); K13(Dimethyl)	1463.68	1	T(4): 100.0; S(7): 0.0	4.45443e+08	1.24768	-;-;-;-;-;-;-;-;-;-;1;1;-;-;-;-;-;-;-;-;-;-;-;-;-;-;-;-;-;-;1;-;-;-;-;-;-;-;-;-	36.3114	0	1.024e-05	405.436
LNQSSPDNVTDTK	2	1	1	Q08AD1	Calmodulin-regulated spectrin-associated protein 2 OS=Homo sapiens GN=CAMSAP2 PE=1 SV=3 - [CAMP2_HUMAN]	N-Term(Dimethyl); S5(Phospho); K13(Dimethyl)	1554.7	0.999999	S(4): 0.0; S(5): 100.0; T(10): 0.0; T(12): 0.0	1.96368e+08	0.876456	-;-;-;-;-;-;-;-;-;-;-;-;-;-;-;-;-;-;-;-;-;-;-;-;-;-;-;-;-;-;1;-;-;-;-;-;-;-;-;-		0	1.58e-11	313.604
ASSLEDLVLK	16	1	1	Q15477	Helicase SKI2W OS=Homo sapiens GN=SKIV2L PE=1 SV=3 - [SKIV2_HUMAN]	N-Term(Dimethyl:2H(6)13C(2)); S3(Phospho); K10(Dimethyl:2H(6)13C(2))	1226.72	0.999966	S(2): 0.0; S(3): 100.0	4.61351e+08	0.941641	-;-;-;-;-;-;-;-;-;-;1;-;-;-;-;-;-;-;-;-;-;-;-;-;-;-;-;-;-;-;-;-;-;-;-;-;-;-;-;-		0	1.921e-08	322.109
NTLETSSLNFK	4	1	1	Q14151	Scaffold attachment factor B2 OS=Homo sapiens GN=SAFB2 PE=1 SV=1 - [SAFB2_HUMAN]	N-Term(Dimethyl); S6(Phospho); K11(Dimethyl)	1389.67	0.992422	T(2): 0.0; T(5): 0.0; S(6): 99.2; S(7): 0.8	167003926	1.18169	-;-;-;-;-;-;-;-;-;-;-;-;-;-;-;-;-;-;-;-;-;-;-;-;-;-;-;-;-;-;1;-;-;-;-;-;-;-;-;-		0	5.145e-07	316.088
TPTGEGLLDSPSK	3	1	1	O95425	Supervillin OS=Homo sapiens GN=SVIL PE=1 SV=2 - [SVIL_HUMAN]	N-Term(Dimethyl); S10(Phospho); K13(Dimethyl)	1437.69	1	T(1): 0.0; T(3): 0.0; S(10): 100.0; S(12): 0.0	9.29234e+08				0	1.72e-06	414.465
SLSPGGAALGYR	4	1	1	Q96T37	Putative RNA-binding protein 15 OS=Homo sapiens GN=RBM15 PE=1 SV=2 - [RBM15_HUMAN]	N-Term(Dimethyl); S3(Phospho)	1256.6	1	S(1): 0.0; S(3): 100.0; Y(11): 0.0	2.8028e+08	2.09239	-;-;-;-;-;-;-;-;-;-;-;-;-;-;-;-;-;-;-;-;-;-;-;-;-;-;-;-;-;-;1;1;-;-;-;-;-;-;-;-	3.10665	0	3.113e-05	400.007
QMNMSPPPGNAGPVIMSIEEK	10	1	1	Q86U42	Polyadenylate-binding protein 2 OS=Homo sapiens GN=PABPN1 PE=1 SV=3 - [PABP2_HUMAN]	N-Term(Dimethyl); S5(Phospho); K21(Dimethyl)	2363.09	1	S(5): 100.0; S(17): 0.0	1.14612e+08	1.15519	-;-;-;-;-;-;-;-;-;-;-;-;-;-;-;-;-;-;-;-;-;-;-;-;-;-;-;-;-;-;1;-;-;-;-;-;-;-;-;-		0	1.569e-15	514.457
ESVPEFPLSPPK	50	1	1	P16949	Stathmin OS=Homo sapiens GN=STMN1 PE=1 SV=3 - [STMN1_HUMAN]	N-Term(Dimethyl); S9(Phospho); K12(Dimethyl)	1462.73	1	S(2): 0.0; S(9): 100.0	7.85592e+09	0.781781	-;1;-;-;-;-;-;-;-;-;1;2;-;-;-;-;-;-;-;-;-;-;-;-;-;-;-;-;-;-;10;2;-;-;-;-;-;-;-;1	26.7516	0	5.131e-05	489.079
VTSSITIYPSDSSSPR	8	1	1	Q86V48	Leucine zipper protein 1 OS=Homo sapiens GN=LUZP1 PE=1 SV=2 - [LUZP1_HUMAN]	N-Term(Dimethyl:2H(6)13C(2)); S13(Phospho)	1812.88	0.498224	T(2): 0.0; S(3): 0.0; S(4): 0.0; T(6): 0.0; Y(8): 0.0; S(10): 0.0; S(12): 0.4; S(13): 49.8; S(14): 49.8	2.67339e+08				0	7.957e-07	453.593
SQDVAVSPQQQQCSK	3	1	1	Q96F86	Enhancer of mRNA-decapping protein 3 OS=Homo sapiens GN=EDC3 PE=1 SV=1 - [EDC3_HUMAN]	N-Term(Dimethyl:2H(6)13C(2)); S7(Phospho); C13(Carbamidomethyl); K15(Dimethyl:2H(6)13C(2))	1841.91	1	S(1): 0.0; S(7): 100.0; S(14): 0.0	1.7577e+08				0	1.313e-12	436.589
MASNIFGTPEENQASWAK	3	1	1	Q9UK76	Hematological and neurological expressed 1 protein OS=Homo sapiens GN=HN1 PE=1 SV=3 - [HN1_HUMAN]	N-Term(Dimethyl:2H(6)13C(2)); T8(Phospho); K18(Dimethyl:2H(6)13C(2))	2133.03	1	S(3): 0.0; T(8): 100.0; S(15): 0.0	3.0416e+08				0	1.21e-06	474.823
AAAMTPPEEELK	4	1	1	Q15042	Rab3 GTPase-activating protein catalytic subunit OS=Homo sapiens GN=RAB3GAP1 PE=1 SV=3 - [RB3GP_HUMAN]	N-Term(Dimethyl); T5(Phospho); K12(Dimethyl)	1422.66	1	T(5): 100.0	1.99596e+08				0	1.753e-05	373.705
ILIPSDIESSK	3	1	1	P30414	NK-tumor recognition protein OS=Homo sapiens GN=NKTR PE=1 SV=2 - [NKTR_HUMAN]	N-Term(Dimethyl); S5(Phospho); K11(Dimethyl)	1337.7	1	S(5): 100.0; S(9): 0.0; S(10): 0.0	332707871				0	5.607e-05	299.4
LGASNSPGQPNSVK	5	1	1	P49756	RNA-binding protein 25 OS=Homo sapiens GN=RBM25 PE=1 SV=3 - [RBM25_HUMAN]	N-Term(Dimethyl); S6(Phospho); K14(Dimethyl)	1491.71	0.9883	S(4): 1.2; S(6): 98.8; S(12): 0.0	2.34814e+09	1.21757	-;-;-;-;-;-;-;-;-;-;1;1;-;-;-;-;-;-;-;-;-;-;-;-;-;-;-;-;-;-;1;-;-;-;-;-;-;-;-;-	4.32549	0	0.0006423	297.582
ETVQTTQSPTPVEK	2	1	1	Q9UPN6	Protein SCAF8 OS=Homo sapiens GN=SCAF8 PE=1 SV=1 - [SCAF8_HUMAN]	N-Term(Dimethyl:2H(6)13C(2)); S8(Phospho); K14(Dimethyl:2H(6)13C(2))	1696.9	0.999999	T(2): 0.0; T(5): 0.0; T(6): 0.0; S(8): 100.0; T(10): 0.0	487486430	1.1425	-;-;-;-;-;-;-;-;-;-;-;-;-;-;-;-;-;-;-;-;-;-;-;-;-;-;-;-;-;-;1;-;-;-;-;-;-;-;-;-		0	0.0001432	413.466
EGVQGPLNVSLSEEGK	4	1	1	P12270	Nucleoprotein TPR OS=Homo sapiens GN=TPR PE=1 SV=3 - [TPR_HUMAN]	N-Term(Dimethyl); S10(Phospho); K16(Dimethyl)	1778.86	0.993704	S(10): 99.4; S(12): 0.6	1060517278	0.811051	-;-;-;-;-;-;-;-;-;-;1;-;-;-;-;-;-;-;-;-;-;-;-;-;-;-;-;-;-;-;1;-;-;-;-;-;-;-;-;1	33.5655	0	7.014e-16	467.316
SGFGEISSPVIR	3	1	1	P57740	Nuclear pore complex protein Nup107 OS=Homo sapiens GN=NUP107 PE=1 SV=1 - [NU107_HUMAN]	N-Term(Dimethyl:2H(6)13C(2)); S8(Phospho)	1364.7	0.992206	S(1): 0.0; S(7): 0.8; S(8): 99.2	2.81412e+08	4.92814	-;-;-;-;-;-;-;-;-;-;-;-;-;-;-;-;-;-;-;-;-;-;-;-;-;-;-;-;-;-;1;-;-;-;-;-;-;-;-;-		0	2.104e-09	329.968
EGMNPSYDEYADSDEDQHDAYLER	3	1	1	Q08945	FACT complex subunit SSRP1 OS=Homo sapiens GN=SSRP1 PE=1 SV=1 - [SSRP1_HUMAN]	N-Term(Dimethyl:2H(6)13C(2)); M3(Oxidation); S13(Phospho)	2981.15	1	S(6): 0.0; Y(7): 0.0; Y(10): 0.0; S(13): 100.0; Y(21): 0.0	5.972e+08	1.693	-;-;-;-;-;-;-;-;-;-;-;-;-;-;-;-;-;-;-;-;-;-;-;-;-;-;-;-;-;-;-;1;-;-;-;-;-;-;-;-		0	3.524e-06	558.715
GLSEDTTEETLK	3	1	1	P19338	Nucleolin OS=Homo sapiens GN=NCL PE=1 SV=3 - [NUCL_HUMAN]	N-Term(Dimethyl:2H(6)13C(2)); S3(Phospho); K12(Dimethyl:2H(6)13C(2))	1474.75	1	S(3): 100.0; T(6): 0.0; T(7): 0.0; T(10): 0.0	1.37954e+08	1.81414	-;-;-;-;-;-;-;-;-;-;-;-;-;-;-;-;-;-;-;-;-;-;-;-;-;-;-;-;-;-;-;-;-;-;-;-;-;-;-;1		0	7.458e-06	354.796
GFGFGQGAGALVHSE	9	1	1	P21291	Cysteine and glycine-rich protein 1 OS=Homo sapiens GN=CSRP1 PE=1 SV=3 - [CSRP1_HUMAN]	N-Term(Dimethyl); S14(Phospho)	1541.68	1	S(14): 100.0	4.35314e+08	0.821085	-;-;-;-;-;-;-;-;-;-;-;-;-;-;-;-;-;-;-;-;-;-;-;-;-;-;-;-;-;-;2;-;-;-;-;-;-;-;-;-		0	2.703e-06	586.211
SSPNPFVGSPPK	11	1	1	P98082	Disabled homolog 2 OS=Homo sapiens GN=DAB2 PE=1 SV=3 - [DAB2_HUMAN]	N-Term(Dimethyl); S9(Phospho); K12(Dimethyl)	1349.65	1	S(1): 0.0; S(2): 0.0; S(9): 100.0	8.10904e+08	1.52812	-;-;-;-;-;-;-;-;-;-;-;1;-;-;-;-;-;-;-;-;-;-;-;-;-;-;-;-;-;-;-;1;-;-;-;-;-;-;-;-	15.7348	0	0.0001857	497.257
QSNASSDVEVEEK	4	1	1	O75475	PC4 and SFRS1-interacting protein OS=Homo sapiens GN=PSIP1 PE=1 SV=1 - [PSIP1_HUMAN]	N-Term(Dimethyl:2H(6)13C(2)); S6(Phospho); K13(Dimethyl:2H(6)13C(2))	1573.76	1	S(2): 0.0; S(5): 0.0; S(6): 100.0	9.81269e+08				0	1.098e-05	447.123
TLSSSAQEDIIR	3	1	1	Q9H788	SH2 domain-containing protein 4A OS=Homo sapiens GN=SH2D4A PE=1 SV=1 - [SH24A_HUMAN]	N-Term(Dimethyl); S3(Phospho)	1427.68	1	T(1): 0.0; S(3): 100.0; S(4): 0.0; S(5): 0.0	3.7845e+08	1.33171	-;-;-;-;-;-;-;-;-;-;-;-;-;-;-;-;-;-;-;-;-;-;-;-;-;-;-;-;-;-;1;-;-;-;-;-;-;-;-;-		0	5.899e-06	348.396
LSLEGDHSTPPSAYGSVK	48	2	1	P07355	Annexin A2 OS=Homo sapiens GN=ANXA2 PE=1 SV=2 - [ANXA2_HUMAN]	N-Term(Dimethyl); T9(Phospho); K18(Dimethyl)	1980.93	0.999914	S(2): 0.0; S(8): 0.0; T(9): 100.0; S(12): 0.0; Y(14): 0.0; S(16): 0.0	7576196012	0.303018	-;1;2;-;-;-;-;-;-;-;-;-;1;1;1;-;-;-;-;-;-;-;-;-;-;-;-;-;-;-;2;3;2;1;-;-;-;-;-;-	59.2707	0	1.299e-11	515.322
TSLEASMEASPK	3	1	1	Q8IWC1	MAP7 domain-containing protein 3 OS=Homo sapiens GN=MAP7D3 PE=1 SV=2 - [MA7D3_HUMAN]	N-Term(Dimethyl:2H(6)13C(2)); S10(Phospho); K12(Dimethyl:2H(6)13C(2))	1402.71	1	T(1): 0.0; S(2): 0.0; S(6): 0.0; S(10): 100.0	1.64618e+08				0	4.54e-05	345.913
SQSGEDESMNQPGPIK	2	1	1	O43933	Peroxisome biogenesis factor 1 OS=Homo sapiens GN=PEX1 PE=1 SV=1 - [PEX1_HUMAN]	N-Term(Dimethyl:2H(6)13C(2)); S3(Phospho); K16(Dimethyl:2H(6)13C(2))	1855.87	1	S(1): 0.0; S(3): 100.0; S(8): 0.0	210382887	1.70517	-;-;-;-;-;-;-;-;-;-;-;-;-;-;-;-;-;-;-;-;-;-;-;-;-;-;-;-;-;-;1;-;-;-;-;-;-;-;-;-		0	3.407e-13	444.461
ESEPQAAAEPAEAK	29	1	1	P80723	Brain acid soluble protein 1 OS=Homo sapiens GN=BASP1 PE=1 SV=2 - [BASP1_HUMAN]	N-Term(Dimethyl:2H(6)13C(2)); K14(Dimethyl:2H(6)13C(2))	1499.82			13838908512	1.53224	-;1;-;-;-;-;-;-;-;-;1;1;1;-;-;1;-;-;-;-;-;-;-;-;-;-;-;-;1;-;1;1;-;-;-;-;-;-;-;1	45.3142	0	2.881e-09
VTSSEPPNPASSSK	2	1	1	Q92575	UBX domain-containing protein 4 OS=Homo sapiens GN=UBXN4 PE=1 SV=2 - [UBXN4_HUMAN]	N-Term(Dimethyl); S11(Phospho); K14(Dimethyl)	1523.7	0.985122	T(2): 0.0; S(3): 0.0; S(4): 0.0; S(11): 98.5; S(12): 0.7; S(13): 0.7	0				0	3.817e-05	397.77
SSPELEDTATSSK	5	1	1	P46013	Antigen KI-67 OS=Homo sapiens GN=MKI67 PE=1 SV=2 - [KI67_HUMAN]	N-Term(Dimethyl); S2(Phospho); K13(Dimethyl)	1487.65	0.999918	S(1): 0.0; S(2): 100.0; T(8): 0.0; T(10): 0.0; S(11): 0.0; S(12): 0.0	8.42817e+08	2.39633	-;-;-;-;-;-;-;-;-;-;1;1;-;-;-;-;-;-;-;-;-;-;-;-;-;-;-;-;-;-;-;-;-;-;-;-;-;-;-;-	0.892482	0	1.762e-05	307.368
AGDLLEDSPK	3	1	1	P51858	Hepatoma-derived growth factor OS=Homo sapiens GN=HDGF PE=1 SV=1 - [HDGF_HUMAN]	N-Term(Dimethyl); S8(Phospho); K10(Dimethyl)	1180.55	1	S(8): 100.0	367206468	2.36801	-;-;-;-;-;-;-;-;-;-;-;-;-;-;-;-;-;-;-;-;-;-;-;-;-;-;-;-;-;-;1;-;-;-;-;-;-;-;-;-		0	0.0001907	367.892
TLSDDLDEAAK	3	1	1	Q9H0A0	N-acetyltransferase 10 OS=Homo sapiens GN=NAT10 PE=1 SV=2 - [NAT10_HUMAN]	N-Term(Dimethyl:2H(6)13C(2)); S3(Phospho); K11(Dimethyl:2H(6)13C(2))	1329.68	1	T(1): 0.0; S(3): 100.0	129501264	1.0083	-;-;-;-;-;-;-;-;-;-;-;-;-;-;-;-;-;-;-;-;-;-;-;-;-;-;-;-;-;-;1;-;-;-;-;-;-;-;-;-		0	7.237e-06	329.591
STPFIVPSSPTEQEGR	4	1	1	Q12888	Tumor suppressor p53-binding protein 1 OS=Homo sapiens GN=TP53BP1 PE=1 SV=2 - [TP53B_HUMAN]	N-Term(Dimethyl:2H(6)13C(2)); S9(Phospho)	1847.9	0.993473	S(1): 0.0; T(2): 0.0; S(8): 0.0; S(9): 99.3; T(11): 0.7	5.15199e+08	2.3162	-;-;-;-;-;-;-;-;-;-;-;-;-;-;-;-;-;-;-;-;-;-;-;-;-;-;-;-;-;-;1;-;-;-;-;-;-;-;-;-		0	6.891e-06	463.108
SELGNQSPSTSSR	6	1	1	Q5JTV8	Torsin-1A-interacting protein 1 OS=Homo sapiens GN=TOR1AIP1 PE=1 SV=2 - [TOIP1_HUMAN]	N-Term(Dimethyl:2H(6)13C(2)); S7(Phospho)	1465.67	1	S(1): 0.0; S(7): 100.0; S(9): 0.0; T(10): 0.0; S(11): 0.0; S(12): 0.0	1.56659e+09	0.74894	-;-;-;-;-;-;-;-;-;-;-;1;-;-;-;-;-;-;-;-;-;-;-;-;-;-;-;-;-;-;-;1;-;-;-;-;-;-;-;-	1.36154	0	1.4e-05	451.901
LADSGDGAGPSPEEK	2	1	1	Q92917	G patch domain and KOW motifs-containing protein OS=Homo sapiens GN=GPKOW PE=1 SV=2 - [GPKOW_HUMAN]	N-Term(Dimethyl); S11(Phospho); K15(Dimethyl)	1565.67	1	S(4): 0.0; S(11): 100.0	2.60272e+08				0	6.997e-06	438.265
VADNSFDAK	9	1	1	Q14978	Nucleolar and coiled-body phosphoprotein 1 OS=Homo sapiens GN=NOLC1 PE=1 SV=2 - [NOLC1_HUMAN]	N-Term(Dimethyl); S5(Phospho); K9(Dimethyl)	1102.48	1	S(5): 100.0	3518710104	2.46863	-;-;-;-;-;-;-;-;-;-;-;1;-;-;-;-;-;-;-;-;-;-;-;-;-;-;-;-;-;-;1;1;-;-;-;-;-;-;-;-	117.273	0	0.0006535	299.695
AADPPAENSSAPEAEQGGAE	7	1	1	P67809	Nuclease-sensitive element-binding protein 1 OS=Homo sapiens GN=YBX1 PE=1 SV=3 - [YBOX1_HUMAN]	N-Term(Dimethyl:2H(6)13C(2))	1933.88			6.80456e+08	1.48556	-;-;-;-;-;-;-;-;-;-;2;-;-;-;-;-;-;-;-;-;-;-;-;-;-;-;-;-;2;-;1;-;-;-;-;-;-;-;-;-	2.27178	0	3.465e-07
ETGGILGEGTPK	3	1	1	Q96S66	Chloride channel CLIC-like protein 1 OS=Homo sapiens GN=CLCC1 PE=1 SV=1 - [CLCC1_HUMAN]	N-Term(Dimethyl:2H(6)13C(2)); T10(Phospho); K12(Dimethyl:2H(6)13C(2))	1310.72	1	T(2): 0.0; T(10): 100.0	4.45286e+08	0.813048	-;-;-;-;-;-;-;-;-;-;-;-;-;-;-;-;-;-;-;-;-;-;-;-;-;-;-;-;-;-;1;-;-;-;-;-;-;-;-;-		0	2.702e-10	431.334
SLSPGGAALGYR	4	1	1	Q96T37	Putative RNA-binding protein 15 OS=Homo sapiens GN=RBM15 PE=1 SV=2 - [RBM15_HUMAN]	N-Term(Dimethyl:2H(6)13C(2)); S3(Phospho)	1264.65	1	S(1): 0.0; S(3): 100.0; Y(11): 0.0	5.73571e+08	3.68414	-;-;-;-;-;-;-;-;-;-;-;1;-;-;-;-;-;-;-;-;-;-;-;-;-;-;-;-;-;-;-;-;-;-;-;-;-;-;-;-		0	3.033e-05	330.798
EVYELLDSPGK	26	1	1	P22234	Multifunctional protein ADE2 OS=Homo sapiens GN=PAICS PE=1 SV=3 - [PUR6_HUMAN]	N-Term(Dimethyl); S8(Phospho); K11(Dimethyl)	1385.66	1	Y(3): 0.0; S(8): 100.0	6.60171e+09	0.505265	-;-;-;-;-;-;-;-;-;-;1;1;-;-;-;-;-;-;-;-;-;-;-;-;-;-;-;-;-;-;3;-;-;-;-;-;-;-;-;-	25.3055	0	0.0001591	437.514
NTLETSSLNFK	6	1	1	Q14151	Scaffold attachment factor B2 OS=Homo sapiens GN=SAFB2 PE=1 SV=1 - [SAFB2_HUMAN]	N-Term(Dimethyl:2H(6)13C(2)); S6(Phospho); K11(Dimethyl:2H(6)13C(2))	1405.75	0.992257	T(2): 0.0; T(5): 0.0; S(6): 99.2; S(7): 0.8	197346372	2.40216	-;-;-;-;-;-;-;-;-;-;-;-;-;-;-;-;-;-;-;-;-;-;-;-;-;-;-;-;-;-;1;-;-;-;-;-;-;-;-;-		0	6.598e-05	299.222
GNDPLTSSPGR	9	1	1	P49736	DNA replication licensing factor MCM2 OS=Homo sapiens GN=MCM2 PE=1 SV=4 - [MCM2_HUMAN]	N-Term(Dimethyl); S7(Phospho)	1208.53	0.49832	T(6): 0.3; S(7): 49.8; S(8): 49.8	7.91596e+08	1.81429	-;-;-;-;-;-;-;-;-;-;-;-;-;-;-;-;-;-;-;-;-;-;-;-;-;-;-;-;-;-;1;1;-;-;-;-;-;-;-;-	17.5057	0	2.578e-08	294.034
SGSSSPDSEITELK	2	1	1	P17812	CTP synthase 1 OS=Homo sapiens GN=CTPS1 PE=1 SV=2 - [PYRG1_HUMAN]	N-Term(Dimethyl); S5(Phospho); K14(Dimethyl)	1572.7	0.999999	S(1): 0.0; S(3): 0.0; S(4): 0.0; S(5): 100.0; S(8): 0.0; T(11): 0.0	1.94038e+08				0	0.0003092	314.997
SQSMDIDGVSCEK	2	1	1	O95155	Ubiquitin conjugation factor E4 B OS=Homo sapiens GN=UBE4B PE=1 SV=1 - [UBE4B_HUMAN]	N-Term(Dimethyl:2H(6)13C(2)); S3(Phospho); C11(Carbamidomethyl); K13(Dimethyl:2H(6)13C(2))	1607.73	1	S(1): 0.0; S(3): 100.0; S(10): 0.0	153243810	1.32928	-;-;-;-;-;-;-;-;-;-;-;-;-;-;-;-;-;-;-;-;-;-;-;-;-;-;-;-;-;-;1;-;-;-;-;-;-;-;-;-		0	1.406e-06	448.062
AGDPGEMPQSPTGLGQPK	2	1	1	Q9UIF9	Bromodomain adjacent to zinc finger domain protein 2A OS=Homo sapiens GN=BAZ2A PE=1 SV=4 - [BAZ2A_HUMAN]	N-Term(Dimethyl:2H(6)13C(2)); S10(Phospho); K18(Dimethyl:2H(6)13C(2))	1918.96	0.993615	S(10): 99.4; T(12): 0.6	1.92502e+08	1.80305	-;-;-;-;-;-;-;-;-;-;-;-;-;-;-;-;-;-;-;-;-;-;-;-;-;-;-;-;-;-;1;-;-;-;-;-;-;-;-;-		0	8.817e-05	548.575
GGLSPANDTGAK	5	1	1	P30419	Glycylpeptide N-tetradecanoyltransferase 1 OS=Homo sapiens GN=NMT1 PE=1 SV=2 - [NMT1_HUMAN]	N-Term(Dimethyl:2H(6)13C(2)); S4(Phospho); K12(Dimethyl:2H(6)13C(2))	1239.65	1	S(4): 100.0; T(9): 0.0	783637048	1.93083	-;-;-;-;-;-;-;-;-;-;-;1;-;-;-;-;-;-;-;-;-;-;-;-;-;-;-;-;-;-;1;-;-;-;-;-;-;-;-;1	28.7423	0	3.535e-07	325.762
CSVSLSNVEAR	4	1	1	P47712	Cytosolic phospholipase A2 OS=Homo sapiens GN=PLA2G4A PE=1 SV=2 - [PA24A_HUMAN]	N-Term(Dimethyl); C1(Carbamidomethyl); S4(Phospho)	1329.59	1	S(2): 0.0; S(4): 100.0; S(6): 0.0	4.2432e+08	1.86748	-;-;-;-;-;-;-;-;-;-;-;-;-;-;-;-;-;-;-;-;-;-;-;-;-;-;-;-;-;-;1;-;-;-;-;-;-;-;-;-		0	0.0001112	351.038
GAGSIAGASASPK	8	1	1	P15924	Desmoplakin OS=Homo sapiens GN=DSP PE=1 SV=3 - [DESP_HUMAN]	N-Term(Dimethyl); S11(Phospho); K13(Dimethyl)	1209.59	0.999928	S(4): 0.0; S(9): 0.0; S(11): 100.0	474277888	0.800695	-;-;-;-;-;-;-;-;-;-;-;-;-;-;-;-;-;-;-;-;-;-;-;-;-;-;-;-;-;-;1;1;-;-;-;-;-;-;-;-	45.8775	0	3.176e-05	415.498
LDTGPQSLSGK	2	1	1	P35269	General transcription factor IIF subunit 1 OS=Homo sapiens GN=GTF2F1 PE=1 SV=2 - [T2FA_HUMAN]	N-Term(Dimethyl); S9(Phospho); K11(Dimethyl)	1238.6	0.999914	T(3): 0.0; S(7): 0.0; S(9): 100.0	94323450	1.56624	-;-;-;-;-;-;-;-;-;-;-;-;-;-;-;-;-;-;-;-;-;-;-;-;-;-;-;-;-;-;1;-;-;-;-;-;-;-;-;-		0	0.0003274	229.159
LGSTAPQVLSTSSPAQQAENEAK	5	1	1	Q9UNZ2	NSFL1 cofactor p47 OS=Homo sapiens GN=NSFL1C PE=1 SV=2 - [NSF1C_HUMAN]	N-Term(Dimethyl); S13(Phospho); K23(Dimethyl)	2450.18	0.0142359	S(3): 0.0; T(4): 0.0; S(10): 98.6; T(11): 0.0; S(12): 0.0; S(13): 1.4	5.38886e+08	0.469645	-;-;-;-;-;-;-;-;-;-;-;-;-;-;-;-;-;-;-;-;-;-;-;-;-;-;-;-;-;-;2;-;-;-;-;-;-;-;-;-		0	5.111e-06	347.857
CSVSLSNVEAR	6	1	1	P47712	Cytosolic phospholipase A2 OS=Homo sapiens GN=PLA2G4A PE=1 SV=2 - [PA24A_HUMAN]	N-Term(Dimethyl:2H(6)13C(2)); C1(Carbamidomethyl); S4(Phospho)	1337.63	1	S(2): 0.0; S(4): 100.0; S(6): 0.0	7.92536e+08	1.94632	-;-;-;-;-;-;-;-;-;-;1;1;-;-;-;-;-;-;-;-;-;-;-;-;-;-;-;-;-;-;-;-;-;-;-;-;-;-;-;1	4.14807	0	0.0007545	327.696
EVDYSDSLTEK	3	1	1	P51532	Transcription activator BRG1 OS=Homo sapiens GN=SMARCA4 PE=1 SV=2 - [SMCA4_HUMAN]	N-Term(Dimethyl); S7(Phospho); K11(Dimethyl)	1421.61	1	Y(4): 0.0; S(5): 0.0; S(7): 100.0; T(9): 0.0	699243360	2.23244	-;-;-;-;-;-;-;-;-;-;-;-;-;-;-;-;-;-;-;-;-;-;-;-;-;-;-;-;-;-;1;-;-;-;-;-;-;-;-;1	20.9094	0	0.000168	380.399
YMSQMSVPEQAELEK	3	1	1	Q15154	Pericentriolar material 1 protein OS=Homo sapiens GN=PCM1 PE=1 SV=4 - [PCM1_HUMAN]	N-Term(Dimethyl:2H(6)13C(2)); S6(Phospho); K15(Dimethyl:2H(6)13C(2))	1921.93	1	Y(1): 0.0; S(3): 0.0; S(6): 100.0	189984930	0.977895	-;-;-;-;-;-;-;-;-;-;-;-;-;-;-;-;-;-;-;-;-;-;-;-;-;-;-;-;-;-;1;-;-;-;-;-;-;-;-;-		0	0.0001086	404.442
AEDGATPSPSNETPK	11	1	1	P29966	Myristoylated alanine-rich C-kinase substrate OS=Homo sapiens GN=MARCKS PE=1 SV=4 - [MARCS_HUMAN]	N-Term(Dimethyl:2H(6)13C(2)); T13(Phospho); K15(Dimethyl:2H(6)13C(2))	1652.8	0.990079	T(6): 0.0; S(8): 0.0; S(10): 1.0; T(13): 99.0	1.94189e+09	1.55238	-;-;-;-;-;-;-;-;-;-;-;-;-;-;-;-;-;-;-;-;-;-;-;-;-;-;-;-;-;-;2;1;-;-;-;-;-;-;-;-	13.5138	0	0.0004045	370.293
AGGSAALSPSK	19	1	1	Q92522	Histone H1x OS=Homo sapiens GN=H1FX PE=1 SV=1 - [H1X_HUMAN]	N-Term(Dimethyl:2H(6)13C(2)); S8(Phospho); K11(Dimethyl:2H(6)13C(2))	1097.62	1	S(4): 0.0; S(8): 100.0; S(10): 0.0	22499568391	2.57158	-;-;-;-;-;-;-;-;-;-;2;2;-;-;-;-;-;-;-;-;-;-;-;-;-;-;-;-;-;-;-;1;-;1;-;-;-;-;-;1	121.607	0	0.0007446	343.276
AEFTSPPSLFK	18	1	1	Q6UN15	Pre-mRNA 3'-end-processing factor FIP1 OS=Homo sapiens GN=FIP1L1 PE=1 SV=1 - [FIP1_HUMAN]	N-Term(Dimethyl); S5(Phospho); K11(Dimethyl)	1359.66	0.999999	T(4): 0.0; S(5): 100.0; S(8): 0.0	2.89681e+08				0	0.0003684	324.027
VDSPTVNTTLR	1	1	1	Q9H0B6	Kinesin light chain 2 OS=Homo sapiens GN=KLC2 PE=1 SV=1 - [KLC2_HUMAN]	N-Term(Dimethyl); S3(Phospho)	1310.64	1	S(3): 100.0; T(5): 0.0; T(8): 0.0; T(9): 0.0	0				0	0.0008532	266.393
SLVESVSSSPNK	3	1	1	Q9H2U2	Inorganic pyrophosphatase 2, mitochondrial OS=Homo sapiens GN=PPA2 PE=1 SV=2 - [IPYR2_HUMAN]	N-Term(Dimethyl:2H(6)13C(2)); S9(Phospho); K12(Dimethyl:2H(6)13C(2))	1385.75	0.497465	S(1): 0.0; S(5): 0.0; S(7): 0.5; S(8): 49.7; S(9): 49.7	2.09584e+08	1.02421	-;-;-;-;-;-;-;-;-;-;-;-;-;-;-;-;-;-;-;-;-;-;-;-;-;-;-;-;-;-;1;-;-;-;-;-;-;-;-;-		0	0.0004104	280.26
VVPSFLPVDQGGSLVGR	6	1	1	Q14126	Desmoglein-2 OS=Homo sapiens GN=DSG2 PE=1 SV=2 - [DSG2_HUMAN]	N-Term(Dimethyl:2H(6)13C(2)); S13(Phospho)	1842.99	1	S(4): 0.0; S(13): 100.0	2.88145e+08	1.76583	-;-;-;-;-;-;-;-;-;-;-;-;-;-;-;-;-;-;-;-;-;-;-;-;-;-;-;-;-;-;2;-;-;-;-;-;-;-;-;-		0	8.195e-06	638.435
AITSLLGGGSPK	7	1	1	Q6KC79	Nipped-B-like protein OS=Homo sapiens GN=NIPBL PE=1 SV=2 - [NIPBL_HUMAN]	N-Term(Dimethyl); S10(Phospho); K12(Dimethyl)	1236.66	1	T(3): 0.0; S(4): 0.0; S(10): 100.0	1.22157e+09				0	1.415e-05	444.312
VTSSEPPNPASSSK	12	1	1	Q92575	UBX domain-containing protein 4 OS=Homo sapiens GN=UBXN4 PE=1 SV=2 - [UBXN4_HUMAN]	N-Term(Dimethyl:2H(6)13C(2)); S11(Phospho); K14(Dimethyl:2H(6)13C(2))	1539.79	0.983527	T(2): 0.0; S(3): 0.0; S(4): 0.0; S(11): 98.4; S(12): 0.8; S(13): 0.8	5.28407e+08	0.498244	-;-;-;-;-;-;-;-;-;-;-;-;-;-;-;-;-;-;-;-;-;-;-;-;-;-;-;-;-;-;1;-;-;-;-;-;-;-;-;-		0	5.046e-05	387.095
EIDCLSPEAQK	4	1	1	Q32MZ4	Leucine-rich repeat flightless-interacting protein 1 OS=Homo sapiens GN=LRRFIP1 PE=1 SV=2 - [LRRF1_HUMAN]	N-Term(Dimethyl); C4(Carbamidomethyl); S6(Phospho); K11(Dimethyl)	1425.63	1	S(6): 100.0	731185876	0.525113	-;-;-;-;-;-;-;-;-;-;1;-;-;-;-;-;-;-;-;-;-;-;-;-;-;-;-;-;-;-;1;-;-;-;-;-;-;-;-;-	8.65885	0	0.0003275	362.413
GFSVVADTPELQR	3	1	1	Q14847	LIM and SH3 domain protein 1 OS=Homo sapiens GN=LASP1 PE=1 SV=2 - [LASP1_HUMAN]	N-Term(Dimethyl:2H(6)13C(2)); T8(Phospho)	1534.77	1	S(3): 0.0; T(8): 100.0	3.33257e+08				0	9.774e-12	445.158
LLQSPLCAGCSSDK	2	1	1	Q9UJX6	Anaphase-promoting complex subunit 2 OS=Homo sapiens GN=ANAPC2 PE=1 SV=1 - [ANC2_HUMAN]	N-Term(Dimethyl); S4(Phospho); C7(Carbamidomethyl); C10(Carbamidomethyl); K14(Dimethyl)	1671.75	1	S(4): 100.0; S(11): 0.0; S(12): 0.0	1.59227e+08				0	0.0003187	290.71
AMADELSEK	6	1	1	Q03135	Caveolin-1 OS=Homo sapiens GN=CAV1 PE=1 SV=4 - [CAV1_HUMAN]	N-Term(Dimethyl:2H(6)13C(2)); S7(Phospho); K9(Dimethyl:2H(6)13C(2))	1145.57	1	S(7): 100.0	4.49608e+08	2.37323	-;-;-;-;-;-;-;-;-;-;-;1;-;-;-;-;-;-;-;-;-;-;-;-;-;-;-;-;-;-;1;-;-;-;-;-;-;-;-;-	23.4953	0	0.0003565	262.916
LSSPAAFLPACNSPSK	4	1	1	Q86YS7	C2 domain-containing protein 5 OS=Homo sapiens GN=C2CD5 PE=1 SV=1 - [C2CD5_HUMAN]	N-Term(Dimethyl:2H(6)13C(2)); C11(Carbamidomethyl); S13(Phospho); K16(Dimethyl:2H(6)13C(2))	1798.94	0.999956	S(2): 0.0; S(3): 0.0; S(13): 100.0; S(15): 0.0	496684876	1.57763	-;-;-;-;-;-;-;-;-;-;-;-;-;-;-;-;-;-;-;-;-;-;-;-;-;-;-;-;-;-;1;-;-;-;-;-;-;-;-;-		0	8.316e-13	480.431
SDEGQLSPATR	4	1	1	Q15149	Plectin OS=Homo sapiens GN=PLEC PE=1 SV=3 - [PLEC_HUMAN]	N-Term(Dimethyl:2H(6)13C(2)); S7(Phospho)	1276.6	1	S(1): 0.0; S(7): 100.0; T(10): 0.0	7.45107e+08				0	0.0001225	351.282
LISPLASPADGVK	4	1	1	Q8WYP5	Protein ELYS OS=Homo sapiens GN=AHCTF1 PE=1 SV=3 - [ELYS_HUMAN]	N-Term(Dimethyl); S3(Phospho); K13(Dimethyl)	1403.76	1	S(3): 100.0; S(7): 0.0	163728636	0.204327	-;-;-;-;-;-;-;-;-;-;-;-;-;-;-;-;-;-;-;-;-;-;-;-;-;-;-;-;-;-;1;-;-;-;-;-;-;-;-;-		0	1.721e-11	289.315
YVASYLLAALGGNSSPSAK	19	1	1	P05387	60S acidic ribosomal protein P2 OS=Homo sapiens GN=RPLP2 PE=1 SV=1 - [RLA2_HUMAN]	N-Term(Dimethyl:2H(6)13C(2)); S15(Phospho); K19(Dimethyl:2H(6)13C(2))	2021.09	0.5	Y(1): 0.0; S(4): 0.0; Y(5): 0.0; S(14): 50.0; S(15): 50.0; S(17): 0.0	159199125				0	1.567e-06	489.921
AADISLDNLVEGK	1	1	1	Q12888	Tumor suppressor p53-binding protein 1 OS=Homo sapiens GN=TP53BP1 PE=1 SV=2 - [TP53B_HUMAN]	N-Term(Dimethyl:2H(6)13C(2)); S5(Phospho); K13(Dimethyl:2H(6)13C(2))	1496.82	1	S(5): 100.0	0				0	1.579e-05	410.377
TSDIFGSPVTATSR	3	1	1	Q9H910	Hematological and neurological expressed 1-like protein OS=Homo sapiens GN=HN1L PE=1 SV=1 - [HN1L_HUMAN]	N-Term(Dimethyl); S7(Phospho)	1546.72	0.999999	T(1): 0.0; S(2): 0.0; S(7): 100.0; T(10): 0.0; T(12): 0.0; S(13): 0.0	5.44997e+08				0	2.149e-06	409.398
SSPVPVSDTQK	3	1	1	Q76FK4	Nucleolar protein 8 OS=Homo sapiens GN=NOL8 PE=1 SV=1 - [NOL8_HUMAN]	N-Term(Dimethyl:2H(6)13C(2)); S2(Phospho); K11(Dimethyl:2H(6)13C(2))	1296.7	0.999951	S(1): 0.0; S(2): 100.0; S(7): 0.0; T(9): 0.0	297323654	0.69443	-;-;-;-;-;-;-;-;-;-;-;-;-;-;-;-;-;-;-;-;-;-;-;-;-;-;-;-;-;-;1;-;-;-;-;-;-;-;-;-		0	0.001604	309.832
VASSPVMVSNPATR	3	1	1	P51610	Host cell factor 1 OS=Homo sapiens GN=HCFC1 PE=1 SV=2 - [HCFC1_HUMAN]	N-Term(Dimethyl:2H(6)13C(2)); S4(Phospho)	1531.77	0.999957	S(3): 0.0; S(4): 100.0; S(9): 0.0; T(13): 0.0	258509648				0	0.00012	431.661
TVSASSTGDLPK	1	1	1	P78362	SRSF protein kinase 2 OS=Homo sapiens GN=SRPK2 PE=1 SV=3 - [SRPK2_HUMAN]	N-Term(Dimethyl:2H(6)13C(2)); S6(Phospho); K12(Dimethyl:2H(6)13C(2))	1314.71	0.991339	T(1): 0.0; S(3): 0.0; S(5): 0.0; S(6): 99.1; T(7): 0.9	0				0	8.504e-06	306.898
VDSPTVTTTLK	2	1	1	Q07866	Kinesin light chain 1 OS=Homo sapiens GN=KLC1 PE=1 SV=2 - [KLC1_HUMAN]	N-Term(Dimethyl); S3(Phospho); K11(Dimethyl)	1297.67	1	S(3): 100.0; T(5): 0.0; T(7): 0.0; T(8): 0.0; T(9): 0.0	222893926	0.728315	-;-;-;-;-;-;-;-;-;-;-;-;-;-;-;-;-;-;-;-;-;-;-;-;-;-;-;-;-;-;1;-;-;-;-;-;-;-;-;-		0	0.001289	275.03
VILASPETSSAK	3	1	1	P49116	Nuclear receptor subfamily 2 group C member 2 OS=Homo sapiens GN=NR2C2 PE=1 SV=1 - [NR2C2_HUMAN]	N-Term(Dimethyl:2H(6)13C(2)); S5(Phospho); K12(Dimethyl:2H(6)13C(2))	1354.78	0.999941	S(5): 100.0; T(8): 0.0; S(9): 0.0; S(10): 0.0	2.34571e+08	0.511127	-;-;-;-;-;-;-;-;-;-;-;-;-;-;-;-;-;-;-;-;-;-;-;-;-;-;-;-;-;-;1;-;-;-;-;-;-;-;-;-		0	0.0003443	319.857
NAVALSASPQLK	2	1	1	Q92547	DNA topoisomerase 2-binding protein 1 OS=Homo sapiens GN=TOPBP1 PE=1 SV=3 - [TOPB1_HUMAN]	N-Term(Dimethyl); S8(Phospho); K12(Dimethyl)	1334.71	1	S(6): 0.0; S(8): 100.0	194254587	0.56776	-;-;-;-;-;-;-;-;-;-;-;-;-;-;-;-;-;-;-;-;-;-;-;-;-;-;-;-;-;-;1;-;-;-;-;-;-;-;-;-		0	1.436e-08	369.509
LFPADTSPSTATK	4	1	1	Q6NZY4	Zinc finger CCHC domain-containing protein 8 OS=Homo sapiens GN=ZCCHC8 PE=1 SV=2 - [ZCHC8_HUMAN]	N-Term(Dimethyl); S7(Phospho); K13(Dimethyl)	1471.71	0.999871	T(6): 0.0; S(7): 100.0; S(9): 0.0; T(10): 0.0; T(12): 0.0	9.13839e+08				0	4.287e-05	303.87
LGAGEGGEASVSPEK	4	1	1	Q13428	Treacle protein OS=Homo sapiens GN=TCOF1 PE=1 SV=3 - [TCOF_HUMAN]	N-Term(Dimethyl:2H(6)13C(2)); S12(Phospho); K15(Dimethyl:2H(6)13C(2))	1539.79	0.999999	S(10): 0.0; S(12): 100.0	1389696725	1.55248	-;-;-;-;-;-;-;-;-;-;-;1;-;-;-;-;-;-;-;-;-;-;-;-;-;-;-;-;-;-;1;-;-;-;-;-;-;-;-;-	9.67081	0	1.183e-05	311.06
YNLDASEEEDSNK	6	1	1	O95218	Zinc finger Ran-binding domain-containing protein 2 OS=Homo sapiens GN=ZRANB2 PE=1 SV=2 - [ZRAB2_HUMAN]	N-Term(Dimethyl:2H(6)13C(2)); S6(Phospho); K13(Dimethyl:2H(6)13C(2))	1665.75	1	Y(1): 0.0; S(6): 100.0; S(11): 0.0	1.80433e+09	1.48154	-;-;-;-;-;-;-;-;-;-;1;1;-;-;-;-;-;-;-;-;-;-;-;-;-;-;-;-;-;-;-;-;-;-;-;-;-;-;-;1	17.0485	0	2.493e-06	394.971
QSSVTQVTEQSPK	2	1	1	Q14966	Zinc finger protein 638 OS=Homo sapiens GN=ZNF638 PE=1 SV=2 - [ZN638_HUMAN]	N-Term(Dimethyl); S11(Phospho); K13(Dimethyl)	1554.74	1	S(2): 0.0; S(3): 0.0; T(5): 0.0; T(8): 0.0; S(11): 100.0	1.59917e+08				0	4.89e-05	473.38
SQSMDIDGVSCEK	3	1	1	O95155	Ubiquitin conjugation factor E4 B OS=Homo sapiens GN=UBE4B PE=1 SV=1 - [UBE4B_HUMAN]	N-Term(Dimethyl); S3(Phospho); C11(Carbamidomethyl); K13(Dimethyl)	1591.64	1	S(1): 0.0; S(3): 100.0; S(10): 0.0	1.19946e+08				0	0.0002976	397.202
LGAGEGGEASVSPEK	6	1	1	Q13428	Treacle protein OS=Homo sapiens GN=TCOF1 PE=1 SV=3 - [TCOF_HUMAN]	N-Term(Dimethyl); S12(Phospho); K15(Dimethyl)	1523.7	0.999999	S(10): 0.0; S(12): 100.0	965523819				0	6.148e-07	440.205
SGSLDSELSVSPK	3	1	1	Q12802	A-kinase anchor protein 13 OS=Homo sapiens GN=AKAP13 PE=1 SV=2 - [AKP13_HUMAN]	N-Term(Dimethyl); S11(Phospho); K13(Dimethyl)	1441.68	0.999999	S(1): 0.0; S(3): 0.0; S(6): 0.0; S(9): 0.0; S(11): 100.0	845717240				0	3.933e-05	378.591
GSFSDTGLGDGK	4	1	1	Q9Y2W1	Thyroid hormone receptor-associated protein 3 OS=Homo sapiens GN=THRAP3 PE=1 SV=2 - [TR150_HUMAN]	N-Term(Dimethyl); S4(Phospho); K12(Dimethyl)	1276.55	1	S(2): 0.0; S(4): 100.0; T(6): 0.0	1.19872e+09	1.16897	-;-;-;-;-;-;-;-;-;-;-;-;-;-;-;-;-;-;-;-;-;-;-;-;-;-;-;-;-;-;1;-;-;-;-;-;-;-;-;-		0	7.313e-09	344.451
LALSPLSLGK	8	1	1	P49454	Centromere protein F OS=Homo sapiens GN=CENPF PE=1 SV=2 - [CENPF_HUMAN]	N-Term(Dimethyl); S4(Phospho); K10(Dimethyl)	1134.65	1	S(4): 100.0; S(7): 0.0	451596004	0.393215	-;-;-;-;-;-;-;-;-;-;1;1;-;-;-;-;-;-;-;-;-;-;-;-;-;-;-;-;-;-;1;1;-;-;-;-;-;-;-;-	10.8123	0	0.001016	239.581
ATFAFSPEEQQAQR	3	1	1	Q9UHN6	Transmembrane protein 2 OS=Homo sapiens GN=TMEM2 PE=1 SV=1 - [TMEM2_HUMAN]	N-Term(Dimethyl); S6(Phospho)	1717.76	1	T(2): 0.0; S(6): 100.0	2.05798e+08	1.07048	-;-;-;-;-;-;-;-;-;-;-;-;-;-;-;-;-;-;-;-;-;-;-;-;-;-;-;-;-;-;1;-;-;-;-;-;-;-;-;-		0	5.52e-06	444.38
TSTTGVATTQSPTPR	10	1	1	Q8WWI1	LIM domain only protein 7 OS=Homo sapiens GN=LMO7 PE=1 SV=3 - [LMO7_HUMAN]	N-Term(Dimethyl:2H(6)13C(2)); S11(Phospho)	1620.8	0.999887	T(1): 0.0; S(2): 0.0; T(3): 0.0; T(4): 0.0; T(8): 0.0; T(9): 0.0; S(11): 100.0; T(13): 0.0	5.69093e+08				0	1.539e-05	434.002
TAAALAPASLTSAR	4	1	1	Q9UQ35	Serine/arginine repetitive matrix protein 2 OS=Homo sapiens GN=SRRM2 PE=1 SV=2 - [SRRM2_HUMAN]	N-Term(Dimethyl:2H(6)13C(2)); S9(Phospho)	1416.76	0.99993	T(1): 0.0; S(9): 100.0; T(11): 0.0; S(12): 0.0	1.06686e+08	22.089	-;-;-;-;-;-;-;-;-;-;-;-;-;-;-;-;-;-;-;-;-;-;-;-;-;-;-;-;-;-;1;-;-;-;-;-;-;-;-;-		0	3.924e-06	375.889
IASDEEIQGTK	2	1	1	Q8WX93	Palladin OS=Homo sapiens GN=PALLD PE=1 SV=3 - [PALLD_HUMAN]	N-Term(Dimethyl); S3(Phospho); K11(Dimethyl)	1326.62	1	S(3): 100.0; T(10): 0.0	1.89343e+08				0	1.528e-05	260.562
YIASVQGSTPSPR	2	1	1	P49792	E3 SUMO-protein ligase RanBP2 OS=Homo sapiens GN=RANBP2 PE=1 SV=2 - [RBP2_HUMAN]	N-Term(Dimethyl); S11(Phospho)	1470.7	0.999913	Y(1): 0.0; S(4): 0.0; S(8): 0.0; T(9): 0.0; S(11): 100.0	329265364	0.266217	-;-;-;-;-;-;-;-;-;-;-;-;-;-;-;-;-;-;-;-;-;-;-;-;-;-;-;-;-;-;1;-;-;-;-;-;-;-;-;-		0	0.0001184	397.55
VWSPLVTEEGK	5	1	1	O00151	PDZ and LIM domain protein 1 OS=Homo sapiens GN=PDLIM1 PE=1 SV=4 - [PDLI1_HUMAN]	N-Term(Dimethyl:2H(6)13C(2)); S3(Phospho); K11(Dimethyl:2H(6)13C(2))	1396.77	1	S(3): 100.0; T(7): 0.0	414448752	0.427643	-;-;-;-;-;-;-;-;-;-;1;-;-;-;-;-;-;-;-;-;-;-;-;-;-;-;-;-;-;-;1;-;-;-;-;-;-;-;-;-	7.47999	0	3.628e-08	304.647
VATLNSEEESDPPTYK	3	1	1	Q00341	Vigilin OS=Homo sapiens GN=HDLBP PE=1 SV=2 - [VIGLN_HUMAN]	N-Term(Dimethyl); S6(Phospho); K16(Dimethyl)	1915.86	1	T(3): 0.0; S(6): 100.0; S(10): 0.0; T(14): 0.0; Y(15): 0.0	473004903	1.4344	-;-;-;-;-;-;-;-;-;-;-;-;-;-;-;-;-;-;-;-;-;-;-;-;-;-;-;-;-;-;1;-;-;-;-;-;-;-;-;-		0	4.352e-16	519.34
TPTSSPASSPLVAK	4	1	1	Q14684	Ribosomal RNA processing protein 1 homolog B OS=Homo sapiens GN=RRP1B PE=1 SV=3 - [RRP1B_HUMAN]	N-Term(Dimethyl); S5(Phospho); K14(Dimethyl)	1478.75	0.999918	T(1): 0.0; T(3): 0.0; S(4): 0.0; S(5): 100.0; S(8): 0.0; S(9): 0.0	3.95218e+08	1.08709	-;-;-;-;-;-;-;-;-;-;-;-;-;-;-;-;-;-;-;-;-;-;-;-;-;-;-;-;-;-;1;-;-;-;-;-;-;-;-;-		0	0.0001231	293.529
VMTIPYQPMPASSPVICAGGQDR	14	1	1	Q15365	Poly(rC)-binding protein 1 OS=Homo sapiens GN=PCBP1 PE=1 SV=2 - [PCBP1_HUMAN]	N-Term(Dimethyl); M2(Oxidation); S13(Phospho); C17(Carbamidomethyl)	2599.18	0.989295	T(3): 0.0; Y(6): 0.0; S(12): 1.1; S(13): 98.9	825041133	0.678311	-;-;-;-;-;-;-;-;-;-;-;1;-;-;-;-;-;-;-;-;-;-;-;-;-;-;-;-;-;-;5;-;-;-;-;-;-;-;-;-	9.65217	0	7.963e-06	412.815
LCLSTVDLEVK	3	1	1	Q8N370	Large neutral amino acids transporter small subunit 4 OS=Homo sapiens GN=SLC43A2 PE=1 SV=1 - [LAT4_HUMAN]	N-Term(Dimethyl:2H(6)13C(2)); C2(Carbamidomethyl); S4(Phospho); K11(Dimethyl:2H(6)13C(2))	1428.8	0.994185	S(4): 99.4; T(5): 0.6	2.07214e+08	1.2789	-;-;-;-;-;-;-;-;-;-;-;-;-;-;-;-;-;-;-;-;-;-;-;-;-;-;-;-;-;-;1;-;-;-;-;-;-;-;-;-		0	0.0003674	353.396
ETPAATEAPSSTPK	40	1	1	P80723	Brain acid soluble protein 1 OS=Homo sapiens GN=BASP1 PE=1 SV=2 - [BASP1_HUMAN]	N-Term(Dimethyl); T12(Phospho); K14(Dimethyl)	1522.71	0.984658	T(2): 0.0; T(6): 0.0; S(10): 0.8; S(11): 0.8; T(12): 98.5	1877848655	0.675755	-;1;-;-;-;-;-;-;-;-;-;2;-;1;-;-;-;-;-;-;-;-;-;-;-;-;-;-;-;-;1;-;-;-;-;1;-;-;-;2	20.7511	0	4.604e-05	468.262
LTPVSPESSSTEEK	7	1	1	Q13501	Sequestosome-1 OS=Homo sapiens GN=SQSTM1 PE=1 SV=1 - [SQSTM_HUMAN]	N-Term(Dimethyl); S5(Phospho); K14(Dimethyl)	1626.75	1	T(2): 0.0; S(5): 100.0; S(8): 0.0; S(9): 0.0; S(10): 0.0; T(11): 0.0	4825055089	0.939	-;-;-;-;-;-;-;-;-;-;1;-;-;-;-;-;-;-;-;-;-;-;-;-;-;-;-;-;-;-;1;-;-;-;-;-;-;-;-;-	5.6184	0	4.312e-05	405.001
APQTSSSPPPVR	15	1	1	Q8IYB3	Serine/arginine repetitive matrix protein 1 OS=Homo sapiens GN=SRRM1 PE=1 SV=2 - [SRRM1_HUMAN]	N-Term(Dimethyl); S6(Phospho)	1331.64	0.49819	T(4): 0.0; S(5): 0.4; S(6): 49.8; S(7): 49.8	581740024	1.7103	-;-;-;-;-;-;-;-;-;-;-;-;-;-;-;-;-;-;-;-;-;-;-;-;-;-;-;-;-;-;1;1;-;-;-;-;-;-;-;-	15.5836	0	7.566e-05	241.96
SGDEMIFDPTMSK	2	1	1	P20042	Eukaryotic translation initiation factor 2 subunit 2 OS=Homo sapiens GN=EIF2S2 PE=1 SV=2 - [IF2B_HUMAN]	N-Term(Dimethyl); S1(Phospho); K13(Dimethyl)	1593.66	1	S(1): 100.0; T(10): 0.0; S(12): 0.0	9.2082e+07	1.83764	-;-;-;-;-;-;-;-;-;-;-;-;-;-;-;-;-;-;-;-;-;-;-;-;-;-;-;-;-;-;1;-;-;-;-;-;-;-;-;-		0	6.793e-05	285.351
ASAVSELSPR	12	1	1	Q9Y2W1	Thyroid hormone receptor-associated protein 3 OS=Homo sapiens GN=THRAP3 PE=1 SV=2 - [TR150_HUMAN]	N-Term(Dimethyl:2H(6)13C(2)); S8(Phospho)	1132.58	1	S(2): 0.0; S(5): 0.0; S(8): 100.0	8036681558	2.18494	-;-;-;-;-;-;-;-;-;-;-;1;-;-;-;-;-;-;-;-;-;-;-;-;-;-;-;-;-;-;-;1;-;-;-;-;-;-;-;1	18.117	0	2.588e-05	323.026
LPDLSPVENK	3	1	1	Q9Y520	Protein PRRC2C OS=Homo sapiens GN=PRRC2C PE=1 SV=4 - [PRC2C_HUMAN]	N-Term(Dimethyl); S5(Phospho); K10(Dimethyl)	1247.63	1	S(5): 100.0	514292685	0.929962	-;-;-;-;-;-;-;-;-;-;-;-;-;-;-;-;-;-;-;-;-;-;-;-;-;-;-;-;-;-;1;-;-;-;-;-;-;-;-;-		0	0.001597	221.38
DINTFVGTPVEK	7	1	1	P46013	Antigen KI-67 OS=Homo sapiens GN=MKI67 PE=1 SV=2 - [KI67_HUMAN]	N-Term(Dimethyl:2H(6)13C(2)); T8(Phospho); K12(Dimethyl:2H(6)13C(2))	1471.8	1	T(4): 0.0; T(8): 100.0	1391097408				0	0.0004603	343.599
AITSLLGGGSPK	8	1	1	Q6KC79	Nipped-B-like protein OS=Homo sapiens GN=NIPBL PE=1 SV=2 - [NIPBL_HUMAN]	N-Term(Dimethyl:2H(6)13C(2)); S10(Phospho); K12(Dimethyl:2H(6)13C(2))	1252.75	1	T(3): 0.0; S(4): 0.0; S(10): 100.0	1.77423e+09	1.33276	-;-;-;-;-;-;-;-;-;-;1;-;-;-;-;-;-;-;-;-;-;-;-;-;-;-;-;-;-;-;1;1;-;-;-;-;-;-;-;-	9.56204	0	4.765e-06	395.911
QPLLLSEDEEDTK	13	2	1	Q99613	Eukaryotic translation initiation factor 3 subunit C OS=Homo sapiens GN=EIF3C PE=1 SV=1 - [EIF3C_HUMAN]	N-Term(Dimethyl:2H(6)13C(2)); S6(Phospho); K13(Dimethyl:2H(6)13C(2))	1668.86	1	S(6): 100.0; T(12): 0.0	7187160332	1.50392	-;-;-;-;-;-;-;-;-;-;1;-;-;-;-;-;-;-;-;-;-;-;-;-;-;-;-;-;-;-;1;-;-;-;-;-;-;-;-;1	23.8641	0	5.271e-07	452.554
IIEQLSPQAATSR	2	1	1	Q03468	DNA excision repair protein ERCC-6 OS=Homo sapiens GN=ERCC6 PE=1 SV=1 - [ERCC6_HUMAN]	N-Term(Dimethyl); S6(Phospho)	1521.77	1	S(6): 100.0; T(11): 0.0; S(12): 0.0	3.399e+08	0.752847	-;-;-;-;-;-;-;-;-;-;-;-;-;-;-;-;-;-;-;-;-;-;-;-;-;-;-;-;-;-;1;-;-;-;-;-;-;-;-;-		0	9.037e-06	380.162
ALPSLNTGSSSPR	13	1	1	O14545	TRAF-type zinc finger domain-containing protein 1 OS=Homo sapiens GN=TRAFD1 PE=1 SV=1 - [TRAD1_HUMAN]	N-Term(Dimethyl:2H(6)13C(2)); S11(Phospho)	1402.71	0.99275	S(4): 0.0; T(7): 0.0; S(9): 0.0; S(10): 0.7; S(11): 99.3	8.6242e+08	1.43857	-;-;-;-;-;-;-;-;-;-;-;-;-;-;-;-;-;-;-;-;-;-;-;-;-;-;-;-;-;-;1;1;-;-;-;-;-;-;-;-	2.67298	0	0.002204	399.99
SSDQPLTVPVSPK	6	1	1	Q9ULW0	Targeting protein for Xklp2 OS=Homo sapiens GN=TPX2 PE=1 SV=2 - [TPX2_HUMAN]	N-Term(Dimethyl:2H(6)13C(2)); S11(Phospho); K13(Dimethyl:2H(6)13C(2))	1506.84	1	S(1): 0.0; S(2): 0.0; T(7): 0.0; S(11): 100.0	2.99567e+09	0.667959	-;-;-;-;-;-;-;-;-;-;-;1;-;-;-;-;-;-;-;-;-;-;-;-;-;-;-;-;-;-;-;-;-;-;-;-;-;-;-;1	50.222	0	8.317e-12	383.401
LDLTENLTGSK	9	1	1	P46013	Antigen KI-67 OS=Homo sapiens GN=MKI67 PE=1 SV=2 - [KI67_HUMAN]	N-Term(Dimethyl:2H(6)13C(2)); T8(Phospho); K11(Dimethyl:2H(6)13C(2))	1342.74	1	T(4): 0.0; T(8): 100.0; S(10): 0.0	333935117				0	0.0002103	341.938
GIPLATGDTSPEPELLPGAPLPPPK	22	1	1	O75821	Eukaryotic translation initiation factor 3 subunit G OS=Homo sapiens GN=EIF3G PE=1 SV=2 - [EIF3G_HUMAN]	N-Term(Dimethyl); T9(Phospho); K25(Dimethyl)	2600.36	0.499999	T(6): 0.0; T(9): 50.0; S(10): 50.0	18264252	1.50037	-;-;-;-;-;-;-;-;-;-;-;-;-;-;-;-;-;-;-;-;-;-;-;-;-;-;-;-;-;-;-;2;-;-;-;-;-;-;-;-		0	7.347e-06	372.767
QILIACSPVSSVR	3	1	1	Q5QJE6	Deoxynucleotidyltransferase terminal-interacting protein 2 OS=Homo sapiens GN=DNTTIP2 PE=1 SV=2 - [TDIF2_HUMAN]	N-Term(Dimethyl); C6(Carbamidomethyl); S7(Phospho)	1537.78	1	S(7): 100.0; S(10): 0.0; S(11): 0.0	3.73577e+08	0.915888	-;-;-;-;-;-;-;-;-;-;-;-;-;-;-;-;-;-;-;-;-;-;-;-;-;-;-;-;-;-;1;-;-;-;-;-;-;-;-;-		0	3.429e-05	414.65
TSSGDPPSPLVK	11	1	1	Q99618	Cell division cycle-associated protein 3 OS=Homo sapiens GN=CDCA3 PE=1 SV=1 - [CDCA3_HUMAN]	N-Term(Dimethyl); S8(Phospho); K12(Dimethyl)	1320.65	1	T(1): 0.0; S(2): 0.0; S(3): 0.0; S(8): 100.0	2600717294	0.522516	-;-;-;-;-;-;-;-;-;-;1;1;-;-;-;-;-;-;-;-;-;-;-;-;-;-;-;-;-;-;-;1;-;-;-;-;-;-;-;-	68.8749	0	7.436e-05	394.913
ATISDEEIER	2	1	1	Q9UQN3	Charged multivesicular body protein 2b OS=Homo sapiens GN=CHMP2B PE=1 SV=1 - [CHM2B_HUMAN]	N-Term(Dimethyl); S4(Phospho)	1270.56	1	T(2): 0.0; S(4): 100.0	2.59003e+08	1.51954	-;-;-;-;-;-;-;-;-;-;-;-;-;-;-;-;-;-;-;-;-;-;-;-;-;-;-;-;-;-;1;-;-;-;-;-;-;-;-;-		0	6.51e-05	298.996
EQNSALPTSSQDEELMEVVEK	7	1	1	Q9UQ35	Serine/arginine repetitive matrix protein 2 OS=Homo sapiens GN=SRRM2 PE=1 SV=2 - [SRRM2_HUMAN]	N-Term(Dimethyl); S10(Phospho); K21(Dimethyl)	2499.12	0.984698	S(4): 0.0; T(8): 0.0; S(9): 1.5; S(10): 98.5	1.13159e+07	2.34584	-;-;-;-;-;-;-;-;-;-;-;-;-;-;-;-;-;-;-;-;-;-;-;-;-;-;-;-;-;-;-;-;-;-;-;-;-;-;-;1		0	1.159e-05	254.084
SGTSSPQSPVFR	3	1	1	Q8N556	Actin filament-associated protein 1 OS=Homo sapiens GN=AFAP1 PE=1 SV=2 - [AFAP1_HUMAN]	N-Term(Dimethyl:2H(6)13C(2)); S8(Phospho)	1365.66	1	S(1): 0.0; T(3): 0.0; S(4): 0.0; S(5): 0.0; S(8): 100.0	550240922	2.07141	-;-;-;-;-;-;-;-;-;-;-;-;-;-;-;-;-;-;-;-;-;-;-;-;-;-;-;-;-;-;1;-;-;-;-;-;-;-;-;-		0	4.115e-05	351.804
SATSSSPGSPLHSLETSL	10	2	1	P20020	Plasma membrane calcium-transporting ATPase 1 OS=Homo sapiens GN=ATP2B1 PE=1 SV=3 - [AT2B1_HUMAN]	N-Term(Dimethyl); S17(Phospho)	1865.86	0.999944	S(1): 0.0; T(3): 0.0; S(4): 0.0; S(5): 0.0; S(6): 0.0; S(9): 0.0; S(13): 0.0; T(16): 0.0; S(17): 100.0	3.74069e+08				0	1.069e-11	500.05
SCMLTGTPESVQSAK	2	1	1	Q96AE4	Far upstream element-binding protein 1 OS=Homo sapiens GN=FUBP1 PE=1 SV=3 - [FUBP1_HUMAN]	N-Term(Dimethyl:2H(6)13C(2)); C2(Carbamidomethyl); T7(Phospho); K15(Dimethyl:2H(6)13C(2))	1747.86	0.999999	S(1): 0.0; T(5): 0.0; T(7): 100.0; S(10): 0.0; S(13): 0.0	3.32501e+08	0.88123	-;-;-;-;-;-;-;-;-;-;-;-;-;-;-;-;-;-;-;-;-;-;-;-;-;-;-;-;-;-;1;-;-;-;-;-;-;-;-;-		0	6.729e-06	377.001
LLLDPSSPPTK	23	1	1	Q6IAA8	Ragulator complex protein LAMTOR1 OS=Homo sapiens GN=LAMTOR1 PE=1 SV=2 - [LTOR1_HUMAN]	N-Term(Dimethyl:2H(6)13C(2)); S7(Phospho); K11(Dimethyl:2H(6)13C(2))	1319.78	0.992118	S(6): 0.8; S(7): 99.2; T(10): 0.0	7.08521e+09	0.957359	-;1;-;-;-;-;-;-;-;-;1;-;-;-;-;-;-;-;-;-;-;-;-;-;-;-;-;-;-;-;-;1;-;-;-;-;-;-;-;-	12.8848	0	0.001439	312.186
IILDLISESPIK	39	1	1	P61978	Heterogeneous nuclear ribonucleoprotein K OS=Homo sapiens GN=HNRNPK PE=1 SV=1 - [HNRPK_HUMAN]	N-Term(Dimethyl:2H(6)13C(2)); S9(Phospho); K12(Dimethyl:2H(6)13C(2))	1492.92	1	S(7): 0.0; S(9): 100.0	1122926139	0.55359	-;-;-;-;-;-;-;-;-;-;-;-;-;-;-;-;-;-;-;-;-;-;-;-;-;-;-;-;-;-;-;1;-;-;-;-;-;-;-;-		0	4.482e-13	433.99
DNLTLWTSENQGDEGDAGEGEN	5	1	1	P31946	14-3-3 protein beta/alpha OS=Homo sapiens GN=YWHAB PE=1 SV=3 - [1433B_HUMAN]	N-Term(Dimethyl:2H(6)13C(2))	2387.03			2.18071e+08	1.89904	-;-;-;-;-;-;-;-;-;-;-;-;-;-;-;-;-;-;-;-;-;-;-;-;-;-;-;-;1;-;1;-;-;-;-;-;-;-;-;1	6.69421	0	5.821e-05
ASAVSELSPR	7	1	1	Q9Y2W1	Thyroid hormone receptor-associated protein 3 OS=Homo sapiens GN=THRAP3 PE=1 SV=2 - [TR150_HUMAN]	N-Term(Dimethyl); S8(Phospho)	1124.54	1	S(2): 0.0; S(5): 0.0; S(8): 100.0	3402056196	2.22605	-;-;-;-;-;-;-;-;-;-;1;-;-;-;-;-;-;-;-;-;-;-;-;-;-;-;-;-;-;-;1;-;-;-;-;-;-;-;-;-	8.90244	0	0.0007273	335.081
QGSPVAAGAPAK	5	1	1	Q9NZI8	Insulin-like growth factor 2 mRNA-binding protein 1 OS=Homo sapiens GN=IGF2BP1 PE=1 SV=2 - [IF2B1_HUMAN]	N-Term(Dimethyl); S3(Phospho); K12(Dimethyl)	1189.6	1	S(3): 100.0	2.57958e+08	1.07257	-;-;-;-;-;-;-;-;-;-;-;-;-;-;-;-;-;-;-;-;-;-;-;-;-;-;-;-;-;-;-;1;-;-;-;-;-;-;-;-		0	2.347e-05	296.074
EIDCLSPEAQK	2	1	1	Q32MZ4	Leucine-rich repeat flightless-interacting protein 1 OS=Homo sapiens GN=LRRFIP1 PE=1 SV=2 - [LRRF1_HUMAN]	N-Term(Dimethyl:2H(6)13C(2)); C4(Carbamidomethyl); S6(Phospho); K11(Dimethyl:2H(6)13C(2))	1441.72	1	S(6): 100.0	4.13552e+08				0	4.011e-05	368.971
DIDNNLITSTPR	4	1	1	Q05D32	CTD small phosphatase-like protein 2 OS=Homo sapiens GN=CTDSPL2 PE=1 SV=2 - [CTSL2_HUMAN]	N-Term(Dimethyl); T10(Phospho)	1466.68	0.999979	T(8): 0.0; S(9): 0.0; T(10): 100.0	163004246				0	3.576e-05	515.496
EGLELPEDEEEK	13	5	3	P08238;Q58FF6;P07900	Heat shock protein HSP 90-beta OS=Homo sapiens GN=HSP90AB1 PE=1 SV=4 - [HS90B_HUMAN];Putative heat shock protein HSP 90-beta 4 OS=Homo sapiens GN=HSP90AB4P PE=5 SV=1 - [H90B4_HUMAN];Heat shock protein HSP 90-alpha OS=Homo sapiens GN=HSP90AA1 PE=1 SV=5 - [HS90A_HUMAN]	N-Term(Dimethyl:2H(6)13C(2)); K12(Dimethyl:2H(6)13C(2))	1488.79			8526296955				0	5.415e-10
SNEDSLILEK	3	1	1	O94880	PHD finger protein 14 OS=Homo sapiens GN=PHF14 PE=1 SV=2 - [PHF14_HUMAN]	N-Term(Dimethyl:2H(6)13C(2)); S5(Phospho); K10(Dimethyl:2H(6)13C(2))	1299.7	1	S(1): 0.0; S(5): 100.0	4.67359e+08	1.03358	-;-;-;-;-;-;-;-;-;-;-;-;-;-;-;-;-;-;-;-;-;-;-;-;-;-;-;-;-;-;1;-;-;-;-;-;-;-;-;-		0	8.371e-05	366.928
SVSGSPEPAAK	3	1	1	Q8IYB3	Serine/arginine repetitive matrix protein 1 OS=Homo sapiens GN=SRRM1 PE=1 SV=2 - [SRRM1_HUMAN]	N-Term(Dimethyl); S5(Phospho); K11(Dimethyl)	1165.55	1	S(1): 0.0; S(3): 0.0; S(5): 100.0	3.27586e+08	1.1471	-;-;-;-;-;-;-;-;-;-;-;-;-;-;-;-;-;-;-;-;-;-;-;-;-;-;-;-;-;-;1;-;-;-;-;-;-;-;-;-		0	9.339e-05	328.037
SNEDSLILEK	2	1	1	O94880	PHD finger protein 14 OS=Homo sapiens GN=PHF14 PE=1 SV=2 - [PHF14_HUMAN]	N-Term(Dimethyl); S5(Phospho); K10(Dimethyl)	1283.61	1	S(1): 0.0; S(5): 100.0	452176889				0	6.565e-05	357.56
AEPSEVDMNSPK	3	1	1	Q9NR30	Nucleolar RNA helicase 2 OS=Homo sapiens GN=DDX21 PE=1 SV=5 - [DDX21_HUMAN]	N-Term(Dimethyl); S10(Phospho); K12(Dimethyl)	1439.61	1	S(4): 0.0; S(10): 100.0	508384368	0.933145	-;-;-;-;-;-;-;-;-;-;-;-;-;-;-;-;-;-;-;-;-;-;-;-;-;-;-;-;-;-;1;-;-;-;-;-;-;-;-;-		0	3.172e-05	415.556
QGSPVAAGAPAK	4	1	1	Q9NZI8	Insulin-like growth factor 2 mRNA-binding protein 1 OS=Homo sapiens GN=IGF2BP1 PE=1 SV=2 - [IF2B1_HUMAN]	N-Term(Dimethyl:2H(6)13C(2)); S3(Phospho); K12(Dimethyl:2H(6)13C(2))	1205.69	1	S(3): 100.0	3.0124e+08	1.24364	-;-;-;-;-;-;-;-;-;-;1;1;-;-;-;-;-;-;-;-;-;-;-;-;-;-;-;-;-;-;1;-;-;-;-;-;-;-;-;-	5.41978	0	2.099e-05	317.548
SAMPFTASPASSTTAR	4	1	1	O00151	PDZ and LIM domain protein 1 OS=Homo sapiens GN=PDLIM1 PE=1 SV=4 - [PDLI1_HUMAN]	N-Term(Dimethyl); S8(Phospho)	1690.75	1	S(1): 0.0; T(6): 0.0; S(8): 100.0; S(11): 0.0; S(12): 0.0; T(13): 0.0; T(14): 0.0	446774234	0.693135	-;-;-;-;-;-;-;-;-;-;1;-;-;-;-;-;-;-;-;-;-;-;-;-;-;-;-;-;-;-;-;-;-;-;-;-;-;-;-;-		0	2.4e-05	454.537
IYNISGNGSPLADSK	5	1	1	Q53HL2	Borealin OS=Homo sapiens GN=CDCA8 PE=1 SV=2 - [BOREA_HUMAN]	N-Term(Dimethyl:2H(6)13C(2)); S9(Phospho); K15(Dimethyl:2H(6)13C(2))	1687.89	0.999999	Y(2): 0.0; S(5): 0.0; S(9): 100.0; S(14): 0.0	7.95694e+08	0.285849	-;-;-;-;-;-;-;-;-;-;-;-;-;-;-;-;-;-;-;-;-;-;-;-;-;-;-;-;-;-;-;1;-;-;-;-;-;-;-;-		0	2.126e-05	393.668
GEPNVSYICSR	3	2	2	P49841;P49840	Glycogen synthase kinase-3 beta OS=Homo sapiens GN=GSK3B PE=1 SV=2 - [GSK3B_HUMAN];Glycogen synthase kinase-3 alpha OS=Homo sapiens GN=GSK3A PE=1 SV=2 - [GSK3A_HUMAN]	N-Term(Dimethyl); Y7(Phospho); C9(Carbamidomethyl)	1389.59	0.992683	S(6): 0.7; Y(7): 99.3; S(10): 0.0	536019155				0	0.0001662	271.916
SPFNSPSPQDSPR	3	1	1	P08651	Nuclear factor 1 C-type OS=Homo sapiens GN=NFIC PE=1 SV=2 - [NFIC_HUMAN]	N-Term(Dimethyl); S7(Phospho)	1523.65	0.994041	S(1): 0.0; S(5): 0.6; S(7): 99.4; S(11): 0.0	3.47068e+08	1.57892	-;-;-;-;-;-;-;-;-;-;-;-;-;-;-;-;-;-;-;-;-;-;-;-;-;-;-;-;-;-;1;-;-;-;-;-;-;-;-;-		0	2.207e-05	419.586
TLSSSAQEDIIR	3	1	1	Q9H788	SH2 domain-containing protein 4A OS=Homo sapiens GN=SH2D4A PE=1 SV=1 - [SH24A_HUMAN]	N-Term(Dimethyl:2H(6)13C(2)); S3(Phospho)	1435.72	0.999999	T(1): 0.0; S(3): 100.0; S(4): 0.0; S(5): 0.0	502058892				0	1.92e-05	307.004
SILSPGGSCGPIK	6	1	1	P78347	General transcription factor II-I OS=Homo sapiens GN=GTF2I PE=1 SV=2 - [GTF2I_HUMAN]	N-Term(Dimethyl); S4(Phospho); C9(Carbamidomethyl); K13(Dimethyl)	1408.69	1	S(1): 0.0; S(4): 100.0; S(8): 0.0	4.12738e+08	0.780018	-;-;-;-;-;-;-;-;-;-;-;1;-;-;-;-;-;-;-;-;-;-;-;-;-;-;-;-;-;-;1;1;-;-;-;-;-;-;-;-	2.48866	0	2.388e-05	335.208
GVGGSAERLEESVV	2	1	1	Q6PJG9	Leucine-rich repeat and fibronectin type-III domain-containing protein 4 OS=Homo sapiens GN=LRFN4 PE=1 SV=1 - [LRFN4_HUMAN]	N-Term(Dimethyl:2H(6)13C(2)); S5(Phospho)	1504.74	1	S(5): 100.0; S(12): 0.0	1.71564e+08	1.59205	-;-;-;-;-;-;-;-;-;-;-;-;-;-;-;-;-;-;-;-;-;-;-;-;-;-;-;-;-;-;1;-;-;-;-;-;-;-;-;-		0	0.0001137	549.184
LVSESSDVLPK	4	1	1	P05787	Keratin, type II cytoskeletal 8 OS=Homo sapiens GN=KRT8 PE=1 SV=7 - [K2C8_HUMAN]	N-Term(Dimethyl); S3(Phospho); K11(Dimethyl)	1309.67	1	S(3): 100.0; S(5): 0.0; S(6): 0.0	1.45476e+08				0	1.536e-09	298.259
NDSPTQIPVSSDVCR	3	1	1	Q8TC07	TBC1 domain family member 15 OS=Homo sapiens GN=TBC1D15 PE=1 SV=2 - [TBC15_HUMAN]	N-Term(Dimethyl:2H(6)13C(2)); S3(Phospho); C14(Carbamidomethyl)	1790.82	1	S(3): 100.0; T(5): 0.0; S(10): 0.0; S(11): 0.0	3.71011e+08	1.16763	-;-;-;-;-;-;-;-;-;-;-;-;-;-;-;-;-;-;-;-;-;-;-;-;-;-;-;-;-;-;1;-;-;-;-;-;-;-;-;-		0	0.001847	370.089
EVYELLDSPGK	14	1	1	P22234	Multifunctional protein ADE2 OS=Homo sapiens GN=PAICS PE=1 SV=3 - [PUR6_HUMAN]	N-Term(Dimethyl:2H(6)13C(2)); S8(Phospho); K11(Dimethyl:2H(6)13C(2))	1401.75	1	Y(3): 0.0; S(8): 100.0	3.28703e+09	0.412613	-;-;-;-;-;-;-;-;-;-;-;-;-;-;-;-;-;-;-;-;-;-;-;-;-;-;-;-;-;-;-;-;-;-;-;-;-;-;-;1		0	4.423e-09	382.993
ESVPEFPLSPPK	48	1	1	P16949	Stathmin OS=Homo sapiens GN=STMN1 PE=1 SV=3 - [STMN1_HUMAN]	N-Term(Dimethyl:2H(6)13C(2)); S9(Phospho); K12(Dimethyl:2H(6)13C(2))	1478.81	1	S(2): 0.0; S(9): 100.0	7.36531e+09	0.934647	-;-;-;-;-;-;-;-;-;-;-;-;-;-;-;-;-;-;-;-;-;-;-;-;-;-;-;-;-;-;5;1;-;-;-;-;-;-;-;-	3.38508	0	0.0001931	471.135
DEILPTTPISEQK	6	1	1	P23396	40S ribosomal protein S3 OS=Homo sapiens GN=RPS3 PE=1 SV=2 - [RS3_HUMAN]	N-Term(Dimethyl:2H(6)13C(2)); T7(Phospho); K13(Dimethyl:2H(6)13C(2))	1622.89	0.499985	T(6): 50.0; T(7): 50.0; S(10): 0.0	1.50709e+09	1.11622	-;-;-;-;-;-;-;-;-;-;-;-;-;-;-;-;-;-;-;-;-;-;-;-;-;-;-;-;-;-;1;-;-;-;-;-;-;-;-;-		0	3.074e-06	288.578
YLLGDAPVSPSSQK	4	1	1	Q9NYB0	Telomeric repeat-binding factor 2-interacting protein 1 OS=Homo sapiens GN=TERF2IP PE=1 SV=1 - [TE2IP_HUMAN]	N-Term(Dimethyl:2H(6)13C(2)); S9(Phospho); K14(Dimethyl:2H(6)13C(2))	1613.88	0.999999	Y(1): 0.0; S(9): 100.0; S(11): 0.0; S(12): 0.0	931194763	0.820447	-;-;-;-;-;-;-;-;-;-;-;1;-;-;-;-;-;-;-;-;-;-;-;-;-;-;-;-;-;-;1;-;-;-;-;-;-;-;-;-	14.8352	0	6.299e-06	420.802
ENVSALDMEK	2	1	1	Q9H307	Pinin OS=Homo sapiens GN=PNN PE=1 SV=4 - [PININ_HUMAN]	N-Term(Dimethyl:2H(6)13C(2)); S4(Phospho); K10(Dimethyl:2H(6)13C(2))	1287.65	1	S(4): 100.0	1.18221e+08	0.979624	-;-;-;-;-;-;-;-;-;-;-;-;-;-;-;-;-;-;-;-;-;-;-;-;-;-;-;-;-;-;1;-;-;-;-;-;-;-;-;-		0	9.846e-07	350.042
LQPSSSPENSLDPFPPR	16	1	1	Q8WWM7	Ataxin-2-like protein OS=Homo sapiens GN=ATXN2L PE=1 SV=2 - [ATX2L_HUMAN]	N-Term(Dimethyl); S6(Phospho)	1975.92	0.999999	S(4): 0.0; S(5): 0.0; S(6): 100.0; S(10): 0.0	4.28321e+08	0.830455	-;-;-;-;-;-;-;-;-;-;-;-;-;-;-;-;-;-;-;-;-;-;-;-;-;-;-;-;-;-;1;-;-;-;-;-;-;-;-;-		0	2.765e-11	390.668
AQLEPVASPAK	9	1	1	Q15149	Plectin OS=Homo sapiens GN=PLEC PE=1 SV=3 - [PLEC_HUMAN]	N-Term(Dimethyl); S8(Phospho); K11(Dimethyl)	1246.65	1	S(8): 100.0	14872449796	0.95794	-;1;-;-;-;-;-;-;-;-;1;1;-;-;-;-;-;-;-;-;-;-;-;-;-;-;-;-;-;-;1;1;-;-;-;-;-;-;-;-	5.65771	0	0.0001032	305.061
TQMAEVLPSPR	14	1	1	P11388	DNA topoisomerase 2-alpha OS=Homo sapiens GN=TOP2A PE=1 SV=3 - [TOP2A_HUMAN]	N-Term(Dimethyl); S9(Phospho)	1336.63	1	T(1): 0.0; S(9): 100.0	6775432024	0.880873	-;-;-;-;-;-;-;-;-;-;1;-;-;-;-;-;-;-;-;-;-;-;-;-;-;-;-;-;-;-;1;-;-;-;-;-;-;-;-;-	3.22564	0	3.235e-05	444.461
ADLNQGIGEPQSPSR	2	1	1	Q96C19	EF-hand domain-containing protein D2 OS=Homo sapiens GN=EFHD2 PE=1 SV=1 - [EFHD2_HUMAN]	N-Term(Dimethyl:2H(6)13C(2)); S12(Phospho)	1684.81	0.99318	S(12): 99.3; S(14): 0.7	2.64783e+08	1.08443	-;-;-;-;-;-;-;-;-;-;-;-;-;-;-;-;-;-;-;-;-;-;-;-;-;-;-;-;-;-;1;-;-;-;-;-;-;-;-;-		0	5.144e-05	456.074
SSSPVQVEEEPVR	1	1	1	Q8IZ21	Phosphatase and actin regulator 4 OS=Homo sapiens GN=PHACTR4 PE=1 SV=1 - [PHAR4_HUMAN]	N-Term(Dimethyl:2H(6)13C(2)); S3(Phospho)	1558.75	0.999999	S(1): 0.0; S(2): 0.0; S(3): 100.0	0				0	2.62e-06	381.72
VMTIPYQPMPASSPVICAGGQDR	8	1	1	Q15365	Poly(rC)-binding protein 1 OS=Homo sapiens GN=PCBP1 PE=1 SV=2 - [PCBP1_HUMAN]	N-Term(Dimethyl:2H(6)13C(2)); M2(Oxidation); S13(Phospho); C17(Carbamidomethyl)	2607.22	0.984744	T(3): 0.0; Y(6): 0.0; S(12): 1.5; S(13): 98.5	4.48858e+08				0	0.0003001	371.371
VFIDQNLSPGK	5	1	1	Q14186	Transcription factor Dp-1 OS=Homo sapiens GN=TFDP1 PE=1 SV=1 - [TFDP1_HUMAN]	N-Term(Dimethyl); S8(Phospho); K11(Dimethyl)	1353.68	1	S(8): 100.0	3.32875e+08				0	0.0004412	335.542
LGAPENSGISTLER	4	1	1	Q9Y4F1	FERM, RhoGEF and pleckstrin domain-containing protein 1 OS=Homo sapiens GN=FARP1 PE=1 SV=1 - [FARP1_HUMAN]	N-Term(Dimethyl); T11(Phospho)	1551.74	0.992233	S(7): 0.0; S(10): 0.8; T(11): 99.2	2.47792e+08	1.61458	-;-;-;-;-;-;-;-;-;-;-;-;-;-;-;-;-;-;-;-;-;-;-;-;-;-;-;-;-;-;1;-;-;-;-;-;-;-;-;-		0	0.0006454	286.293
GEFSASPMLK	6	1	1	Q9UQ35	Serine/arginine repetitive matrix protein 2 OS=Homo sapiens GN=SRRM2 PE=1 SV=2 - [SRRM2_HUMAN]	N-Term(Dimethyl); S6(Phospho); K10(Dimethyl)	1202.55	0.992003	S(4): 0.8; S(6): 99.2	3.43418e+08	1.83639	-;-;-;-;-;-;-;-;-;-;-;-;-;-;-;-;-;-;-;-;-;-;-;-;-;-;-;-;-;-;-;1;-;-;-;-;-;-;-;-		0	0.0006713	294.142
TLSDDLDEAAK	3	1	1	Q9H0A0	N-acetyltransferase 10 OS=Homo sapiens GN=NAT10 PE=1 SV=2 - [NAT10_HUMAN]	N-Term(Dimethyl); S3(Phospho); K11(Dimethyl)	1313.59	1	T(1): 0.0; S(3): 100.0	1.32176e+08	0.847049	-;-;-;-;-;-;-;-;-;-;-;-;-;-;-;-;-;-;-;-;-;-;-;-;-;-;-;-;-;-;-;-;-;-;-;-;-;-;-;1		0	2.441e-05	326.749
ASSLSESSPPK	19	1	1	Q9UHB6	LIM domain and actin-binding protein 1 OS=Homo sapiens GN=LIMA1 PE=1 SV=1 - [LIMA1_HUMAN]	N-Term(Dimethyl); S3(Phospho); K11(Dimethyl)	1225.57	0.999944	S(2): 0.0; S(3): 100.0; S(5): 0.0; S(7): 0.0; S(8): 0.0	5.17064e+09	1.31691	-;-;-;-;-;-;-;-;-;-;-;1;-;-;-;-;-;-;-;-;-;-;-;-;-;-;-;-;-;-;1;-;-;-;-;-;-;-;-;-	4.23688	0	1.633e-06	304.976
ETVNSPAIYK	2	1	1	Q9Y3A2	Probable U3 small nucleolar RNA-associated protein 11 OS=Homo sapiens GN=UTP11L PE=1 SV=2 - [UTP11_HUMAN]	N-Term(Dimethyl); S5(Phospho); K10(Dimethyl)	1257.61	1	T(2): 0.0; S(5): 100.0; Y(9): 0.0	2.40105e+08				0	0.0001187	416.258
SSSPVGLAK	2	1	1	Q9NRA8	Eukaryotic translation initiation factor 4E transporter OS=Homo sapiens GN=EIF4ENIF1 PE=1 SV=2 - [4ET_HUMAN]	N-Term(Dimethyl:2H(6)13C(2)); S3(Phospho); K9(Dimethyl:2H(6)13C(2))	997.589	0.999912	S(1): 0.0; S(2): 0.0; S(3): 100.0	2.07324e+08				0	0.000818	255.145
AMADELSEK	3	1	1	Q03135	Caveolin-1 OS=Homo sapiens GN=CAV1 PE=1 SV=4 - [CAV1_HUMAN]	N-Term(Dimethyl); S7(Phospho); K9(Dimethyl)	1129.49	1	S(7): 100.0	2.27195e+08				0	0.000555	289.609
MPCESSPPESADTPTSTR	6	1	1	P46013	Antigen KI-67 OS=Homo sapiens GN=MKI67 PE=1 SV=2 - [KI67_HUMAN]	N-Term(Dimethyl:2H(6)13C(2)); C3(Carbamidomethyl); S6(Phospho)	2065.86	0.999922	S(5): 0.0; S(6): 100.0; S(10): 0.0; T(13): 0.0; T(15): 0.0; S(16): 0.0; T(17): 0.0	445920789	2.16788	-;-;-;-;-;-;-;-;-;-;-;-;-;-;-;-;-;-;-;-;-;-;-;-;-;-;-;-;-;-;1;-;-;-;-;-;-;-;-;-		0	0.0003166	282.28
SESVVSGLDSPAK	3	1	1	O14578	Citron Rho-interacting kinase OS=Homo sapiens GN=CIT PE=1 SV=2 - [CTRO_HUMAN]	N-Term(Dimethyl:2H(6)13C(2)); S10(Phospho); K13(Dimethyl:2H(6)13C(2))	1427.76	1	S(1): 0.0; S(3): 0.0; S(6): 0.0; S(10): 100.0	213245160	0.635419	-;-;-;-;-;-;-;-;-;-;-;-;-;-;-;-;-;-;-;-;-;-;-;-;-;-;-;-;-;-;1;-;-;-;-;-;-;-;-;-		0	1.81e-12	403.616
LTPVSLSNSPIK	6	1	1	P46100	Transcriptional regulator ATRX OS=Homo sapiens GN=ATRX PE=1 SV=5 - [ATRX_HUMAN]	N-Term(Dimethyl); S9(Phospho); K12(Dimethyl)	1391.76	1	T(2): 0.0; S(5): 0.0; S(7): 0.0; S(9): 100.0	847882704				0	0.001982	385.445
AEFTSPPSLFK	16	1	1	Q6UN15	Pre-mRNA 3'-end-processing factor FIP1 OS=Homo sapiens GN=FIP1L1 PE=1 SV=1 - [FIP1_HUMAN]	N-Term(Dimethyl:2H(6)13C(2)); S5(Phospho); K11(Dimethyl:2H(6)13C(2))	1375.75	1	T(4): 0.0; S(5): 100.0; S(8): 0.0	1.31924e+08	0.561982	-;-;-;-;-;-;-;-;-;-;-;-;-;-;-;-;-;-;-;-;-;-;-;-;-;-;-;-;-;-;4;2;-;-;-;-;-;-;-;-	8.98832	0	8.202e-08	309.415
ETPHSPGVEDAPIAK	28	1	1	Q9UHB6	LIM domain and actin-binding protein 1 OS=Homo sapiens GN=LIMA1 PE=1 SV=1 - [LIMA1_HUMAN]	N-Term(Dimethyl); S5(Phospho); K15(Dimethyl)	1683.8	1	T(2): 0.0; S(5): 100.0	3423872518	1.40747	-;-;2;-;-;-;-;-;-;-;-;-;-;2;2;-;-;-;-;-;-;-;-;-;-;-;-;-;-;-;-;2;1;1;-;-;-;-;-;-	6.75206	0	8.544e-07	527.372
YGGDSDHPSDGETSVQPMMTK	3	1	1	Q8WYQ5	Microprocessor complex subunit DGCR8 OS=Homo sapiens GN=DGCR8 PE=1 SV=1 - [DGCR8_HUMAN]	N-Term(Dimethyl:2H(6)13C(2)); S5(Phospho); S9(Phospho); K21(Dimethyl:2H(6)13C(2))	2471.01	0.999994	Y(1): 0.0; S(5): 100.0; S(9): 100.0; T(13): 0.0; S(14): 0.0; T(20): 0.0	230492720	1.92225	-;-;-;-;-;-;-;-;-;-;-;-;-;-;-;-;-;-;-;-;-;-;-;-;-;-;-;-;-;-;2;-;-;-;-;-;-;-;-;-		0	1.574e-11	360.413
FSSSIENSDSPVR	3	1	1	O95425	Supervillin OS=Homo sapiens GN=SVIL PE=1 SV=2 - [SVIL_HUMAN]	N-Term(Dimethyl); S10(Phospho)	1532.66	0.994207	S(2): 0.0; S(3): 0.0; S(4): 0.0; S(8): 0.6; S(10): 99.4	0				0	2.386e-05	454.369
NGLAAELGPASPR	4	1	1	Q9BX95	Sphingosine-1-phosphate phosphatase 1 OS=Homo sapiens GN=SGPP1 PE=1 SV=2 - [SGPP1_HUMAN]	N-Term(Dimethyl); S11(Phospho)	1360.66	1	S(11): 100.0	672527960	0.675413	-;-;-;-;-;-;-;-;-;-;-;-;-;-;-;-;-;-;-;-;-;-;-;-;-;-;-;-;-;-;1;1;-;-;-;-;-;-;-;-	21.1181	0	9.999e-07	434.226
VVSTPPSVTEPPEK	7	1	1	Q92667	A-kinase anchor protein 1, mitochondrial OS=Homo sapiens GN=AKAP1 PE=1 SV=1 - [AKAP1_HUMAN]	N-Term(Dimethyl); T4(Phospho); K14(Dimethyl)	1602.8	0.999867	S(3): 0.0; T(4): 100.0; S(7): 0.0; T(9): 0.0	6.91116e+08	0.515734	-;-;-;-;-;-;-;-;-;-;-;-;-;-;-;-;-;-;-;-;-;-;-;-;-;-;-;-;-;-;1;-;-;-;-;-;-;-;-;-		0	7.726e-05	274.994
YNLDASEEEDSNK	3	1	1	O95218	Zinc finger Ran-binding domain-containing protein 2 OS=Homo sapiens GN=ZRANB2 PE=1 SV=2 - [ZRAB2_HUMAN]	N-Term(Dimethyl); S6(Phospho); K13(Dimethyl)	1649.66	1	Y(1): 0.0; S(6): 100.0; S(11): 0.0	1.21767e+09	1.48179	-;-;-;-;-;-;-;-;-;-;-;-;-;-;-;-;-;-;-;-;-;-;-;-;-;-;-;-;-;-;1;-;-;-;-;-;-;-;-;-		0	9.194e-06	417.137
VMTIPYQPMPASSPVICAGGQDR	28	1	1	Q15365	Poly(rC)-binding protein 1 OS=Homo sapiens GN=PCBP1 PE=1 SV=2 - [PCBP1_HUMAN]	N-Term(Dimethyl); S13(Phospho); C17(Carbamidomethyl)	2583.18	0.992625	T(3): 0.0; Y(6): 0.0; S(12): 0.7; S(13): 99.3	3441012524	0.806826	-;-;-;-;-;-;-;-;-;-;2;-;-;-;-;-;-;-;-;-;-;-;-;-;-;-;-;-;-;-;4;-;-;-;-;-;-;-;-;-	1.69676	0	2.681e-07	504.171
ETPHSPGVEDAPIAK	33	1	1	Q9UHB6	LIM domain and actin-binding protein 1 OS=Homo sapiens GN=LIMA1 PE=1 SV=1 - [LIMA1_HUMAN]	N-Term(Dimethyl:2H(6)13C(2)); S5(Phospho); K15(Dimethyl:2H(6)13C(2))	1699.89	1	T(2): 0.0; S(5): 100.0	4720281927	1.36788	-;2;-;-;-;-;-;-;-;-;-;-;1;-;-;2;1;2;-;-;-;-;-;-;-;-;-;-;-;-;1;-;1;1;-;-;-;-;-;-	10.7449	0	2.052e-05	510.394
TPTGEGLLDSPSK	3	1	1	O95425	Supervillin OS=Homo sapiens GN=SVIL PE=1 SV=2 - [SVIL_HUMAN]	N-Term(Dimethyl:2H(6)13C(2)); S10(Phospho); K13(Dimethyl:2H(6)13C(2))	1453.78	0.992675	T(1): 0.0; T(3): 0.0; S(10): 99.3; S(12): 0.7	6.26611e+08	0.674331	-;-;-;-;-;-;-;-;-;-;-;-;-;-;-;-;-;-;-;-;-;-;-;-;-;-;-;-;-;-;1;-;-;-;-;-;-;-;-;-		0	8.492e-06	383
GFSDSGGGPPAK	5	1	1	Q9H307	Pinin OS=Homo sapiens GN=PNN PE=1 SV=4 - [PININ_HUMAN]	N-Term(Dimethyl:2H(6)13C(2)); S3(Phospho); K12(Dimethyl:2H(6)13C(2))	1228.62	1	S(3): 100.0; S(5): 0.0	366259851				0	1.484e-08	317.548
LLEDGEDFNLGDALDSSNSMQTIQK	23	1	1	P05783	Keratin, type I cytoskeletal 18 OS=Homo sapiens GN=KRT18 PE=1 SV=2 - [K1C18_HUMAN]	N-Term(Dimethyl); M20(Oxidation); K25(Dimethyl)	2812.33			8.38244e+09	1.16353	-;1;-;-;-;-;-;-;-;-;1;1;-;1;-;-;-;-;-;-;-;-;-;-;-;-;-;-;-;-;-;2;1;1;-;1;-;-;-;-	30.7875	0	2.406e-13
CSGPGLSPGMVR	5	1	1	P21333	Filamin-A OS=Homo sapiens GN=FLNA PE=1 SV=4 - [FLNA_HUMAN]	N-Term(Dimethyl); C1(Carbamidomethyl); S7(Phospho)	1325.57	1	S(2): 0.0; S(7): 100.0	9.3168e+08	1.00464	-;1;-;-;-;-;-;-;-;-;-;1;-;-;-;-;-;-;-;-;-;-;-;-;-;-;-;-;-;-;1;-;-;-;-;-;-;-;-;-	13.1161	0	6.164e-11	400.432
EAALPPVSPLK	21	1	1	Q04637	Eukaryotic translation initiation factor 4 gamma 1 OS=Homo sapiens GN=EIF4G1 PE=1 SV=4 - [IF4G1_HUMAN]	N-Term(Dimethyl); S8(Phospho); K11(Dimethyl)	1257.69	1	S(8): 100.0	6.40387e+08	1.28121	-;-;-;-;-;-;-;-;-;-;-;1;-;-;-;-;-;-;-;-;-;-;-;-;-;-;-;-;-;-;2;-;-;-;-;-;-;-;-;-	17.3826	0	0.001623	324.301
ALEEGDGSVSGSSPR	5	1	1	Q8N3X1	Formin-binding protein 4 OS=Homo sapiens GN=FNBP4 PE=1 SV=3 - [FNBP4_HUMAN]	N-Term(Dimethyl:2H(6)13C(2)); S12(Phospho)	1563.71	0.991121	S(8): 0.0; S(10): 0.0; S(12): 99.1; S(13): 0.9	225995712				0	0.0001061	410.882
YFQINQDEEEEEDED	10	1	1	P35268	60S ribosomal protein L22 OS=Homo sapiens GN=RPL22 PE=1 SV=2 - [RL22_HUMAN]	N-Term(Dimethyl)	1959.76			3.39277e+08	1.69259	-;-;-;-;-;-;-;-;-;1;1;1;-;-;-;-;-;-;-;-;-;-;-;-;-;-;-;-;-;-;-;-;-;-;-;-;-;-;-;-	0.514741	0	0.03332
ASSLSESSPPK	26	1	1	Q9UHB6	LIM domain and actin-binding protein 1 OS=Homo sapiens GN=LIMA1 PE=1 SV=1 - [LIMA1_HUMAN]	N-Term(Dimethyl:2H(6)13C(2)); S7(Phospho); K11(Dimethyl:2H(6)13C(2))	1241.66	0.5	S(2): 0.0; S(3): 0.0; S(5): 0.0; S(7): 50.0; S(8): 50.0	6604121473	1.68501	-;-;-;-;-;-;-;-;-;-;2;-;-;-;-;-;-;-;-;-;-;-;-;-;-;-;-;-;-;-;1;1;-;-;-;-;-;-;-;-	41.5166	0	0.0003009	301.159
ELFQTPGPSEESMTDEK	4	1	1	P46013	Antigen KI-67 OS=Homo sapiens GN=MKI67 PE=1 SV=2 - [KI67_HUMAN]	N-Term(Dimethyl:2H(6)13C(2)); S12(Phospho); K17(Dimethyl:2H(6)13C(2))	2076.97	0.992888	T(5): 0.0; S(9): 0.0; S(12): 99.3; T(14): 0.7	3.77793e+08	6.36634	-;-;-;-;-;-;-;-;-;-;-;-;-;-;-;-;-;-;-;-;-;-;-;-;-;-;-;-;-;-;1;-;-;-;-;-;-;-;-;-		0	3.572e-08	391.579
ESLPPAAEPSPVSK	20	1	1	Q9NWT1	p21-activated protein kinase-interacting protein 1 OS=Homo sapiens GN=PAK1IP1 PE=1 SV=2 - [PK1IP_HUMAN]	N-Term(Dimethyl:2H(6)13C(2)); S10(Phospho); K14(Dimethyl:2H(6)13C(2))	1560.85	0.999957	S(2): 0.0; S(10): 100.0; S(13): 0.0	1.07324e+09				0	2.549e-10	415.478
AASVAAATTSPTPR	3	1	1	Q9Y2D9	Zinc finger protein 652 OS=Homo sapiens GN=ZNF652 PE=1 SV=3 - [ZN652_HUMAN]	N-Term(Dimethyl:2H(6)13C(2)); S10(Phospho)	1416.73	0.498114	S(3): 0.0; T(8): 0.0; T(9): 0.4; S(10): 49.8; T(12): 49.8	1.13714e+08	1.01492	-;-;-;-;-;-;-;-;-;-;-;-;-;-;-;-;-;-;-;-;-;-;-;-;-;-;-;-;-;-;1;-;-;-;-;-;-;-;-;-		0	1.612e-05	383.06
SATSSSPGSPLHSLETSL	14	2	1	P20020	Plasma membrane calcium-transporting ATPase 1 OS=Homo sapiens GN=ATP2B1 PE=1 SV=3 - [AT2B1_HUMAN]	N-Term(Dimethyl:2H(6)13C(2)); S9(Phospho)	1873.9	1	S(1): 0.0; T(3): 0.0; S(4): 0.0; S(5): 0.0; S(6): 0.0; S(9): 100.0; S(13): 0.0; T(16): 0.0; S(17): 0.0	6.78418e+08	1.81649	-;-;-;-;-;-;-;-;-;-;-;-;-;-;-;-;-;-;-;-;-;-;-;-;-;-;-;-;-;-;1;-;-;-;-;-;-;-;-;-		0	9.611e-06	593.869
ASPVGDGNFR	3	1	1	Q86YS7	C2 domain-containing protein 5 OS=Homo sapiens GN=C2CD5 PE=1 SV=1 - [C2CD5_HUMAN]	N-Term(Dimethyl); S2(Phospho)	1127.49	1	S(2): 100.0	2.45038e+08	1.14098	-;-;-;-;-;-;-;-;-;-;-;-;-;-;-;-;-;-;-;-;-;-;-;-;-;-;-;-;-;-;1;-;-;-;-;-;-;-;-;-		0	0.0004995	249.536
LATVVGENGSVLR	3	1	1	Q9NQS7	Inner centromere protein OS=Homo sapiens GN=INCENP PE=1 SV=3 - [INCE_HUMAN]	N-Term(Dimethyl:2H(6)13C(2)); S10(Phospho)	1430.78	1	T(3): 0.0; S(10): 100.0	111422436	4.16295	-;-;-;-;-;-;-;-;-;-;-;-;-;-;-;-;-;-;-;-;-;-;-;-;-;-;-;-;-;-;1;-;-;-;-;-;-;-;-;-		0	0.0002458	344.85
GNDPLTSSPGR	7	1	1	P49736	DNA replication licensing factor MCM2 OS=Homo sapiens GN=MCM2 PE=1 SV=4 - [MCM2_HUMAN]	N-Term(Dimethyl:2H(6)13C(2)); S8(Phospho)	1216.58	0.999833	T(6): 0.0; S(7): 0.0; S(8): 100.0	1257054261				0	0.0001775	318.343
FSSPTEELDYR	4	1	1	O95359	Transforming acidic coiled-coil-containing protein 2 OS=Homo sapiens GN=TACC2 PE=1 SV=3 - [TACC2_HUMAN]	N-Term(Dimethyl); S3(Phospho)	1451.61	0.99994	S(2): 0.0; S(3): 100.0; T(5): 0.0; Y(10): 0.0	132388608	1.73941	-;-;-;-;-;-;-;-;-;-;-;-;-;-;-;-;-;-;-;-;-;-;-;-;-;-;-;-;-;-;1;-;-;-;-;-;-;-;-;-		0	0.0009258	287.399
SDEGQLSPATR	6	1	1	Q15149	Plectin OS=Homo sapiens GN=PLEC PE=1 SV=3 - [PLEC_HUMAN]	N-Term(Dimethyl); S7(Phospho)	1268.55	1	S(1): 0.0; S(7): 100.0; T(10): 0.0	7.75556e+08	1.47356	-;-;-;-;-;-;-;-;-;-;1;1;-;-;-;-;-;-;-;-;-;-;-;-;-;-;-;-;-;-;1;-;-;-;-;-;-;-;-;-	32.0002	0	0.0006132	353.786
FGQAATMEGIGAIGGTPPAFNR	10	1	1	Q15233	Non-POU domain-containing octamer-binding protein OS=Homo sapiens GN=NONO PE=1 SV=4 - [NONO_HUMAN]	N-Term(Dimethyl); M7(Oxidation); T16(Phospho)	2287.06	1	T(6): 0.0; T(16): 100.0	7.96043e+08	0.643621	-;-;-;-;-;-;-;-;-;-;-;-;-;-;-;-;-;-;-;-;-;-;-;-;-;-;-;-;-;-;-;3;-;-;-;-;-;-;-;-		0	4.296e-16	523.848
SQDATFSPGSEQAEK	2	1	1	Q86WB0	Nuclear-interacting partner of ALK OS=Homo sapiens GN=ZC3HC1 PE=1 SV=1 - [NIPA_HUMAN]	N-Term(Dimethyl:2H(6)13C(2)); S7(Phospho); K15(Dimethyl:2H(6)13C(2))	1733.82	0.999999	S(1): 0.0; T(5): 0.0; S(7): 100.0; S(10): 0.0	412326739				0	2.207e-09	341.681
SPPSPVER	2	1	1	Q02952	A-kinase anchor protein 12 OS=Homo sapiens GN=AKAP12 PE=1 SV=4 - [AKA12_HUMAN]	N-Term(Dimethyl); S4(Phospho)	976.45	1	S(1): 0.0; S(4): 100.0	7.46692e+07				0	0.002704	173.925
LQQTVPADASPDSK	3	1	1	Q9NS56	E3 ubiquitin-protein ligase Topors OS=Homo sapiens GN=TOPORS PE=1 SV=1 - [TOPRS_HUMAN]	N-Term(Dimethyl:2H(6)13C(2)); S10(Phospho); K14(Dimethyl:2H(6)13C(2))	1608.84	1	T(4): 0.0; S(10): 100.0; S(13): 0.0	2.53217e+08	1.53098	-;-;-;-;-;-;-;-;-;-;-;-;-;-;-;-;-;-;-;-;-;-;-;-;-;-;-;-;-;-;1;-;-;-;-;-;-;-;-;-		0	0.0003246	299.885
DYDDMSPR	13	1	1	P61978	Heterogeneous nuclear ribonucleoprotein K OS=Homo sapiens GN=HNRNPK PE=1 SV=1 - [HNRPK_HUMAN]	N-Term(Dimethyl); S6(Phospho)	1106.39	1	Y(2): 0.0; S(6): 100.0	5548005333	1.16063	-;-;-;-;-;-;-;-;-;1;-;1;-;-;-;-;-;-;-;-;-;-;-;-;-;-;-;-;-;-;2;-;-;-;-;-;-;-;-;1	8.31736	0	0.00102	291.765
AIPADSPTDQEPK	3	1	1	Q9Y5Y0	Feline leukemia virus subgroup C receptor-related protein 1 OS=Homo sapiens GN=FLVCR1 PE=1 SV=1 - [FLVC1_HUMAN]	N-Term(Dimethyl); S6(Phospho); K13(Dimethyl)	1504.69	0.999959	S(6): 100.0; T(8): 0.0	8.86638e+08	0.869159	-;-;-;-;-;-;-;-;-;-;-;-;-;-;-;-;-;-;-;-;-;-;-;-;-;-;-;-;-;-;1;-;-;-;-;-;-;-;-;-		0	0.001073	447.123
ATISDEEIER	3	1	1	Q9UQN3	Charged multivesicular body protein 2b OS=Homo sapiens GN=CHMP2B PE=1 SV=1 - [CHM2B_HUMAN]	N-Term(Dimethyl:2H(6)13C(2)); S4(Phospho)	1278.6	1	T(2): 0.0; S(4): 100.0	3.93565e+08	1.60172	-;-;-;-;-;-;-;-;-;-;-;-;-;-;-;-;-;-;-;-;-;-;-;-;-;-;-;-;-;-;-;-;-;-;-;-;-;-;-;1		0	0.001038	321.463
SGDETPGSEVPGDK	1	1	1	Q1KMD3	Heterogeneous nuclear ribonucleoprotein U-like protein 2 OS=Homo sapiens GN=HNRNPUL2 PE=1 SV=1 - [HNRL2_HUMAN]	N-Term(Dimethyl:2H(6)13C(2)); S1(Phospho); K14(Dimethyl:2H(6)13C(2))	1526.72	0.999998	S(1): 100.0; T(5): 0.0; S(8): 0.0	0				0	0.0003118	242.067
GGPASPGGLQGLETR	2	1	1	Q8NCD3	Holliday junction recognition protein OS=Homo sapiens GN=HJURP PE=1 SV=2 - [HJURP_HUMAN]	N-Term(Dimethyl:2H(6)13C(2)); S5(Phospho)	1512.76	1	S(5): 100.0; T(14): 0.0	2.26333e+08				0	1.941e-06	437.212
ISSSSFSR	9	1	1	P05787	Keratin, type II cytoskeletal 8 OS=Homo sapiens GN=KRT8 PE=1 SV=7 - [K2C8_HUMAN]	N-Term(Dimethyl); S2(Phospho)	978.43	0.999894	S(2): 100.0; S(3): 0.0; S(4): 0.0; S(5): 0.0; S(7): 0.0	1.42638e+09	0.332986	-;-;-;-;-;-;-;-;-;-;-;-;-;-;-;-;-;-;-;-;-;-;-;-;-;-;-;-;-;-;2;-;-;-;-;-;-;-;-;-		0	0.001988	148.016
LLEDGEDFNLGDALDSSNSMQTIQK	24	1	1	P05783	Keratin, type I cytoskeletal 18 OS=Homo sapiens GN=KRT18 PE=1 SV=2 - [K1C18_HUMAN]	N-Term(Dimethyl:2H(6)13C(2)); K25(Dimethyl:2H(6)13C(2))	2812.41			11222645710	1.22377	-;-;-;-;-;-;-;-;-;-;2;2;1;1;1;-;-;-;-;-;-;-;-;-;-;-;-;-;-;-;1;2;1;1;-;-;-;-;-;-	20.6593	0	2.572e-16
EDVEVAESPLR	3	1	1	Q99567	Nuclear pore complex protein Nup88 OS=Homo sapiens GN=NUP88 PE=1 SV=2 - [NUP88_HUMAN]	N-Term(Dimethyl); S8(Phospho)	1351.61	1	S(8): 100.0	169026836	0.90082	-;-;-;-;-;-;-;-;-;-;-;-;-;-;-;-;-;-;-;-;-;-;-;-;-;-;-;-;-;-;-;-;-;-;-;-;-;-;-;1		0	0.0009283	373.823
SGCSEAQPPESPETR	5	1	1	Q9Y6A5	Transforming acidic coiled-coil-containing protein 3 OS=Homo sapiens GN=TACC3 PE=1 SV=1 - [TACC3_HUMAN]	N-Term(Dimethyl); C3(Carbamidomethyl); S11(Phospho)	1739.69	1	S(1): 0.0; S(4): 0.0; S(11): 100.0; T(14): 0.0	403188437	0.858952	-;-;-;-;-;-;-;-;-;-;-;-;-;-;-;-;-;-;-;-;-;-;-;-;-;-;-;-;-;-;1;-;-;-;-;-;-;-;-;-		0	0.0006943	398.167
MANSSPVLSK	2	1	1	Q9NXE8	Pre-mRNA-splicing factor CWC25 homolog OS=Homo sapiens GN=CWC25 PE=1 SV=1 - [CWC25_HUMAN]	N-Term(Dimethyl); S5(Phospho); K10(Dimethyl)	1169.56	0.999999	S(4): 0.0; S(5): 100.0; S(9): 0.0	115107431				0	0.001637	252.795
TQLSPSIK	5	1	1	Q8NFC6	Biorientation of chromosomes in cell division protein 1-like 1 OS=Homo sapiens GN=BOD1L1 PE=1 SV=2 - [BD1L1_HUMAN]	N-Term(Dimethyl); S4(Phospho); K8(Dimethyl)	1009.53	0.999999	T(1): 0.0; S(4): 100.0; S(6): 0.0	1.57289e+08	1.77327	-;-;-;-;-;-;-;-;-;-;1;1;-;-;-;-;-;-;-;-;-;-;-;-;-;-;-;-;-;-;-;-;-;-;-;-;-;-;-;-	28.6124	0	0.003656	213.006
ENVSALDMEK	2	1	1	Q9H307	Pinin OS=Homo sapiens GN=PNN PE=1 SV=4 - [PININ_HUMAN]	N-Term(Dimethyl); S4(Phospho); K10(Dimethyl)	1271.56	1	S(4): 100.0	1.2068e+08				0	8.859e-05	367.892
LYTSAPNTSQGK	3	1	1	Q5QJE6	Deoxynucleotidyltransferase terminal-interacting protein 2 OS=Homo sapiens GN=DNTTIP2 PE=1 SV=2 - [TDIF2_HUMAN]	N-Term(Dimethyl:2H(6)13C(2)); T8(Phospho); K12(Dimethyl:2H(6)13C(2))	1418.75	0.5	Y(2): 0.0; T(3): 0.0; S(4): 0.0; T(8): 50.0; S(9): 50.0	1.46139e+08	1.61096	-;-;-;-;-;-;-;-;-;-;-;-;-;-;-;-;-;-;-;-;-;-;-;-;-;-;-;-;-;-;1;-;-;-;-;-;-;-;-;-		0	5.033e-09	265.258
IIEQLSPQAATSR	3	1	1	Q03468	DNA excision repair protein ERCC-6 OS=Homo sapiens GN=ERCC6 PE=1 SV=1 - [ERCC6_HUMAN]	N-Term(Dimethyl:2H(6)13C(2)); S6(Phospho)	1529.81	1	S(6): 100.0; T(11): 0.0; S(12): 0.0	2.55893e+08				0	0.0001971	353.742
VFIDQNLSPGK	4	1	1	Q14186	Transcription factor Dp-1 OS=Homo sapiens GN=TFDP1 PE=1 SV=1 - [TFDP1_HUMAN]	N-Term(Dimethyl:2H(6)13C(2)); S8(Phospho); K11(Dimethyl:2H(6)13C(2))	1369.77	1	S(8): 100.0	302377865	0.801207	-;-;-;-;-;-;-;-;-;-;-;-;-;-;-;-;-;-;-;-;-;-;-;-;-;-;-;-;-;-;1;1;-;-;-;-;-;-;-;-	18.9177	0	0.0002582	304.903
SISADDDLQESSR	2	1	1	P18615	Negative elongation factor E OS=Homo sapiens GN=NELFE PE=1 SV=3 - [NELFE_HUMAN]	N-Term(Dimethyl); S3(Phospho)	1530.63	1	S(1): 0.0; S(3): 100.0; S(11): 0.0; S(12): 0.0	213927958	1.39993	-;-;-;-;-;-;-;-;-;-;-;-;-;-;-;-;-;-;-;-;-;-;-;-;-;-;-;-;-;-;1;-;-;-;-;-;-;-;-;-		0	6.727e-05	423.976
IYNISGNGSPLADSK	5	1	1	Q53HL2	Borealin OS=Homo sapiens GN=CDCA8 PE=1 SV=2 - [BOREA_HUMAN]	N-Term(Dimethyl); S9(Phospho); K15(Dimethyl)	1671.8	1	Y(2): 0.0; S(5): 0.0; S(9): 100.0; S(14): 0.0	7.54723e+08	1.00678	-;-;-;-;-;-;-;-;-;-;1;-;-;-;-;-;-;-;-;-;-;-;-;-;-;-;-;-;-;-;1;-;-;-;-;-;-;-;-;-	6.47359	0	8.522e-06	406.092
ETPAATEAPSSTPK	33	1	1	P80723	Brain acid soluble protein 1 OS=Homo sapiens GN=BASP1 PE=1 SV=2 - [BASP1_HUMAN]	N-Term(Dimethyl:2H(6)13C(2)); T12(Phospho); K14(Dimethyl:2H(6)13C(2))	1538.79	0.981065	T(2): 0.0; T(6): 0.0; S(10): 0.9; S(11): 0.9; T(12): 98.1	33051695504	0.693963	-;-;-;-;-;-;-;-;-;1;1;2;-;-;-;-;-;-;-;-;-;-;-;-;-;-;-;-;1;-;1;1;-;-;-;-;-;-;-;-	11.6786	0	5.682e-05	400.522
LGLPPLTPEQQEALQK	9	1	1	Q9UHX1	Poly(U)-binding-splicing factor PUF60 OS=Homo sapiens GN=PUF60 PE=1 SV=1 - [PUF60_HUMAN]	N-Term(Dimethyl); T7(Phospho); K16(Dimethyl)	1898	1	T(7): 100.0	1.21098e+08	0.404834	-;-;-;-;-;-;-;-;-;-;-;-;-;-;-;-;-;-;-;-;-;-;-;-;-;-;-;-;-;-;4;-;-;-;-;-;-;-;-;-		0	3.016e-05	430.066
VLTPEEQLADK	6	1	1	O75822	Eukaryotic translation initiation factor 3 subunit J OS=Homo sapiens GN=EIF3J PE=1 SV=2 - [EIF3J_HUMAN]	N-Term(Dimethyl:2H(6)13C(2)); T3(Phospho); K11(Dimethyl:2H(6)13C(2))	1394.77	1	T(3): 100.0	1.25757e+09	0.506108	-;-;-;-;-;-;-;-;-;-;1;-;-;-;-;-;-;-;-;-;-;-;-;-;-;-;-;-;-;-;-;1;-;-;-;-;-;-;-;-	11.387	0	2.581e-07	273.056
SVSSPTSSNTPTPTK	2	1	1	Q5M775	Cytospin-B OS=Homo sapiens GN=SPECC1 PE=1 SV=1 - [CYTSB_HUMAN]	N-Term(Dimethyl:2H(6)13C(2)); S4(Phospho); K15(Dimethyl:2H(6)13C(2))	1642.84	0.999701	S(1): 0.0; S(3): 0.0; S(4): 100.0; T(6): 0.0; S(7): 0.0; S(8): 0.0; T(10): 0.0; T(12): 0.0; T(14): 0.0	1.64211e+08				0	1.835e-10	257.401
DVYLSPRDDGYSTK	15	2	2	Q96E39;P38159	RNA binding motif protein, X-linked-like-1 OS=Homo sapiens GN=RBMXL1 PE=1 SV=1 - [RMXL1_HUMAN];RNA-binding motif protein, X chromosome OS=Homo sapiens GN=RBMX PE=1 SV=3 - [RBMX_HUMAN]	N-Term(Dimethyl:2H(6)13C(2)); S5(Phospho); K14(Dimethyl:2H(6)13C(2))	1767.88	1	Y(3): 0.0; S(5): 100.0; Y(11): 0.0; S(12): 0.0; T(13): 0.0	1.09011e+10				0	1.657e-05	474.123
GFSDSGGGPPAK	7	1	1	Q9H307	Pinin OS=Homo sapiens GN=PNN PE=1 SV=4 - [PININ_HUMAN]	N-Term(Dimethyl); S3(Phospho); K12(Dimethyl)	1212.53	1	S(3): 100.0; S(5): 0.0	656323028	0.562231	-;-;-;-;-;-;-;-;-;-;1;-;-;-;-;-;-;-;-;-;-;-;-;-;-;-;-;-;-;-;1;1;-;-;-;-;-;-;-;-	51.4011	0	1.621e-09	341.981
LFPADTSPSTATK	7	1	1	Q6NZY4	Zinc finger CCHC domain-containing protein 8 OS=Homo sapiens GN=ZCCHC8 PE=1 SV=2 - [ZCHC8_HUMAN]	N-Term(Dimethyl:2H(6)13C(2)); S7(Phospho); K13(Dimethyl:2H(6)13C(2))	1487.8	0.999827	T(6): 0.0; S(7): 100.0; S(9): 0.0; T(10): 0.0; T(12): 0.0	7.46631e+08	0.817619	-;-;-;-;-;-;-;-;-;-;-;-;-;-;-;-;-;-;-;-;-;-;-;-;-;-;-;-;-;-;1;-;-;-;-;-;-;-;-;-		0	0.0005143	334.673
AEDGATPSPSNETPK	7	1	1	P29966	Myristoylated alanine-rich C-kinase substrate OS=Homo sapiens GN=MARCKS PE=1 SV=4 - [MARCS_HUMAN]	N-Term(Dimethyl); T13(Phospho); K15(Dimethyl)	1636.71	0.49998	T(6): 0.0; S(8): 0.0; S(10): 50.0; T(13): 50.0	1.37789e+09	1.50747	-;-;-;-;-;-;-;-;-;-;1;1;-;-;-;-;-;-;-;-;-;-;-;-;-;-;-;-;-;-;1;-;-;-;-;-;-;-;-;-	9.15393	0	0.0002082	356.09
TSAVSSPLLDQQR	3	1	1	Q5T200	Zinc finger CCCH domain-containing protein 13 OS=Homo sapiens GN=ZC3H13 PE=1 SV=1 - [ZC3HD_HUMAN]	N-Term(Dimethyl:2H(6)13C(2)); S6(Phospho)	1517.78	0.999999	T(1): 0.0; S(2): 0.0; S(5): 0.0; S(6): 100.0	5.8035e+08	1.00963	-;-;-;-;-;-;-;-;-;-;-;-;-;-;-;-;-;-;-;-;-;-;-;-;-;-;-;-;-;-;1;-;-;-;-;-;-;-;-;-		0	1.089e-09	321.865
EALQDVEDENQ	3	1	1	P62258	14-3-3 protein epsilon OS=Homo sapiens GN=YWHAE PE=1 SV=1 - [1433E_HUMAN]	N-Term(Dimethyl)	1317.58			2.00417e+07	4.80121	-;-;-;-;-;-;-;-;-;-;-;-;-;-;-;-;-;-;-;-;-;-;-;-;-;-;-;-;1;-;-;-;-;-;-;-;-;-;-;-		0	0.001086
YFDSGDYNMAK	2	2	2	P56211;O43768	cAMP-regulated phosphoprotein 19 OS=Homo sapiens GN=ARPP19 PE=1 SV=2 - [ARP19_HUMAN];Alpha-endosulfine OS=Homo sapiens GN=ENSA PE=1 SV=1 - [ENSA_HUMAN]	N-Term(Dimethyl); S4(Phospho); K11(Dimethyl)	1446.56	1	Y(1): 0.0; S(4): 100.0; Y(7): 0.0	4.23852e+08				0	0.00125	317.955
LLEAISSLDGK	6	1	1	Q9BVJ6	U3 small nucleolar RNA-associated protein 14 homolog A OS=Homo sapiens GN=UTP14A PE=1 SV=1 - [UT14A_HUMAN]	N-Term(Dimethyl); S7(Phospho); K11(Dimethyl)	1281.67	0.999946	S(6): 0.0; S(7): 100.0	1.76282e+08	1.05931	-;-;-;-;-;-;-;-;-;-;-;-;-;-;-;-;-;-;-;-;-;-;-;-;-;-;-;-;-;-;1;-;-;-;-;-;-;-;-;-		0	0.000253	290.528
VASSPVMVSNPATR	7	1	1	P51610	Host cell factor 1 OS=Homo sapiens GN=HCFC1 PE=1 SV=2 - [HCFC1_HUMAN]	N-Term(Dimethyl); S4(Phospho)	1523.73	0.999916	S(3): 0.0; S(4): 100.0; S(9): 0.0; T(13): 0.0	4.10994e+08	0.627733	-;-;-;-;-;-;-;-;-;-;-;1;-;-;-;-;-;-;-;-;-;-;-;-;-;-;-;-;-;-;1;-;-;-;-;-;-;-;-;-	1.61308	0	1.575e-12	322.329
DMDEPSPVPNVEEVTLPK	5	1	1	Q8TAQ2	SWI/SNF complex subunit SMARCC2 OS=Homo sapiens GN=SMARCC2 PE=1 SV=1 - [SMRC2_HUMAN]	N-Term(Dimethyl:2H(6)13C(2)); S6(Phospho); K18(Dimethyl:2H(6)13C(2))	2148.08	1	S(6): 100.0; T(15): 0.0	4.72397e+08	1.35729	-;-;-;-;-;-;-;-;-;-;-;-;-;-;-;-;-;-;-;-;-;-;-;-;-;-;-;-;-;-;1;-;-;-;-;-;-;-;-;1	35.8471	0	5.574e-11	411.017
ALLLLCGEDD	5	1	1	P08758	Annexin A5 OS=Homo sapiens GN=ANXA5 PE=1 SV=2 - [ANXA5_HUMAN]	N-Term(Dimethyl:2H(6)13C(2)); C6(Carbamidomethyl)	1154.62			1.47118e+09	3.47967	-;-;-;-;-;-;-;-;-;-;-;-;-;-;-;-;-;-;-;-;-;-;-;-;-;-;-;-;-;1;1;-;-;-;-;-;-;-;-;-	17.5861	0	0.002463
LSVQSNPSPQLR	2	1	1	O75152	Zinc finger CCCH domain-containing protein 11A OS=Homo sapiens GN=ZC3H11A PE=1 SV=3 - [ZC11A_HUMAN]	N-Term(Dimethyl); S8(Phospho)	1433.71	1	S(2): 0.0; S(5): 0.0; S(8): 100.0	2.74921e+08	0.540686	-;-;-;-;-;-;-;-;-;-;-;-;-;-;-;-;-;-;-;-;-;-;-;-;-;-;-;-;-;-;1;-;-;-;-;-;-;-;-;-		0	0.0001475	359.393
DIDISSPEFK	27	1	1	Q09666	Neuroblast differentiation-associated protein AHNAK OS=Homo sapiens GN=AHNAK PE=1 SV=2 - [AHNK_HUMAN]	N-Term(Dimethyl:2H(6)13C(2)); S6(Phospho); K10(Dimethyl:2H(6)13C(2))	1302.68	0.999956	S(5): 0.0; S(6): 100.0	3596394673	0.933117	-;-;-;-;-;-;-;-;-;-;1;1;-;-;-;-;-;-;-;-;-;-;-;-;-;-;-;-;-;-;2;1;-;-;-;-;-;-;-;1	8.67824	0	0.0003042	296.805
LSVQSNPSPQLR	2	1	1	O75152	Zinc finger CCCH domain-containing protein 11A OS=Homo sapiens GN=ZC3H11A PE=1 SV=3 - [ZC11A_HUMAN]	N-Term(Dimethyl:2H(6)13C(2)); S8(Phospho)	1441.76	0.999999	S(2): 0.0; S(5): 0.0; S(8): 100.0	1.47168e+08				0	0.0001742	319.677
ASPGTPLSPGSLR	3	1	1	Q96BD0	Solute carrier organic anion transporter family member 4A1 OS=Homo sapiens GN=SLCO4A1 PE=1 SV=2 - [SO4A1_HUMAN]	N-Term(Dimethyl); S11(Phospho)	1347.67	1	S(2): 0.0; T(5): 0.0; S(8): 0.0; S(11): 100.0	1.75813e+08				0	0.0007331	349.078
GGLSPANDTGAK	4	1	1	P30419	Glycylpeptide N-tetradecanoyltransferase 1 OS=Homo sapiens GN=NMT1 PE=1 SV=2 - [NMT1_HUMAN]	N-Term(Dimethyl); S4(Phospho); K12(Dimethyl)	1223.57	1	S(4): 100.0; T(9): 0.0	517722536	1.38603	-;-;-;-;-;-;-;-;-;-;1;-;-;-;-;-;-;-;-;-;-;-;-;-;-;-;-;-;-;-;-;-;-;-;-;-;-;-;-;-		0	0.0001007	303.259
NLSNEELTK	2	1	1	Q0JRZ9	FCH domain only protein 2 OS=Homo sapiens GN=FCHO2 PE=1 SV=2 - [FCHO2_HUMAN]	N-Term(Dimethyl); S3(Phospho); K9(Dimethyl)	1183.56	1	S(3): 100.0; T(8): 0.0	1.48425e+08				0	0.0003938	194.749
TPVQYSQQQNSPQK	5	1	1	P46013	Antigen KI-67 OS=Homo sapiens GN=MKI67 PE=1 SV=2 - [KI67_HUMAN]	N-Term(Dimethyl); S11(Phospho); K14(Dimethyl)	1768.83	1	T(1): 0.0; Y(5): 0.0; S(6): 0.0; S(11): 100.0	3.17799e+08	1.1811	-;-;-;-;-;-;-;-;-;-;-;1;-;-;-;-;-;-;-;-;-;-;-;-;-;-;-;-;-;-;-;-;-;-;-;-;-;-;-;-		0	0.0001643	381.522
NSSPGEASLLEK	2	1	1	Q76FK4	Nucleolar protein 8 OS=Homo sapiens GN=NOL8 PE=1 SV=1 - [NOL8_HUMAN]	N-Term(Dimethyl:2H(6)13C(2)); S3(Phospho); K12(Dimethyl:2H(6)13C(2))	1383.73	0.999943	S(2): 0.0; S(3): 100.0; S(8): 0.0	270967834	1.90427	-;-;-;-;-;-;-;-;-;-;-;-;-;-;-;-;-;-;-;-;-;-;-;-;-;-;-;-;-;-;1;-;-;-;-;-;-;-;-;-		0	4.476e-08	290.192
EAALPPVSPLK	20	1	1	Q04637	Eukaryotic translation initiation factor 4 gamma 1 OS=Homo sapiens GN=EIF4G1 PE=1 SV=4 - [IF4G1_HUMAN]	N-Term(Dimethyl:2H(6)13C(2)); S8(Phospho); K11(Dimethyl:2H(6)13C(2))	1273.77	1	S(8): 100.0	976684596	1.3012	-;-;-;-;-;-;-;-;-;-;1;-;-;-;-;-;-;-;-;-;-;-;-;-;-;-;-;-;-;-;-;-;-;-;-;-;-;-;-;-		0	0.004517	336.67
TASGSSVTSLDGTR	2	1	1	Q92597	Protein NDRG1 OS=Homo sapiens GN=NDRG1 PE=1 SV=1 - [NDRG1_HUMAN]	N-Term(Dimethyl); S3(Phospho)	1446.64	1	T(1): 0.0; S(3): 100.0; S(5): 0.0; S(6): 0.0; T(8): 0.0; S(9): 0.0; T(13): 0.0	1.43334e+08	0.600058	-;-;-;-;-;-;-;-;-;-;-;-;-;-;-;-;-;-;-;-;-;-;-;-;-;-;-;-;-;-;1;-;-;-;-;-;-;-;-;-		0	8.47e-10	244.003
LNQSSPDNVTDTK	1	1	1	Q08AD1	Calmodulin-regulated spectrin-associated protein 2 OS=Homo sapiens GN=CAMSAP2 PE=1 SV=3 - [CAMP2_HUMAN]	N-Term(Dimethyl:2H(6)13C(2)); S5(Phospho); K13(Dimethyl:2H(6)13C(2))	1570.79	0.99994	S(4): 0.0; S(5): 100.0; T(10): 0.0; T(12): 0.0	0				0	6.57e-05	305.004
IASDEEIQGTK	4	1	1	Q8WX93	Palladin OS=Homo sapiens GN=PALLD PE=1 SV=3 - [PALLD_HUMAN]	N-Term(Dimethyl:2H(6)13C(2)); S3(Phospho); K11(Dimethyl:2H(6)13C(2))	1342.71	1	S(3): 100.0; T(10): 0.0	1.30042e+09	9.66179	-;-;-;-;-;-;-;-;-;-;-;1;-;-;-;-;-;-;-;-;-;-;-;-;-;-;-;-;-;-;1;-;-;-;-;-;-;-;-;-	40.9577	0	0.0001425	300.778
YSEEGLSPSK	2	1	1	Q9UIF9	Bromodomain adjacent to zinc finger domain protein 2A OS=Homo sapiens GN=BAZ2A PE=1 SV=4 - [BAZ2A_HUMAN]	N-Term(Dimethyl); S7(Phospho); K10(Dimethyl)	1232.54	0.991336	Y(1): 0.0; S(2): 0.0; S(7): 99.1; S(9): 0.9	2.77068e+08				0	0.0008933	213.923
TSSGDPPSPLVK	7	1	1	Q99618	Cell division cycle-associated protein 3 OS=Homo sapiens GN=CDCA3 PE=1 SV=1 - [CDCA3_HUMAN]	N-Term(Dimethyl:2H(6)13C(2)); S8(Phospho); K12(Dimethyl:2H(6)13C(2))	1336.73	1	T(1): 0.0; S(2): 0.0; S(3): 0.0; S(8): 100.0	1692449568	0.671281	-;-;-;-;-;-;-;-;-;-;-;-;-;-;-;-;-;-;-;-;-;-;-;-;-;-;-;-;-;-;1;-;-;-;-;-;-;-;-;-		0	0.001297	370.81
LLEAISSLDGK	4	1	1	Q9BVJ6	U3 small nucleolar RNA-associated protein 14 homolog A OS=Homo sapiens GN=UTP14A PE=1 SV=1 - [UT14A_HUMAN]	N-Term(Dimethyl:2H(6)13C(2)); S7(Phospho); K11(Dimethyl:2H(6)13C(2))	1297.76	0.992222	S(6): 0.8; S(7): 99.2	1.86737e+08				0	0.0005234	298.221
FICVTPTTCSNTIDLPMSPR	7	1	1	P40763	Signal transducer and activator of transcription 3 OS=Homo sapiens GN=STAT3 PE=1 SV=2 - [STAT3_HUMAN]	N-Term(Dimethyl); C3(Carbamidomethyl); C9(Carbamidomethyl); S18(Phospho)	2418.09	1	T(5): 0.0; T(7): 0.0; T(8): 0.0; S(10): 0.0; T(12): 0.0; S(18): 100.0	239464067	0.675354	-;-;-;-;-;-;-;-;-;-;-;-;-;-;-;-;-;-;-;-;-;-;-;-;-;-;-;-;-;-;2;-;-;-;-;-;-;-;-;-		0	0.0003919	424.436
VGGSDEEASGIPSR	4	1	1	Q9NQ55	Suppressor of SWI4 1 homolog OS=Homo sapiens GN=PPAN PE=1 SV=1 - [SSF1_HUMAN]	N-Term(Dimethyl); S4(Phospho)	1468.63	1	S(4): 100.0; S(9): 0.0; S(13): 0.0	1265238890	2.26936	-;-;-;-;-;-;-;-;-;-;-;1;-;-;-;-;-;-;-;-;-;-;-;-;-;-;-;-;-;-;-;-;-;-;-;-;-;-;-;-		0	0.00037	265.515
AVPMAPAPASPGSSNDSSAR	4	1	1	Q66K74	Microtubule-associated protein 1S OS=Homo sapiens GN=MAP1S PE=1 SV=2 - [MAP1S_HUMAN]	N-Term(Dimethyl:2H(6)13C(2)); S10(Phospho)	1985.92	0.999895	S(10): 100.0; S(13): 0.0; S(14): 0.0; S(17): 0.0; S(18): 0.0	5.67307e+08	1.00229	-;-;-;-;-;-;-;-;-;-;-;-;-;-;-;-;-;-;-;-;-;-;-;-;-;-;-;-;-;-;2;-;-;-;-;-;-;-;-;-		0	1.626e-05	600.319
SFTSSSPSSPSR	6	1	1	O94875	Sorbin and SH3 domain-containing protein 2 OS=Homo sapiens GN=SORBS2 PE=1 SV=3 - [SRBS2_HUMAN]	N-Term(Dimethyl:2H(6)13C(2)); S5(Phospho)	1342.61	0.99971	S(1): 0.0; T(3): 0.0; S(4): 0.0; S(5): 100.0; S(6): 0.0; S(8): 0.0; S(9): 0.0; S(11): 0.0	2.41713e+08	3.4479	-;-;-;-;-;-;-;-;-;-;-;-;-;-;-;-;-;-;-;-;-;-;-;-;-;-;-;-;-;-;1;-;-;-;-;-;-;-;-;-		0	1.654e-05	296.355
TVLPTVPESPEEEVK	5	1	1	O75152	Zinc finger CCCH domain-containing protein 11A OS=Homo sapiens GN=ZC3H11A PE=1 SV=3 - [ZC11A_HUMAN]	N-Term(Dimethyl:2H(6)13C(2)); S9(Phospho); K15(Dimethyl:2H(6)13C(2))	1805.98	1	T(1): 0.0; T(5): 0.0; S(9): 100.0	1.52042e+09				0	4.08e-05	492.598
NDSPTQIPVSSDVCR	3	1	1	Q8TC07	TBC1 domain family member 15 OS=Homo sapiens GN=TBC1D15 PE=1 SV=2 - [TBC15_HUMAN]	N-Term(Dimethyl); S3(Phospho); C14(Carbamidomethyl)	1782.77	1	S(3): 100.0; T(5): 0.0; S(10): 0.0; S(11): 0.0	318671047	0.8963	-;-;-;-;-;-;-;-;-;-;-;-;-;-;-;-;-;-;-;-;-;-;-;-;-;-;-;-;-;-;-;-;-;-;-;-;-;-;-;1		0	3.298e-05	377.001
WVSELSYVEEK	3	1	1	Q15154	Pericentriolar material 1 protein OS=Homo sapiens GN=PCM1 PE=1 SV=4 - [PCM1_HUMAN]	N-Term(Dimethyl:2H(6)13C(2)); S6(Phospho); K11(Dimethyl:2H(6)13C(2))	1520.79	0.5	S(3): 0.0; S(6): 50.0; Y(7): 50.0	1.68887e+08	1.58708	-;-;-;-;-;-;-;-;-;-;-;-;-;-;-;-;-;-;-;-;-;-;-;-;-;-;-;-;-;-;1;-;-;-;-;-;-;-;-;-		0	0.0003586	296.245
APPAPLAASEVTNSNSAER	2	1	1	Q9Y2U8	Inner nuclear membrane protein Man1 OS=Homo sapiens GN=LEMD3 PE=1 SV=2 - [MAN1_HUMAN]	N-Term(Dimethyl:2H(6)13C(2)); S16(Phospho)	1997.97	0.5	S(9): 0.0; T(12): 0.0; S(14): 50.0; S(16): 50.0	289636671				0	0.0002538	323.679
SFSPLQPGQAPTGR	3	1	1	Q7Z3C6	Autophagy-related protein 9A OS=Homo sapiens GN=ATG9A PE=1 SV=3 - [ATG9A_HUMAN]	N-Term(Dimethyl); S3(Phospho)	1550.74	1	S(1): 0.0; S(3): 100.0; T(12): 0.0	146214309	0.572454	-;-;-;-;-;-;-;-;-;-;-;-;-;-;-;-;-;-;-;-;-;-;-;-;-;-;-;-;-;-;1;1;-;-;-;-;-;-;-;-	79.1075	0	2.959e-05	361.987
ISINQTPGK	7	1	1	Q8WWI1	LIM domain only protein 7 OS=Homo sapiens GN=LMO7 PE=1 SV=3 - [LMO7_HUMAN]	N-Term(Dimethyl); T6(Phospho); K9(Dimethyl)	1093.57	1	S(2): 0.0; T(6): 100.0	7.3263e+08	0.87343	-;1;-;-;-;-;-;-;-;-;-;-;-;-;-;-;-;-;-;-;-;-;-;-;-;-;-;-;-;-;-;-;-;-;-;-;-;-;-;-		0	2.027e-05	270.779
DNLTLWTSDQQDDDGGEGNN	5	1	1	P61981	14-3-3 protein gamma OS=Homo sapiens GN=YWHAG PE=1 SV=2 - [1433G_HUMAN]	N-Term(Dimethyl:2H(6)13C(2))	2229.96			4.20868e+08	2.84647	-;-;-;-;-;-;-;-;-;1;-;-;-;-;-;-;-;-;-;-;-;-;-;-;-;-;-;-;1;-;1;-;-;-;-;-;-;-;-;-	18.8991	0	3.989e-05
SNFSNSADDIK	5	1	1	P45973	Chromobox protein homolog 5 OS=Homo sapiens GN=CBX5 PE=1 SV=1 - [CBX5_HUMAN]	N-Term(Dimethyl:2H(6)13C(2)); S6(Phospho); K11(Dimethyl:2H(6)13C(2))	1349.66	1	S(1): 0.0; S(4): 0.0; S(6): 100.0	4.48774e+08	2.28695	-;-;-;-;-;-;-;-;-;-;-;-;-;-;-;-;-;-;-;-;-;-;-;-;-;-;-;-;-;-;2;-;-;-;-;-;-;-;-;-		0	0.0001173	404.109
TQDPSSPGTTPPQAR	6	1	1	Q13112	Chromatin assembly factor 1 subunit B OS=Homo sapiens GN=CHAF1B PE=1 SV=1 - [CAF1B_HUMAN]	N-Term(Dimethyl:2H(6)13C(2)); S6(Phospho)	1655.78	0.999842	T(1): 0.0; S(5): 0.0; S(6): 100.0; T(9): 0.0; T(10): 0.0	7.39751e+06	2.23227	-;-;-;-;-;-;-;-;-;-;1;-;-;-;-;-;-;-;-;-;-;-;-;-;-;-;-;-;-;-;-;-;-;-;-;-;-;-;-;-		0	0.0002077	283.158
ALPLSSAEK	4	1	1	Q9UPY3	Endoribonuclease Dicer OS=Homo sapiens GN=DICER1 PE=1 SV=3 - [DICER_HUMAN]	N-Term(Dimethyl); S6(Phospho); K9(Dimethyl)	1051.54	0.993529	S(5): 0.6; S(6): 99.4	1.78405e+08	0.705048	-;-;-;-;-;-;-;-;-;-;-;-;-;-;-;-;-;-;-;-;-;-;-;-;-;-;-;-;-;-;1;-;-;-;-;-;-;-;-;-		0	0.002738	245.429
GLAGPPASPGK	6	1	1	Q9P206	Uncharacterized protein KIAA1522 OS=Homo sapiens GN=KIAA1522 PE=1 SV=2 - [K1522_HUMAN]	N-Term(Dimethyl:2H(6)13C(2)); S8(Phospho); K11(Dimethyl:2H(6)13C(2))	1103.64	1	S(8): 100.0	3.25924e+08	1.16258	-;1;-;-;-;-;-;-;-;-;-;-;-;-;-;-;-;-;-;-;-;-;-;-;-;-;-;-;-;-;1;1;-;-;-;-;-;-;-;-	14.4581	0	0.007909	378.995
YFDSGDYNMAK	2	2	2	P56211;O43768	cAMP-regulated phosphoprotein 19 OS=Homo sapiens GN=ARPP19 PE=1 SV=2 - [ARP19_HUMAN];Alpha-endosulfine OS=Homo sapiens GN=ENSA PE=1 SV=1 - [ENSA_HUMAN]	N-Term(Dimethyl:2H(6)13C(2)); S4(Phospho); K11(Dimethyl:2H(6)13C(2))	1462.65	1	Y(1): 0.0; S(4): 100.0; Y(7): 0.0	5.34498e+08				0	4.023e-05	315.634
VILASPETSSAK	3	1	1	P49116	Nuclear receptor subfamily 2 group C member 2 OS=Homo sapiens GN=NR2C2 PE=1 SV=1 - [NR2C2_HUMAN]	N-Term(Dimethyl); S5(Phospho); K12(Dimethyl)	1338.69	0.999999	S(5): 100.0; T(8): 0.0; S(9): 0.0; S(10): 0.0	458929126				0	9.06e-05	332.496
TSSVSSISQVSPER	2	1	1	P42356	Phosphatidylinositol 4-kinase alpha OS=Homo sapiens GN=PI4KA PE=1 SV=3 - [PI4KA_HUMAN]	N-Term(Dimethyl); S11(Phospho)	1571.73	1	T(1): 0.0; S(2): 0.0; S(3): 0.0; S(5): 0.0; S(6): 0.0; S(8): 0.0; S(11): 100.0	184748781	1.4712	-;-;-;-;-;-;-;-;-;-;-;-;-;-;-;-;-;-;-;-;-;-;-;-;-;-;-;-;-;-;1;-;-;-;-;-;-;-;-;-		0	5.177e-14	503.906
ECINAAPDSPSK	6	1	1	Q7Z569	BRCA1-associated protein OS=Homo sapiens GN=BRAP PE=1 SV=2 - [BRAP_HUMAN]	N-Term(Dimethyl); C2(Carbamidomethyl); S9(Phospho); K12(Dimethyl)	1424.61	0.999977	S(9): 100.0; S(11): 0.0	5.30402e+08	0.705608	-;-;-;-;-;-;-;-;-;-;1;-;-;-;-;-;-;-;-;-;-;-;-;-;-;-;-;-;-;-;-;-;-;-;-;-;-;-;-;-		0	0.0004453	477.185
LGMLSPEGTCK	3	1	1	P49327	Fatty acid synthase OS=Homo sapiens GN=FASN PE=1 SV=3 - [FAS_HUMAN]	N-Term(Dimethyl); S5(Phospho); C10(Carbamidomethyl); K11(Dimethyl)	1328.6	1	S(5): 100.0; T(9): 0.0	2.46776e+08				0	0.002161	292.177
TGVPSTASVGK	2	1	1	P28290	Sperm-specific antigen 2 OS=Homo sapiens GN=SSFA2 PE=1 SV=3 - [SSFA2_HUMAN]	N-Term(Dimethyl:2H(6)13C(2)); S8(Phospho); K11(Dimethyl:2H(6)13C(2))	1155.66	0.999999	T(1): 0.0; S(5): 0.0; T(6): 0.0; S(8): 100.0	1.17112e+08	4.38221	-;-;-;-;-;-;-;-;-;-;-;-;-;-;-;-;-;-;-;-;-;-;-;-;-;-;-;-;-;-;1;-;-;-;-;-;-;-;-;-		0	4.577e-08	291.79
NLSPGAVESDVR	5	1	1	P53621	Coatomer subunit alpha OS=Homo sapiens GN=COPA PE=1 SV=2 - [COPA_HUMAN]	N-Term(Dimethyl:2H(6)13C(2)); S3(Phospho)	1359.67	1	S(3): 100.0; S(9): 0.0	1.24678e+09	0.801104	-;-;-;-;-;-;-;-;-;-;-;-;-;-;-;-;-;-;-;-;-;-;-;-;-;-;-;-;-;-;1;-;-;-;-;-;-;-;-;-		0	3.592e-07	306.384
TQLSPSIK	2	1	1	Q8NFC6	Biorientation of chromosomes in cell division protein 1-like 1 OS=Homo sapiens GN=BOD1L1 PE=1 SV=2 - [BD1L1_HUMAN]	N-Term(Dimethyl:2H(6)13C(2)); S4(Phospho); K8(Dimethyl:2H(6)13C(2))	1025.62	0.999999	T(1): 0.0; S(4): 100.0; S(6): 0.0	1.91653e+08	1.21039	-;-;-;-;-;-;-;-;-;-;-;-;-;-;-;-;-;-;-;-;-;-;-;-;-;-;-;-;-;-;1;-;-;-;-;-;-;-;-;-		0	0.003299	179.849
DVTLSPVK	1	1	1	Q8NFC6	Biorientation of chromosomes in cell division protein 1-like 1 OS=Homo sapiens GN=BOD1L1 PE=1 SV=2 - [BD1L1_HUMAN]	N-Term(Dimethyl); S5(Phospho); K8(Dimethyl)	994.523	1	T(3): 0.0; S(5): 100.0	0				0	0.001852	241.993
SCFESSPDPELK	10	1	1	Q9UQ35	Serine/arginine repetitive matrix protein 2 OS=Homo sapiens GN=SRRM2 PE=1 SV=2 - [SRRM2_HUMAN]	N-Term(Dimethyl); C2(Carbamidomethyl); S6(Phospho); K12(Dimethyl)	1531.64	1	S(1): 0.0; S(5): 0.0; S(6): 100.0	6.29925e+09	1.8838	-;-;-;-;-;-;-;-;-;-;-;1;-;-;-;-;-;-;-;-;-;-;-;-;-;-;-;-;-;-;1;1;-;-;-;-;-;-;-;1	27.3077	0	7.827e-05	352.624
NLSPGAVESDVR	5	1	1	P53621	Coatomer subunit alpha OS=Homo sapiens GN=COPA PE=1 SV=2 - [COPA_HUMAN]	N-Term(Dimethyl); S3(Phospho)	1351.62	1	S(3): 100.0; S(9): 0.0	1.55633e+09	0.238894	-;-;-;-;-;-;-;-;-;-;-;-;-;-;-;-;-;-;-;-;-;-;-;-;-;-;-;-;-;-;1;-;-;-;-;-;-;-;-;-		0	2.797e-07	333.979
GSFSDTGLGDGK	5	1	1	Q9Y2W1	Thyroid hormone receptor-associated protein 3 OS=Homo sapiens GN=THRAP3 PE=1 SV=2 - [TR150_HUMAN]	N-Term(Dimethyl:2H(6)13C(2)); S4(Phospho); K12(Dimethyl:2H(6)13C(2))	1292.63	1	S(2): 0.0; S(4): 100.0; T(6): 0.0	1401266146	2.4327	-;-;-;-;-;-;-;-;-;-;-;-;-;-;-;-;-;-;-;-;-;-;-;-;-;-;-;-;-;-;-;1;-;-;-;-;-;-;-;1	35.2529	0	3.074e-09	284.953
AATTATPAATTSPK	4	1	1	Q92766	Ras-responsive element-binding protein 1 OS=Homo sapiens GN=RREB1 PE=1 SV=3 - [RREB1_HUMAN]	N-Term(Dimethyl:2H(6)13C(2)); S12(Phospho); K14(Dimethyl:2H(6)13C(2))	1440.79	0.978722	T(3): 0.0; T(4): 0.0; T(6): 0.0; T(10): 1.1; T(11): 1.1; S(12): 97.9	1.69437e+08				0	7.205e-05	318.888
LSSQISAGEEK	3	1	1	Q86UE4	Protein LYRIC OS=Homo sapiens GN=MTDH PE=1 SV=2 - [LYRIC_HUMAN]	N-Term(Dimethyl); S6(Phospho); K11(Dimethyl)	1284.61	1	S(2): 0.0; S(3): 0.0; S(6): 100.0	492883948				0	0.0006245	243.711
SGEGEVSGLMR	2	1	1	Q13263	Transcription intermediary factor 1-beta OS=Homo sapiens GN=TRIM28 PE=1 SV=5 - [TIF1B_HUMAN]	N-Term(Dimethyl:2H(6)13C(2)); S1(Phospho)	1237.57	1	S(1): 100.0; S(7): 0.0	2.38256e+08	3.53169	-;-;-;-;-;-;-;-;-;-;-;-;-;-;-;-;-;-;-;-;-;-;-;-;-;-;-;-;-;-;1;-;-;-;-;-;-;-;-;-		0	0.0002062	301.341
VMTIPYQPMPASSPVICAGGQDR	14	1	1	Q15365	Poly(rC)-binding protein 1 OS=Homo sapiens GN=PCBP1 PE=1 SV=2 - [PCBP1_HUMAN]	N-Term(Dimethyl:2H(6)13C(2)); S13(Phospho); C17(Carbamidomethyl)	2591.22	0.5	T(3): 0.0; Y(6): 0.0; S(12): 50.0; S(13): 50.0	2.64201e+09	0.764033	-;-;-;-;-;-;-;-;-;-;-;1;-;-;-;-;-;-;-;-;-;-;-;-;-;-;-;-;-;-;1;1;-;-;-;-;-;-;-;-	3.70812	0	9.679e-06	412.528
DLSLEEIQK	1	2	1	P16949	Stathmin OS=Homo sapiens GN=STMN1 PE=1 SV=3 - [STMN1_HUMAN]	N-Term(Dimethyl:2H(6)13C(2)); S3(Phospho); K9(Dimethyl:2H(6)13C(2))	1226.69	1	S(3): 100.0	0				0	0.0007855	296.604
TQMAEVLPSPR	4	1	1	P11388	DNA topoisomerase 2-alpha OS=Homo sapiens GN=TOP2A PE=1 SV=3 - [TOP2A_HUMAN]	N-Term(Dimethyl); M3(Oxidation); S9(Phospho)	1352.63	1	T(1): 0.0; S(9): 100.0	1058171344				0	0.0003691	331.529
ILLVDSPGMGNADDEQQEEGTSSK	3	1	1	Q9UKN8	General transcription factor 3C polypeptide 4 OS=Homo sapiens GN=GTF3C4 PE=1 SV=2 - [TF3C4_HUMAN]	N-Term(Dimethyl); S6(Phospho); K24(Dimethyl)	2656.17	1	S(6): 100.0; T(21): 0.0; S(22): 0.0; S(23): 0.0	291423512				0	8.801e-05	370.999
LSSQISAGEEK	5	1	1	Q86UE4	Protein LYRIC OS=Homo sapiens GN=MTDH PE=1 SV=2 - [LYRIC_HUMAN]	N-Term(Dimethyl:2H(6)13C(2)); S6(Phospho); K11(Dimethyl:2H(6)13C(2))	1300.7	1	S(2): 0.0; S(3): 0.0; S(6): 100.0	9.6499e+08	2.38953	-;-;-;-;-;-;-;-;-;-;-;1;-;-;-;-;-;-;-;-;-;-;-;-;-;-;-;-;-;-;1;-;-;-;-;-;-;-;-;-	25.9783	0	0.000787	312.186
EFSPFGTITSAK	3	1	1	P11940	Polyadenylate-binding protein 1 OS=Homo sapiens GN=PABPC1 PE=1 SV=2 - [PABP1_HUMAN]	N-Term(Dimethyl); S3(Phospho); K12(Dimethyl)	1420.68	1	S(3): 100.0; T(7): 0.0; T(9): 0.0; S(10): 0.0	1.49022e+08				0	0.0003967	345.913
ASPGTPLSPGSLR	6	1	1	Q96BD0	Solute carrier organic anion transporter family member 4A1 OS=Homo sapiens GN=SLCO4A1 PE=1 SV=2 - [SO4A1_HUMAN]	N-Term(Dimethyl:2H(6)13C(2)); S11(Phospho)	1355.71	0.999955	S(2): 0.0; T(5): 0.0; S(8): 0.0; S(11): 100.0	3.39516e+08	2.25122	-;-;-;-;-;-;-;-;-;-;-;-;-;-;-;-;-;-;-;-;-;-;-;-;-;-;-;-;-;-;2;-;-;-;-;-;-;-;-;-		0	4.393e-09	410.992
EGEEPTVYSDEEEPKDESAR	7	1	1	O00264	Membrane-associated progesterone receptor component 1 OS=Homo sapiens GN=PGRMC1 PE=1 SV=3 - [PGRC1_HUMAN]	N-Term(Dimethyl); S9(Phospho); K15(Dimethyl)	2432	0.999999	T(6): 0.0; Y(8): 0.0; S(9): 100.0; S(18): 0.0	6.05759e+08	6.66183	-;1;-;-;-;-;-;-;-;-;-;-;-;-;-;-;-;-;-;-;-;-;-;-;-;-;-;-;-;-;2;2;-;-;-;-;-;-;-;-	3.42315	0	6.53e-14	459.799
AFGPGLQGGSAGSPAR	8	1	1	P21333	Filamin-A OS=Homo sapiens GN=FLNA PE=1 SV=4 - [FLNA_HUMAN]	N-Term(Dimethyl); S13(Phospho)	1537.72	1	S(10): 0.0; S(13): 100.0	216173919	1.04558	-;1;-;-;-;-;-;-;-;-;-;-;-;-;-;-;-;-;-;-;-;-;-;-;-;-;-;-;-;-;-;-;-;-;-;-;-;-;-;-		0	0.0001756	607.872
GAGDGSDEEVDGKADGAEAKPAE	15	1	1	P35579	Myosin-9 OS=Homo sapiens GN=MYH9 PE=1 SV=4 - [MYH9_HUMAN]	N-Term(Dimethyl); S6(Phospho); K13(Dimethyl); K20(Dimethyl)	2338.99	1	S(6): 100.0	2.72846e+09	2.55626	-;2;-;-;-;-;-;-;-;1;-;-;-;1;-;-;-;-;-;-;-;-;-;-;-;-;-;-;-;-;2;3;2;-;-;-;-;-;-;1	44.5318	0	1.534e-05	546.271
VVITQSPGK	3	2	1	Q9H7F4	Transmembrane protein 185B OS=Homo sapiens GN=TMEM185B PE=1 SV=2 - [T185B_HUMAN]	N-Term(Dimethyl:2H(6)13C(2)); S6(Phospho); K9(Dimethyl:2H(6)13C(2))	1080.66	0.99991	T(4): 0.0; S(6): 100.0	1.65705e+08				0	0.001954	225.781
TVLPTVPESPEEEVK	6	1	1	O75152	Zinc finger CCCH domain-containing protein 11A OS=Homo sapiens GN=ZC3H11A PE=1 SV=3 - [ZC11A_HUMAN]	N-Term(Dimethyl); S9(Phospho); K15(Dimethyl)	1789.89	1	T(1): 0.0; T(5): 0.0; S(9): 100.0	1464324000	1.03397	-;-;-;-;-;-;-;-;-;-;-;-;-;-;-;-;-;-;-;-;-;-;-;-;-;-;-;-;-;-;1;-;-;-;-;-;-;-;-;-		0	6.1e-05	607.401
LVSESSDVLPK	11	1	1	P05787	Keratin, type II cytoskeletal 8 OS=Homo sapiens GN=KRT8 PE=1 SV=7 - [K2C8_HUMAN]	N-Term(Dimethyl:2H(6)13C(2)); S3(Phospho); K11(Dimethyl:2H(6)13C(2))	1325.76	1	S(3): 100.0; S(5): 0.0; S(6): 0.0	2.75156e+08	2.59176	-;-;-;-;-;-;-;-;-;-;-;-;-;-;-;-;-;-;-;-;-;-;-;-;-;-;-;-;-;-;2;1;-;-;-;-;-;-;-;-	67.9409	0	7.37e-11	331.877
ATVTPSPVK	11	1	1	Q9H1E3	Nuclear ubiquitous casein and cyclin-dependent kinase substrate 1 OS=Homo sapiens GN=NUCKS1 PE=1 SV=1 - [NUCKS_HUMAN]	N-Term(Dimethyl); S6(Phospho); K9(Dimethyl)	1035.55	1	T(2): 0.0; T(4): 0.0; S(6): 100.0	1.14254e+10	1.23952	-;1;-;-;-;-;-;-;-;-;-;-;-;-;-;-;-;-;-;-;-;-;-;-;-;-;-;-;-;-;-;-;-;-;-;-;-;-;-;1	3.70215	0	0.001718	302.993
NLSFNELYPSGTLK	3	1	1	Q8WYP5	Protein ELYS OS=Homo sapiens GN=AHCTF1 PE=1 SV=3 - [ELYS_HUMAN]	N-Term(Dimethyl); S3(Phospho); K14(Dimethyl)	1718.84	1	S(3): 100.0; Y(8): 0.0; S(10): 0.0; T(12): 0.0	2.81499e+08				0	1.27e-08	328.274
DFAARSPSASITDEDSNV	2	1	1	Q86W92	Liprin-beta-1 OS=Homo sapiens GN=PPFIBP1 PE=1 SV=2 - [LIPB1_HUMAN]	N-Term(Dimethyl); S6(Phospho)	1989.85	0.999875	S(6): 100.0; S(8): 0.0; S(10): 0.0; T(12): 0.0; S(16): 0.0	3.0532e+08				0	0.001132	365.453
LFQLGPPSPVK	8	2	1	O95997	Securin OS=Homo sapiens GN=PTTG1 PE=1 SV=1 - [PTTG1_HUMAN]	N-Term(Dimethyl); S8(Phospho); K11(Dimethyl)	1318.72	1	S(8): 100.0	4.87268e+08	1.20192	-;1;-;-;-;-;-;-;-;-;-;-;-;-;-;-;-;-;-;-;-;-;-;-;-;-;-;-;-;-;-;-;-;-;-;-;-;-;-;-		0	2.281e-06	318.111
VVITQSPGK	2	2	1	Q9H7F4	Transmembrane protein 185B OS=Homo sapiens GN=TMEM185B PE=1 SV=2 - [T185B_HUMAN]	N-Term(Dimethyl); S6(Phospho); K9(Dimethyl)	1064.57	0.999911	T(4): 0.0; S(6): 100.0	1.17563e+08	1.4118	-;-;-;-;-;-;-;-;-;-;-;-;-;-;-;-;-;-;-;-;-;-;-;-;-;-;-;-;-;-;1;-;-;-;-;-;-;-;-;-		0	0.002262	211.541
AIPADSPTDQEPK	1	1	1	Q9Y5Y0	Feline leukemia virus subgroup C receptor-related protein 1 OS=Homo sapiens GN=FLVCR1 PE=1 SV=1 - [FLVC1_HUMAN]	N-Term(Dimethyl:2H(6)13C(2)); S6(Phospho); K13(Dimethyl:2H(6)13C(2))	1520.78	0.999948	S(6): 100.0; T(8): 0.0	0				0	0.0003613	403.256
APIDTSDVEEK	4	1	1	Q06265	Exosome complex component RRP45 OS=Homo sapiens GN=EXOSC9 PE=1 SV=3 - [EXOS9_HUMAN]	N-Term(Dimethyl:2H(6)13C(2)); S6(Phospho); K11(Dimethyl:2H(6)13C(2))	1355.69	0.999932	T(5): 0.0; S(6): 100.0	1.54486e+09	2.80374	-;-;-;-;-;-;-;-;-;-;-;-;-;-;-;-;-;-;-;-;-;-;-;-;-;-;-;-;-;-;1;-;-;-;-;-;-;-;-;-		0	4.38e-05	341.776
VGDVTPQVK	3	1	1	Q13428	Treacle protein OS=Homo sapiens GN=TCOF1 PE=1 SV=3 - [TCOF_HUMAN]	N-Term(Dimethyl:2H(6)13C(2)); T5(Phospho); K9(Dimethyl:2H(6)13C(2))	1094.64	1	T(5): 100.0	2.40266e+08	4.71871	-;-;-;-;-;-;-;-;-;-;-;-;-;-;-;-;-;-;-;-;-;-;-;-;-;-;-;-;-;-;1;-;-;-;-;-;-;-;-;-		0	2.962e-05	207.749
ILAIELENLK	5	1	1	A0MZ66	Shootin-1 OS=Homo sapiens GN=KIAA1598 PE=1 SV=4 - [SHOT1_HUMAN]	N-Term(Dimethyl); K10(Dimethyl)	1211.76			1.21838e+08				0	0.03978
EDVEVAESPLR	3	1	1	Q99567	Nuclear pore complex protein Nup88 OS=Homo sapiens GN=NUP88 PE=1 SV=2 - [NUP88_HUMAN]	N-Term(Dimethyl:2H(6)13C(2)); S8(Phospho)	1359.66	1	S(8): 100.0	2.21905e+08	1.30671	-;-;-;-;-;-;-;-;-;-;-;-;-;-;-;-;-;-;-;-;-;-;-;-;-;-;-;-;-;-;1;-;-;-;-;-;-;-;-;-		0	4.52e-05	402.245
EQISDIDDAVR	1	1	1	P53999	Activated RNA polymerase II transcriptional coactivator p15 OS=Homo sapiens GN=SUB1 PE=1 SV=3 - [TCP4_HUMAN]	N-Term(Dimethyl); S4(Phospho)	1368.61	1	S(4): 100.0	0				0	0.0003142	314.113
AAATPESQEPQAK	3	1	1	P49006	MARCKS-related protein OS=Homo sapiens GN=MARCKSL1 PE=1 SV=2 - [MRP_HUMAN]	N-Term(Dimethyl:2H(6)13C(2)); T4(Phospho); K13(Dimethyl:2H(6)13C(2))	1479.77	0.989811	T(4): 99.0; S(7): 1.0	379892376	0.852842	-;-;-;-;-;-;-;-;-;-;-;-;-;-;-;-;-;-;-;-;-;-;-;-;-;-;-;-;-;-;1;-;-;-;-;-;-;-;-;-		0	2.661e-05	322.364
ATVTPSPVK	15	1	1	Q9H1E3	Nuclear ubiquitous casein and cyclin-dependent kinase substrate 1 OS=Homo sapiens GN=NUCKS1 PE=1 SV=1 - [NUCKS_HUMAN]	N-Term(Dimethyl:2H(6)13C(2)); S6(Phospho); K9(Dimethyl:2H(6)13C(2))	1051.64	1	T(2): 0.0; T(4): 0.0; S(6): 100.0	1.53682e+10	1.32333	-;-;-;-;-;-;-;-;-;-;1;1;-;-;-;-;-;-;-;-;-;-;-;-;-;-;-;-;-;-;1;1;-;1;-;1;-;-;-;-	17.1567	0	0.008902	256.094
EEPVSSGPEEAVGK	3	1	1	O00567	Nucleolar protein 56 OS=Homo sapiens GN=NOP56 PE=1 SV=4 - [NOP56_HUMAN]	N-Term(Dimethyl); S6(Phospho)	1522.67	1	S(5): 0.0; S(6): 100.0	5.15832e+08				0	0.0001189	406.03
DGQVINETSQHHDDLE	23	1	1	P08670	Vimentin OS=Homo sapiens GN=VIM PE=1 SV=4 - [VIME_HUMAN]	N-Term(Dimethyl)	1864.83			2.87566e+09	2.30201	-;1;-;-;-;-;-;-;-;-;-;-;1;-;1;-;1;-;2;-;1;-;-;-;-;-;-;-;-;-;-;1;-;-;-;1;1;-;-;-	70.6552	0	3.23e-06
TASELLLDR	3	1	1	Q92508	Piezo-type mechanosensitive ion channel component 1 OS=Homo sapiens GN=PIEZO1 PE=1 SV=4 - [PIEZ1_HUMAN]	N-Term(Dimethyl); S3(Phospho)	1125.55	1	T(1): 0.0; S(3): 100.0	2.82932e+08				0	0.0001242	258.448
AVGPSGGGGETPR	4	1	1	Q9H330	Transmembrane protein 245 OS=Homo sapiens GN=TMEM245 PE=1 SV=2 - [TM245_HUMAN]	N-Term(Dimethyl); T11(Phospho)	1249.56	1	S(5): 0.0; T(11): 100.0	503362120	1.16364	-;-;-;-;-;-;-;-;-;-;-;-;-;-;-;-;-;-;-;-;-;-;-;-;-;-;-;-;-;-;1;-;-;-;-;-;-;-;-;-		0	0.001863	399.81
LDLLGNLPGSK	17	1	1	P46013	Antigen KI-67 OS=Homo sapiens GN=MKI67 PE=1 SV=2 - [KI67_HUMAN]	N-Term(Dimethyl:2H(6)13C(2)); S10(Phospho); K11(Dimethyl:2H(6)13C(2))	1278.76	1	S(10): 100.0	5.60811e+08				0	0.000665	334.429
VSGTLDTPEK	2	1	1	Q9BYG3	MKI67 FHA domain-interacting nucleolar phosphoprotein OS=Homo sapiens GN=NIFK PE=1 SV=1 - [MK67I_HUMAN]	N-Term(Dimethyl); T7(Phospho); K10(Dimethyl)	1182.57	1	S(2): 0.0; T(4): 0.0; T(7): 100.0	1029354726				0	0.001441	253.58
SLSTEVEPK	3	1	1	Q8IWB9	Testis-expressed sequence 2 protein OS=Homo sapiens GN=TEX2 PE=1 SV=2 - [TEX2_HUMAN]	N-Term(Dimethyl:2H(6)13C(2)); S3(Phospho); K9(Dimethyl:2H(6)13C(2))	1141.63	1	S(1): 0.0; S(3): 100.0; T(4): 0.0	1.95285e+08	2.00868	-;-;-;-;-;-;-;-;-;-;-;-;-;-;-;-;-;-;-;-;-;-;-;-;-;-;-;-;-;-;1;-;-;-;-;-;-;-;-;-		0	9.868e-07	387.083
VVGQTTPESFEK	3	1	1	Q02952	A-kinase anchor protein 12 OS=Homo sapiens GN=AKAP12 PE=1 SV=4 - [AKA12_HUMAN]	N-Term(Dimethyl); T6(Phospho); K12(Dimethyl)	1457.69	0.999864	T(5): 0.0; T(6): 100.0; S(9): 0.0	5.2177e+08	0.644226	-;-;-;-;-;-;-;-;-;-;-;-;-;-;-;-;-;-;-;-;-;-;-;-;-;-;-;-;-;-;1;-;-;-;-;-;-;-;-;-		0	0.004321	283.413
VVPEDGSPEK	9	1	1	Q02040	A-kinase anchor protein 17A OS=Homo sapiens GN=AKAP17A PE=1 SV=2 - [AK17A_HUMAN]	N-Term(Dimethyl:2H(6)13C(2)); S7(Phospho); K10(Dimethyl:2H(6)13C(2))	1208.64	1	S(7): 100.0	2884146900	2.42558	-;-;-;-;-;-;-;-;-;-;-;1;-;-;-;-;-;-;-;-;-;-;-;-;-;-;-;-;-;-;-;1;-;-;-;-;-;-;-;1	44.9873	0	0.005777	339.667
SMMSPMAER	2	1	1	P18583	Protein SON OS=Homo sapiens GN=SON PE=1 SV=4 - [SON_HUMAN]	N-Term(Dimethyl:2H(6)13C(2)); S4(Phospho)	1155.48	1	S(1): 0.0; S(4): 100.0	1.90085e+08	11.7211	-;-;-;-;-;-;-;-;-;-;-;-;-;-;-;-;-;-;-;-;-;-;-;-;-;-;-;-;-;-;1;-;-;-;-;-;-;-;-;-		0	0.007182	256.516
TITVPVSGSPK	2	1	1	Q7Z589	Protein EMSY OS=Homo sapiens GN=EMSY PE=1 SV=2 - [EMSY_HUMAN]	N-Term(Dimethyl:2H(6)13C(2)); S9(Phospho); K11(Dimethyl:2H(6)13C(2))	1237.74	0.99251	T(1): 0.0; T(3): 0.0; S(7): 0.7; S(9): 99.3	1.4399e+08	1.02751	-;-;-;-;-;-;-;-;-;-;-;-;-;-;-;-;-;-;-;-;-;-;-;-;-;-;-;-;-;-;1;-;-;-;-;-;-;-;-;-		0	0.001573	285.795
GEPNVSYICSR	7	2	2	P49841;P49840	Glycogen synthase kinase-3 beta OS=Homo sapiens GN=GSK3B PE=1 SV=2 - [GSK3B_HUMAN];Glycogen synthase kinase-3 alpha OS=Homo sapiens GN=GSK3A PE=1 SV=2 - [GSK3A_HUMAN]	N-Term(Dimethyl:2H(6)13C(2)); Y7(Phospho); C9(Carbamidomethyl)	1397.63	0.991489	S(6): 0.9; Y(7): 99.1; S(10): 0.0	424578656				0	0.003173	276.385
LGAGGGSPEKSPSAQELK	2	1	1	Q9UNE7	E3 ubiquitin-protein ligase CHIP OS=Homo sapiens GN=STUB1 PE=1 SV=2 - [CHIP_HUMAN]	N-Term(Dimethyl); S7(Phospho); K10(Dimethyl); S11(Phospho); K18(Dimethyl)	1956.91	1	S(7): 100.0; S(11): 100.0; S(13): 0.0	3.73263e+08				0	0.001605	447.295
SILSPGGSCGPIK	5	1	1	P78347	General transcription factor II-I OS=Homo sapiens GN=GTF2I PE=1 SV=2 - [GTF2I_HUMAN]	N-Term(Dimethyl:2H(6)13C(2)); S4(Phospho); C9(Carbamidomethyl); K13(Dimethyl:2H(6)13C(2))	1424.78	1	S(1): 0.0; S(4): 100.0; S(8): 0.0	311534827	0.713209	-;-;-;-;-;-;-;-;-;-;1;-;-;-;-;-;-;-;-;-;-;-;-;-;-;-;-;-;-;-;-;-;-;-;-;-;-;-;-;-		0	0.0002364	332.769
AIPVSPSAVEEDEDEDGHTVVATAR	5	1	1	Q07157	Tight junction protein ZO-1 OS=Homo sapiens GN=TJP1 PE=1 SV=3 - [ZO1_HUMAN]	N-Term(Dimethyl:2H(6)13C(2)); S5(Phospho)	2710.26	0.999999	S(5): 100.0; S(7): 0.0; T(19): 0.0; T(23): 0.0	7.52071e+08				0	2.572e-16	490.763
LAIQGPEDSPSR	2	1	1	Q15773	Myeloid leukemia factor 2 OS=Homo sapiens GN=MLF2 PE=1 SV=1 - [MLF2_HUMAN]	N-Term(Dimethyl:2H(6)13C(2)); S9(Phospho)	1385.69	0.993519	S(9): 99.4; S(11): 0.6	1.93768e+08				0	0.001195	345.964
NFYESDDDQK	3	1	1	O00203	AP-3 complex subunit beta-1 OS=Homo sapiens GN=AP3B1 PE=1 SV=3 - [AP3B1_HUMAN]	N-Term(Dimethyl:2H(6)13C(2)); S5(Phospho); K10(Dimethyl:2H(6)13C(2))	1412.61	1	Y(3): 0.0; S(5): 100.0	3.42501e+08	1.63648	-;-;-;-;-;-;-;-;-;-;-;-;-;-;-;-;-;-;-;-;-;-;-;-;-;-;-;-;-;-;1;-;-;-;-;-;-;-;-;-		0	4.59e-05	263.616
YQPLASTASDNDFVTPEPR	5	1	1	Q15021	Condensin complex subunit 1 OS=Homo sapiens GN=NCAPD2 PE=1 SV=3 - [CND1_HUMAN]	N-Term(Dimethyl:2H(6)13C(2)); T15(Phospho)	2224.03	1	Y(1): 0.0; S(6): 0.0; T(7): 0.0; S(9): 0.0; T(15): 100.0	3.08936e+08	2.60644	-;-;-;-;-;-;-;-;-;-;-;-;-;-;-;-;-;-;-;-;-;-;-;-;-;-;-;-;-;-;1;-;-;-;-;-;-;-;-;-		0	4.198e-12	453.922
TASELLLDR	3	1	1	Q92508	Piezo-type mechanosensitive ion channel component 1 OS=Homo sapiens GN=PIEZO1 PE=1 SV=4 - [PIEZ1_HUMAN]	N-Term(Dimethyl:2H(6)13C(2)); S3(Phospho)	1133.6	1	T(1): 0.0; S(3): 100.0	3.3893e+08	1.19792	-;-;-;-;-;-;-;-;-;-;-;-;-;-;-;-;-;-;-;-;-;-;-;-;-;-;-;-;-;-;1;-;-;-;-;-;-;-;-;-		0	0.0004229	267.932
LSDDFDSPVK	3	1	1	Q96T23	Remodeling and spacing factor 1 OS=Homo sapiens GN=RSF1 PE=1 SV=2 - [RSF1_HUMAN]	N-Term(Dimethyl:2H(6)13C(2)); S7(Phospho); K10(Dimethyl:2H(6)13C(2))	1274.65	1	S(2): 0.0; S(7): 100.0	1.18845e+09	0.962424	-;-;-;-;-;-;-;-;-;-;-;-;-;-;-;-;-;-;-;-;-;-;-;-;-;-;-;-;-;-;1;-;-;-;-;-;-;-;-;-		0	0.0006964	274.93
SEDMPFSPK	3	1	1	Q12888	Tumor suppressor p53-binding protein 1 OS=Homo sapiens GN=TP53BP1 PE=1 SV=2 - [TP53B_HUMAN]	N-Term(Dimethyl:2H(6)13C(2)); S7(Phospho); K9(Dimethyl:2H(6)13C(2))	1189.58	1	S(1): 0.0; S(7): 100.0	1.75577e+08				0	0.0002015	270.258
TSTTGVATTQSPTPR	6	1	1	Q8WWI1	LIM domain only protein 7 OS=Homo sapiens GN=LMO7 PE=1 SV=3 - [LMO7_HUMAN]	N-Term(Dimethyl); T9(Phospho)	1612.76	0.00845759	T(1): 0.0; S(2): 0.0; T(3): 0.0; T(4): 0.0; T(8): 0.0; T(9): 0.8; S(11): 99.1; T(13): 0.0	9.05431e+08	0.632772	-;-;-;-;-;-;-;-;-;-;1;1;-;-;-;-;-;-;-;-;-;-;-;-;-;-;-;-;-;-;1;-;-;-;-;-;-;-;-;-	3.41614	0	0.0001913	439.025
SSGHSSSELSPDAVEK	4	1	1	Q9UQ35	Serine/arginine repetitive matrix protein 2 OS=Homo sapiens GN=SRRM2 PE=1 SV=2 - [SRRM2_HUMAN]	N-Term(Dimethyl:2H(6)13C(2)); S5(Phospho); S10(Phospho); K16(Dimethyl:2H(6)13C(2))	1848.82	0.999783	S(1): 0.0; S(2): 0.0; S(5): 100.0; S(6): 0.0; S(7): 0.0; S(10): 100.0	1153883544	1.60589	-;-;-;-;-;-;-;-;-;-;-;-;-;-;-;-;-;-;-;-;-;-;-;-;-;-;-;-;-;-;1;-;-;-;-;-;-;-;-;-		0	0.0001079	475.725
CDSSPDSAEDVRK	28	1	1	P02765	Alpha-2-HS-glycoprotein OS=Homo sapiens GN=AHSG PE=1 SV=1 - [FETUA_HUMAN]	N-Term(Dimethyl:2H(6)13C(2)); C1(Carbamidomethyl); S7(Phospho); K13(Dimethyl:2H(6)13C(2))	1617.74	1	S(3): 0.0; S(4): 0.0; S(7): 100.0	3.41518e+09	18.0026	-;1;1;-;-;-;-;-;-;-;-;-;-;-;2;2;-;1;-;-;-;-;-;-;-;-;-;-;-;-;-;1;2;1;-;-;-;-;-;-	52.0302	0	2.904e-05	504.748
ISINQTPGK	6	1	1	Q8WWI1	LIM domain only protein 7 OS=Homo sapiens GN=LMO7 PE=1 SV=3 - [LMO7_HUMAN]	N-Term(Dimethyl:2H(6)13C(2)); T6(Phospho); K9(Dimethyl:2H(6)13C(2))	1109.65	1	S(2): 0.0; T(6): 100.0	6.54239e+08	0.873928	-;-;-;-;-;-;-;-;-;-;-;1;-;-;-;-;-;-;-;-;-;-;-;-;-;-;-;-;-;-;1;1;-;-;-;-;-;-;-;-	2.03691	0	0.001112	213.707
TASPPPPPK	20	1	1	Q8IYB3	Serine/arginine repetitive matrix protein 1 OS=Homo sapiens GN=SRRM1 PE=1 SV=2 - [SRRM1_HUMAN]	N-Term(Dimethyl); S3(Phospho); K9(Dimethyl)	1027.52	1	T(1): 0.0; S(3): 100.0	7.87524e+08	2.32307	-;2;-;-;-;-;-;-;-;-;-;-;-;-;-;-;-;-;-;-;-;-;-;-;-;-;-;-;-;-;1;1;-;1;-;-;-;-;-;-	51.925	0	0.001308	291.676
VAFSEITSPSK	2	1	1	Q13415	Origin recognition complex subunit 1 OS=Homo sapiens GN=ORC1 PE=1 SV=2 - [ORC1_HUMAN]	N-Term(Dimethyl:2H(6)13C(2)); S8(Phospho); K11(Dimethyl:2H(6)13C(2))	1317.73	0.00851167	S(4): 0.0; T(7): 0.0; S(8): 0.9; S(10): 99.1	2.11895e+08	1.2764	-;-;-;-;-;-;-;-;-;-;-;-;-;-;-;-;-;-;-;-;-;-;-;-;-;-;-;-;-;-;1;-;-;-;-;-;-;-;-;-		0	9.408e-05	270.525
DYDDMSPR	14	1	1	P61978	Heterogeneous nuclear ribonucleoprotein K OS=Homo sapiens GN=HNRNPK PE=1 SV=1 - [HNRPK_HUMAN]	N-Term(Dimethyl:2H(6)13C(2)); S6(Phospho)	1114.43	1	Y(2): 0.0; S(6): 100.0	7.05502e+09	0.93893	-;-;-;-;-;-;-;-;-;-;1;-;-;-;-;-;-;-;-;-;-;-;-;-;-;-;-;-;-;-;1;1;-;-;-;-;-;-;-;-	35.0627	0	0.001239	310.393
EQISDIDDAVR	3	1	1	P53999	Activated RNA polymerase II transcriptional coactivator p15 OS=Homo sapiens GN=SUB1 PE=1 SV=3 - [TCP4_HUMAN]	N-Term(Dimethyl:2H(6)13C(2)); S4(Phospho)	1376.65	1	S(4): 100.0	2.3029e+08	2.39387	-;-;-;-;-;-;-;-;-;-;-;-;-;-;-;-;-;-;-;-;-;-;-;-;-;-;-;-;-;-;1;-;-;-;-;-;-;-;-;-		0	0.0003486	283.54
AFLPVTSPNK	6	1	1	Q01151	CD83 antigen OS=Homo sapiens GN=CD83 PE=1 SV=1 - [CD83_HUMAN]	N-Term(Dimethyl); S7(Phospho); K10(Dimethyl)	1209.63	0.992658	T(6): 0.7; S(7): 99.3	2234979107	0.874254	-;-;-;-;-;-;-;-;-;-;-;-;-;-;-;-;-;-;-;-;-;-;-;-;-;-;-;-;-;-;-;1;-;-;-;-;-;-;-;-		0	0.001607	285.619
SYLLGNSSPR	6	1	1	P02545	Prelamin-A/C OS=Homo sapiens GN=LMNA PE=1 SV=1 - [LMNA_HUMAN]	N-Term(Dimethyl); S8(Phospho)	1201.56	0.993821	S(1): 0.0; Y(2): 0.0; S(7): 0.6; S(8): 99.4	1.86266e+08	0.851263	-;-;-;-;-;-;-;-;-;-;-;-;-;-;-;-;-;-;-;-;-;-;-;-;-;-;-;-;-;-;1;-;-;-;-;-;-;-;-;-		0	0.001362	282.232
MPCESSPPESADTPTSTR	5	1	1	P46013	Antigen KI-67 OS=Homo sapiens GN=MKI67 PE=1 SV=2 - [KI67_HUMAN]	N-Term(Dimethyl); C3(Carbamidomethyl); S6(Phospho)	2057.82	0.989724	S(5): 1.0; S(6): 99.0; S(10): 0.0; T(13): 0.0; T(15): 0.0; S(16): 0.0; T(17): 0.0	2.05694e+08				0	0.0003557	223.075
VTSSITIYPSDSSSPR	12	1	1	Q86V48	Leucine zipper protein 1 OS=Homo sapiens GN=LUZP1 PE=1 SV=2 - [LUZP1_HUMAN]	N-Term(Dimethyl); S12(Phospho)	1804.84	0.333333	T(2): 0.0; S(3): 0.0; S(4): 0.0; T(6): 0.0; Y(8): 0.0; S(10): 0.0; S(12): 33.3; S(13): 33.3; S(14): 33.3	332400001	0.80427	-;-;-;-;-;-;-;-;-;-;-;-;-;-;-;-;-;-;-;-;-;-;-;-;-;-;-;-;-;-;1;-;-;-;-;-;-;-;-;-		0	2.494e-05	453.669
LVLAESPQPK	2	1	1	P78312	Protein FAM193A OS=Homo sapiens GN=FAM193A PE=1 SV=2 - [F193A_HUMAN]	N-Term(Dimethyl); S6(Phospho); K10(Dimethyl)	1217.65	1	S(6): 100.0	1.64009e+08	0.878054	-;-;-;-;-;-;-;-;-;-;-;-;-;-;-;-;-;-;-;-;-;-;-;-;-;-;-;-;-;-;1;-;-;-;-;-;-;-;-;-		0	0.000882	321.359
TLNMTTSPEEK	3	1	1	P49915	GMP synthase [glutamine-hydrolyzing] OS=Homo sapiens GN=GMPS PE=1 SV=1 - [GUAA_HUMAN]	N-Term(Dimethyl:2H(6)13C(2)); S7(Phospho); K11(Dimethyl:2H(6)13C(2))	1402.71	0.499965	T(1): 0.0; T(5): 0.0; T(6): 50.0; S(7): 50.0	3.17365e+08				0	0.002518	255.767
AQPSMSPK	9	1	1	Q969S3	Zinc finger protein 622 OS=Homo sapiens GN=ZNF622 PE=1 SV=1 - [ZN622_HUMAN]	N-Term(Dimethyl); S6(Phospho); K8(Dimethyl)	981.448	0.999911	S(4): 0.0; S(6): 100.0	649609619	0.611753	-;-;-;-;-;-;-;-;-;-;-;-;-;-;-;-;-;-;-;-;-;-;-;-;-;-;-;-;-;-;-;1;-;-;-;-;-;-;-;-		0	0.04217	166.063
NINTFVETPVQK	3	1	1	P46013	Antigen KI-67 OS=Homo sapiens GN=MKI67 PE=1 SV=2 - [KI67_HUMAN]	N-Term(Dimethyl:2H(6)13C(2)); T8(Phospho); K12(Dimethyl:2H(6)13C(2))	1541.85	1	T(4): 0.0; T(8): 100.0	5.46521e+08	23.7269	-;-;-;-;-;-;-;-;-;-;-;-;-;-;-;-;-;-;-;-;-;-;-;-;-;-;-;-;-;-;1;-;-;-;-;-;-;-;-;-		0	2.728e-05	380.742
EIPSATQSPISK	8	1	1	Q9BQG0	Myb-binding protein 1A OS=Homo sapiens GN=MYBBP1A PE=1 SV=2 - [MBB1A_HUMAN]	N-Term(Dimethyl:2H(6)13C(2)); S8(Phospho); K12(Dimethyl:2H(6)13C(2))	1409.78	0.5	S(4): 0.0; T(6): 0.0; S(8): 50.0; S(11): 50.0	3.59092e+09	0.921584	-;-;-;-;-;-;-;-;-;-;-;1;-;-;-;-;-;-;-;-;-;-;-;-;-;-;-;-;-;-;1;-;-;-;-;-;-;-;-;-	0.138342	0	0.0006769	347.694
LVEPGSPAEK	4	1	1	O14745	Na(+)/H(+) exchange regulatory cofactor NHE-RF1 OS=Homo sapiens GN=SLC9A3R1 PE=1 SV=4 - [NHRF1_HUMAN]	N-Term(Dimethyl); S6(Phospho); K10(Dimethyl)	1162.58	1	S(6): 100.0	527425483	0.386808	-;-;-;-;-;-;-;-;-;-;-;-;-;-;-;-;-;-;-;-;-;-;-;-;-;-;-;-;-;-;1;-;-;-;-;-;-;-;-;-		0	0.006375	264.309
TYGGDTGSPEISFTK	2	1	1	O94915	Protein furry homolog-like OS=Homo sapiens GN=FRYL PE=1 SV=2 - [FRYL_HUMAN]	N-Term(Dimethyl); S8(Phospho); K15(Dimethyl)	1695.75	0.999998	T(1): 0.0; Y(2): 0.0; T(6): 0.0; S(8): 100.0; S(12): 0.0; T(14): 0.0	1.55308e+08				0	4.989e-05	384.088
QLSSGVSEIR	7	1	1	P04792	Heat shock protein beta-1 OS=Homo sapiens GN=HSPB1 PE=1 SV=2 - [HSPB1_HUMAN]	N-Term(Dimethyl:2H(6)13C(2)); S3(Phospho)	1191.62	0.999934	S(3): 100.0; S(4): 0.0; S(7): 0.0	5.99903e+09	1.0617	-;-;-;-;-;-;-;-;-;-;1;-;-;-;-;-;-;-;-;-;-;-;-;-;-;-;-;-;-;-;-;1;-;-;-;-;-;-;-;1	6.42654	0	0.0001847	251.729
SSPEQPIGQGR	2	1	1	Q8N201	Integrator complex subunit 1 OS=Homo sapiens GN=INTS1 PE=1 SV=2 - [INT1_HUMAN]	N-Term(Dimethyl:2H(6)13C(2)); S2(Phospho)	1271.62	0.999915	S(1): 0.0; S(2): 100.0	2.86084e+08	1.79235	-;-;-;-;-;-;-;-;-;-;-;-;-;-;-;-;-;-;-;-;-;-;-;-;-;-;-;-;-;-;1;-;-;-;-;-;-;-;-;-		0	0.0003208	303.18
TIETSPSLSR	4	1	1	Q9NVI1	Fanconi anemia group I protein OS=Homo sapiens GN=FANCI PE=1 SV=4 - [FANCI_HUMAN]	N-Term(Dimethyl:2H(6)13C(2)); S5(Phospho)	1206.62	0.98208	T(1): 0.0; T(4): 0.9; S(5): 98.2; S(7): 0.9; S(9): 0.0	500238556	0.851457	-;-;-;-;-;-;-;-;-;-;-;-;-;-;-;-;-;-;-;-;-;-;-;-;-;-;-;-;-;-;1;-;-;-;-;-;-;-;-;-		0	0.00304	211.524
NDLQDTEISPR	2	1	1	Q9NS91	E3 ubiquitin-protein ligase RAD18 OS=Homo sapiens GN=RAD18 PE=1 SV=2 - [RAD18_HUMAN]	N-Term(Dimethyl:2H(6)13C(2)); S9(Phospho)	1403.66	1	T(6): 0.0; S(9): 100.0	25252140				0	1.402e-05	296.797
LESESTSPSLEMK	4	1	1	Q5VT52	Regulation of nuclear pre-mRNA domain-containing protein 2 OS=Homo sapiens GN=RPRD2 PE=1 SV=1 - [RPRD2_HUMAN]	N-Term(Dimethyl:2H(6)13C(2)); S7(Phospho); K13(Dimethyl:2H(6)13C(2))	1589.8	0.992467	S(3): 0.0; S(5): 0.0; T(6): 0.8; S(7): 99.2; S(9): 0.0	8.94771e+08	1.51764	-;-;-;-;-;-;-;-;-;-;-;-;-;-;-;-;-;-;-;-;-;-;-;-;-;-;-;-;-;-;1;-;-;-;-;-;-;-;-;-		0	0.0002111	334.487
AQLEPVASPAK	10	1	1	Q15149	Plectin OS=Homo sapiens GN=PLEC PE=1 SV=3 - [PLEC_HUMAN]	N-Term(Dimethyl:2H(6)13C(2)); S8(Phospho); K11(Dimethyl:2H(6)13C(2))	1262.73	1	S(8): 100.0	13794703512	0.75686	-;-;-;-;-;-;-;-;-;-;-;-;-;-;-;-;-;-;-;-;-;-;-;-;-;-;-;-;-;-;-;-;-;-;-;-;-;-;-;1		0	0.0008634	335.45
IGEGTYGVVYK	8	3	2	P24941;P06493	Cyclin-dependent kinase 2 OS=Homo sapiens GN=CDK2 PE=1 SV=2 - [CDK2_HUMAN];Cyclin-dependent kinase 1 OS=Homo sapiens GN=CDK1 PE=1 SV=3 - [CDK1_HUMAN]	N-Term(Dimethyl); Y6(Phospho); K11(Dimethyl)	1321.64	0.992772	T(5): 0.7; Y(6): 99.3; Y(10): 0.0	2.41037e+09				0	0.005832	272.767
NAPAAVDEGSISPR	6	1	1	P28715	DNA repair protein complementing XP-G cells OS=Homo sapiens GN=ERCC5 PE=1 SV=3 - [ERCC5_HUMAN]	N-Term(Dimethyl:2H(6)13C(2)); S12(Phospho)	1499.73	0.999955	S(10): 0.0; S(12): 100.0	675744902	2.25579	-;-;-;-;-;-;-;-;-;-;-;1;-;-;-;-;-;-;-;-;-;-;-;-;-;-;-;-;-;-;1;-;-;-;-;-;-;-;-;-	9.17283	0	1.435e-08	429.06
VLTQMGSPSVR	1	1	1	Q15796	Mothers against decapentaplegic homolog 2 OS=Homo sapiens GN=SMAD2 PE=1 SV=1 - [SMAD2_HUMAN]	N-Term(Dimethyl); S7(Phospho)	1282.62	0.5	T(3): 0.0; S(7): 50.0; S(9): 50.0	0				0	0.004869	262.451
VAVATPAK	6	1	1	P19338	Nucleolin OS=Homo sapiens GN=NCL PE=1 SV=3 - [NUCL_HUMAN]	N-Term(Dimethyl:2H(6)13C(2)); T5(Phospho); K8(Dimethyl:2H(6)13C(2))	908.579	1	T(5): 100.0	3.37987e+08				0	0.0006412	205.195
SSGHSSSELSPDAVEK	3	1	1	Q9UQ35	Serine/arginine repetitive matrix protein 2 OS=Homo sapiens GN=SRRM2 PE=1 SV=2 - [SRRM2_HUMAN]	N-Term(Dimethyl); S5(Phospho); S10(Phospho); K16(Dimethyl)	1832.73	0.999999	S(1): 0.0; S(2): 0.0; S(5): 100.0; S(6): 0.0; S(7): 0.0; S(10): 100.0	721535187				0	0.002132	499.395
QQAAYYAQTSPQGMPQHPPAPQGQ	4	1	1	Q96AE4	Far upstream element-binding protein 1 OS=Homo sapiens GN=FUBP1 PE=1 SV=3 - [FUBP1_HUMAN]	N-Term(Dimethyl); T9(Phospho)	2689.18	0.499997	Y(5): 0.0; Y(6): 0.0; T(9): 50.0; S(10): 50.0	1.99696e+08	1.23742	-;-;-;-;-;-;-;-;-;-;-;-;-;-;-;-;-;-;-;-;-;-;-;-;-;-;-;-;-;-;1;-;-;-;-;-;-;-;-;-		0	0.0005142	197.338
AGGPTTPLSPTR	7	1	1	P20700	Lamin-B1 OS=Homo sapiens GN=LMNB1 PE=1 SV=2 - [LMNB1_HUMAN]	N-Term(Dimethyl:2H(6)13C(2)); T6(Phospho)	1270.66	0.497525	T(5): 0.5; T(6): 49.8; S(9): 49.8; T(11): 0.0	1423405787	0.388092	-;-;-;-;-;-;-;-;-;-;-;1;-;-;-;-;-;-;-;-;-;-;-;-;-;-;-;-;-;-;-;-;-;-;-;-;-;-;-;-		0	0.001761	238.457
GEFSASPMLK	4	1	1	Q9UQ35	Serine/arginine repetitive matrix protein 2 OS=Homo sapiens GN=SRRM2 PE=1 SV=2 - [SRRM2_HUMAN]	N-Term(Dimethyl:2H(6)13C(2)); S6(Phospho); K10(Dimethyl:2H(6)13C(2))	1218.64	0.999953	S(4): 0.0; S(6): 100.0	5.18257e+08	1.512	-;-;-;-;-;-;-;-;-;-;-;-;-;-;-;-;-;-;-;-;-;-;-;-;-;-;-;-;-;-;1;-;-;-;-;-;-;-;-;-		0	2.621e-08	309.683
FDFQAQSPK	2	1	1	O60504	Vinexin OS=Homo sapiens GN=SORBS3 PE=1 SV=2 - [VINEX_HUMAN]	N-Term(Dimethyl); S7(Phospho); K9(Dimethyl)	1203.55	1	S(7): 100.0	1.8107e+08	0.48801	-;-;-;-;-;-;-;-;-;-;-;-;-;-;-;-;-;-;-;-;-;-;-;-;-;-;-;-;-;-;1;-;-;-;-;-;-;-;-;-		0	0.00195	361.862
LTPVSLSNSPIK	6	1	1	P46100	Transcriptional regulator ATRX OS=Homo sapiens GN=ATRX PE=1 SV=5 - [ATRX_HUMAN]	N-Term(Dimethyl:2H(6)13C(2)); S9(Phospho); K12(Dimethyl:2H(6)13C(2))	1407.84	0.999972	T(2): 0.0; S(5): 0.0; S(7): 0.0; S(9): 100.0	1.49086e+09	1.29673	-;-;-;-;-;-;-;-;-;-;1;1;-;-;-;-;-;-;-;-;-;-;-;-;-;-;-;-;-;-;1;1;-;-;-;-;-;-;-;-	34.8453	0	2.074e-08	400.306
EQSEVSVSPR	6	1	1	Q7L4I2	Arginine/serine-rich coiled-coil protein 2 OS=Homo sapiens GN=RSRC2 PE=1 SV=1 - [RSRC2_HUMAN]	N-Term(Dimethyl:2H(6)13C(2)); S8(Phospho)	1233.59	1	S(3): 0.0; S(6): 0.0; S(8): 100.0	1.27256e+09	1.10863	-;-;-;-;-;-;-;-;-;-;1;1;-;-;-;-;-;-;-;-;-;-;-;-;-;-;-;-;-;-;-;-;-;-;-;-;-;-;-;-	0.287587	0	0.0001381	319.559
DVTPPPETEVVLIK	4	1	1	P27816	Microtubule-associated protein 4 OS=Homo sapiens GN=MAP4 PE=1 SV=3 - [MAP4_HUMAN]	N-Term(Dimethyl:2H(6)13C(2)); T3(Phospho); K14(Dimethyl:2H(6)13C(2))	1688.97	1	T(3): 100.0; T(8): 0.0	1.90415e+08	3.72079	-;-;-;-;-;-;-;-;-;-;-;-;-;-;-;-;-;-;-;-;-;-;-;-;-;-;-;-;-;-;1;-;-;-;-;-;-;-;-;-		0	0.0001993	332.48
LVPSQEETK	3	1	1	P49321	Nuclear autoantigenic sperm protein OS=Homo sapiens GN=NASP PE=1 SV=2 - [NASP_HUMAN]	N-Term(Dimethyl:2H(6)13C(2)); S4(Phospho); K9(Dimethyl:2H(6)13C(2))	1182.66	1	S(4): 100.0; T(8): 0.0	3.90531e+08	0.961028	-;-;-;-;-;-;-;-;-;-;-;-;-;-;-;-;-;-;-;-;-;-;-;-;-;-;-;-;-;-;1;-;-;-;-;-;-;-;-;-		0	0.00467	282.865
ALPSLNTGSSSPR	9	1	1	O14545	TRAF-type zinc finger domain-containing protein 1 OS=Homo sapiens GN=TRAFD1 PE=1 SV=1 - [TRAD1_HUMAN]	N-Term(Dimethyl); S11(Phospho)	1394.67	0.0069453	S(4): 0.0; T(7): 0.0; S(9): 98.6; S(10): 0.7; S(11): 0.7	6.1199e+08				0	0.003924	366.093
VAPEEHPVLLTEAPLNPK	74	2	1	P60709	Actin, cytoplasmic 1 OS=Homo sapiens GN=ACTB PE=1 SV=1 - [ACTB_HUMAN]	N-Term(Dimethyl:2H(6)13C(2)); K18(Dimethyl:2H(6)13C(2))	2026.22			85821134693	1.3532	-;2;-;-;-;-;-;-;-;-;-;1;1;1;-;1;2;-;3;-;3;1;-;-;1;-;-;-;-;-;1;2;-;1;-;-;-;1;1;-	59.3126	0	5.917e-10
GGVSYRPAEVAETGA	2	1	1	Q16790	Carbonic anhydrase 9 OS=Homo sapiens GN=CA9 PE=1 SV=2 - [CAH9_HUMAN]	N-Term(Dimethyl); S4(Phospho)	1571.71	0.999955	S(4): 100.0; Y(5): 0.0; T(13): 0.0	1.58732e+08	0.759287	-;-;-;-;-;-;-;-;-;-;-;-;-;-;-;-;-;-;-;-;-;-;-;-;-;-;-;-;-;-;1;-;-;-;-;-;-;-;-;-		0	0.001275	507.625
LQQTVPADASPDSK	2	1	1	Q9NS56	E3 ubiquitin-protein ligase Topors OS=Homo sapiens GN=TOPORS PE=1 SV=1 - [TOPRS_HUMAN]	N-Term(Dimethyl); S10(Phospho); K14(Dimethyl)	1592.76	0.999876	T(4): 0.0; S(10): 100.0; S(13): 0.0	1.65396e+08				0	0.002234	234.548
SVEYEGDLK	2	1	1	Q12888	Tumor suppressor p53-binding protein 1 OS=Homo sapiens GN=TP53BP1 PE=1 SV=2 - [TP53B_HUMAN]	N-Term(Dimethyl); S1(Phospho); K9(Dimethyl)	1175.52	0.999999	S(1): 100.0; Y(4): 0.0	6.46846e+06	1.61869	-;-;-;-;-;-;-;-;-;-;-;-;-;-;-;-;-;-;-;-;-;-;-;-;-;-;-;-;-;-;-;-;-;-;-;-;-;-;-;1		0	0.003934	234.804
SLASIEAK	5	1	1	P28290	Sperm-specific antigen 2 OS=Homo sapiens GN=SSFA2 PE=1 SV=3 - [SSFA2_HUMAN]	N-Term(Dimethyl); S4(Phospho); K8(Dimethyl)	954.491	1	S(1): 0.0; S(4): 100.0	439076126	1.38231	-;-;-;-;-;-;-;-;-;-;-;1;-;-;-;-;-;-;-;-;-;-;-;-;-;-;-;-;-;-;1;-;-;-;-;-;-;-;-;-	9.72781	0	0.003552	254.366
DLSLEEIQK	3	2	1	P16949	Stathmin OS=Homo sapiens GN=STMN1 PE=1 SV=3 - [STMN1_HUMAN]	N-Term(Dimethyl); S3(Phospho); K9(Dimethyl)	1210.6	1	S(3): 100.0	2.29868e+08	0.682207	-;-;-;-;-;-;-;-;-;-;-;-;-;-;-;-;-;-;-;-;-;-;-;-;-;-;-;-;-;-;1;-;-;-;-;-;-;-;-;-		0	0.01063	314.878
SGLEPASSPSK	4	1	1	Q9Y618	Nuclear receptor corepressor 2 OS=Homo sapiens GN=NCOR2 PE=1 SV=2 - [NCOR2_HUMAN]	N-Term(Dimethyl); S8(Phospho); K11(Dimethyl)	1195.56	0.99041	S(1): 0.0; S(7): 1.0; S(8): 99.0; S(10): 0.0	4.00814e+08	1.08287	-;-;-;-;-;-;-;-;-;-;1;-;-;-;-;-;-;-;-;-;-;-;-;-;-;-;-;-;-;-;1;-;-;-;-;-;-;-;-;-	15.4646	0	0.01928	296.062
IGEGTYGVVYK	4	3	2	P24941;P06493	Cyclin-dependent kinase 2 OS=Homo sapiens GN=CDK2 PE=1 SV=2 - [CDK2_HUMAN];Cyclin-dependent kinase 1 OS=Homo sapiens GN=CDK1 PE=1 SV=3 - [CDK1_HUMAN]	N-Term(Dimethyl); T5(Phospho); Y6(Phospho); K11(Dimethyl)	1401.61	1	T(5): 100.0; Y(6): 100.0; Y(10): 0.0	399514668				0	0.004917	324.371
TQPDGTSVPGEPASPISQR	3	1	1	Q14980	Nuclear mitotic apparatus protein 1 OS=Homo sapiens GN=NUMA1 PE=1 SV=2 - [NUMA1_HUMAN]	N-Term(Dimethyl:2H(6)13C(2)); S14(Phospho)	2039.98	0.999871	T(1): 0.0; T(6): 0.0; S(7): 0.0; S(14): 100.0; S(17): 0.0	8.13189e+08				0	4.656e-05	379.37
SLSYSPVER	4	1	1	Q9UQ35	Serine/arginine repetitive matrix protein 2 OS=Homo sapiens GN=SRRM2 PE=1 SV=2 - [SRRM2_HUMAN]	N-Term(Dimethyl); S5(Phospho)	1145.52	0.999955	S(1): 0.0; S(3): 0.0; Y(4): 0.0; S(5): 100.0	4.11997e+08	0.85746	-;-;-;-;-;-;-;-;-;-;-;-;-;-;-;-;-;-;-;-;-;-;-;-;-;-;-;-;-;-;-;1;-;-;-;-;-;-;-;-		0	0.00163	293.803
IVSAQSLAEDDVE	3	1	1	Q15388	Mitochondrial import receptor subunit TOM20 homolog OS=Homo sapiens GN=TOMM20 PE=1 SV=1 - [TOM20_HUMAN]	N-Term(Dimethyl:2H(6)13C(2))	1411.73			1.71312e+09	1.47673	-;-;-;-;-;-;-;-;-;-;-;1;-;-;-;-;-;-;-;-;-;-;-;-;-;-;-;-;-;-;-;-;-;-;-;-;-;-;-;-		0	0.002868
SGTSSPQSPVFR	5	1	1	Q8N556	Actin filament-associated protein 1 OS=Homo sapiens GN=AFAP1 PE=1 SV=2 - [AFAP1_HUMAN]	N-Term(Dimethyl); S8(Phospho)	1357.62	1	S(1): 0.0; T(3): 0.0; S(4): 0.0; S(5): 0.0; S(8): 100.0	265636502	2.04806	-;-;-;-;-;-;-;-;-;-;-;1;-;-;-;-;-;-;-;-;-;-;-;-;-;-;-;-;-;-;-;-;-;-;-;-;-;-;-;-		0	0.001277	400.432
FGTFGGLGSK	6	1	1	Q09666	Neuroblast differentiation-associated protein AHNAK OS=Homo sapiens GN=AHNAK PE=1 SV=2 - [AHNK_HUMAN]	N-Term(Dimethyl); S9(Phospho); K10(Dimethyl)	1106.53	1	T(3): 0.0; S(9): 100.0	6.33819e+08	0.488802	-;1;-;-;-;-;-;-;-;-;-;-;-;-;-;-;-;-;-;-;-;-;-;-;-;-;-;-;-;-;1;2;-;-;-;-;-;-;-;-	8.36677	0	0.001268	233.827
ELSVEEQIK	2	1	1	Q9UHB6	LIM domain and actin-binding protein 1 OS=Homo sapiens GN=LIMA1 PE=1 SV=1 - [LIMA1_HUMAN]	N-Term(Dimethyl); S3(Phospho); K9(Dimethyl)	1210.6	1	S(3): 100.0	1.58846e+08	1.03041	-;-;-;-;-;-;-;-;-;-;-;-;-;-;-;-;-;-;-;-;-;-;-;-;-;-;-;-;-;-;1;-;-;-;-;-;-;-;-;-		0	0.002849	280.522
VSGTLDTPEK	2	1	1	Q9BYG3	MKI67 FHA domain-interacting nucleolar phosphoprotein OS=Homo sapiens GN=NIFK PE=1 SV=1 - [MK67I_HUMAN]	N-Term(Dimethyl:2H(6)13C(2)); T7(Phospho); K10(Dimethyl:2H(6)13C(2))	1198.65	1	S(2): 0.0; T(4): 0.0; T(7): 100.0	1.12665e+09	1.09452	-;-;-;-;-;-;-;-;-;-;-;-;-;-;-;-;-;-;-;-;-;-;-;-;-;-;-;-;-;-;1;-;-;-;-;-;-;-;-;-		0	0.002907	264.882
VDSPTVTTTLK	2	1	1	Q07866	Kinesin light chain 1 OS=Homo sapiens GN=KLC1 PE=1 SV=2 - [KLC1_HUMAN]	N-Term(Dimethyl:2H(6)13C(2)); S3(Phospho); K11(Dimethyl:2H(6)13C(2))	1313.75	1	S(3): 100.0; T(5): 0.0; T(7): 0.0; T(8): 0.0; T(9): 0.0	157599240				0	0.0006634	226.615
SVSGSPEPAAK	8	1	1	Q8IYB3	Serine/arginine repetitive matrix protein 1 OS=Homo sapiens GN=SRRM1 PE=1 SV=2 - [SRRM1_HUMAN]	N-Term(Dimethyl:2H(6)13C(2)); S5(Phospho); K11(Dimethyl:2H(6)13C(2))	1181.64	1	S(1): 0.0; S(3): 0.0; S(5): 100.0	3.76602e+08	1.5008	-;-;-;-;-;-;-;-;-;-;-;1;-;-;-;-;-;-;-;-;-;-;-;-;-;-;-;-;-;-;1;-;-;-;-;-;-;-;-;-	40.5601	0	0.003855	326.009
VGSPLTLTDAQTR	2	1	1	Q99569	Plakophilin-4 OS=Homo sapiens GN=PKP4 PE=1 SV=2 - [PKP4_HUMAN]	N-Term(Dimethyl:2H(6)13C(2)); S3(Phospho)	1474.77	1	S(3): 100.0; T(6): 0.0; T(8): 0.0; T(12): 0.0	1.03615e+08				0	0.001533	253.071
NLSESPVITK	3	1	1	Q12830	Nucleosome-remodeling factor subunit BPTF OS=Homo sapiens GN=BPTF PE=1 SV=3 - [BPTF_HUMAN]	N-Term(Dimethyl); S5(Phospho); K10(Dimethyl)	1223.63	1	S(3): 0.0; S(5): 100.0; T(9): 0.0	3.10445e+08				0	0.0004291	226.777
TQMAEVLPSPR	5	1	1	P11388	DNA topoisomerase 2-alpha OS=Homo sapiens GN=TOP2A PE=1 SV=3 - [TOP2A_HUMAN]	N-Term(Dimethyl:2H(6)13C(2)); M3(Oxidation); S9(Phospho)	1360.67	1	T(1): 0.0; S(9): 100.0	519293888				0	0.001501	309.064
IDGATQSSPAEPK	4	1	1	Q32MZ4	Leucine-rich repeat flightless-interacting protein 1 OS=Homo sapiens GN=LRRFIP1 PE=1 SV=2 - [LRRF1_HUMAN]	N-Term(Dimethyl); S8(Phospho); K13(Dimethyl)	1436.67	0.978962	T(5): 1.1; S(7): 1.1; S(8): 97.9	3.38477e+08	1.17806	-;-;-;-;-;-;-;-;-;-;1;-;-;-;-;-;-;-;-;-;-;-;-;-;-;-;-;-;-;-;1;-;-;-;-;-;-;-;-;-	23.4682	0	0.0004822	290.628
EFITGDVEPTDAESEWHSENEEEEK	1	1	1	Q99733	Nucleosome assembly protein 1-like 4 OS=Homo sapiens GN=NAP1L4 PE=1 SV=1 - [NP1L4_HUMAN]	N-Term(Dimethyl:2H(6)13C(2)); S18(Phospho); K25(Dimethyl:2H(6)13C(2))	3088.34	0.999999	T(4): 0.0; T(10): 0.0; S(14): 0.0; S(18): 100.0	0				0	2.07e-05	663.053
VLADNLK	2	1	1	Q14789	Golgin subfamily B member 1 OS=Homo sapiens GN=GOLGB1 PE=1 SV=2 - [GOGB1_HUMAN]	N-Term(Dimethyl)	800.489			121269624				0	0.002511
QLSSGVSEIR	5	1	1	P04792	Heat shock protein beta-1 OS=Homo sapiens GN=HSPB1 PE=1 SV=2 - [HSPB1_HUMAN]	S3(Phospho)	1155.54	0.989692	S(3): 99.0; S(4): 1.0; S(7): 0.0	6.99895e+08				0	0.001959	174.988
SFSMQDLR	3	1	1	Q9H6H4	Receptor expression-enhancing protein 4 OS=Homo sapiens GN=REEP4 PE=1 SV=1 - [REEP4_HUMAN]	N-Term(Dimethyl); S3(Phospho)	1091.46	1	S(1): 0.0; S(3): 100.0	2.00452e+08				0	0.01446	271.018
TAPAAAVSPMQR	1	1	1	Q5M775	Cytospin-B OS=Homo sapiens GN=SPECC1 PE=1 SV=1 - [CYTSB_HUMAN]	N-Term(Dimethyl:2H(6)13C(2)); S8(Phospho)	1315.66	1	T(1): 0.0; S(8): 100.0	0				0	0.0008234	360.868
GPSSVEDIK	5	1	1	P06748	Nucleophosmin OS=Homo sapiens GN=NPM1 PE=1 SV=2 - [NPM_HUMAN]	N-Term(Dimethyl); S4(Phospho); K9(Dimethyl)	1067.5	0.999964	S(3): 0.0; S(4): 100.0	4.95501e+09	0.424841	-;-;-;-;-;-;-;-;-;-;-;1;-;-;-;-;-;-;-;-;-;-;-;-;-;-;-;-;-;-;-;-;-;-;-;-;-;-;-;-		0	0.02713	270.258
VQISPDSGGLPER	3	1	1	Q92945	Far upstream element-binding protein 2 OS=Homo sapiens GN=KHSRP PE=1 SV=4 - [FUBP2_HUMAN]	N-Term(Dimethyl); S4(Phospho)	1462.69	1	S(4): 100.0; S(7): 0.0	457093346	1.47717	-;-;-;-;-;-;-;-;-;-;-;-;-;-;-;-;-;-;-;-;-;-;-;-;-;-;-;-;-;-;1;-;-;-;-;-;-;-;-;-		0	0.0008399	274.102
EYFDDSTEER	2	1	1	Q8NEF9	Serum response factor-binding protein 1 OS=Homo sapiens GN=SRFBP1 PE=1 SV=1 - [SRFB1_HUMAN]	N-Term(Dimethyl:2H(6)13C(2)); S6(Phospho)	1406.55	0.994247	Y(2): 0.0; S(6): 99.4; T(7): 0.6	1.88962e+08	18.3658	-;-;-;-;-;-;-;-;-;-;-;-;-;-;-;-;-;-;-;-;-;-;-;-;-;-;-;-;-;-;1;-;-;-;-;-;-;-;-;-		0	0.0001487	303.587
LGAGGGSPEK	5	1	1	Q9UNE7	E3 ubiquitin-protein ligase CHIP OS=Homo sapiens GN=STUB1 PE=1 SV=2 - [CHIP_HUMAN]	N-Term(Dimethyl); S7(Phospho); K10(Dimethyl)	1008.48	1	S(7): 100.0	6.26368e+08	1.25949	-;-;-;-;-;-;-;-;-;-;-;1;-;-;-;-;-;-;-;-;-;-;-;-;-;-;-;-;-;-;-;-;-;-;-;-;-;-;-;-		0	0.001734	273.586
GPSSVEDIK	5	1	1	P06748	Nucleophosmin OS=Homo sapiens GN=NPM1 PE=1 SV=2 - [NPM_HUMAN]	N-Term(Dimethyl:2H(6)13C(2)); S4(Phospho); K9(Dimethyl:2H(6)13C(2))	1083.59	0.999967	S(3): 0.0; S(4): 100.0	2157890829	0.408877	-;-;-;-;-;-;-;-;-;-;-;-;-;-;-;-;-;-;-;-;-;-;-;-;-;-;-;-;-;-;1;1;-;-;-;-;-;-;-;-	9.27126	0	0.006751	272.904
SLGPSLATDKS	4	1	1	Q9H3N1	Thioredoxin-related transmembrane protein 1 OS=Homo sapiens GN=TMX1 PE=1 SV=1 - [TMX1_HUMAN]	N-Term(Dimethyl:2H(6)13C(2)); K10(Dimethyl:2H(6)13C(2)); S11(Phospho)	1227.68	1	S(1): 0.0; S(5): 0.0; T(8): 0.0; S(11): 100.0	546018050				0	0.007371	308.961
AFMGTPVQK	7	1	1	P46013	Antigen KI-67 OS=Homo sapiens GN=MKI67 PE=1 SV=2 - [KI67_HUMAN]	N-Term(Dimethyl:2H(6)13C(2)); T5(Phospho); K9(Dimethyl:2H(6)13C(2))	1130.63	1	T(5): 100.0	7.56702e+08				0	1.405e-05	305.451
LSPSPTSQR	6	1	1	P02545	Prelamin-A/C OS=Homo sapiens GN=LMNA PE=1 SV=1 - [LMNA_HUMAN]	N-Term(Dimethyl); S4(Phospho)	1080.51	1	S(2): 0.0; S(4): 100.0; T(6): 0.0; S(7): 0.0	2779507649	2.19031	-;-;-;-;-;-;-;-;-;-;1;-;-;-;-;-;-;-;-;-;-;-;-;-;-;-;-;-;-;-;1;-;-;-;-;-;-;-;-;-	1.79398	0	0.02527	251.629
GTPSQSPVVGR	4	1	1	P52594	Arf-GAP domain and FG repeat-containing protein 1 OS=Homo sapiens GN=AGFG1 PE=1 SV=2 - [AGFG1_HUMAN]	N-Term(Dimethyl:2H(6)13C(2)); S6(Phospho)	1200.62	1	T(2): 0.0; S(4): 0.0; S(6): 100.0	3.16058e+08	0.603271	-;-;-;-;-;-;-;-;-;-;-;1;-;-;-;-;-;-;-;-;-;-;-;-;-;-;-;-;-;-;-;-;-;-;-;-;-;-;-;-		0	0.002309	288.123
VVVSPTK	9	1	1	P19338	Nucleolin OS=Homo sapiens GN=NCL PE=1 SV=3 - [NUCL_HUMAN]	N-Term(Dimethyl:2H(6)13C(2)); S4(Phospho); K7(Dimethyl:2H(6)13C(2))	881.568	0.999999	S(4): 100.0; T(6): 0.0	2898005687	1.34713	-;-;-;-;-;-;-;-;-;-;1;1;-;-;-;-;-;-;-;-;-;-;-;-;-;-;-;-;-;-;1;1;-;-;-;-;-;-;-;1	4.44653	0	0.01967	161.901
NQTYSFSPSK	3	1	1	Q86YS7	C2 domain-containing protein 5 OS=Homo sapiens GN=C2CD5 PE=1 SV=1 - [C2CD5_HUMAN]	N-Term(Dimethyl:2H(6)13C(2)); S7(Phospho); K10(Dimethyl:2H(6)13C(2))	1310.66	1	T(3): 0.0; Y(4): 0.0; S(5): 0.0; S(7): 100.0; S(9): 0.0	13953180				0	0.003196	290.6
STDSVPISK	5	1	1	O95359	Transforming acidic coiled-coil-containing protein 2 OS=Homo sapiens GN=TACC2 PE=1 SV=3 - [TACC2_HUMAN]	N-Term(Dimethyl:2H(6)13C(2)); S1(Phospho); K9(Dimethyl:2H(6)13C(2))	1085.61	0.99313	S(1): 99.3; T(2): 0.7; S(4): 0.0; S(8): 0.0	3.59064e+08	0.806288	-;-;-;-;-;-;-;-;-;-;-;1;-;-;-;-;-;-;-;-;-;-;-;-;-;-;-;-;-;-;1;-;-;-;-;-;-;-;-;-	20.1702	0	0.000815	193.641
NWTEDMEGGISSPVK	2	1	1	P08651	Nuclear factor 1 C-type OS=Homo sapiens GN=NFIC PE=1 SV=2 - [NFIC_HUMAN]	N-Term(Dimethyl); S12(Phospho); K15(Dimethyl)	1785.78	0.999946	T(3): 0.0; S(11): 0.0; S(12): 100.0	3.07501e+08				0	2.115e-11	451.593
SAPATGGVK	10	3	1	P68431	Histone H3.1 OS=Homo sapiens GN=HIST1H3A PE=1 SV=2 - [H31_HUMAN]	N-Term(Dimethyl:2H(6)13C(2)); S1(Phospho); K9(Dimethyl:2H(6)13C(2))	939.549	1	S(1): 100.0; T(5): 0.0	1.9336e+09	34.3411	-;-;-;-;-;-;-;-;-;-;1;1;-;-;-;-;-;-;-;-;-;-;-;-;-;-;-;-;-;-;1;-;-;-;-;-;-;-;-;-	59.9196	0	0.01053	217.929
LDQPVSAPPSPR	3	1	1	Q16204	Coiled-coil domain-containing protein 6 OS=Homo sapiens GN=CCDC6 PE=1 SV=2 - [CCDC6_HUMAN]	N-Term(Dimethyl:2H(6)13C(2)); S10(Phospho)	1379.71	0.999999	S(6): 0.0; S(10): 100.0	179266609				0	0.0003393	301.119
NSSPGEASLLEK	1	1	1	Q76FK4	Nucleolar protein 8 OS=Homo sapiens GN=NOL8 PE=1 SV=1 - [NOL8_HUMAN]	N-Term(Dimethyl); S3(Phospho); K12(Dimethyl)	1367.65	0.999999	S(2): 0.0; S(3): 100.0; S(8): 0.0	0				0	0.002274	288.783
LTPVSPESSSTEEK	6	1	1	Q13501	Sequestosome-1 OS=Homo sapiens GN=SQSTM1 PE=1 SV=1 - [SQSTM_HUMAN]	N-Term(Dimethyl:2H(6)13C(2)); S5(Phospho); K14(Dimethyl:2H(6)13C(2))	1642.84	1	T(2): 0.0; S(5): 100.0; S(8): 0.0; S(9): 0.0; S(10): 0.0; T(11): 0.0	4.34625e+09	0.980459	-;-;-;-;-;-;-;-;-;-;-;1;-;-;-;-;-;-;-;-;-;-;-;-;-;-;-;-;-;-;-;-;-;-;-;-;-;-;-;-		0	0.000156	364.218
VADNSFDAK	7	1	1	Q14978	Nucleolar and coiled-body phosphoprotein 1 OS=Homo sapiens GN=NOLC1 PE=1 SV=2 - [NOLC1_HUMAN]	N-Term(Dimethyl:2H(6)13C(2)); S5(Phospho); K9(Dimethyl:2H(6)13C(2))	1118.57	1	S(5): 100.0	122111427	0.803149	-;-;-;-;-;-;-;-;-;-;1;-;-;-;-;-;-;-;-;-;-;-;-;-;-;-;-;-;-;-;-;-;-;-;-;-;-;-;-;-		0	0.0008767	305.451
NLSESPVITK	2	1	1	Q12830	Nucleosome-remodeling factor subunit BPTF OS=Homo sapiens GN=BPTF PE=1 SV=3 - [BPTF_HUMAN]	N-Term(Dimethyl:2H(6)13C(2)); S5(Phospho); K10(Dimethyl:2H(6)13C(2))	1239.72	1	S(3): 0.0; S(5): 100.0; T(9): 0.0	1.76044e+08	0.568124	-;-;-;-;-;-;-;-;-;-;-;-;-;-;-;-;-;-;-;-;-;-;-;-;-;-;-;-;-;-;1;-;-;-;-;-;-;-;-;-		0	0.0008524	269.877
VVPEDGSPEK	5	1	1	Q02040	A-kinase anchor protein 17A OS=Homo sapiens GN=AKAP17A PE=1 SV=2 - [AK17A_HUMAN]	N-Term(Dimethyl); S7(Phospho); K10(Dimethyl)	1192.55	1	S(7): 100.0	1.46085e+09	2.08605	-;-;-;-;-;-;-;-;-;-;1;-;-;-;-;-;-;-;-;-;-;-;-;-;-;-;-;-;-;-;2;-;-;-;-;-;-;-;-;-	5.94217	0	0.001631	317.36
TVFSPTLPAAR	6	1	1	Q7Z2W4	Zinc finger CCCH-type antiviral protein 1 OS=Homo sapiens GN=ZC3HAV1 PE=1 SV=3 - [ZCCHV_HUMAN]	N-Term(Dimethyl:2H(6)13C(2)); S4(Phospho)	1275.69	0.00908047	T(1): 0.0; S(4): 0.9; T(6): 99.1	6.04853e+08	0.723609	-;-;-;-;-;-;-;-;-;-;-;1;-;-;-;-;-;-;-;-;-;-;-;-;-;-;-;-;-;-;-;-;-;-;-;-;-;-;-;-		0	0.005113	236.555
SILVSPTGPSR	6	1	1	Q14684	Ribosomal RNA processing protein 1 homolog B OS=Homo sapiens GN=RRP1B PE=1 SV=3 - [RRP1B_HUMAN]	N-Term(Dimethyl:2H(6)13C(2)); S5(Phospho)	1229.67	1	S(1): 0.0; S(5): 100.0; T(7): 0.0; S(10): 0.0	5.25517e+08	1.03937	-;-;-;-;-;-;-;-;-;-;-;1;-;-;-;-;-;-;-;-;-;-;-;-;-;-;-;-;-;-;1;1;-;-;-;-;-;-;-;-	18.0338	0	0.0002103	319.615
SLASIEAK	4	1	1	P28290	Sperm-specific antigen 2 OS=Homo sapiens GN=SSFA2 PE=1 SV=3 - [SSFA2_HUMAN]	N-Term(Dimethyl:2H(6)13C(2)); S4(Phospho); K8(Dimethyl:2H(6)13C(2))	970.579	1	S(1): 0.0; S(4): 100.0	5.6576e+08	1.11296	-;-;-;-;-;-;-;-;-;-;1;-;-;-;-;-;-;-;-;-;-;-;-;-;-;-;-;-;-;-;-;-;-;-;-;-;-;-;-;-		0	0.0009603	258.833
ELSPAALEK	8	1	1	O75683	Surfeit locus protein 6 OS=Homo sapiens GN=SURF6 PE=1 SV=3 - [SURF6_HUMAN]	N-Term(Dimethyl); S3(Phospho); K9(Dimethyl)	1093.55	1	S(3): 100.0	3004583444	0.815636	-;-;-;-;-;-;-;-;-;-;1;-;-;-;-;-;-;-;-;-;-;-;-;-;-;-;-;-;-;-;-;1;-;-;-;-;-;-;-;-	37.3813	0	0.0007133	266.041
QQPPEPEWIGDGESTSPSDK	4	1	1	Q8NE71	ATP-binding cassette sub-family F member 1 OS=Homo sapiens GN=ABCF1 PE=1 SV=2 - [ABCF1_HUMAN]	N-Term(Dimethyl); S16(Phospho); K20(Dimethyl)	2320.01	0.977472	S(14): 1.1; T(15): 1.1; S(16): 97.7; S(18): 0.0	314483195				0	0.0003306	347.599
SCDSPLNLK	2	1	1	Q8N1G0	Zinc finger protein 687 OS=Homo sapiens GN=ZNF687 PE=1 SV=1 - [ZN687_HUMAN]	N-Term(Dimethyl); C2(Carbamidomethyl); S4(Phospho); K9(Dimethyl)	1169.53	1	S(1): 0.0; S(4): 100.0	2.22754e+08	0.518094	-;-;-;-;-;-;-;-;-;-;-;-;-;-;-;-;-;-;-;-;-;-;-;-;-;-;-;-;-;-;1;-;-;-;-;-;-;-;-;-		0	0.0005345	272.904
LNFDMTASPK	4	1	1	Q9ULU4	Protein kinase C-binding protein 1 OS=Homo sapiens GN=ZMYND8 PE=1 SV=2 - [PKCB1_HUMAN]	N-Term(Dimethyl:2H(6)13C(2)); S8(Phospho); K10(Dimethyl:2H(6)13C(2))	1275.66	1	T(6): 0.0; S(8): 100.0	4.28432e+08				0	0.003508	305.809
DEILPTTPISEQK	6	1	1	P23396	40S ribosomal protein S3 OS=Homo sapiens GN=RPS3 PE=1 SV=2 - [RS3_HUMAN]	N-Term(Dimethyl); T7(Phospho); K13(Dimethyl)	1606.8	0.992591	T(6): 0.7; T(7): 99.3; S(10): 0.0	1351244252	0.887657	-;-;-;-;-;-;-;-;-;-;-;-;-;-;-;-;-;-;-;-;-;-;-;-;-;-;-;-;-;-;-;-;-;-;-;-;-;-;-;1		0	0.03606	321.014
ELSPAGSISK	5	1	1	O95453	Poly(A)-specific ribonuclease PARN OS=Homo sapiens GN=PARN PE=1 SV=1 - [PARN_HUMAN]	N-Term(Dimethyl:2H(6)13C(2)); S3(Phospho); K10(Dimethyl:2H(6)13C(2))	1140.65	1	S(3): 100.0; S(7): 0.0; S(9): 0.0	1.34818e+09	1.56009	-;-;-;-;-;-;-;-;-;-;-;1;-;-;-;-;-;-;-;-;-;-;-;-;-;-;-;-;-;-;-;1;-;-;-;-;-;-;-;-	45.3383	0	0.0004861	228.577
TLGTPTQPGSTPR	3	1	1	Q8NFH5	Nucleoporin NUP53 OS=Homo sapiens GN=NUP35 PE=1 SV=1 - [NUP53_HUMAN]	N-Term(Dimethyl); T4(Phospho)	1420.69	1	T(1): 0.0; T(4): 100.0; T(6): 0.0; S(10): 0.0; T(11): 0.0	9.43236e+06	1.29002	-;-;-;-;-;-;-;-;-;-;-;-;-;-;-;-;-;-;-;-;-;-;-;-;-;-;-;-;-;-;1;-;-;-;-;-;-;-;-;-		0	0.003201	315.848
TASPPPPPK	24	1	1	Q8IYB3	Serine/arginine repetitive matrix protein 1 OS=Homo sapiens GN=SRRM1 PE=1 SV=2 - [SRRM1_HUMAN]	N-Term(Dimethyl:2H(6)13C(2)); S3(Phospho); K9(Dimethyl:2H(6)13C(2))	1043.61	1	T(1): 0.0; S(3): 100.0	1.31852e+09	1.00629	-;-;-;-;-;-;-;-;-;-;-;-;-;-;-;-;-;-;-;-;-;-;-;-;-;-;-;-;-;-;-;-;1;1;-;-;-;-;-;1	75.9248	0	0.003767	286.614
VAFSEITSPSK	2	1	1	Q13415	Origin recognition complex subunit 1 OS=Homo sapiens GN=ORC1 PE=1 SV=2 - [ORC1_HUMAN]	N-Term(Dimethyl); S8(Phospho); K11(Dimethyl)	1301.64	0.979674	S(4): 0.0; T(7): 1.0; S(8): 98.0; S(10): 1.0	1.6578e+08				0	0.001378	219.721
SDSSQPMLLR	3	1	1	P11532	Dystrophin OS=Homo sapiens GN=DMD PE=1 SV=3 - [DMD_HUMAN]	N-Term(Dimethyl); S3(Phospho)	1241.56	1	S(1): 0.0; S(3): 100.0; S(4): 0.0	3.66494e+08	0.845955	-;-;-;-;-;-;-;-;-;-;-;-;-;-;-;-;-;-;-;-;-;-;-;-;-;-;-;-;-;-;1;-;-;-;-;-;-;-;-;-		0	0.008264	281.211
RYASGSSASLGGPESAVA	5	1	1	Q15149	Plectin OS=Homo sapiens GN=PLEC PE=1 SV=3 - [PLEC_HUMAN]	N-Term(Dimethyl); S9(Phospho)	1774.8	0.97683	Y(2): 0.0; S(4): 0.0; S(6): 1.2; S(7): 1.2; S(9): 97.7; S(15): 0.0	7.91115e+08	0.103758	-;-;-;-;-;-;-;-;-;-;-;-;-;-;-;-;-;-;-;-;-;-;-;-;-;-;-;-;-;-;1;-;-;-;-;-;-;-;-;-		0	0.001259	342.691
DVVLSTSPK	3	1	1	Q9P275	Ubiquitin carboxyl-terminal hydrolase 36 OS=Homo sapiens GN=USP36 PE=1 SV=3 - [UBP36_HUMAN]	N-Term(Dimethyl); S7(Phospho); K9(Dimethyl)	1081.55	0.999937	S(5): 0.0; T(6): 0.0; S(7): 100.0	317207567	1.25605	-;-;-;-;-;-;-;-;-;-;-;-;-;-;-;-;-;-;-;-;-;-;-;-;-;-;-;-;-;-;1;-;-;-;-;-;-;-;-;-		0	0.001811	296.084
SGGNEVSIEER	2	1	1	Q15061	WD repeat-containing protein 43 OS=Homo sapiens GN=WDR43 PE=1 SV=3 - [WDR43_HUMAN]	N-Term(Dimethyl); S1(Phospho)	1284.55	1	S(1): 100.0; S(7): 0.0	199677045	1.12225	-;-;-;-;-;-;-;-;-;-;-;-;-;-;-;-;-;-;-;-;-;-;-;-;-;-;-;-;-;-;1;-;-;-;-;-;-;-;-;-		0	0.0006781	273.786
LDSQPQETSPELPR	8	1	1	O14545	TRAF-type zinc finger domain-containing protein 1 OS=Homo sapiens GN=TRAFD1 PE=1 SV=1 - [TRAD1_HUMAN]	N-Term(Dimethyl); T8(Phospho)	1704.78	0.992108	S(3): 0.0; T(8): 99.2; S(9): 0.8	736268619	0.982384	-;-;-;-;-;-;-;-;-;-;-;-;-;-;-;-;-;-;-;-;-;-;-;-;-;-;-;-;-;-;-;-;-;-;-;-;-;-;-;1		0	0.0002585	362.263
VLTQMGSPSVR	1	1	1	Q15796	Mothers against decapentaplegic homolog 2 OS=Homo sapiens GN=SMAD2 PE=1 SV=1 - [SMAD2_HUMAN]	N-Term(Dimethyl:2H(6)13C(2)); S7(Phospho)	1290.67	0.990007	T(3): 0.0; S(7): 99.0; S(9): 1.0	0				0	0.002408	221.371
GVNTFSPEGR	3	1	1	P28066	Proteasome subunit alpha type-5 OS=Homo sapiens GN=PSMA5 PE=1 SV=3 - [PSA5_HUMAN]	N-Term(Dimethyl:2H(6)13C(2)); S6(Phospho)	1179.56	1	T(4): 0.0; S(6): 100.0	359772384				0	0.001927	347.738
TQSPEFEAQSSK	2	1	1	Q9H5H4	Zinc finger protein 768 OS=Homo sapiens GN=ZNF768 PE=1 SV=2 - [ZN768_HUMAN]	N-Term(Dimethyl:2H(6)13C(2)); S3(Phospho); K12(Dimethyl:2H(6)13C(2))	1490.73	0.999896	T(1): 0.0; S(3): 100.0; S(10): 0.0; S(11): 0.0	74283362				0	0.0001268	224.23
AANMLQQSGSK	2	1	1	P46063	ATP-dependent DNA helicase Q1 OS=Homo sapiens GN=RECQL PE=1 SV=3 - [RECQ1_HUMAN]	N-Term(Dimethyl:2H(6)13C(2)); S8(Phospho); K11(Dimethyl:2H(6)13C(2))	1286.68	0.999999	S(8): 100.0; S(10): 0.0	207816524				0	0.004618	318.111
SPAVATSTAAPPPPSSPLPSK	17	1	1	Q14157	Ubiquitin-associated protein 2-like OS=Homo sapiens GN=UBAP2L PE=1 SV=2 - [UBP2L_HUMAN]	N-Term(Dimethyl); S15(Phospho); K21(Dimethyl)	2096.07	0.496733	S(1): 0.0; T(6): 0.0; S(7): 0.0; T(8): 0.0; S(15): 49.7; S(16): 49.7; S(20): 0.7	1592676549	1.09124	-;1;-;-;-;-;-;-;-;-;-;1;-;-;-;-;-;-;-;-;-;-;-;-;-;-;-;-;-;-;1;2;-;-;-;-;-;-;-;-	10.876	0	2.01e-08	320.911
DGQVINETSQHHDDLE	11	1	1	P08670	Vimentin OS=Homo sapiens GN=VIM PE=1 SV=4 - [VIME_HUMAN]	N-Term(Dimethyl); S9(Phospho)	1944.8	0.999908	T(8): 0.0; S(9): 100.0	2147433362	1.63373	-;3;-;-;-;-;-;-;-;-;-;-;-;-;-;-;-;-;-;-;-;-;-;-;-;-;-;-;-;-;1;1;1;-;-;-;-;-;-;-	10.3101	0	3.233e-07	378.994
SFDEQNVPK	3	1	1	O95425	Supervillin OS=Homo sapiens GN=SVIL PE=1 SV=2 - [SVIL_HUMAN]	N-Term(Dimethyl); S1(Phospho); K9(Dimethyl)	1199.53	1	S(1): 100.0	8.58437e+08				0	0.003927	300.801
VLAETPDSFEK	3	1	1	Q99567	Nuclear pore complex protein Nup88 OS=Homo sapiens GN=NUP88 PE=1 SV=2 - [NUP88_HUMAN]	N-Term(Dimethyl); T5(Phospho); K11(Dimethyl)	1371.64	0.999998	T(5): 100.0; S(8): 0.0	713115710	1.16018	-;-;-;-;-;-;-;-;-;-;-;-;-;-;-;-;-;-;-;-;-;-;-;-;-;-;-;-;-;-;1;-;-;-;-;-;-;-;-;-		0	0.006122	233.328
AVPVESPVQKV	6	1	1	Q8TB61	Adenosine 3'-phospho 5'-phosphosulfate transporter 1 OS=Homo sapiens GN=SLC35B2 PE=1 SV=1 - [S35B2_HUMAN]	N-Term(Dimethyl); S6(Phospho); K10(Dimethyl)	1288.69	1	S(6): 100.0	2.38448e+09	1.0579	-;-;-;-;-;-;-;-;-;-;1;-;-;-;-;-;-;-;-;-;-;-;-;-;-;-;-;-;-;-;1;-;-;-;-;-;-;-;-;-	3.27023	0	0.001523	406.563
ILIPSDIESSK	5	1	1	P30414	NK-tumor recognition protein OS=Homo sapiens GN=NKTR PE=1 SV=2 - [NKTR_HUMAN]	N-Term(Dimethyl:2H(6)13C(2)); S5(Phospho); K11(Dimethyl:2H(6)13C(2))	1353.79	1	S(5): 100.0; S(9): 0.0; S(10): 0.0	3.74921e+08	1.1233	-;-;-;-;-;-;-;-;-;-;-;-;-;-;-;-;-;-;-;-;-;-;-;-;-;-;-;-;-;-;1;-;-;-;-;-;-;-;-;-		0	0.0007164	304.976
AGGPATPLSPTR	6	1	1	Q03252	Lamin-B2 OS=Homo sapiens GN=LMNB2 PE=1 SV=3 - [LMNB2_HUMAN]	N-Term(Dimethyl); S9(Phospho)	1232.6	0.999998	T(6): 0.0; S(9): 100.0; T(11): 0.0	7.91888e+08	0.575671	-;-;-;-;-;-;-;-;-;-;1;-;-;-;-;-;-;-;-;-;-;-;-;-;-;-;-;-;-;-;1;-;-;-;-;-;-;-;-;-	4.37598	0	0.001678	308.178
AAPQSPSVPK	6	1	1	O75694	Nuclear pore complex protein Nup155 OS=Homo sapiens GN=NUP155 PE=1 SV=1 - [NU155_HUMAN]	N-Term(Dimethyl); S5(Phospho); K10(Dimethyl)	1117.57	1	S(5): 100.0; S(7): 0.0	1567345684	0.974804	-;1;-;-;-;-;-;-;-;-;1;-;-;-;-;-;-;-;-;-;-;-;-;-;-;-;-;-;-;-;-;1;-;-;-;-;-;-;-;-	26.2377	0	5.939e-06	332.951
SVSPCSNVESR	2	1	1	Q9UQ35	Serine/arginine repetitive matrix protein 2 OS=Homo sapiens GN=SRRM2 PE=1 SV=2 - [SRRM2_HUMAN]	N-Term(Dimethyl:2H(6)13C(2)); S3(Phospho); C5(Carbamidomethyl)	1337.59	1	S(1): 0.0; S(3): 100.0; S(6): 0.0; S(10): 0.0	1.89941e+08				0	0.0007564	282.306
MEESFSSK	6	1	1	P42167	Lamina-associated polypeptide 2, isoforms beta/gamma OS=Homo sapiens GN=TMPO PE=1 SV=2 - [LAP2B_HUMAN]	N-Term(Dimethyl:2H(6)13C(2)); S4(Phospho); K8(Dimethyl:2H(6)13C(2))	1096.52	0.999999	S(4): 100.0; S(6): 0.0; S(7): 0.0	1.32989e+09	2.96166	-;-;-;-;-;-;-;-;-;-;1;1;-;-;-;-;-;-;-;-;-;-;-;-;-;-;-;-;-;-;1;-;-;-;-;-;-;-;-;-	8.21555	0	0.006887	204.425
IEPIPGESPK	1	1	1	O60841	Eukaryotic translation initiation factor 5B OS=Homo sapiens GN=EIF5B PE=1 SV=4 - [IF2P_HUMAN]	N-Term(Dimethyl); S8(Phospho); K10(Dimethyl)	1202.61	1	S(8): 100.0	0				0	0.009424	312.378
MEESFSSK	4	1	1	P42167	Lamina-associated polypeptide 2, isoforms beta/gamma OS=Homo sapiens GN=TMPO PE=1 SV=2 - [LAP2B_HUMAN]	N-Term(Dimethyl); S4(Phospho); K8(Dimethyl)	1080.43	1	S(4): 100.0; S(6): 0.0; S(7): 0.0	4.89425e+08				0	0.005271	220.249
MAPPVDDLSPK	2	1	1	Q92576	PHD finger protein 3 OS=Homo sapiens GN=PHF3 PE=1 SV=3 - [PHF3_HUMAN]	N-Term(Dimethyl:2H(6)13C(2)); S9(Phospho); K11(Dimethyl:2H(6)13C(2))	1321.7	1	S(9): 100.0	3.4652e+08				0	0.006938	312.186
SILVSPTGPSR	3	1	1	Q14684	Ribosomal RNA processing protein 1 homolog B OS=Homo sapiens GN=RRP1B PE=1 SV=3 - [RRP1B_HUMAN]	N-Term(Dimethyl); S5(Phospho)	1221.62	0.999999	S(1): 0.0; S(5): 100.0; T(7): 0.0; S(10): 0.0	5.29148e+08				0	0.001373	317.37
LQTPNTFPK	8	1	1	Q14978	Nucleolar and coiled-body phosphoprotein 1 OS=Homo sapiens GN=NOLC1 PE=1 SV=2 - [NOLC1_HUMAN]	N-Term(Dimethyl); T3(Phospho); T6(Phospho); K9(Dimethyl)	1261.56	1	T(3): 100.0; T(6): 100.0	2.5504e+09	0.61182	-;-;-;-;-;-;-;-;-;1;-;-;-;-;-;-;-;-;-;-;-;-;-;-;-;-;-;-;-;-;-;-;-;-;-;-;-;-;-;-		0	0.02442	280.118
GVNTFSPEGR	5	1	1	P28066	Proteasome subunit alpha type-5 OS=Homo sapiens GN=PSMA5 PE=1 SV=3 - [PSA5_HUMAN]	N-Term(Dimethyl); S6(Phospho)	1171.52	1	T(4): 0.0; S(6): 100.0	3.62926e+08	0.81846	-;-;-;-;-;-;-;-;-;-;-;1;-;-;-;-;-;-;-;-;-;-;-;-;-;-;-;-;-;-;1;-;-;-;-;-;-;-;-;-	30.0653	0	0.01004	290.42
CLVAGLLSPR	10	1	1	Q8WYP5	Protein ELYS OS=Homo sapiens GN=AHCTF1 PE=1 SV=3 - [ELYS_HUMAN]	N-Term(Dimethyl); C1(Carbamidomethyl); S8(Phospho)	1193.61	1	S(8): 100.0	2.63564e+08	0.851943	-;-;-;-;-;-;-;-;-;-;-;-;-;-;-;-;-;-;-;-;-;-;-;-;-;-;-;-;-;-;1;-;-;-;-;-;-;-;-;1	8.93826	0	0.001158	330.872
VQEAESPVFK	2	1	1	Q08357	Sodium-dependent phosphate transporter 2 OS=Homo sapiens GN=SLC20A2 PE=1 SV=1 - [S20A2_HUMAN]	N-Term(Dimethyl:2H(6)13C(2)); S6(Phospho); K10(Dimethyl:2H(6)13C(2))	1285.7	1	S(6): 100.0	1.28104e+08	0.841214	-;-;-;-;-;-;-;-;-;-;-;-;-;-;-;-;-;-;-;-;-;-;-;-;-;-;-;-;-;-;1;-;-;-;-;-;-;-;-;-		0	0.001778	244.362
LAVISDSGEK	2	1	1	Q03164	Histone-lysine N-methyltransferase 2A OS=Homo sapiens GN=KMT2A PE=1 SV=5 - [KMT2A_HUMAN]	N-Term(Dimethyl); S7(Phospho); K10(Dimethyl)	1154.57	0.999999	S(5): 0.0; S(7): 100.0	194827928	0.63818	-;-;-;-;-;-;-;-;-;-;-;-;-;-;-;-;-;-;-;-;-;-;-;-;-;-;-;-;-;-;1;-;-;-;-;-;-;-;-;-		0	0.001455	281.305
CSGPGLSPGMVR	6	1	1	P21333	Filamin-A OS=Homo sapiens GN=FLNA PE=1 SV=4 - [FLNA_HUMAN]	C1(Carbamidomethyl); S7(Phospho)	1297.54	1	S(2): 0.0; S(7): 100.0	2.25263e+08				0	0.01742	317.548
AQVPGPLTPEMEAR	2	1	1	Q9H8Y5	Ankyrin repeat and zinc finger domain-containing protein 1 OS=Homo sapiens GN=ANKZF1 PE=1 SV=1 - [ANKZ1_HUMAN]	N-Term(Dimethyl); T8(Phospho)	1603.75	1	T(8): 100.0	3.81195e+08	0.565313	-;-;-;-;-;-;-;-;-;-;-;-;-;-;-;-;-;-;-;-;-;-;-;-;-;-;-;-;-;-;1;-;-;-;-;-;-;-;-;-		0	0.0186	419.873
VGGSDEEASGIPSR	5	1	1	Q9NQ55	Suppressor of SWI4 1 homolog OS=Homo sapiens GN=PPAN PE=1 SV=1 - [SSF1_HUMAN]	N-Term(Dimethyl:2H(6)13C(2)); S4(Phospho)	1476.67	1	S(4): 100.0; S(9): 0.0; S(13): 0.0	2662748855	2.10141	-;-;-;-;-;-;-;-;-;-;-;-;-;-;-;-;-;-;-;-;-;-;-;-;-;-;-;-;-;-;1;-;-;-;-;-;-;-;-;-		0	0.001112	229.258
NWTEDMEGGISSPVK	4	1	1	P08651	Nuclear factor 1 C-type OS=Homo sapiens GN=NFIC PE=1 SV=2 - [NFIC_HUMAN]	N-Term(Dimethyl:2H(6)13C(2)); S11(Phospho); K15(Dimethyl:2H(6)13C(2))	1801.87	0.5	T(3): 0.0; S(11): 50.0; S(12): 50.0	5.98316e+08	1.94574	-;-;-;-;-;-;-;-;-;-;-;-;-;-;-;-;-;-;-;-;-;-;-;-;-;-;-;-;-;-;1;-;-;-;-;-;-;-;-;-		0	8.509e-12	415.181
VLAETPDSFEK	4	1	1	Q99567	Nuclear pore complex protein Nup88 OS=Homo sapiens GN=NUP88 PE=1 SV=2 - [NUP88_HUMAN]	N-Term(Dimethyl:2H(6)13C(2)); T5(Phospho); K11(Dimethyl:2H(6)13C(2))	1387.73	0.999909	T(5): 100.0; S(8): 0.0	8.27342e+08	6.14941	-;-;-;-;-;-;-;-;-;-;-;1;-;-;-;-;-;-;-;-;-;-;-;-;-;-;-;-;-;-;-;-;-;-;-;-;-;-;-;-		0	1.366e-07	285.958
SGYHDDSDEDLLE	4	1	1	Q99523	Sortilin OS=Homo sapiens GN=SORT1 PE=1 SV=3 - [SORT_HUMAN]	N-Term(Dimethyl); S7(Phospho)	1602.59	1	S(1): 0.0; Y(3): 0.0; S(7): 100.0	5.62528e+08	1.35176	-;-;-;-;-;-;-;-;-;-;-;-;-;-;-;-;-;-;-;-;-;-;-;-;-;-;-;-;-;-;1;-;-;-;-;-;-;-;-;1	2.45595	0	3.125e-06	425.385
LCLSTVDLEVK	1	1	1	Q8N370	Large neutral amino acids transporter small subunit 4 OS=Homo sapiens GN=SLC43A2 PE=1 SV=1 - [LAT4_HUMAN]	N-Term(Dimethyl); C2(Carbamidomethyl); S4(Phospho); K11(Dimethyl)	1412.71	0.999938	S(4): 100.0; T(5): 0.0	0				0	0.001165	301.093
TQMAEVLPSPR	16	1	1	P11388	DNA topoisomerase 2-alpha OS=Homo sapiens GN=TOP2A PE=1 SV=3 - [TOP2A_HUMAN]	N-Term(Dimethyl:2H(6)13C(2)); S9(Phospho)	1344.68	1	T(1): 0.0; S(9): 100.0	6085985936	0.992108	-;-;-;-;-;-;-;-;-;-;-;1;-;-;-;-;-;-;-;-;-;-;-;-;-;-;-;-;-;-;1;2;-;-;-;-;-;-;-;1	26.5229	0	0.0001048	414.369
SPGAPGPLTLK	3	1	1	Q15942	Zyxin OS=Homo sapiens GN=ZYX PE=1 SV=1 - [ZYX_HUMAN]	N-Term(Dimethyl:2H(6)13C(2)); S1(Phospho); K11(Dimethyl:2H(6)13C(2))	1189.72	1	S(1): 100.0; T(9): 0.0	1.23598e+08				0	0.003818	228.47
YSEEGLSPSK	2	1	1	Q9UIF9	Bromodomain adjacent to zinc finger domain protein 2A OS=Homo sapiens GN=BAZ2A PE=1 SV=4 - [BAZ2A_HUMAN]	N-Term(Dimethyl:2H(6)13C(2)); S7(Phospho); K10(Dimethyl:2H(6)13C(2))	1248.63	0.991272	Y(1): 0.0; S(2): 0.0; S(7): 99.1; S(9): 0.9	4.39085e+08	1.58308	-;-;-;-;-;-;-;-;-;-;-;-;-;-;-;-;-;-;-;-;-;-;-;-;-;-;-;-;-;-;1;-;-;-;-;-;-;-;-;-		0	0.001626	228.577
AVIVSSPK	6	1	1	Q14966	Zinc finger protein 638 OS=Homo sapiens GN=ZNF638 PE=1 SV=2 - [ZN638_HUMAN]	N-Term(Dimethyl); S6(Phospho); K8(Dimethyl)	936.517	0.999921	S(5): 0.0; S(6): 100.0	1178076748	0.830048	-;-;-;-;-;-;-;-;-;-;-;-;-;-;-;-;-;-;-;-;-;-;-;-;-;-;-;-;-;-;-;1;-;-;-;-;-;-;-;-		0	0.00374	256.483
FGTFGGLGSK	6	1	1	Q09666	Neuroblast differentiation-associated protein AHNAK OS=Homo sapiens GN=AHNAK PE=1 SV=2 - [AHNK_HUMAN]	N-Term(Dimethyl:2H(6)13C(2)); S9(Phospho); K10(Dimethyl:2H(6)13C(2))	1122.62	1	T(3): 0.0; S(9): 100.0	3.00234e+08				0	0.002044	280.151
ELLSPGVK	4	1	1	Q14694	Ubiquitin carboxyl-terminal hydrolase 10 OS=Homo sapiens GN=USP10 PE=1 SV=2 - [UBP10_HUMAN]	N-Term(Dimethyl); S4(Phospho); K8(Dimethyl)	978.526	1	S(4): 100.0	101089455	0.611967	-;-;-;-;-;-;-;-;-;-;-;-;-;-;-;-;-;-;-;-;-;-;-;-;-;-;-;-;-;-;1;1;-;-;-;-;-;-;-;-	12.7707	0	0.003594	244.393
VFDLQFSTDSPR	7	1	1	Q15003	Condensin complex subunit 2 OS=Homo sapiens GN=NCAPH PE=1 SV=3 - [CND2_HUMAN]	N-Term(Dimethyl); S10(Phospho)	1519.68	0.999962	S(7): 0.0; T(8): 0.0; S(10): 100.0	8.91774e+07				0	7.902e-05	369.942
LGFSLTPSK	4	1	1	P38432	Coilin OS=Homo sapiens GN=COIL PE=1 SV=1 - [COIL_HUMAN]	N-Term(Dimethyl:2H(6)13C(2)); T6(Phospho); K9(Dimethyl:2H(6)13C(2))	1101.65	0.999999	S(4): 0.0; T(6): 100.0; S(8): 0.0	1.58508e+08	1.70452	-;-;-;-;-;-;-;-;-;-;-;-;-;-;-;-;-;-;-;-;-;-;-;-;-;-;-;-;-;-;1;-;-;-;-;-;-;-;-;-		0	0.01179	247.8
LGAPENSGISTLER	1	1	1	Q9Y4F1	FERM, RhoGEF and pleckstrin domain-containing protein 1 OS=Homo sapiens GN=FARP1 PE=1 SV=1 - [FARP1_HUMAN]	N-Term(Dimethyl:2H(6)13C(2)); T11(Phospho)	1559.79	0.991105	S(7): 0.0; S(10): 0.9; T(11): 99.1	0				0	0.0007905	291.405
QQAAYYAQTSPQGMPQHPPAPQGQ	4	1	1	Q96AE4	Far upstream element-binding protein 1 OS=Homo sapiens GN=FUBP1 PE=1 SV=3 - [FUBP1_HUMAN]	N-Term(Dimethyl:2H(6)13C(2)); T9(Phospho)	2697.23	0.499998	Y(5): 0.0; Y(6): 0.0; T(9): 50.0; S(10): 50.0	10766106	1.7584	-;-;-;-;-;-;-;-;-;-;-;-;-;-;-;-;-;-;-;-;-;-;-;-;-;-;-;-;-;-;1;-;-;-;-;-;-;-;-;-		0	0.0004404	256.329
SLGPSLATDKS	3	1	1	Q9H3N1	Thioredoxin-related transmembrane protein 1 OS=Homo sapiens GN=TMX1 PE=1 SV=1 - [TMX1_HUMAN]	N-Term(Dimethyl); K10(Dimethyl); S11(Phospho)	1211.59	1	S(1): 0.0; S(5): 0.0; T(8): 0.0; S(11): 100.0	8.61371e+08				0	0.01464	364.538
NGLAAELGPASPR	3	1	1	Q9BX95	Sphingosine-1-phosphate phosphatase 1 OS=Homo sapiens GN=SGPP1 PE=1 SV=2 - [SGPP1_HUMAN]	N-Term(Dimethyl:2H(6)13C(2)); S11(Phospho)	1368.71	1	S(11): 100.0	524132316				0	1.193e-09	375.885
AGGPATPLSPTR	4	1	1	Q03252	Lamin-B2 OS=Homo sapiens GN=LMNB2 PE=1 SV=3 - [LMNB2_HUMAN]	N-Term(Dimethyl:2H(6)13C(2)); S9(Phospho)	1240.65	0.5	T(6): 0.0; S(9): 50.0; T(11): 50.0	438214879	0.601576	-;-;-;-;-;-;-;-;-;-;-;-;-;-;-;-;-;-;-;-;-;-;-;-;-;-;-;-;-;-;-;1;-;-;-;-;-;-;-;-		0	0.002728	254.953
TSSVSSISQVSPER	2	1	1	P42356	Phosphatidylinositol 4-kinase alpha OS=Homo sapiens GN=PI4KA PE=1 SV=3 - [PI4KA_HUMAN]	N-Term(Dimethyl:2H(6)13C(2)); S11(Phospho)	1579.77	1	T(1): 0.0; S(2): 0.0; S(3): 0.0; S(5): 0.0; S(6): 0.0; S(8): 0.0; S(11): 100.0	0				0	0.0005121	400.506
LSPSPSSR	7	2	2	P20700;Q03252	Lamin-B1 OS=Homo sapiens GN=LMNB1 PE=1 SV=2 - [LMNB1_HUMAN];Lamin-B2 OS=Homo sapiens GN=LMNB2 PE=1 SV=3 - [LMNB2_HUMAN]	N-Term(Dimethyl); S4(Phospho)	938.434	1	S(2): 0.0; S(4): 100.0; S(6): 0.0; S(7): 0.0	1.01681e+09				0	0.0143	251.575
IGPLGLSPK	9	1	1	P30050	60S ribosomal protein L12 OS=Homo sapiens GN=RPL12 PE=1 SV=1 - [RL12_HUMAN]	N-Term(Dimethyl); S7(Phospho); K9(Dimethyl)	1017.58	1	S(7): 100.0	3.12293e+08	1.31634	-;1;-;-;-;-;-;-;-;-;-;-;-;-;-;-;-;-;-;-;-;-;-;-;-;-;-;-;-;-;-;-;-;-;-;-;-;-;-;-		0	0.008786	253.823
ELILGSETPSSPR	6	1	1	Q96AP0	Adrenocortical dysplasia protein homolog OS=Homo sapiens GN=ACD PE=1 SV=3 - [ACD_HUMAN]	N-Term(Dimethyl:2H(6)13C(2)); S11(Phospho)	1501.77	0.992369	S(6): 0.0; T(8): 0.0; S(10): 0.8; S(11): 99.2	1.69644e+08				0	0.001437	363.861
SGGNEVSIEER	2	1	1	Q15061	WD repeat-containing protein 43 OS=Homo sapiens GN=WDR43 PE=1 SV=3 - [WDR43_HUMAN]	N-Term(Dimethyl:2H(6)13C(2)); S1(Phospho)	1292.59	1	S(1): 100.0; S(7): 0.0	224088079				0	0.0007464	217.827
EAPKATAETAATK	1	1	1	A6NNH2	Protein FAM90A27P OS=Homo sapiens GN=FAM90A27P PE=3 SV=2 - [F90AR_HUMAN]	N-Term(Dimethyl:2H(6)13C(2)); T12(Phospho); K13(Dimethyl:2H(6)13C(2))	1440.79	1	T(6): 0.0; T(9): 0.0; T(12): 100.0	0				0	0.02949	253.712
DVVLSTSPK	3	1	1	Q9P275	Ubiquitin carboxyl-terminal hydrolase 36 OS=Homo sapiens GN=USP36 PE=1 SV=3 - [UBP36_HUMAN]	N-Term(Dimethyl:2H(6)13C(2)); S7(Phospho); K9(Dimethyl:2H(6)13C(2))	1097.64	0.992451	S(5): 0.0; T(6): 0.8; S(7): 99.2	3.98757e+08				0	0.001837	296.084
EGLELPEDEEEK	18	5	3	P08238;Q58FF6;P07900	Heat shock protein HSP 90-beta OS=Homo sapiens GN=HSP90AB1 PE=1 SV=4 - [HS90B_HUMAN];Putative heat shock protein HSP 90-beta 4 OS=Homo sapiens GN=HSP90AB4P PE=5 SV=1 - [H90B4_HUMAN];Heat shock protein HSP 90-alpha OS=Homo sapiens GN=HSP90AA1 PE=1 SV=5 - [HS90A_HUMAN]	N-Term(Dimethyl); K12(Dimethyl)	1472.7			7977959877				0	1.125e-10
LEVSPEAQPTAR	2	1	1	Q6WKZ4	Rab11 family-interacting protein 1 OS=Homo sapiens GN=RAB11FIP1 PE=1 SV=3 - [RFIP1_HUMAN]	N-Term(Dimethyl:2H(6)13C(2)); S4(Phospho)	1413.72	1	S(4): 100.0; T(10): 0.0	150168366				0	0.004688	275.486
SLTPPPSSTESK	4	1	1	Q9UGU0	Transcription factor 20 OS=Homo sapiens GN=TCF20 PE=1 SV=3 - [TCF20_HUMAN]	N-Term(Dimethyl:2H(6)13C(2)); T3(Phospho); K12(Dimethyl:2H(6)13C(2))	1382.74	1	S(1): 0.0; T(3): 100.0; S(7): 0.0; S(8): 0.0; T(9): 0.0; S(11): 0.0	2.84238e+08	1.47006	-;-;-;-;-;-;-;-;-;-;-;-;-;-;-;-;-;-;-;-;-;-;-;-;-;-;-;-;-;-;1;-;-;-;-;-;-;-;-;-		0	0.003261	285.538
AASPSPQSVR	4	1	1	Q8IYB3	Serine/arginine repetitive matrix protein 1 OS=Homo sapiens GN=SRRM1 PE=1 SV=2 - [SRRM1_HUMAN]	N-Term(Dimethyl:2H(6)13C(2)); S3(Phospho)	1115.56	1	S(3): 100.0; S(5): 0.0; S(8): 0.0	4.93119e+08	4.37143	-;-;-;-;-;-;-;-;-;-;1;-;-;-;-;-;-;-;-;-;-;-;-;-;-;-;-;-;-;-;1;1;-;-;-;-;-;-;-;-	62.3435	0	0.002907	208.025
SFSSPENFQR	2	1	1	Q9Y580	RNA-binding protein 7 OS=Homo sapiens GN=RBM7 PE=1 SV=1 - [RBM7_HUMAN]	N-Term(Dimethyl:2H(6)13C(2)); S3(Phospho)	1314.59	1	S(1): 0.0; S(3): 100.0; S(4): 0.0	1.84399e+08	0.978652	-;-;-;-;-;-;-;-;-;-;-;-;-;-;-;-;-;-;-;-;-;-;-;-;-;-;-;-;-;-;1;-;-;-;-;-;-;-;-;-		0	0.0006179	279.018
AFMESPK	4	1	1	P46013	Antigen KI-67 OS=Homo sapiens GN=MKI67 PE=1 SV=2 - [KI67_HUMAN]	N-Term(Dimethyl:2H(6)13C(2)); S5(Phospho); K7(Dimethyl:2H(6)13C(2))	961.502	1	S(5): 100.0	906560957	2.684	-;-;-;-;-;-;-;-;-;-;-;-;-;-;-;-;-;-;-;-;-;-;-;-;-;-;-;-;-;-;1;-;-;-;-;-;-;-;-;-		0	0.002519	196.37
ASPALVAK	2	1	1	Q92783	Signal transducing adapter molecule 1 OS=Homo sapiens GN=STAM PE=1 SV=3 - [STAM1_HUMAN]	N-Term(Dimethyl); S2(Phospho); K8(Dimethyl)	892.491	1	S(2): 100.0	9.01584e+07				0	0.0009199	281.107
LPDSPALAK	4	1	1	Q13586	Stromal interaction molecule 1 OS=Homo sapiens GN=STIM1 PE=1 SV=3 - [STIM1_HUMAN]	N-Term(Dimethyl:2H(6)13C(2)); S4(Phospho); K9(Dimethyl:2H(6)13C(2))	1063.64	1	S(4): 100.0	1.6633e+08	1.71304	-;-;-;-;-;-;-;-;-;-;-;-;-;-;-;-;-;-;-;-;-;-;-;-;-;-;-;-;-;-;1;1;-;-;-;-;-;-;-;-	7.1455	0	0.01329	200.839
VSEEQTQPPSPAGAGMSTAMGR	3	1	1	Q16666	Gamma-interferon-inducible protein 16 OS=Homo sapiens GN=IFI16 PE=1 SV=3 - [IF16_HUMAN]	N-Term(Dimethyl); S10(Phospho)	2297	1	S(2): 0.0; T(6): 0.0; S(10): 100.0; S(17): 0.0; T(18): 0.0	2.23e+08				0	9.14e-16	406.055
SVSPPPK	12	1	1	Q13247	Serine/arginine-rich splicing factor 6 OS=Homo sapiens GN=SRSF6 PE=1 SV=2 - [SRSF6_HUMAN]	N-Term(Dimethyl); S3(Phospho); K7(Dimethyl)	847.433	0.999888	S(1): 0.0; S(3): 100.0	1.39798e+08	0.672876	-;-;-;-;-;-;-;-;-;-;1;-;-;-;-;-;-;-;-;-;-;-;-;-;-;-;-;-;-;-;-;-;-;-;-;-;-;-;-;-		0	0.03213	145.835
QLSSGVSEIR	4	1	1	P04792	Heat shock protein beta-1 OS=Homo sapiens GN=HSPB1 PE=1 SV=2 - [HSPB1_HUMAN]	N-Term(Dimethyl); S3(Phospho)	1183.57	0.999999	S(3): 100.0; S(4): 0.0; S(7): 0.0	5.28279e+09	1.1183	-;-;-;-;-;-;-;-;-;-;-;1;-;-;-;-;-;-;-;-;-;-;-;-;-;-;-;-;-;-;1;-;-;-;-;-;-;-;-;-	2.18089	0	0.003856	259.362
TQPDGTSVPGEPASPISQR	2	1	1	Q14980	Nuclear mitotic apparatus protein 1 OS=Homo sapiens GN=NUMA1 PE=1 SV=2 - [NUMA1_HUMAN]	N-Term(Dimethyl); S14(Phospho)	2031.94	0.999999	T(1): 0.0; T(6): 0.0; S(7): 0.0; S(14): 100.0; S(17): 0.0	326173578	2.48903	-;-;-;-;-;-;-;-;-;-;-;-;-;-;-;-;-;-;-;-;-;-;-;-;-;-;-;-;-;-;1;-;-;-;-;-;-;-;-;-		0	6.955e-05	400.998
MSGFIYQGK	2	2	1	Q14155	Rho guanine nucleotide exchange factor 7 OS=Homo sapiens GN=ARHGEF7 PE=1 SV=2 - [ARHG7_HUMAN]	N-Term(Dimethyl:2H(6)13C(2)); S2(Phospho); K9(Dimethyl:2H(6)13C(2))	1182.62	1	S(2): 100.0; Y(6): 0.0	102582348	1.59475	-;-;-;-;-;-;-;-;-;-;-;-;-;-;-;-;-;-;-;-;-;-;-;-;-;-;-;-;-;-;1;-;-;-;-;-;-;-;-;-		0	0.007507	200.196
LALSPLSLGK	3	1	1	P49454	Centromere protein F OS=Homo sapiens GN=CENPF PE=1 SV=2 - [CENPF_HUMAN]	N-Term(Dimethyl:2H(6)13C(2)); S4(Phospho); K10(Dimethyl:2H(6)13C(2))	1150.74	1	S(4): 100.0; S(7): 0.0	195768306				0	4.826e-06	265.954
AQPSMSPK	10	1	1	Q969S3	Zinc finger protein 622 OS=Homo sapiens GN=ZNF622 PE=1 SV=1 - [ZN622_HUMAN]	N-Term(Dimethyl:2H(6)13C(2)); S6(Phospho); K8(Dimethyl:2H(6)13C(2))	997.536	0.999905	S(4): 0.0; S(6): 100.0	554182856	0.822485	-;-;-;-;-;-;-;-;-;-;-;-;-;-;-;-;-;-;-;-;-;-;-;-;-;-;-;-;-;-;1;1;-;-;-;-;-;-;-;-	6.83939	0	0.001527	164.737
GMGPGTPAGYGR	3	1	1	P23246	Splicing factor, proline- and glutamine-rich OS=Homo sapiens GN=SFPQ PE=1 SV=2 - [SFPQ_HUMAN]	N-Term(Dimethyl:2H(6)13C(2)); T6(Phospho)	1236.56	1	T(6): 100.0; Y(10): 0.0	1.49538e+08	7.73	-;-;-;-;-;-;-;-;-;-;-;-;-;-;-;-;-;-;-;-;-;-;-;-;-;-;-;-;-;-;1;-;-;-;-;-;-;-;-;-		0	0.002179	379.101
LVLAESPQPK	2	1	1	P78312	Protein FAM193A OS=Homo sapiens GN=FAM193A PE=1 SV=2 - [F193A_HUMAN]	N-Term(Dimethyl:2H(6)13C(2)); S6(Phospho); K10(Dimethyl:2H(6)13C(2))	1233.74	1	S(6): 100.0	1.43049e+08				0	0.01089	276.695
AGGPATPLSPTR	4	1	1	Q03252	Lamin-B2 OS=Homo sapiens GN=LMNB2 PE=1 SV=3 - [LMNB2_HUMAN]	N-Term(Dimethyl:2H(6)13C(2)); T6(Phospho); S9(Phospho)	1320.62	1	T(6): 100.0; S(9): 100.0; T(11): 0.0	3.49693e+08	3.66947	-;-;-;-;-;-;-;-;-;-;-;-;-;-;-;-;-;-;-;-;-;-;-;-;-;-;-;-;-;-;1;-;-;-;-;-;-;-;-;1	4.5709	0	0.009379	374.207
TSLPLSPVK	4	1	1	Q86XL3	Ankyrin repeat and LEM domain-containing protein 2 OS=Homo sapiens GN=ANKLE2 PE=1 SV=4 - [ANKL2_HUMAN]	N-Term(Dimethyl:2H(6)13C(2)); S6(Phospho); K9(Dimethyl:2H(6)13C(2))	1093.68	1	T(1): 0.0; S(2): 0.0; S(6): 100.0	1.16368e+08	0.594558	-;-;-;-;-;-;-;-;-;-;1;-;-;-;-;-;-;-;-;-;-;-;-;-;-;-;-;-;-;-;1;-;-;-;-;-;-;-;-;-	42.7254	0	0.009534	252.28
SLSPIIGK	4	1	1	Q9H4G0	Band 4.1-like protein 1 OS=Homo sapiens GN=EPB41L1 PE=1 SV=2 - [E41L1_HUMAN]	N-Term(Dimethyl); S1(Phospho); K8(Dimethyl)	950.533	1.30428e-08	S(1): 0.0; S(3): 100.0	3.01188e+08				0	0.01615	131.064
TQAPPTPDK	4	1	1	Q9Y666	Solute carrier family 12 member 7 OS=Homo sapiens GN=SLC12A7 PE=1 SV=3 - [S12A7_HUMAN]	N-Term(Dimethyl); T6(Phospho); K9(Dimethyl)	1090.52	1	T(1): 0.0; T(6): 100.0	1.52358e+08				0	0.01245	256.094
LDLAGTLPGSK	3	1	1	P46013	Antigen KI-67 OS=Homo sapiens GN=MKI67 PE=1 SV=2 - [KI67_HUMAN]	N-Term(Dimethyl:2H(6)13C(2)); S10(Phospho); K11(Dimethyl:2H(6)13C(2))	1223.72	0.999881	T(6): 0.0; S(10): 100.0	1.58451e+08				0	0.003253	219.573
AGSPDVLR	3	1	1	Q8NDX6	Zinc finger protein 740 OS=Homo sapiens GN=ZNF740 PE=1 SV=1 - [ZN740_HUMAN]	N-Term(Dimethyl:2H(6)13C(2)); S3(Phospho)	930.484	1	S(3): 100.0	3.12453e+08	2.63574	-;-;-;-;-;-;-;-;-;-;-;-;-;-;-;-;-;-;-;-;-;-;-;-;-;-;-;-;-;-;1;-;-;-;-;-;-;-;-;-		0	0.01442	248.886
DVTLSPVK	3	1	1	Q8NFC6	Biorientation of chromosomes in cell division protein 1-like 1 OS=Homo sapiens GN=BOD1L1 PE=1 SV=2 - [BD1L1_HUMAN]	N-Term(Dimethyl:2H(6)13C(2)); S5(Phospho); K8(Dimethyl:2H(6)13C(2))	1010.61	0.999923	T(3): 0.0; S(5): 100.0	188117825	1.6815	-;-;-;-;-;-;-;-;-;-;-;-;-;-;-;-;-;-;-;-;-;-;-;-;-;-;-;-;-;-;1;-;-;-;-;-;-;-;-;-		0	0.02275	228.935
VIETPENDFK	3	1	1	Q9H0G5	Nuclear speckle splicing regulatory protein 1 OS=Homo sapiens GN=NSRP1 PE=1 SV=1 - [NSRP1_HUMAN]	N-Term(Dimethyl); T4(Phospho); K10(Dimethyl)	1327.62	1	T(4): 100.0	6.21738e+08				0	0.0007303	316.889
LDQPVSAPPSPR	6	1	1	Q16204	Coiled-coil domain-containing protein 6 OS=Homo sapiens GN=CCDC6 PE=1 SV=2 - [CCDC6_HUMAN]	N-Term(Dimethyl:2H(6)13C(2)); S6(Phospho); S10(Phospho)	1459.68	1	S(6): 100.0; S(10): 100.0	2.79449e+08	1.60136	-;-;-;-;-;-;-;-;-;1;-;-;-;-;-;-;-;-;-;-;-;-;-;-;-;-;-;-;-;-;-;-;-;-;-;-;-;-;-;1	33.9163	0	0.003567	473.757
ELSPPPGLPSK	7	1	1	Q7Z4S6	Kinesin-like protein KIF21A OS=Homo sapiens GN=KIF21A PE=1 SV=2 - [KI21A_HUMAN]	N-Term(Dimethyl); S3(Phospho); K11(Dimethyl)	1257.65	1	S(3): 100.0; S(10): 0.0	1.56649e+08	1.61925	-;-;-;-;-;-;-;-;-;-;-;-;-;-;-;-;-;-;-;-;-;-;-;-;-;-;-;-;-;-;1;2;-;-;-;-;-;-;-;-	58.3001	0	0.003994	288.123
AAPQSPSVPK	6	1	1	O75694	Nuclear pore complex protein Nup155 OS=Homo sapiens GN=NUP155 PE=1 SV=1 - [NU155_HUMAN]	N-Term(Dimethyl:2H(6)13C(2)); S5(Phospho); K10(Dimethyl:2H(6)13C(2))	1133.65	0.999944	S(5): 100.0; S(7): 0.0	1761745608	1.20855	-;-;-;-;-;-;-;-;-;-;-;1;-;-;-;-;-;-;-;-;-;-;-;-;-;-;-;-;-;-;1;-;-;-;-;-;-;-;-;-	8.6893	0	0.02096	287.876
ELSPAALEK	7	1	1	O75683	Surfeit locus protein 6 OS=Homo sapiens GN=SURF6 PE=1 SV=3 - [SURF6_HUMAN]	N-Term(Dimethyl:2H(6)13C(2)); S3(Phospho); K9(Dimethyl:2H(6)13C(2))	1109.64	1	S(3): 100.0	3.34385e+09	1.14331	-;-;-;-;-;-;-;-;-;-;-;1;-;-;-;-;-;-;-;-;-;-;-;-;-;-;-;-;-;-;1;-;-;-;-;-;-;-;-;1	18.9318	0	0.0006076	254.093
DSSFTEVPRSPK	2	1	1	O95425	Supervillin OS=Homo sapiens GN=SVIL PE=1 SV=2 - [SVIL_HUMAN]	N-Term(Dimethyl); S3(Phospho); S10(Phospho); K12(Dimethyl)	1565.66	0.986906	S(2): 1.3; S(3): 98.7; T(5): 0.0; S(10): 100.0	0				0	0.01819	289.487
VLAPILPDNFSTPTGSR	3	1	1	Q9NQS7	Inner centromere protein OS=Homo sapiens GN=INCENP PE=1 SV=3 - [INCE_HUMAN]	N-Term(Dimethyl:2H(6)13C(2)); T12(Phospho)	1901	0.982267	S(11): 0.9; T(12): 98.2; T(14): 0.9; S(16): 0.0	0				0	0.002185	398.934
TIETSPSLSR	5	1	1	Q9NVI1	Fanconi anemia group I protein OS=Homo sapiens GN=FANCI PE=1 SV=4 - [FANCI_HUMAN]	N-Term(Dimethyl); S5(Phospho)	1198.57	0.992284	T(1): 0.0; T(4): 0.8; S(5): 99.2; S(7): 0.0; S(9): 0.0	6.00885e+08				0	0.002063	266.825
LLASPSSR	3	1	1	Q15003	Condensin complex subunit 2 OS=Homo sapiens GN=NCAPH PE=1 SV=3 - [CND2_HUMAN]	N-Term(Dimethyl); S4(Phospho)	938.471	1	S(4): 100.0; S(6): 0.0; S(7): 0.0	1185178528	0.625955	-;-;-;-;-;-;-;-;-;-;-;-;-;-;-;-;-;-;-;-;-;-;-;-;-;-;-;-;-;-;-;1;-;-;-;-;-;-;-;-		0	0.013	224.257
APQTSSSPPPVR	8	1	1	Q8IYB3	Serine/arginine repetitive matrix protein 1 OS=Homo sapiens GN=SRRM1 PE=1 SV=2 - [SRRM1_HUMAN]	N-Term(Dimethyl:2H(6)13C(2)); S7(Phospho)	1339.68	0.5	T(4): 0.0; S(5): 0.0; S(6): 50.0; S(7): 50.0	1.30659e+08				0	0.002835	310.992
LFVTPPEGSSR	7	1	1	Q14244	Ensconsin OS=Homo sapiens GN=MAP7 PE=1 SV=1 - [MAP7_HUMAN]	N-Term(Dimethyl); T4(Phospho)	1297.62	1	T(4): 100.0; S(9): 0.0; S(10): 0.0	1.02848e+09	0.873067	-;-;-;-;-;-;-;-;-;-;-;-;-;-;-;-;-;-;-;-;-;-;-;-;-;-;-;-;-;-;1;1;-;-;-;-;-;-;-;-	83.9488	0	0.02087	314.113
NSSPAPPQPAPGK	4	1	1	Q9NYV4	Cyclin-dependent kinase 12 OS=Homo sapiens GN=CDK12 PE=1 SV=2 - [CDK12_HUMAN]	N-Term(Dimethyl:2H(6)13C(2)); S3(Phospho); K13(Dimethyl:2H(6)13C(2))	1399.76	0.999999	S(2): 0.0; S(3): 100.0	212474754	1.49974	-;-;-;-;-;-;-;-;-;-;-;-;-;-;-;-;-;-;-;-;-;-;-;-;-;-;-;-;-;-;-;1;-;-;-;-;-;-;-;-		0	0.004593	323.892
LSDDFDSPVK	4	1	1	Q96T23	Remodeling and spacing factor 1 OS=Homo sapiens GN=RSF1 PE=1 SV=2 - [RSF1_HUMAN]	N-Term(Dimethyl); S7(Phospho); K10(Dimethyl)	1258.56	1	S(2): 0.0; S(7): 100.0	1234847948	1.03658	-;-;-;-;-;-;-;-;-;-;-;-;-;-;-;-;-;-;-;-;-;-;-;-;-;-;-;-;-;-;-;-;-;-;-;-;-;-;-;1		0	0.0002826	304.594
AASPSPQSVR	4	1	1	Q8IYB3	Serine/arginine repetitive matrix protein 1 OS=Homo sapiens GN=SRRM1 PE=1 SV=2 - [SRRM1_HUMAN]	N-Term(Dimethyl); S3(Phospho); S5(Phospho)	1187.49	0.999876	S(3): 100.0; S(5): 100.0; S(8): 0.0	2.59674e+08	1.75701	-;-;-;-;-;-;-;-;-;-;-;-;-;-;-;-;-;-;-;-;-;-;-;-;-;-;-;-;-;-;-;-;-;-;-;-;-;-;-;1		0	0.004379	248.203
AVPVESPVQKV	6	1	1	Q8TB61	Adenosine 3'-phospho 5'-phosphosulfate transporter 1 OS=Homo sapiens GN=SLC35B2 PE=1 SV=1 - [S35B2_HUMAN]	N-Term(Dimethyl:2H(6)13C(2)); S6(Phospho); K10(Dimethyl:2H(6)13C(2))	1304.78	1	S(6): 100.0	2.58087e+09	1.0186	-;-;-;-;-;-;-;-;-;-;-;1;-;-;-;-;-;-;-;-;-;-;-;-;-;-;-;-;-;-;-;1;-;-;-;-;-;-;-;-	2.67028	0	0.003996	331.437
EISPGSGPGEIR	3	1	1	O43491	Band 4.1-like protein 2 OS=Homo sapiens GN=EPB41L2 PE=1 SV=1 - [E41L2_HUMAN]	N-Term(Dimethyl); S3(Phospho)	1306.6	1	S(3): 100.0; S(6): 0.0	5.36646e+08				0	0.009401	344.772
AASPSPQSVR	5	1	1	Q8IYB3	Serine/arginine repetitive matrix protein 1 OS=Homo sapiens GN=SRRM1 PE=1 SV=2 - [SRRM1_HUMAN]	N-Term(Dimethyl:2H(6)13C(2)); S3(Phospho); S5(Phospho)	1195.53	1	S(3): 100.0; S(5): 100.0; S(8): 0.0	4.13875e+08	1.5929	-;-;-;-;-;-;-;-;-;-;-;-;-;-;-;-;-;-;-;-;-;-;-;-;-;-;-;-;-;-;1;-;-;-;-;-;-;-;-;-		0	0.00585	254.763
VAPEEHPVLLTEAPLNPK	79	2	1	P60709	Actin, cytoplasmic 1 OS=Homo sapiens GN=ACTB PE=1 SV=1 - [ACTB_HUMAN]	N-Term(Dimethyl); K18(Dimethyl)	2010.13			66870006818	1.15033	-;1;-;-;-;1;-;-;-;-;1;-;-;-;1;-;2;2;2;2;2;1;1;1;-;-;1;1;-;-;-;2;1;1;-;2;4;-;-;-	36.8349	0	7.677e-10
VQEAESPVFK	2	1	1	Q08357	Sodium-dependent phosphate transporter 2 OS=Homo sapiens GN=SLC20A2 PE=1 SV=1 - [S20A2_HUMAN]	N-Term(Dimethyl); S6(Phospho); K10(Dimethyl)	1269.61	1	S(6): 100.0	1.52285e+08				0	0.007735	204.733
NLYPSSSPYTR	2	1	1	Q9Y2Z0	Suppressor of G2 allele of SKP1 homolog OS=Homo sapiens GN=SUGT1 PE=1 SV=3 - [SUGT1_HUMAN]	N-Term(Dimethyl:2H(6)13C(2)); S7(Phospho)	1400.66	0.999899	Y(3): 0.0; S(5): 0.0; S(6): 0.0; S(7): 100.0; Y(9): 0.0; T(10): 0.0	1.45754e+08	1.72994	-;-;-;-;-;-;-;-;-;-;-;-;-;-;-;-;-;-;-;-;-;-;-;-;-;-;-;-;-;-;1;-;-;-;-;-;-;-;-;-		0	0.005478	324.672
AVGPSGGGGETPR	7	1	1	Q9H330	Transmembrane protein 245 OS=Homo sapiens GN=TMEM245 PE=1 SV=2 - [TM245_HUMAN]	N-Term(Dimethyl:2H(6)13C(2)); T11(Phospho)	1257.6	1	S(5): 0.0; T(11): 100.0	589256000	0.876273	-;-;-;-;-;-;-;-;-;-;-;1;-;-;-;-;-;-;-;-;-;-;-;-;-;-;-;-;-;-;-;-;-;-;-;-;-;-;-;-		0	6.114e-06	322.752
AAAAAATAPPSPGPAQPGPR	5	1	1	Q6SPF0	Atherin OS=Homo sapiens GN=SAMD1 PE=1 SV=1 - [SAMD1_HUMAN]	N-Term(Dimethyl:2H(6)13C(2)); S11(Phospho)	1871.96	0.999839	T(7): 0.0; S(11): 100.0	131103600	1.33082	-;1;-;-;-;-;-;-;-;-;-;-;-;-;-;-;-;-;-;-;-;-;-;-;-;-;-;-;-;-;-;-;-;-;-;-;-;-;-;-		0	2.177e-09	256.483
GTPSQSPVVGR	6	1	1	P52594	Arf-GAP domain and FG repeat-containing protein 1 OS=Homo sapiens GN=AGFG1 PE=1 SV=2 - [AGFG1_HUMAN]	N-Term(Dimethyl); S6(Phospho)	1192.57	1	T(2): 0.0; S(4): 0.0; S(6): 100.0	4.5669e+08	0.636774	-;-;-;-;-;-;-;-;-;-;1;-;-;-;-;-;-;-;-;-;-;-;-;-;-;-;-;-;-;-;1;1;-;-;-;-;-;-;-;-	26.2548	0	0.008181	309.832
SMDAMSSPTK	3	1	1	Q9UPN3	Microtubule-actin cross-linking factor 1, isoforms 1/2/3/5 OS=Homo sapiens GN=MACF1 PE=1 SV=4 - [MACF1_HUMAN]	N-Term(Dimethyl:2H(6)13C(2)); S7(Phospho); K10(Dimethyl:2H(6)13C(2))	1206.57	0.497818	S(1): 0.0; S(6): 49.8; S(7): 49.8; T(9): 0.4	1.40523e+08	1.63416	-;-;-;-;-;-;-;-;-;-;-;-;-;-;-;-;-;-;-;-;-;-;-;-;-;-;-;-;-;-;1;-;-;-;-;-;-;-;-;-		0	0.01114	273.206
AVPPVSPELR	14	1	1	Q96JM3	Chromosome alignment-maintaining phosphoprotein 1 OS=Homo sapiens GN=CHAMP1 PE=1 SV=2 - [CHAP1_HUMAN]	N-Term(Dimethyl:2H(6)13C(2)); S6(Phospho)	1180.65	1	S(6): 100.0	3.53034e+08	2.14998	-;-;-;-;-;-;-;-;-;-;-;-;-;-;-;-;-;-;-;-;-;-;-;-;-;-;-;-;-;-;4;-;-;-;-;-;-;-;-;-		0	0.02286	354.843
CLVAGLLSPR	9	1	1	Q8WYP5	Protein ELYS OS=Homo sapiens GN=AHCTF1 PE=1 SV=3 - [ELYS_HUMAN]	N-Term(Dimethyl:2H(6)13C(2)); C1(Carbamidomethyl); S8(Phospho)	1201.66	1	S(8): 100.0	1.49125e+08	0.802106	-;-;-;-;-;-;-;-;-;-;-;-;-;-;-;-;-;-;-;-;-;-;-;-;-;-;-;-;-;-;1;2;-;-;-;-;-;-;-;-	41.6634	0	0.00127	335.081
IGPLGLSPK	8	1	1	P30050	60S ribosomal protein L12 OS=Homo sapiens GN=RPL12 PE=1 SV=1 - [RL12_HUMAN]	N-Term(Dimethyl:2H(6)13C(2)); S7(Phospho); K9(Dimethyl:2H(6)13C(2))	1033.66	1	S(7): 100.0	2.92952e+08	0.939334	-;-;-;-;-;-;-;-;-;-;-;-;-;-;-;-;-;-;-;-;-;-;-;-;-;-;-;-;-;-;1;1;-;-;-;-;-;-;-;-	0.0287587	0	0.0004603	312.637
TVDGSPMMK	6	1	1	O75781	Paralemmin-1 OS=Homo sapiens GN=PALM PE=1 SV=2 - [PALM_HUMAN]	N-Term(Dimethyl); S5(Phospho); K9(Dimethyl)	1101.47	1	T(1): 0.0; S(5): 100.0	3.65454e+08	0.675353	-;-;-;-;-;-;-;-;-;-;1;-;-;-;-;-;-;-;-;-;-;-;-;-;-;-;-;-;-;-;-;-;-;-;-;-;-;-;-;-		0	0.002407	276.064
ATPATAPGTSPR	1	1	1	Q96P47	Arf-GAP with GTPase, ANK repeat and PH domain-containing protein 3 OS=Homo sapiens GN=AGAP3 PE=1 SV=2 - [AGAP3_HUMAN]	N-Term(Dimethyl); S10(Phospho)	1234.58	0.992862	T(2): 0.0; T(5): 0.0; T(9): 0.7; S(10): 99.3	0				0	0.004834	352.983
TQSLPVTEK	5	1	1	Q9NQW6	Actin-binding protein anillin OS=Homo sapiens GN=ANLN PE=1 SV=2 - [ANLN_HUMAN]	N-Term(Dimethyl); S3(Phospho); K9(Dimethyl)	1138.58	1	T(1): 0.0; S(3): 100.0; T(7): 0.0	1.75637e+09	0.325817	-;-;-;-;-;-;-;-;-;-;1;-;-;-;-;-;-;-;-;-;-;-;-;-;-;-;-;-;-;-;-;-;-;-;-;-;-;-;-;-		0	0.002991	228.058
SETSWESPK	3	1	1	Q86UE4	Protein LYRIC OS=Homo sapiens GN=MTDH PE=1 SV=2 - [LYRIC_HUMAN]	N-Term(Dimethyl); S7(Phospho); K9(Dimethyl)	1186.5	1	S(1): 0.0; T(3): 0.0; S(4): 0.0; S(7): 100.0	3.0955e+08				0	0.00151	276.458
NMAPGAVCSPGESK	1	1	1	Q9C0C2	182 kDa tankyrase-1-binding protein OS=Homo sapiens GN=TNKS1BP1 PE=1 SV=4 - [TB182_HUMAN]	N-Term(Dimethyl:2H(6)13C(2)); C8(Carbamidomethyl); S9(Phospho); K14(Dimethyl:2H(6)13C(2))	1556.74	0.999919	S(9): 100.0; S(13): 0.0	0				0	0.01052	338.926
GLAGPPASPGK	6	1	1	Q9P206	Uncharacterized protein KIAA1522 OS=Homo sapiens GN=KIAA1522 PE=1 SV=2 - [K1522_HUMAN]	N-Term(Dimethyl); S8(Phospho); K11(Dimethyl)	1087.56	1	S(8): 100.0	325645547				0	6.024e-06	354.737
EDQTEYLEER	8	4	3	P08238;Q58FF6;P07900	Heat shock protein HSP 90-beta OS=Homo sapiens GN=HSP90AB1 PE=1 SV=4 - [HS90B_HUMAN];Putative heat shock protein HSP 90-beta 4 OS=Homo sapiens GN=HSP90AB4P PE=5 SV=1 - [H90B4_HUMAN];Heat shock protein HSP 90-alpha OS=Homo sapiens GN=HSP90AA1 PE=1 SV=5 - [HS90A_HUMAN]	N-Term(Dimethyl)	1339.6			3872168638				0	1.761e-05
TAPAAAVSPMQR	1	1	1	Q5M775	Cytospin-B OS=Homo sapiens GN=SPECC1 PE=1 SV=1 - [CYTSB_HUMAN]	N-Term(Dimethyl); S8(Phospho)	1307.62	1	T(1): 0.0; S(8): 100.0	0				0	0.0003325	338.668
GLPPSMER	78	1	1	P38159	RNA-binding motif protein, X chromosome OS=Homo sapiens GN=RBMX PE=1 SV=3 - [RBMX_HUMAN]	N-Term(Dimethyl:2H(6)13C(2)); S5(Phospho)	1002.49	1	S(5): 100.0	1.85875e+09	9.29365	-;-;-;-;-;-;-;-;-;-;-;-;-;-;-;-;-;-;-;-;-;-;-;-;-;-;-;-;-;-;2;1;-;-;-;-;-;-;-;-	68.4961	0	0.01408	354.469
EISSSPTSK	5	1	1	Q9UQ35	Serine/arginine repetitive matrix protein 2 OS=Homo sapiens GN=SRRM2 PE=1 SV=2 - [SRRM2_HUMAN]	N-Term(Dimethyl:2H(6)13C(2)); S5(Phospho); K9(Dimethyl:2H(6)13C(2))	1087.59	0.990719	S(3): 0.0; S(4): 0.9; S(5): 99.1; T(7): 0.0; S(8): 0.0	416680712	1.55977	-;-;-;-;-;-;-;-;-;-;1;1;-;-;-;-;-;-;-;-;-;-;-;-;-;-;-;-;-;-;1;-;-;-;-;-;-;-;-;-	4.79377	0	0.003316	194.749
TQSLPVTEK	5	1	1	Q9NQW6	Actin-binding protein anillin OS=Homo sapiens GN=ANLN PE=1 SV=2 - [ANLN_HUMAN]	N-Term(Dimethyl:2H(6)13C(2)); S3(Phospho); K9(Dimethyl:2H(6)13C(2))	1154.66	0.999909	T(1): 0.0; S(3): 100.0; T(7): 0.0	6.39468e+08	0.342841	-;-;-;-;-;-;-;-;-;-;-;1;-;-;-;-;-;-;-;-;-;-;-;-;-;-;-;-;-;-;1;-;-;-;-;-;-;-;-;-	8.8319	0	0.00262	181.196
CSGPGLSPGMVR	3	1	1	P21333	Filamin-A OS=Homo sapiens GN=FLNA PE=1 SV=4 - [FLNA_HUMAN]	N-Term(Dimethyl:2H(6)13C(2)); C1(Carbamidomethyl); S7(Phospho)	1333.62	1	S(2): 0.0; S(7): 100.0	8.66447e+08	0.916383	-;-;-;-;-;-;-;-;-;-;-;-;-;-;-;-;-;-;-;-;-;-;-;-;-;-;-;-;-;-;-;1;-;-;-;-;-;-;-;-		0	0.0001093	320.34
NQTYSFSPSK	2	1	1	Q86YS7	C2 domain-containing protein 5 OS=Homo sapiens GN=C2CD5 PE=1 SV=1 - [C2CD5_HUMAN]	N-Term(Dimethyl); S7(Phospho); K10(Dimethyl)	1294.57	0.999999	T(3): 0.0; Y(4): 0.0; S(5): 0.0; S(7): 100.0; S(9): 0.0	1.63633e+08	1.77588	-;-;-;-;-;-;-;-;-;-;-;-;-;-;-;-;-;-;-;-;-;-;-;-;-;-;-;-;-;-;1;-;-;-;-;-;-;-;-;-		0	0.003953	286.739
LSPSPTSQR	6	1	1	P02545	Prelamin-A/C OS=Homo sapiens GN=LMNA PE=1 SV=1 - [LMNA_HUMAN]	N-Term(Dimethyl:2H(6)13C(2)); S4(Phospho)	1088.55	0.999998	S(2): 0.0; S(4): 100.0; T(6): 0.0; S(7): 0.0	6159860790	2.40245	-;-;-;-;-;-;-;-;-;-;-;2;-;-;-;-;-;-;-;-;-;-;-;-;-;-;-;-;-;-;-;1;-;-;-;-;-;-;-;-	14.1025	0	0.01022	198.315
LGVSVSPSR	3	1	1	Q86VM9	Zinc finger CCCH domain-containing protein 18 OS=Homo sapiens GN=ZC3H18 PE=1 SV=2 - [ZCH18_HUMAN]	N-Term(Dimethyl); S6(Phospho)	1009.51	0.5	S(4): 0.0; S(6): 50.0; S(8): 50.0	3.35144e+08				0	0.01297	192.869
SFSMQDLR	3	1	1	Q9H6H4	Receptor expression-enhancing protein 4 OS=Homo sapiens GN=REEP4 PE=1 SV=1 - [REEP4_HUMAN]	N-Term(Dimethyl:2H(6)13C(2)); S3(Phospho)	1099.5	1	S(1): 0.0; S(3): 100.0	3.74612e+08	1.86884	-;-;-;-;-;-;-;-;-;-;-;-;-;-;-;-;-;-;-;-;-;-;-;-;-;-;-;-;-;-;1;-;-;-;-;-;-;-;-;-		0	0.01103	271.018
EQNSALPTSSQDEELMEVVEK	6	1	1	Q9UQ35	Serine/arginine repetitive matrix protein 2 OS=Homo sapiens GN=SRRM2 PE=1 SV=2 - [SRRM2_HUMAN]	N-Term(Dimethyl:2H(6)13C(2)); S10(Phospho); K21(Dimethyl:2H(6)13C(2))	2515.21	0.495908	S(4): 0.0; T(8): 0.8; S(9): 49.6; S(10): 49.6	16746498	8.61499	-;-;-;-;-;-;-;-;-;-;-;-;-;-;-;-;-;-;-;-;-;-;-;-;-;-;-;-;-;-;1;-;-;-;-;-;-;-;-;-		0	0.0001569	236.464
TSLPLSPVK	2	1	1	Q86XL3	Ankyrin repeat and LEM domain-containing protein 2 OS=Homo sapiens GN=ANKLE2 PE=1 SV=4 - [ANKL2_HUMAN]	N-Term(Dimethyl); S6(Phospho); K9(Dimethyl)	1077.6	1	T(1): 0.0; S(2): 0.0; S(6): 100.0	1.51248e+08				0	0.005136	243.899
KAEGEPQEESPLK	20	1	1	Q9NYF8	Bcl-2-associated transcription factor 1 OS=Homo sapiens GN=BCLAF1 PE=1 SV=2 - [BCLF1_HUMAN]	N-Term(Dimethyl); K1(Dimethyl); S10(Phospho); K13(Dimethyl)	1605.78	1	S(10): 100.0	4.38228e+09	1.30109	-;-;-;-;-;-;-;-;-;-;-;-;-;-;-;-;-;1;-;-;-;-;-;-;-;-;-;-;-;-;-;-;1;-;1;-;-;-;-;-	3.17357	0	8.557e-09	407.664
AGDLLEDSPK	4	1	1	P51858	Hepatoma-derived growth factor OS=Homo sapiens GN=HDGF PE=1 SV=1 - [HDGF_HUMAN]	N-Term(Dimethyl:2H(6)13C(2)); S8(Phospho); K10(Dimethyl:2H(6)13C(2))	1196.64	1	S(8): 100.0	908794776	5.38858	-;-;-;-;-;-;-;-;-;-;1;-;-;-;-;-;-;-;-;-;-;-;-;-;-;-;-;-;-;-;-;-;-;-;-;-;-;-;-;-		0	9.276e-05	350.975
LCDDGPQLPTSPR	5	1	1	O60504	Vinexin OS=Homo sapiens GN=SORBS3 PE=1 SV=2 - [VINEX_HUMAN]	N-Term(Dimethyl:2H(6)13C(2)); C2(Carbamidomethyl); S11(Phospho)	1571.73	0.999964	T(10): 0.0; S(11): 100.0	238075658				0	4.253e-05	422.145
SGITSPVEK	2	1	1	O14686	Histone-lysine N-methyltransferase 2D OS=Homo sapiens GN=KMT2D PE=1 SV=2 - [KMT2D_HUMAN]	N-Term(Dimethyl:2H(6)13C(2)); S5(Phospho); K9(Dimethyl:2H(6)13C(2))	1069.61	0.999937	S(1): 0.0; T(4): 0.0; S(5): 100.0	1.94095e+08	2.09552	-;-;-;-;-;-;-;-;-;-;-;-;-;-;-;-;-;-;-;-;-;-;-;-;-;-;-;-;-;-;1;-;-;-;-;-;-;-;-;-		0	0.0003406	236.784
GGSPDLWK	3	1	1	Q96JM3	Chromosome alignment-maintaining phosphoprotein 1 OS=Homo sapiens GN=CHAMP1 PE=1 SV=2 - [CHAP1_HUMAN]	N-Term(Dimethyl:2H(6)13C(2)); S3(Phospho); K8(Dimethyl:2H(6)13C(2))	1011.55	1	S(3): 100.0	8.86429e+07	3.04707	-;-;-;-;-;-;-;-;-;-;-;-;-;-;-;-;-;-;-;-;-;-;-;-;-;-;-;-;-;-;1;-;-;-;-;-;-;-;-;-		0	0.006251	284.48
ILSPDSFIK	4	1	1	Q8IZT6	Abnormal spindle-like microcephaly-associated protein OS=Homo sapiens GN=ASPM PE=1 SV=2 - [ASPM_HUMAN]	N-Term(Dimethyl); S3(Phospho); K9(Dimethyl)	1155.61	1	S(3): 100.0; S(6): 0.0	1.57431e+08	0.328956	-;-;-;-;-;-;-;-;-;-;-;-;-;-;-;-;-;-;-;-;-;-;-;-;-;-;-;-;-;-;-;1;-;-;-;-;-;-;-;-		0	0.01883	206.291
SLPTTVPESPNYR	5	1	1	Q6PKG0	La-related protein 1 OS=Homo sapiens GN=LARP1 PE=1 SV=2 - [LARP1_HUMAN]	N-Term(Dimethyl:2H(6)13C(2)); S9(Phospho)	1576.78	0.999953	S(1): 0.0; T(4): 0.0; T(5): 0.0; S(9): 100.0; Y(12): 0.0	1722306840	5.83169	-;-;-;-;-;-;-;-;-;-;1;-;-;-;-;-;-;-;-;-;-;-;-;-;-;-;-;-;-;-;-;-;-;-;-;-;-;-;-;-		0	0.0006558	423.867
VIPEDASESEEK	2	1	1	Q9H2P0	Activity-dependent neuroprotector homeobox protein OS=Homo sapiens GN=ADNP PE=1 SV=1 - [ADNP_HUMAN]	N-Term(Dimethyl:2H(6)13C(2)); S7(Phospho); K12(Dimethyl:2H(6)13C(2))	1484.73	0.999934	S(7): 100.0; S(9): 0.0	1.77827e+08				0	0.01756	300.141
SLENETLNK	2	1	1	P23588	Eukaryotic translation initiation factor 4B OS=Homo sapiens GN=EIF4B PE=1 SV=2 - [IF4B_HUMAN]	N-Term(Dimethyl:2H(6)13C(2)); S1(Phospho); K9(Dimethyl:2H(6)13C(2))	1199.65	1	S(1): 100.0; T(6): 0.0	203605890				0	0.01653	152.054
MQASIEK	9	1	1	P06748	Nucleophosmin OS=Homo sapiens GN=NPM1 PE=1 SV=2 - [NPM_HUMAN]	N-Term(Dimethyl:2H(6)13C(2)); S4(Phospho); K7(Dimethyl:2H(6)13C(2))	958.525	1	S(4): 100.0	12940358834	0.572682	-;1;-;-;-;-;-;-;-;-;-;-;-;-;-;-;-;-;-;-;-;-;-;-;-;-;-;-;-;-;1;1;-;-;-;-;-;-;-;1	23.7014	0	0.000494	185.028
EGMNPSYDEYADSDEDQHDAYLER	3	1	1	Q08945	FACT complex subunit SSRP1 OS=Homo sapiens GN=SSRP1 PE=1 SV=1 - [SSRP1_HUMAN]	N-Term(Dimethyl:2H(6)13C(2)); S13(Phospho)	2965.16	1	S(6): 0.0; Y(7): 0.0; Y(10): 0.0; S(13): 100.0; Y(21): 0.0	3.0518e+09				0	4.296e-16	525.073
LTTTGQVTSPVK	2	1	1	P49916	DNA ligase 3 OS=Homo sapiens GN=LIG3 PE=1 SV=2 - [DNLI3_HUMAN]	N-Term(Dimethyl); S9(Phospho); K12(Dimethyl)	1367.72	0.990507	T(2): 0.0; T(3): 0.0; T(4): 0.0; T(8): 0.9; S(9): 99.1	664805744	1.01331	-;-;-;-;-;-;-;-;-;-;-;-;-;-;-;-;-;-;-;-;-;-;-;-;-;-;-;-;-;-;1;-;-;-;-;-;-;-;-;-		0	0.006146	254.953
LITSEEERSPAK	1	1	1	Q12888	Tumor suppressor p53-binding protein 1 OS=Homo sapiens GN=TP53BP1 PE=1 SV=2 - [TP53B_HUMAN]	N-Term(Dimethyl); S4(Phospho); S9(Phospho); K12(Dimethyl)	1575.71	0.999898	T(3): 0.0; S(4): 100.0; S(9): 100.0	0				0	0.01707	301.06
EIESSPQYR	5	1	1	Q8WWM7	Ataxin-2-like protein OS=Homo sapiens GN=ATXN2L PE=1 SV=2 - [ATX2L_HUMAN]	N-Term(Dimethyl); S4(Phospho)	1216.53	0.499981	S(4): 50.0; S(5): 50.0; Y(8): 0.0	9.77231e+08	0.538556	-;-;-;-;-;-;-;-;-;-;-;-;-;-;-;-;-;-;-;-;-;-;-;-;-;-;-;-;-;-;1;-;-;-;-;-;-;-;-;-		0	0.002212	231.531
AALLKASPK	14	1	1	P50914	60S ribosomal protein L14 OS=Homo sapiens GN=RPL14 PE=1 SV=4 - [RL14_HUMAN]	N-Term(Dimethyl); K5(Dimethyl); S7(Phospho); K9(Dimethyl)	1062.63	1	S(7): 100.0	8.50905e+09	0.632635	-;-;-;-;-;1;-;-;-;-;-;-;-;-;-;-;-;1;1;1;-;-;-;-;-;-;-;-;-;-;-;-;-;1;1;1;-;-;-;-	4.49485	0	0.002264	443.45
LVEQANSPK	5	1	1	O95391	Pre-mRNA-splicing factor SLU7 OS=Homo sapiens GN=SLU7 PE=1 SV=2 - [SLU7_HUMAN]	N-Term(Dimethyl:2H(6)13C(2)); S7(Phospho); K9(Dimethyl:2H(6)13C(2))	1137.65	1	S(7): 100.0	3.27085e+08	1.83686	-;-;-;-;-;-;-;-;-;-;-;1;-;-;-;-;-;-;-;-;-;-;-;-;-;-;-;-;-;-;1;-;-;-;-;-;-;-;-;-	6.82257	0	0.006311	258.448
QITMEELVR	3	1	1	Q15149	Plectin OS=Homo sapiens GN=PLEC PE=1 SV=3 - [PLEC_HUMAN]	N-Term(Dimethyl:2H(6)13C(2)); T3(Phospho)	1234.63	1	T(3): 100.0	1.95582e+08	1.69065	-;-;-;-;-;-;-;-;-;-;-;-;-;-;-;-;-;-;-;-;-;-;-;-;-;-;-;-;-;-;1;-;-;-;-;-;-;-;-;-		0	0.0008202	274.512
ETQSPEQVK	9	1	1	Q9NYF8	Bcl-2-associated transcription factor 1 OS=Homo sapiens GN=BCLAF1 PE=1 SV=2 - [BCLF1_HUMAN]	N-Term(Dimethyl:2H(6)13C(2)); S4(Phospho); K9(Dimethyl:2H(6)13C(2))	1197.63	0.999925	T(2): 0.0; S(4): 100.0	1.26635e+09	5.17873	-;-;-;-;-;-;-;-;-;-;1;1;-;-;-;-;-;-;-;-;-;-;-;-;-;-;-;-;-;-;1;-;-;-;-;-;-;-;-;-	4.08136	0	0.03345	231.531
DFSPEALK	2	1	1	O15372	Eukaryotic translation initiation factor 3 subunit H OS=Homo sapiens GN=EIF3H PE=1 SV=1 - [EIF3H_HUMAN]	N-Term(Dimethyl); S3(Phospho); K8(Dimethyl)	1042.49	1	S(3): 100.0	2.37221e+08				0	0.04178	209.71
LGMLSPEGTCK	3	1	1	P49327	Fatty acid synthase OS=Homo sapiens GN=FASN PE=1 SV=3 - [FAS_HUMAN]	N-Term(Dimethyl:2H(6)13C(2)); S5(Phospho); C10(Carbamidomethyl); K11(Dimethyl:2H(6)13C(2))	1344.69	1	S(5): 100.0; T(9): 0.0	225973520	0.985778	-;-;-;-;-;-;-;-;-;-;-;-;-;-;-;-;-;-;-;-;-;-;-;-;-;-;-;-;-;-;1;-;-;-;-;-;-;-;-;-		0	0.007709	278.293
TEVSPVPR	1	1	1	O43159	Ribosomal RNA-processing protein 8 OS=Homo sapiens GN=RRP8 PE=1 SV=2 - [RRP8_HUMAN]	N-Term(Dimethyl); S4(Phospho)	992.481	1	T(1): 0.0; S(4): 100.0	0				0	0.006038	232.385
VGNESPVQELK	3	1	1	Q5JSH3	WD repeat-containing protein 44 OS=Homo sapiens GN=WDR44 PE=1 SV=1 - [WDR44_HUMAN]	N-Term(Dimethyl); S5(Phospho); K11(Dimethyl)	1335.65	1	S(5): 100.0	323598571	0.921161	-;-;-;-;-;-;-;-;-;-;-;-;-;-;-;-;-;-;-;-;-;-;-;-;-;-;-;-;-;-;1;-;-;-;-;-;-;-;-;-		0	0.0008799	314.113
SGDEMIFDPTMSK	1	1	1	P20042	Eukaryotic translation initiation factor 2 subunit 2 OS=Homo sapiens GN=EIF2S2 PE=1 SV=2 - [IF2B_HUMAN]	N-Term(Dimethyl:2H(6)13C(2)); S1(Phospho); K13(Dimethyl:2H(6)13C(2))	1609.75	1	S(1): 100.0; T(10): 0.0; S(12): 0.0	0				0	0.003326	224.057
VIETPENDFK	3	1	1	Q9H0G5	Nuclear speckle splicing regulatory protein 1 OS=Homo sapiens GN=NSRP1 PE=1 SV=1 - [NSRP1_HUMAN]	N-Term(Dimethyl:2H(6)13C(2)); T4(Phospho); K10(Dimethyl:2H(6)13C(2))	1343.71	1	T(4): 100.0	5.24411e+08	0.844754	-;-;-;-;-;-;-;-;-;-;-;-;-;-;-;-;-;-;-;-;-;-;-;-;-;-;-;-;-;-;1;-;-;-;-;-;-;-;-;-		0	2.126e-06	294.868
TQAPPTPDK	5	1	1	Q9Y666	Solute carrier family 12 member 7 OS=Homo sapiens GN=SLC12A7 PE=1 SV=3 - [S12A7_HUMAN]	N-Term(Dimethyl:2H(6)13C(2)); T6(Phospho); K9(Dimethyl:2H(6)13C(2))	1106.61	1	T(1): 0.0; T(6): 100.0	1.96687e+08	1.29095	-;-;-;-;-;-;-;-;-;-;-;-;-;-;-;-;-;-;-;-;-;-;-;-;-;-;-;-;-;-;1;-;-;-;-;-;-;-;-;-		0	0.02088	252.842
TTIFSPEGR	2	1	1	P25789	Proteasome subunit alpha type-4 OS=Homo sapiens GN=PSMA4 PE=1 SV=1 - [PSA4_HUMAN]	N-Term(Dimethyl:2H(6)13C(2)); S5(Phospho)	1123.56	1	T(1): 0.0; T(2): 0.0; S(5): 100.0	174784116				0	0.007843	215.544
LISISGK	16	2	1	P06748	Nucleophosmin OS=Homo sapiens GN=NPM1 PE=1 SV=2 - [NPM_HUMAN]	N-Term(Dimethyl:2H(6)13C(2)); S3(Phospho); K7(Dimethyl:2H(6)13C(2))	869.568	1	S(3): 100.0; S(5): 0.0	3.2106e+08	7.58545	-;-;-;-;-;-;-;-;-;-;1;1;-;-;-;-;-;-;-;-;-;-;-;-;-;-;-;-;-;-;2;1;-;-;-;-;-;-;-;-	25.743	0	0.009207	154.712
ENDTVTISPK	2	1	1	Q9UGU0	Transcription factor 20 OS=Homo sapiens GN=TCF20 PE=1 SV=3 - [TCF20_HUMAN]	N-Term(Dimethyl:2H(6)13C(2)); S8(Phospho); K10(Dimethyl:2H(6)13C(2))	1255.68	0.999999	T(4): 0.0; T(6): 0.0; S(8): 100.0	1.03403e+08				0	0.001887	301.721
LIPGPLSPVAR	6	1	1	P48634	Protein PRRC2A OS=Homo sapiens GN=PRRC2A PE=1 SV=3 - [PRC2A_HUMAN]	N-Term(Dimethyl:2H(6)13C(2)); S7(Phospho)	1235.73	1	S(7): 100.0	566392344				0	0.003026	393.073
IQSSLSSASPSK	2	1	1	Q5W0B1	RING finger protein 219 OS=Homo sapiens GN=RNF219 PE=1 SV=1 - [RN219_HUMAN]	N-Term(Dimethyl); S9(Phospho); K12(Dimethyl)	1327.65	0.49199	S(3): 0.0; S(4): 0.0; S(6): 0.8; S(7): 49.2; S(9): 49.2; S(11): 0.8	1.35903e+08	0.340013	-;-;-;-;-;-;-;-;-;-;-;-;-;-;-;-;-;-;-;-;-;-;-;-;-;-;-;-;-;-;1;-;-;-;-;-;-;-;-;-		0	0.002243	180.76
MGANSLER	2	1	1	P52272	Heterogeneous nuclear ribonucleoprotein M OS=Homo sapiens GN=HNRNPM PE=1 SV=3 - [HNRPM_HUMAN]	N-Term(Dimethyl:2H(6)13C(2)); S5(Phospho)	993.461	1	S(5): 100.0	1.15724e+08	1.94886	-;-;-;-;-;-;-;-;-;-;-;-;-;-;-;-;-;-;-;-;-;-;-;-;-;-;-;-;-;-;1;-;-;-;-;-;-;-;-;-		0	0.0101	181.572
VGNESPVQELK	1	1	1	Q5JSH3	WD repeat-containing protein 44 OS=Homo sapiens GN=WDR44 PE=1 SV=1 - [WDR44_HUMAN]	N-Term(Dimethyl:2H(6)13C(2)); S5(Phospho); K11(Dimethyl:2H(6)13C(2))	1351.74	1	S(5): 100.0	0				0	0.0002362	279.498
VSSPTVNTTLR	3	1	1	Q9NSK0	Kinesin light chain 4 OS=Homo sapiens GN=KLC4 PE=1 SV=3 - [KLC4_HUMAN]	N-Term(Dimethyl); S3(Phospho)	1282.64	0.999864	S(2): 0.0; S(3): 100.0; T(5): 0.0; T(8): 0.0; T(9): 0.0	124154780	0.535534	-;-;-;-;-;-;-;-;-;-;-;-;-;-;-;-;-;-;-;-;-;-;-;-;-;-;-;-;-;-;1;-;-;-;-;-;-;-;-;-		0	0.01436	201.411
GPQPPTVSPIR	19	1	1	P46087	Probable 28S rRNA (cytosine(4447)-C(5))-methyltransferase OS=Homo sapiens GN=NOP2 PE=1 SV=2 - [NOP2_HUMAN]	N-Term(Dimethyl:2H(6)13C(2)); S8(Phospho)	1264.68	0.999944	T(6): 0.0; S(8): 100.0	1.108e+09	1.33989	-;1;-;-;-;-;-;-;-;-;1;-;-;-;-;-;-;-;-;-;-;-;-;-;-;-;-;-;-;-;-;-;-;-;-;-;-;-;-;-	15.6018	0	6.947e-05	335.542
SGLTVPTSPK	6	1	1	Q53EL6	Programmed cell death protein 4 OS=Homo sapiens GN=PDCD4 PE=1 SV=2 - [PDCD4_HUMAN]	N-Term(Dimethyl:2H(6)13C(2)); S8(Phospho); K10(Dimethyl:2H(6)13C(2))	1138.67	0.991167	S(1): 0.0; T(4): 0.0; T(7): 0.9; S(8): 99.1	2.13882e+09	1.37409	-;-;-;-;-;-;-;-;-;-;1;1;-;-;-;-;-;-;-;-;-;-;-;-;-;-;-;-;-;-;-;1;-;-;-;-;-;-;-;-	12.6281	0	0.0002301	242.726
LDTGPQSLSGK	2	1	1	P35269	General transcription factor IIF subunit 1 OS=Homo sapiens GN=GTF2F1 PE=1 SV=2 - [T2FA_HUMAN]	N-Term(Dimethyl:2H(6)13C(2)); S9(Phospho); K11(Dimethyl:2H(6)13C(2))	1254.69	0.999907	T(3): 0.0; S(7): 0.0; S(9): 100.0	1.77367e+08				0	0.02351	241.723
NLSNEELTK	2	1	1	Q0JRZ9	FCH domain only protein 2 OS=Homo sapiens GN=FCHO2 PE=1 SV=2 - [FCHO2_HUMAN]	N-Term(Dimethyl:2H(6)13C(2)); S3(Phospho); K9(Dimethyl:2H(6)13C(2))	1199.65	1	S(3): 100.0; T(8): 0.0	1.9597e+08	1.31102	-;-;-;-;-;-;-;-;-;-;-;-;-;-;-;-;-;-;-;-;-;-;-;-;-;-;-;-;-;-;1;-;-;-;-;-;-;-;-;-		0	1.651e-05	166.016
LGAGGGSPEK	6	1	1	Q9UNE7	E3 ubiquitin-protein ligase CHIP OS=Homo sapiens GN=STUB1 PE=1 SV=2 - [CHIP_HUMAN]	N-Term(Dimethyl:2H(6)13C(2)); S7(Phospho); K10(Dimethyl:2H(6)13C(2))	1024.57	1	S(7): 100.0	9.2178e+08	1.46033	-;-;-;-;-;-;-;-;-;-;1;-;-;-;-;-;-;-;-;-;-;-;-;-;-;-;-;-;-;-;1;1;-;-;-;-;-;-;-;-	1.69792	0	0.003831	216.485
SGLTVPTSPK	5	1	1	Q53EL6	Programmed cell death protein 4 OS=Homo sapiens GN=PDCD4 PE=1 SV=2 - [PDCD4_HUMAN]	N-Term(Dimethyl); S8(Phospho); K10(Dimethyl)	1122.58	0.991517	S(1): 0.0; T(4): 0.0; T(7): 0.8; S(8): 99.2	1.43603e+09	1.11942	-;-;-;-;-;-;-;-;-;-;-;-;-;-;-;-;-;-;-;-;-;-;-;-;-;-;-;-;-;-;1;-;-;-;-;-;-;-;-;1	46.7405	0	0.02899	245.364
VVGQTTPESFEK	3	1	1	Q02952	A-kinase anchor protein 12 OS=Homo sapiens GN=AKAP12 PE=1 SV=4 - [AKA12_HUMAN]	N-Term(Dimethyl:2H(6)13C(2)); T6(Phospho); K12(Dimethyl:2H(6)13C(2))	1473.78	0.999927	T(5): 0.0; T(6): 100.0; S(9): 0.0	334798662				0	0.001724	296.355
NLQTVNVDEN	3	1	1	P62899	60S ribosomal protein L31 OS=Homo sapiens GN=RPL31 PE=1 SV=1 - [RL31_HUMAN]	N-Term(Dimethyl:2H(6)13C(2))	1181.62			5.03553e+08	1.35588	-;-;-;-;-;-;-;-;-;-;-;-;-;-;-;-;-;-;-;-;-;-;-;-;-;-;-;-;1;-;1;-;-;-;-;-;-;-;-;-	0.476326	0	0.001654
GEAPGAETPSLR	2	1	1	Q9BVT8	Transmembrane and ubiquitin-like domain-containing protein 1 OS=Homo sapiens GN=TMUB1 PE=1 SV=1 - [TMUB1_HUMAN]	N-Term(Dimethyl:2H(6)13C(2)); T8(Phospho)	1300.63	0.999907	T(8): 100.0; S(10): 0.0	112831733				0	0.00468	329.745
TAPPASPEAR	4	1	1	Q96JM3	Chromosome alignment-maintaining phosphoprotein 1 OS=Homo sapiens GN=CHAMP1 PE=1 SV=2 - [CHAP1_HUMAN]	N-Term(Dimethyl:2H(6)13C(2)); S6(Phospho)	1112.55	1	T(1): 0.0; S(6): 100.0	900320888	2.96569	-;-;-;-;-;-;-;-;-;-;-;-;-;-;-;-;-;-;-;-;-;-;-;-;-;-;-;-;-;-;1;1;-;-;-;-;-;-;-;-	11.0171	0	0.01886	292.61
TEVSPVPR	4	1	1	O43159	Ribosomal RNA-processing protein 8 OS=Homo sapiens GN=RRP8 PE=1 SV=2 - [RRP8_HUMAN]	N-Term(Dimethyl:2H(6)13C(2)); S4(Phospho)	1000.52	1	T(1): 0.0; S(4): 100.0	404205276	1.6329	-;-;-;-;-;-;-;-;-;-;1;1;-;-;-;-;-;-;-;-;-;-;-;-;-;-;-;-;-;-;1;-;-;-;-;-;-;-;-;-	19.0768	0	0.02427	202.67
LVPQQLAH	3	1	1	P10606	Cytochrome c oxidase subunit 5B, mitochondrial OS=Homo sapiens GN=COX5B PE=1 SV=2 - [COX5B_HUMAN]	N-Term(Dimethyl:2H(6)13C(2))	941.596			2.52201e+09	1.56662	-;-;-;-;-;-;-;-;-;-;-;-;1;-;1;-;-;-;-;-;-;-;-;-;-;-;-;-;-;-;-;-;-;-;-;-;-;-;-;-	0.0436363	0	0.002395
DNEESEQPPVPGTPTLR	3	1	1	O15439	Multidrug resistance-associated protein 4 OS=Homo sapiens GN=ABCC4 PE=1 SV=3 - [MRP4_HUMAN]	N-Term(Dimethyl); T13(Phospho)	1973.89	0.989234	S(5): 0.0; T(13): 98.9; T(15): 1.1	2.17834e+08				0	0.02469	321.804
ADLNQGIGEPQSPSR	3	1	1	Q96C19	EF-hand domain-containing protein D2 OS=Homo sapiens GN=EFHD2 PE=1 SV=1 - [EFHD2_HUMAN]	N-Term(Dimethyl); S12(Phospho)	1676.76	0.999958	S(12): 100.0; S(14): 0.0	242816370				0	3.34e-13	418.436
IGEGTYGVVYK	6	3	2	P24941;P06493	Cyclin-dependent kinase 2 OS=Homo sapiens GN=CDK2 PE=1 SV=2 - [CDK2_HUMAN];Cyclin-dependent kinase 1 OS=Homo sapiens GN=CDK1 PE=1 SV=3 - [CDK1_HUMAN]	N-Term(Dimethyl:2H(6)13C(2)); Y6(Phospho); K11(Dimethyl:2H(6)13C(2))	1337.73	0.992378	T(5): 0.8; Y(6): 99.2; Y(10): 0.0	4.02823e+09				0	0.0002581	253.509
SCFESSPDPELK	13	1	1	Q9UQ35	Serine/arginine repetitive matrix protein 2 OS=Homo sapiens GN=SRRM2 PE=1 SV=2 - [SRRM2_HUMAN]	N-Term(Dimethyl:2H(6)13C(2)); C2(Carbamidomethyl); S6(Phospho); K12(Dimethyl:2H(6)13C(2))	1547.73	0.999934	S(1): 0.0; S(5): 0.0; S(6): 100.0	8.97642e+09	1.43205	-;-;-;-;-;-;-;-;-;-;1;-;-;-;-;-;-;-;-;-;-;-;-;-;-;-;-;-;-;-;-;-;-;-;-;-;-;-;-;-		0	0.0006959	345.073
VFDQQSSPMVTR	2	1	1	O15357	Phosphatidylinositol 3,4,5-trisphosphate 5-phosphatase 2 OS=Homo sapiens GN=INPPL1 PE=1 SV=2 - [SHIP2_HUMAN]	N-Term(Dimethyl:2H(6)13C(2)); S6(Phospho)	1510.71	0.5	S(6): 50.0; S(7): 50.0; T(11): 0.0	0				0	0.0005393	279.059
FSSPTEELDYR	1	1	1	O95359	Transforming acidic coiled-coil-containing protein 2 OS=Homo sapiens GN=TACC2 PE=1 SV=3 - [TACC2_HUMAN]	N-Term(Dimethyl:2H(6)13C(2)); S3(Phospho)	1459.65	0.999999	S(2): 0.0; S(3): 100.0; T(5): 0.0; Y(10): 0.0	0				0	0.0006335	276.385
AADPPAENSSAPEAEQGGAE	7	1	1	P67809	Nuclease-sensitive element-binding protein 1 OS=Homo sapiens GN=YBX1 PE=1 SV=3 - [YBOX1_HUMAN]	N-Term(Dimethyl)	1925.84			4.64016e+08				0	0.001607
EEPLSEEEPCTSTAIASPEKK	1	1	1	Q9Y2X3	Nucleolar protein 58 OS=Homo sapiens GN=NOP58 PE=1 SV=1 - [NOP58_HUMAN]	N-Term(Dimethyl:2H(6)13C(2)); S5(Phospho); C10(Carbamidomethyl); S17(Phospho); K20(Dimethyl:2H(6)13C(2)); K21(Dimethyl:2H(6)13C(2))	2600.25	1	S(5): 100.0; T(11): 0.0; S(12): 0.0; T(13): 0.0; S(17): 100.0	0				0	0.002879	480.239
EQSEVSVSPR	5	1	1	Q7L4I2	Arginine/serine-rich coiled-coil protein 2 OS=Homo sapiens GN=RSRC2 PE=1 SV=1 - [RSRC2_HUMAN]	N-Term(Dimethyl); S8(Phospho)	1225.55	1	S(3): 0.0; S(6): 0.0; S(8): 100.0	1.11961e+09	1.13662	-;-;-;-;-;-;-;-;-;-;-;-;-;-;-;-;-;-;-;-;-;-;-;-;-;-;-;-;-;-;1;-;-;-;-;-;-;-;-;-		0	0.0009001	355.255
IISVTPVK	3	1	1	Q29RF7	Sister chromatid cohesion protein PDS5 homolog A OS=Homo sapiens GN=PDS5A PE=1 SV=1 - [PDS5A_HUMAN]	N-Term(Dimethyl:2H(6)13C(2)); T5(Phospho); K8(Dimethyl:2H(6)13C(2))	1008.67	0.999999	S(3): 0.0; T(5): 100.0	1.12118e+08	1.36691	-;-;-;-;-;-;-;-;-;-;-;1;-;-;-;-;-;-;-;-;-;-;-;-;-;-;-;-;-;-;1;-;-;-;-;-;-;-;-;-	6.33282	0	0.02671	187.158
YFQINQDEEEEEDED	12	1	1	P35268	60S ribosomal protein L22 OS=Homo sapiens GN=RPL22 PE=1 SV=2 - [RL22_HUMAN]	N-Term(Dimethyl:2H(6)13C(2))	1967.81			571129097	1.89151	-;-;-;-;-;-;-;-;-;-;-;-;-;-;-;-;-;-;-;-;-;-;-;-;-;-;-;-;1;-;1;-;-;-;-;-;-;-;-;1	12.8193	0	0.01109
VFDQQSSPMVTR	2	1	1	O15357	Phosphatidylinositol 3,4,5-trisphosphate 5-phosphatase 2 OS=Homo sapiens GN=INPPL1 PE=1 SV=2 - [SHIP2_HUMAN]	N-Term(Dimethyl); S6(Phospho)	1502.67	0.5	S(6): 50.0; S(7): 50.0; T(11): 0.0	0				0	0.0003009	263.687
DISGPSPSK	4	1	1	Q96GX9	Methylthioribulose-1-phosphate dehydratase OS=Homo sapiens GN=APIP PE=1 SV=1 - [MTNB_HUMAN]	N-Term(Dimethyl:2H(6)13C(2)); S6(Phospho); K9(Dimethyl:2H(6)13C(2))	1039.56	0.999904	S(3): 0.0; S(6): 100.0; S(8): 0.0	691066967				0	0.02789	238.072
TLNMTTSPEEK	2	1	1	P49915	GMP synthase [glutamine-hydrolyzing] OS=Homo sapiens GN=GMPS PE=1 SV=1 - [GUAA_HUMAN]	N-Term(Dimethyl); S7(Phospho); K11(Dimethyl)	1386.62	0.992772	T(1): 0.0; T(5): 0.0; T(6): 0.7; S(7): 99.3	610053014	0.520226	-;-;-;-;-;-;-;-;-;-;-;-;-;-;-;-;-;-;-;-;-;-;-;-;-;-;-;-;-;-;1;-;-;-;-;-;-;-;-;-		0	1.677e-06	272.767
GAGSIAGASASPK	3	1	1	P15924	Desmoplakin OS=Homo sapiens GN=DSP PE=1 SV=3 - [DESP_HUMAN]	N-Term(Dimethyl:2H(6)13C(2)); S11(Phospho); K13(Dimethyl:2H(6)13C(2))	1225.68	0.5	S(4): 0.0; S(9): 50.0; S(11): 50.0	581679157				0	8.557e-08	241.649
TLNAETPKSSPLPAK	5	1	1	Q7L2J0	7SK snRNA methylphosphate capping enzyme OS=Homo sapiens GN=MEPCE PE=1 SV=1 - [MEPCE_HUMAN]	N-Term(Dimethyl:2H(6)13C(2)); T6(Phospho); K8(Dimethyl:2H(6)13C(2)); S10(Phospho); K15(Dimethyl:2H(6)13C(2))	1822.01	0.000102949	T(1): 0.0; T(6): 100.0; S(9): 100.0; S(10): 0.0	137567506	1.59257	-;-;-;-;-;-;-;-;-;-;-;-;-;-;-;-;-;-;-;-;-;-;-;-;-;-;-;-;-;-;1;1;-;-;-;-;-;-;-;-	0.559891	0	0.004682	409.225
ELASPVSPELR	3	1	1	Q5T4S7	E3 ubiquitin-protein ligase UBR4 OS=Homo sapiens GN=UBR4 PE=1 SV=1 - [UBR4_HUMAN]	N-Term(Dimethyl); S4(Phospho)	1305.65	1	S(4): 100.0; S(7): 0.0	136026820	0.694487	-;-;-;-;-;-;-;-;-;-;-;-;-;-;-;-;-;-;-;-;-;-;-;-;-;-;-;-;-;-;2;-;-;-;-;-;-;-;-;-		0	0.03654	256.934
FICVTPTTCSNTIDLPMSPR	4	1	1	P40763	Signal transducer and activator of transcription 3 OS=Homo sapiens GN=STAT3 PE=1 SV=2 - [STAT3_HUMAN]	N-Term(Dimethyl:2H(6)13C(2)); C3(Carbamidomethyl); C9(Carbamidomethyl); S18(Phospho)	2426.13	1	T(5): 0.0; T(7): 0.0; T(8): 0.0; S(10): 0.0; T(12): 0.0; S(18): 100.0	2.34094e+08	1.04781	-;-;-;-;-;-;-;-;-;-;-;-;-;-;-;-;-;-;-;-;-;-;-;-;-;-;-;-;-;-;1;-;-;-;-;-;-;-;-;-		0	0.0003563	317.492
ELSVEEQIK	2	1	1	Q9UHB6	LIM domain and actin-binding protein 1 OS=Homo sapiens GN=LIMA1 PE=1 SV=1 - [LIMA1_HUMAN]	N-Term(Dimethyl:2H(6)13C(2)); S3(Phospho); K9(Dimethyl:2H(6)13C(2))	1226.68	1	S(3): 100.0	1.63287e+08				0	0.01127	267.238
SLDGVTNDR	1	1	1	Q9UBM7	7-dehydrocholesterol reductase OS=Homo sapiens GN=DHCR7 PE=1 SV=1 - [DHCR7_HUMAN]	N-Term(Dimethyl:2H(6)13C(2)); S1(Phospho)	1092.51	1	S(1): 100.0; T(6): 0.0	0				0	0.012	162.425
ATVTPSPVK	19	1	1	Q9H1E3	Nuclear ubiquitous casein and cyclin-dependent kinase substrate 1 OS=Homo sapiens GN=NUCKS1 PE=1 SV=1 - [NUCKS_HUMAN]	N-Term(Dimethyl); T4(Phospho); S6(Phospho); K9(Dimethyl)	1115.52	1	T(2): 0.0; T(4): 100.0; S(6): 100.0	4.52488e+09	2.29395	-;1;-;-;-;-;-;-;-;-;-;-;-;-;-;-;-;-;-;-;-;-;-;-;-;-;-;-;-;-;-;-;-;-;-;-;-;-;-;-		0	0.01904	320.5
GPQPPTVSPIR	18	1	1	P46087	Probable 28S rRNA (cytosine(4447)-C(5))-methyltransferase OS=Homo sapiens GN=NOP2 PE=1 SV=2 - [NOP2_HUMAN]	N-Term(Dimethyl); S8(Phospho)	1256.64	0.5	T(6): 50.0; S(8): 50.0	947514000	1.19837	-;-;-;-;-;-;-;-;-;-;-;-;-;-;-;-;-;-;-;-;-;-;-;-;-;-;-;-;-;-;1;1;-;-;-;-;-;-;-;-	6.76615	0	0.004948	245.763
AVTTPGK	4	1	1	P19338	Nucleolin OS=Homo sapiens GN=NCL PE=1 SV=3 - [NUCL_HUMAN]	N-Term(Dimethyl:2H(6)13C(2)); T4(Phospho); K7(Dimethyl:2H(6)13C(2))	825.505	0.991061	T(3): 0.9; T(4): 99.1	8.99009e+07				0	0.0009213	164.003
SLSPIIGK	4	1	1	Q9H4G0	Band 4.1-like protein 1 OS=Homo sapiens GN=EPB41L1 PE=1 SV=2 - [E41L1_HUMAN]	N-Term(Dimethyl:2H(6)13C(2)); S3(Phospho); K8(Dimethyl:2H(6)13C(2))	966.622	1	S(1): 0.0; S(3): 100.0	2.29143e+08	0.753084	-;-;-;-;-;-;-;-;-;-;-;-;-;-;-;-;-;-;-;-;-;-;-;-;-;-;-;-;-;-;1;1;-;-;-;-;-;-;-;-	1.56071	0	0.002516	216.509
AQVPGPLTPEMEAR	1	1	1	Q9H8Y5	Ankyrin repeat and zinc finger domain-containing protein 1 OS=Homo sapiens GN=ANKZF1 PE=1 SV=1 - [ANKZ1_HUMAN]	N-Term(Dimethyl:2H(6)13C(2)); T8(Phospho)	1611.8	1	T(8): 100.0	0				0	0.01814	401.699
SLSYSPVER	3	1	1	Q9UQ35	Serine/arginine repetitive matrix protein 2 OS=Homo sapiens GN=SRRM2 PE=1 SV=2 - [SRRM2_HUMAN]	N-Term(Dimethyl:2H(6)13C(2)); S5(Phospho)	1153.57	0.999999	S(1): 0.0; S(3): 0.0; Y(4): 0.0; S(5): 100.0	3.57717e+08	0.872385	-;-;-;-;-;-;-;-;-;-;-;-;-;-;-;-;-;-;-;-;-;-;-;-;-;-;-;-;-;-;1;-;-;-;-;-;-;-;-;-		0	0.00607	251.044
YQESPGIQMK	5	1	1	Q9UHI6	Probable ATP-dependent RNA helicase DDX20 OS=Homo sapiens GN=DDX20 PE=1 SV=2 - [DDX20_HUMAN]	N-Term(Dimethyl); S4(Phospho); K10(Dimethyl)	1316.6	1	Y(1): 0.0; S(4): 100.0	506421576	0.675285	-;-;-;-;-;-;-;-;-;-;1;1;-;-;-;-;-;-;-;-;-;-;-;-;-;-;-;-;-;-;-;-;-;-;-;-;-;-;-;-	10.6846	0	0.01208	213.361
LASPELER	1	2	1	P05412	Transcription factor AP-1 OS=Homo sapiens GN=JUN PE=1 SV=2 - [JUN_HUMAN]	N-Term(Dimethyl); S3(Phospho)	1022.49	1	S(3): 100.0	0				0	0.006658	189.177
LYTSAPNTSQGK	1	1	1	Q5QJE6	Deoxynucleotidyltransferase terminal-interacting protein 2 OS=Homo sapiens GN=DNTTIP2 PE=1 SV=2 - [TDIF2_HUMAN]	N-Term(Dimethyl); S9(Phospho); K12(Dimethyl)	1402.66	0.990735	Y(2): 0.0; T(3): 0.0; S(4): 0.0; T(8): 0.9; S(9): 99.1	0				0	0.01006	241.754
EYGSPLK	3	2	1	P21127	Cyclin-dependent kinase 11B OS=Homo sapiens GN=CDK11B PE=1 SV=3 - [CD11B_HUMAN]	N-Term(Dimethyl); S4(Phospho); K7(Dimethyl)	929.438	1	Y(2): 0.0; S(4): 100.0	3.06165e+08	1.68189	-;-;-;-;-;-;-;-;-;-;-;1;-;-;-;-;-;-;-;-;-;-;-;-;-;-;-;-;-;-;-;-;-;-;-;-;-;-;-;-		0	0.02115	186.229
EEPSQNDISPK	1	1	1	Q9NR30	Nucleolar RNA helicase 2 OS=Homo sapiens GN=DDX21 PE=1 SV=5 - [DDX21_HUMAN]	N-Term(Dimethyl:2H(6)13C(2)); S9(Phospho); K11(Dimethyl:2H(6)13C(2))	1395.7	1	S(4): 0.0; S(9): 100.0	0				0	0.0153	262.451
MQASIEK	9	1	1	P06748	Nucleophosmin OS=Homo sapiens GN=NPM1 PE=1 SV=2 - [NPM_HUMAN]	N-Term(Dimethyl); S4(Phospho); K7(Dimethyl)	942.437	1	S(4): 100.0	1.99353e+10	0.624593	-;1;-;-;-;-;-;-;-;-;-;1;-;-;-;-;-;-;-;-;-;-;-;-;-;-;-;-;-;-;-;-;-;-;-;-;-;-;-;-	0.450517	0	0.000125	200.503
AETSEGSGSAPAVPEASASPK	4	1	1	P51608	Methyl-CpG-binding protein 2 OS=Homo sapiens GN=MECP2 PE=1 SV=1 - [MECP2_HUMAN]	N-Term(Dimethyl:2H(6)13C(2)); S19(Phospho); K21(Dimethyl:2H(6)13C(2))	2082.03	0.5	T(3): 0.0; S(4): 0.0; S(7): 0.0; S(9): 0.0; S(17): 50.0; S(19): 50.0	239382382	1.95774	-;-;-;-;-;-;-;-;-;-;-;-;-;-;-;-;-;-;-;-;-;-;-;-;-;-;-;-;-;-;2;-;-;-;-;-;-;-;-;-		0	4.679e-14	325.495
TVDGSPMMK	4	1	1	O75781	Paralemmin-1 OS=Homo sapiens GN=PALM PE=1 SV=2 - [PALM_HUMAN]	N-Term(Dimethyl:2H(6)13C(2)); S5(Phospho); K9(Dimethyl:2H(6)13C(2))	1117.56	1	T(1): 0.0; S(5): 100.0	2.93227e+08	0.800997	-;-;-;-;-;-;-;-;-;-;-;-;-;-;-;-;-;-;-;-;-;-;-;-;-;-;-;-;-;-;1;-;-;-;-;-;-;-;-;-		0	0.006541	260.643
ATVTPSPVK	23	1	1	Q9H1E3	Nuclear ubiquitous casein and cyclin-dependent kinase substrate 1 OS=Homo sapiens GN=NUCKS1 PE=1 SV=1 - [NUCKS_HUMAN]	N-Term(Dimethyl:2H(6)13C(2)); T4(Phospho); S6(Phospho); K9(Dimethyl:2H(6)13C(2))	1131.6	1	T(2): 0.0; T(4): 100.0; S(6): 100.0	5295579157	1.14155	-;-;-;-;-;-;-;-;-;1;-;-;-;-;-;-;-;-;-;-;-;-;-;-;-;-;-;-;-;-;1;2;1;1;-;-;-;-;-;1	14.9014	0	0.005801	312.691
SYLLGNSSPR	6	1	1	P02545	Prelamin-A/C OS=Homo sapiens GN=LMNA PE=1 SV=1 - [LMNA_HUMAN]	N-Term(Dimethyl:2H(6)13C(2)); S7(Phospho)	1209.61	0.5	S(1): 0.0; Y(2): 0.0; S(7): 50.0; S(8): 50.0	1.58886e+08				0	0.001743	251.527
LNDSPTLK	3	1	1	Q9BYW2	Histone-lysine N-methyltransferase SETD2 OS=Homo sapiens GN=SETD2 PE=1 SV=3 - [SETD2_HUMAN]	N-Term(Dimethyl:2H(6)13C(2)); S4(Phospho); K8(Dimethyl:2H(6)13C(2))	1039.6	0.999999	S(4): 100.0; T(6): 0.0	225747103				0	0.01175	218.348
EIPSATQSPISK	3	1	1	Q9BQG0	Myb-binding protein 1A OS=Homo sapiens GN=MYBBP1A PE=1 SV=2 - [MBB1A_HUMAN]	N-Term(Dimethyl); S4(Phospho); S8(Phospho); K12(Dimethyl)	1473.66	0.991565	S(4): 100.0; T(6): 0.0; S(8): 99.2; S(11): 0.8	2.8181e+08	1.10008	-;-;-;-;-;-;-;-;-;1;-;-;-;-;-;-;-;-;-;-;-;-;-;-;-;-;-;-;-;-;-;-;-;-;-;-;-;-;-;-		0	0.06807	432.516
IMATPEQVGK	3	1	1	P12956	X-ray repair cross-complementing protein 6 OS=Homo sapiens GN=XRCC6 PE=1 SV=2 - [XRCC6_HUMAN]	N-Term(Dimethyl:2H(6)13C(2)); T4(Phospho); K10(Dimethyl:2H(6)13C(2))	1225.69	1	T(4): 100.0	242425244				0	9.178e-06	247.305
SLLSSPTK	6	1	1	Q92667	A-kinase anchor protein 1, mitochondrial OS=Homo sapiens GN=AKAP1 PE=1 SV=1 - [AKAP1_HUMAN]	N-Term(Dimethyl:2H(6)13C(2)); S5(Phospho); K8(Dimethyl:2H(6)13C(2))	984.595	0.992358	S(1): 0.0; S(4): 0.8; S(5): 99.2; T(7): 0.0	6.86779e+08	1.35402	-;-;-;-;-;-;-;-;-;-;-;1;-;-;-;-;-;-;-;-;-;-;-;-;-;-;-;-;-;-;1;-;-;-;-;-;-;-;-;-	7.18717	0	0.01427	248.417
DFSPEALK	2	1	1	O15372	Eukaryotic translation initiation factor 3 subunit H OS=Homo sapiens GN=EIF3H PE=1 SV=1 - [EIF3H_HUMAN]	N-Term(Dimethyl:2H(6)13C(2)); S3(Phospho); K8(Dimethyl:2H(6)13C(2))	1058.58	1	S(3): 100.0	150035008	0.718361	-;-;-;-;-;-;-;-;-;-;-;-;-;-;-;-;-;-;-;-;-;-;-;-;-;-;-;-;-;-;1;-;-;-;-;-;-;-;-;-		0	0.00124	227.078
VVELSPLK	2	1	1	Q8TEK3	Histone-lysine N-methyltransferase, H3 lysine-79 specific OS=Homo sapiens GN=DOT1L PE=1 SV=2 - [DOT1L_HUMAN]	N-Term(Dimethyl:2H(6)13C(2)); S5(Phospho); K8(Dimethyl:2H(6)13C(2))	1036.66	1	S(5): 100.0	9.21031e+07				0	0.02076	197.219
EYIPGQPPLSQSSDSSPTR	5	1	1	P07814	Bifunctional glutamate/proline--tRNA ligase OS=Homo sapiens GN=EPRS PE=1 SV=5 - [SYEP_HUMAN]	N-Term(Dimethyl:2H(6)13C(2)); S16(Phospho)	2162.02	0.992776	Y(2): 0.0; S(10): 0.0; S(12): 0.0; S(13): 0.0; S(15): 0.0; S(16): 99.3; T(18): 0.7	6.70279e+08	1.92312	-;-;-;-;-;-;-;-;-;-;-;-;-;-;-;-;-;-;-;-;-;-;-;-;-;-;-;-;-;-;-;-;-;-;-;-;-;-;-;1		0	1.28e-08	486.772
SLLSSPTK	7	1	1	Q92667	A-kinase anchor protein 1, mitochondrial OS=Homo sapiens GN=AKAP1 PE=1 SV=1 - [AKAP1_HUMAN]	N-Term(Dimethyl); S5(Phospho); K8(Dimethyl)	968.508	0.991973	S(1): 0.0; S(4): 0.8; S(5): 99.2; T(7): 0.0	5.34372e+08	1.40676	-;-;-;-;-;-;-;-;-;-;1;-;-;-;-;-;-;-;-;-;-;-;-;-;-;-;-;-;-;-;-;1;-;-;-;-;-;-;-;-	2.06476	0	0.002035	200.557
ETVNSPAIYK	2	1	1	Q9Y3A2	Probable U3 small nucleolar RNA-associated protein 11 OS=Homo sapiens GN=UTP11L PE=1 SV=2 - [UTP11_HUMAN]	N-Term(Dimethyl:2H(6)13C(2)); S5(Phospho); K10(Dimethyl:2H(6)13C(2))	1273.7	1	T(2): 0.0; S(5): 100.0; Y(9): 0.0	184153259	0.766968	-;-;-;-;-;-;-;-;-;-;-;-;-;-;-;-;-;-;-;-;-;-;-;-;-;-;-;-;-;-;1;-;-;-;-;-;-;-;-;-		0	0.002139	330.572
TAPPASPEAR	3	1	1	Q96JM3	Chromosome alignment-maintaining phosphoprotein 1 OS=Homo sapiens GN=CHAMP1 PE=1 SV=2 - [CHAP1_HUMAN]	N-Term(Dimethyl); S6(Phospho)	1104.51	1	T(1): 0.0; S(6): 100.0	3.35874e+08				0	9.319e-05	259.911
SDSSQPMLLR	2	1	1	P11532	Dystrophin OS=Homo sapiens GN=DMD PE=1 SV=3 - [DMD_HUMAN]	N-Term(Dimethyl:2H(6)13C(2)); S3(Phospho)	1249.6	0.999999	S(1): 0.0; S(3): 100.0; S(4): 0.0	307257972				0	0.0003264	281.305
AFLPVTSPNK	7	1	1	Q01151	CD83 antigen OS=Homo sapiens GN=CD83 PE=1 SV=1 - [CD83_HUMAN]	N-Term(Dimethyl:2H(6)13C(2)); S7(Phospho); K10(Dimethyl:2H(6)13C(2))	1225.72	0.990073	T(6): 1.0; S(7): 99.0	1.93489e+09	0.865729	-;-;-;-;-;-;-;-;-;-;-;-;-;-;-;-;-;-;-;-;-;-;-;-;-;-;-;-;-;-;1;-;-;-;-;-;-;-;-;-		0	0.0003137	249.351
LDTGSPEPETR	3	1	1	Q9Y2F5	Little elongation complex subunit 1 OS=Homo sapiens GN=ICE1 PE=1 SV=5 - [ICE1_HUMAN]	N-Term(Dimethyl:2H(6)13C(2)); S5(Phospho)	1317.61	0.99993	T(3): 0.0; S(5): 100.0; T(10): 0.0	2.94932e+08	4.29407	-;-;-;-;-;-;-;-;-;-;-;-;-;-;-;-;-;-;-;-;-;-;-;-;-;-;-;-;-;-;1;-;-;-;-;-;-;-;-;-		0	0.01875	266.393
EVSPEVVR	3	1	1	Q5T200	Zinc finger CCCH domain-containing protein 13 OS=Homo sapiens GN=ZC3H13 PE=1 SV=1 - [ZC3HD_HUMAN]	N-Term(Dimethyl:2H(6)13C(2)); S3(Phospho)	1030.54	1	S(3): 100.0	5.84406e+08	1.39952	-;-;-;-;-;-;-;-;-;-;-;-;-;-;-;-;-;-;-;-;-;-;-;-;-;-;-;-;-;-;1;-;-;-;-;-;-;-;-;-		0	0.005466	214.73
MSQPGSPSPK	8	1	1	Q14839	Chromodomain-helicase-DNA-binding protein 4 OS=Homo sapiens GN=CHD4 PE=1 SV=2 - [CHD4_HUMAN]	N-Term(Dimethyl:2H(6)13C(2)); S6(Phospho); K10(Dimethyl:2H(6)13C(2))	1167.61	0.990027	S(2): 0.0; S(6): 99.0; S(8): 1.0	8.93409e+08	2.18795	-;1;-;-;-;-;-;-;-;-;1;1;1;1;-;-;-;-;-;-;-;-;-;-;-;-;-;-;-;-;-;1;-;-;-;-;-;-;-;-	28.516	0	0.0007512	205.99
QILIACSPVSSVR	1	1	1	Q5QJE6	Deoxynucleotidyltransferase terminal-interacting protein 2 OS=Homo sapiens GN=DNTTIP2 PE=1 SV=2 - [TDIF2_HUMAN]	N-Term(Dimethyl:2H(6)13C(2)); C6(Carbamidomethyl); S7(Phospho)	1545.83	0.999998	S(7): 100.0; S(10): 0.0; S(11): 0.0	0				0	0.002804	333.399
MPFQTSPGGK	4	1	1	P51608	Methyl-CpG-binding protein 2 OS=Homo sapiens GN=MECP2 PE=1 SV=1 - [MECP2_HUMAN]	N-Term(Dimethyl:2H(6)13C(2)); S6(Phospho); K10(Dimethyl:2H(6)13C(2))	1201.63	0.990405	T(5): 1.0; S(6): 99.0	1.40844e+08	1.24084	-;-;-;-;-;-;-;-;-;-;-;-;-;-;-;-;-;-;-;-;-;-;-;-;-;-;-;-;-;-;-;1;-;-;-;-;-;-;-;-		0	0.03045	222.831
QSMDMSPIK	3	1	1	Q14562	ATP-dependent RNA helicase DHX8 OS=Homo sapiens GN=DHX8 PE=1 SV=1 - [DHX8_HUMAN]	N-Term(Dimethyl); S6(Phospho); K9(Dimethyl)	1172.51	1	S(2): 0.0; S(6): 100.0	5.14024e+08				0	0.01335	242.848
QVSASELHTSGILGPETLR	12	1	1	P58107	Epiplakin OS=Homo sapiens GN=EPPK1 PE=1 SV=2 - [EPIPL_HUMAN]	S3(Phospho)	2075.02	0.981025	S(3): 98.1; S(5): 1.9; T(9): 0.0; S(10): 0.0; T(17): 0.0	389285658				0	0.004542	247.452
DNEESEQPPVPGTPTLR	4	1	1	O15439	Multidrug resistance-associated protein 4 OS=Homo sapiens GN=ABCC4 PE=1 SV=3 - [MRP4_HUMAN]	N-Term(Dimethyl:2H(6)13C(2)); T13(Phospho)	1981.93	0.5	S(5): 0.0; T(13): 50.0; T(15): 50.0	3.01719e+08	1.38509	-;-;-;-;-;-;-;-;-;-;-;-;-;-;-;-;-;-;-;-;-;-;-;-;-;-;-;-;-;-;1;-;-;-;-;-;-;-;-;-		0	0.02171	265.383
SMSENAVR	3	1	1	Q9GZY8	Mitochondrial fission factor OS=Homo sapiens GN=MFF PE=1 SV=1 - [MFF_HUMAN]	N-Term(Dimethyl:2H(6)13C(2)); S1(Phospho)	1009.46	8.99527e-11	S(1): 0.0; S(3): 100.0	6.18342e+08	2.05136	-;-;-;-;-;-;-;-;-;-;-;1;-;-;-;-;-;-;-;-;-;-;-;-;-;-;-;-;-;-;1;-;-;-;-;-;-;-;-;-	6.10084	0	0.01491	117.888
LIPGPLSPVAR	5	1	1	P48634	Protein PRRC2A OS=Homo sapiens GN=PRRC2A PE=1 SV=3 - [PRC2A_HUMAN]	N-Term(Dimethyl); S7(Phospho)	1227.69	1	S(7): 100.0	4.9482e+08	1.22313	-;1;-;-;-;-;-;-;-;-;-;-;-;-;-;-;-;-;-;-;-;-;-;-;-;-;-;-;-;-;1;1;-;-;-;-;-;-;-;-	5.76813	0	6.69e-05	377.528
EISPGSGPGEIR	3	1	1	O43491	Band 4.1-like protein 2 OS=Homo sapiens GN=EPB41L2 PE=1 SV=1 - [E41L2_HUMAN]	N-Term(Dimethyl:2H(6)13C(2)); S3(Phospho)	1314.65	1	S(3): 100.0; S(6): 0.0	589972558	1.09937	-;-;-;-;-;-;-;-;-;-;-;-;-;-;-;-;-;-;-;-;-;-;-;-;-;-;-;-;-;-;1;-;-;-;-;-;-;-;-;-		0	5.606e-05	229.157
SSSEDAESLAPR	3	1	1	Q4G0J3	La-related protein 7 OS=Homo sapiens GN=LARP7 PE=1 SV=1 - [LARP7_HUMAN]	N-Term(Dimethyl:2H(6)13C(2)); S3(Phospho)	1364.61	0.999999	S(1): 0.0; S(2): 0.0; S(3): 100.0; S(8): 0.0	3.16985e+08	6.98067	-;-;-;-;-;-;-;-;-;-;-;-;-;-;-;-;-;-;-;-;-;-;-;-;-;-;-;-;-;-;1;-;-;-;-;-;-;-;-;-		0	1.133e-08	288.846
MFSPMEEK	2	1	1	Q9UHB7	AF4/FMR2 family member 4 OS=Homo sapiens GN=AFF4 PE=1 SV=1 - [AFF4_HUMAN]	N-Term(Dimethyl); S3(Phospho); K8(Dimethyl)	1134.46	1	S(3): 100.0	1.52637e+08				0	0.003007	160.375
SQQQPTPVTPK	4	1	1	O95251	Histone acetyltransferase KAT7 OS=Homo sapiens GN=KAT7 PE=1 SV=1 - [KAT7_HUMAN]	N-Term(Dimethyl:2H(6)13C(2)); T9(Phospho); K11(Dimethyl:2H(6)13C(2))	1362.76	1	S(1): 0.0; T(6): 0.0; T(9): 100.0	1.61691e+08	1.36025	-;-;-;-;-;-;-;-;-;-;-;-;-;-;-;-;-;-;-;-;-;-;-;-;-;-;-;-;-;-;1;1;-;-;-;-;-;-;-;-	17.7879	0	5.66e-06	294.506
YLSFTPPEK	3	1	1	Q13177	Serine/threonine-protein kinase PAK 2 OS=Homo sapiens GN=PAK2 PE=1 SV=3 - [PAK2_HUMAN]	N-Term(Dimethyl); S3(Phospho); K9(Dimethyl)	1217.59	1	Y(1): 0.0; S(3): 100.0; T(5): 0.0	364625539				0	0.01051	224.756
AAESETPGKSPEK	20	1	1	O76021	Ribosomal L1 domain-containing protein 1 OS=Homo sapiens GN=RSL1D1 PE=1 SV=3 - [RL1D1_HUMAN]	N-Term(Dimethyl); K9(Dimethyl); S10(Phospho); K13(Dimethyl)	1494.71	1	S(4): 0.0; T(6): 0.0; S(10): 100.0	8.39335e+08	1.08586	-;-;2;-;-;-;-;-;-;-;-;-;-;-;1;1;1;1;-;-;-;-;-;-;-;-;-;-;-;-;-;1;2;2;-;-;-;-;-;-	4.08429	0	1.31e-07	460.113
MSSPLADAK	3	1	1	P49790	Nuclear pore complex protein Nup153 OS=Homo sapiens GN=NUP153 PE=1 SV=2 - [NU153_HUMAN]	N-Term(Dimethyl); S3(Phospho); K9(Dimethyl)	1055.49	0.999941	S(2): 0.0; S(3): 100.0	1.00489e+08	1.69512	-;-;-;-;-;-;-;-;-;-;-;-;-;-;-;-;-;-;-;-;-;-;-;-;-;-;-;-;-;-;1;-;-;-;-;-;-;-;-;-		0	0.0002688	223.03
SIPLECPLSSPK	6	1	1	Q92667	A-kinase anchor protein 1, mitochondrial OS=Homo sapiens GN=AKAP1 PE=1 SV=1 - [AKAP1_HUMAN]	N-Term(Dimethyl); C6(Carbamidomethyl); S10(Phospho); K12(Dimethyl)	1463.72	0.999926	S(1): 0.0; S(9): 0.0; S(10): 100.0	6.57505e+08				0	0.009042	383.445
EPSEVPTPK	6	1	1	P17096	High mobility group protein HMG-I/HMG-Y OS=Homo sapiens GN=HMGA1 PE=1 SV=3 - [HMGA1_HUMAN]	N-Term(Dimethyl:2H(6)13C(2)); T7(Phospho); K9(Dimethyl:2H(6)13C(2))	1135.62	1	S(3): 0.0; T(7): 100.0	1.20818e+09	2.15713	-;-;-;-;-;-;-;-;-;-;-;-;-;-;-;-;-;-;-;-;-;-;-;-;-;-;-;-;-;-;1;-;-;-;-;-;-;-;-;-		0	0.03385	289.609
STEDLSPQK	2	1	1	Q96RT1	Protein LAP2 OS=Homo sapiens GN=ERBB2IP PE=1 SV=2 - [LAP2_HUMAN]	N-Term(Dimethyl:2H(6)13C(2)); S6(Phospho); K9(Dimethyl:2H(6)13C(2))	1156.6	1	S(1): 0.0; T(2): 0.0; S(6): 100.0	1.59856e+08	0.528141	-;-;-;-;-;-;-;-;-;-;-;-;-;-;-;-;-;-;-;-;-;-;-;-;-;-;-;-;-;-;1;-;-;-;-;-;-;-;-;-		0	0.007721	239.842
AFGPGLQGGSAGSPAR	6	1	1	P21333	Filamin-A OS=Homo sapiens GN=FLNA PE=1 SV=4 - [FLNA_HUMAN]	N-Term(Dimethyl:2H(6)13C(2)); S13(Phospho)	1545.76	1	S(10): 0.0; S(13): 100.0	9.97441e+08	1.12041	-;-;-;-;-;-;-;-;-;-;-;-;-;-;-;-;-;-;-;-;-;-;-;-;-;-;-;-;-;-;2;-;-;-;-;-;-;-;-;-		0	2.697e-06	479.824
TPISPLK	5	1	1	Q9NQW6	Actin-binding protein anillin OS=Homo sapiens GN=ANLN PE=1 SV=2 - [ANLN_HUMAN]	N-Term(Dimethyl); S4(Phospho); K7(Dimethyl)	891.495	1	T(1): 0.0; S(4): 100.0	1.01331e+09	0.957695	-;1;-;-;-;-;-;-;-;-;-;-;-;-;-;-;-;-;-;-;-;-;-;-;-;-;-;-;-;-;1;-;-;-;-;-;-;-;-;-	52.5708	0	0.002705	161.901
VTVESTPDLEK	2	1	1	Q14244	Ensconsin OS=Homo sapiens GN=MAP7 PE=1 SV=1 - [MAP7_HUMAN]	N-Term(Dimethyl); T6(Phospho); K11(Dimethyl)	1353.66	0.993067	T(2): 0.0; S(5): 0.7; T(6): 99.3	291482150				0	3.365e-07	259.676
HTAAPTDPADGPV	10	1	1	Q04941	Proteolipid protein 2 OS=Homo sapiens GN=PLP2 PE=1 SV=1 - [PLP2_HUMAN]	N-Term(Dimethyl)	1276.62			1645010270	1.37296	-;-;-;-;-;-;-;-;-;-;1;-;1;-;1;-;-;1;-;-;-;-;-;-;-;-;-;-;-;-;-;-;-;-;-;-;-;-;-;-	8.76149	0	0.007152
DGQVINETSQHHDDLE	18	1	1	P08670	Vimentin OS=Homo sapiens GN=VIM PE=1 SV=4 - [VIME_HUMAN]	N-Term(Dimethyl:2H(6)13C(2)); S9(Phospho)	1952.84	0.999902	T(8): 0.0; S(9): 100.0	3.33834e+09	1.7936	-;-;-;-;-;-;-;-;-;-;-;-;1;-;-;-;-;-;-;-;-;-;-;-;-;-;-;-;-;-;-;1;-;-;-;-;-;-;-;-	16.9782	0	5.439e-06	375.607
DISGPSPSK	5	1	1	Q96GX9	Methylthioribulose-1-phosphate dehydratase OS=Homo sapiens GN=APIP PE=1 SV=1 - [MTNB_HUMAN]	N-Term(Dimethyl); S6(Phospho); K9(Dimethyl)	1023.48	1	S(3): 0.0; S(6): 100.0; S(8): 0.0	717419453	0.914137	-;-;-;-;-;-;-;-;-;-;1;-;-;-;-;-;-;-;-;-;-;-;-;-;-;-;-;-;-;-;1;1;-;-;-;-;-;-;-;1	5.89908	0	0.0159	248.419
VTVESTPDLEK	2	1	1	Q14244	Ensconsin OS=Homo sapiens GN=MAP7 PE=1 SV=1 - [MAP7_HUMAN]	N-Term(Dimethyl:2H(6)13C(2)); T6(Phospho); K11(Dimethyl:2H(6)13C(2))	1369.74	0.991689	T(2): 0.0; S(5): 0.8; T(6): 99.2	2.3835e+08	0.825124	-;-;-;-;-;-;-;-;-;-;-;-;-;-;-;-;-;-;-;-;-;-;-;-;-;-;-;-;-;-;1;-;-;-;-;-;-;-;-;-		0	6.817e-09	247.882
QAASPLEPK	4	1	1	Q14980	Nuclear mitotic apparatus protein 1 OS=Homo sapiens GN=NUMA1 PE=1 SV=2 - [NUMA1_HUMAN]	N-Term(Dimethyl:2H(6)13C(2)); S4(Phospho); K9(Dimethyl:2H(6)13C(2))	1092.63	1	S(4): 100.0	614532525	0.9945	-;-;-;-;-;-;-;-;-;-;1;-;-;-;-;-;-;-;-;-;-;-;-;-;-;-;-;-;-;-;1;-;-;-;-;-;-;-;-;-	4.11178	0	0.01756	267.932
QAASPLEPK	2	1	1	Q14980	Nuclear mitotic apparatus protein 1 OS=Homo sapiens GN=NUMA1 PE=1 SV=2 - [NUMA1_HUMAN]	N-Term(Dimethyl); S4(Phospho); K9(Dimethyl)	1076.54	1	S(4): 100.0	6.37136e+08				0	0.002823	262.853
GLPPSMER	29	1	1	P38159	RNA-binding motif protein, X chromosome OS=Homo sapiens GN=RBMX PE=1 SV=3 - [RBMX_HUMAN]	N-Term(Dimethyl); S5(Phospho)	994.443	1	S(5): 100.0	3.76428e+08	4.2426	-;-;-;-;-;-;-;-;-;-;-;-;-;-;-;-;-;-;-;-;-;-;-;-;-;-;-;-;-;-;1;-;-;-;-;-;-;-;-;-		0	0.002872	234.492
DLAVPAALTPR	3	1	1	Q8TEM1	Nuclear pore membrane glycoprotein 210 OS=Homo sapiens GN=NUP210 PE=1 SV=3 - [PO210_HUMAN]	N-Term(Dimethyl); T9(Phospho)	1231.65	1	T(9): 100.0	1.84455e+08	1.92305	-;-;-;-;-;-;-;-;-;-;-;-;-;-;-;-;-;-;-;-;-;-;-;-;-;-;-;-;-;-;1;-;-;-;-;-;-;-;-;-		0	0.0002086	269.718
DVYLSPRDDGYSTK	19	2	2	Q96E39;P38159	RNA binding motif protein, X-linked-like-1 OS=Homo sapiens GN=RBMXL1 PE=1 SV=1 - [RMXL1_HUMAN];RNA-binding motif protein, X chromosome OS=Homo sapiens GN=RBMX PE=1 SV=3 - [RBMX_HUMAN]	N-Term(Dimethyl); S5(Phospho); K14(Dimethyl)	1751.79	1	Y(3): 0.0; S(5): 100.0; Y(11): 0.0; S(12): 0.0; T(13): 0.0	1.09427e+10				0	4.513e-06	463.627
LESPVAH	4	1	1	Q86TM6	E3 ubiquitin-protein ligase synoviolin OS=Homo sapiens GN=SYVN1 PE=1 SV=2 - [SYVN1_HUMAN]	N-Term(Dimethyl); S3(Phospho)	860.391	1	S(3): 100.0	433910118				0	0.04004	214.265
SLEVIPEK	2	1	1	Q9UPR0	Inactive phospholipase C-like protein 2 OS=Homo sapiens GN=PLCL2 PE=1 SV=2 - [PLCL2_HUMAN]	N-Term(Dimethyl:2H(6)13C(2)); S1(Phospho); K8(Dimethyl:2H(6)13C(2))	1066.64	1	S(1): 100.0	8.21491e+07				0	0.03054	185.221
AVVLPGGTATSPK	8	1	1	Q8N1G0	Zinc finger protein 687 OS=Homo sapiens GN=ZNF687 PE=1 SV=1 - [ZN687_HUMAN]	N-Term(Dimethyl:2H(6)13C(2)); S11(Phospho); K13(Dimethyl:2H(6)13C(2))	1349.8	0.99985	T(8): 0.0; T(10): 0.0; S(11): 100.0	8.31813e+08	1.03219	-;-;-;-;-;-;-;-;-;-;-;-;-;-;-;-;-;-;-;-;-;-;-;-;-;-;-;-;-;-;1;1;-;-;-;-;-;-;-;-	12.8363	0	0.02427	296.991
IGEGTYGVVYK	6	3	2	P24941;P06493	Cyclin-dependent kinase 2 OS=Homo sapiens GN=CDK2 PE=1 SV=2 - [CDK2_HUMAN];Cyclin-dependent kinase 1 OS=Homo sapiens GN=CDK1 PE=1 SV=3 - [CDK1_HUMAN]	N-Term(Dimethyl:2H(6)13C(2)); T5(Phospho); Y6(Phospho); K11(Dimethyl:2H(6)13C(2))	1417.7	1	T(5): 100.0; Y(6): 100.0; Y(10): 0.0	8.86924e+08				0	0.004277	327.558
GFGEYSRSPTF	6	1	1	Q6UWZ7	BRCA1-A complex subunit Abraxas OS=Homo sapiens GN=FAM175A PE=1 SV=2 - [F175A_HUMAN]	N-Term(Dimethyl:2H(6)13C(2)); S8(Phospho)	1363.61	1	Y(5): 0.0; S(6): 0.0; S(8): 100.0; T(10): 0.0	2.52972e+08	1.27436	-;-;-;-;-;-;-;-;-;-;-;-;-;-;-;-;-;-;-;-;-;-;-;-;-;-;-;-;-;-;1;1;-;-;-;-;-;-;-;-	12.5979	0	0.000539	382.887
SLESINSR	1	1	1	P62888	60S ribosomal protein L30 OS=Homo sapiens GN=RPL30 PE=1 SV=2 - [RL30_HUMAN]	N-Term(Dimethyl); S1(Phospho)	1013.47	1	S(1): 100.0; S(4): 0.0; S(7): 0.0	0				0	0.03105	142.415
AQTPPGPSLSGSK	7	1	1	Q9UQ35	Serine/arginine repetitive matrix protein 2 OS=Homo sapiens GN=SRRM2 PE=1 SV=2 - [SRRM2_HUMAN]	N-Term(Dimethyl:2H(6)13C(2)); T3(Phospho); K13(Dimethyl:2H(6)13C(2))	1378.75	1	T(3): 100.0; S(8): 0.0; S(10): 0.0; S(12): 0.0	713108753	1.73957	-;1;-;-;-;-;-;-;-;-;1;-;-;-;-;-;-;-;-;-;-;-;-;-;-;-;-;-;-;-;1;1;-;-;-;-;-;-;-;-	34.243	0	0.002427	268.244
TGPPPISPSK	4	1	1	Q14135	Transcription cofactor vestigial-like protein 4 OS=Homo sapiens GN=VGLL4 PE=1 SV=4 - [VGLL4_HUMAN]	N-Term(Dimethyl:2H(6)13C(2)); S7(Phospho); K10(Dimethyl:2H(6)13C(2))	1132.66	0.999961	T(1): 0.0; S(7): 100.0; S(9): 0.0	271362843	5.3348	-;-;-;-;-;-;-;-;-;-;-;-;-;-;-;-;-;-;-;-;-;-;-;-;-;-;-;-;-;-;1;1;-;-;-;-;-;-;-;-	89.6558	0	0.0001703	317.632
FTPPAESGSPSK	4	1	1	Q70E73	Ras-associated and pleckstrin homology domains-containing protein 1 OS=Homo sapiens GN=RAPH1 PE=1 SV=3 - [RAPH1_HUMAN]	N-Term(Dimethyl); S9(Phospho); K12(Dimethyl)	1340.61	0.984818	T(2): 0.0; S(7): 0.8; S(9): 98.5; S(11): 0.8	4.44853e+08				0	0.001589	285.538
INSAPPTETK	3	1	1	Q9NRL2	Bromodomain adjacent to zinc finger domain protein 1A OS=Homo sapiens GN=BAZ1A PE=1 SV=2 - [BAZ1A_HUMAN]	N-Term(Dimethyl); S3(Phospho); K10(Dimethyl)	1193.58	1	S(3): 100.0; T(7): 0.0; T(9): 0.0	148215909				0	0.02816	194.571
VERADGYEPPVQESV	4	1	1	P61247	40S ribosomal protein S3a OS=Homo sapiens GN=RPS3A PE=1 SV=2 - [RS3A_HUMAN]	N-Term(Dimethyl); S14(Phospho)	1782.78	1	Y(7): 0.0; S(14): 100.0	4.39921e+08	1.204	-;-;-;-;-;-;-;-;-;-;-;-;-;-;-;-;-;-;-;-;-;-;-;-;-;-;-;-;-;-;1;1;-;-;-;-;-;-;-;-	22.531	0	0.00143	398.537
ALPASETPK	4	1	1	O76021	Ribosomal L1 domain-containing protein 1 OS=Homo sapiens GN=RSL1D1 PE=1 SV=3 - [RL1D1_HUMAN]	N-Term(Dimethyl:2H(6)13C(2)); T7(Phospho); K9(Dimethyl:2H(6)13C(2))	1065.62	0.993364	S(5): 0.7; T(7): 99.3	9.799e+08	2.44643	-;-;-;-;-;-;-;-;-;-;-;-;-;-;-;-;-;-;-;-;-;-;-;-;-;-;-;-;-;-;1;-;-;-;-;-;-;-;-;-		0	0.001677	243.899
NMAPGAVCSPGESK	1	1	1	Q9C0C2	182 kDa tankyrase-1-binding protein OS=Homo sapiens GN=TNKS1BP1 PE=1 SV=4 - [TB182_HUMAN]	N-Term(Dimethyl); C8(Carbamidomethyl); S9(Phospho); K14(Dimethyl)	1540.65	0.999929	S(9): 100.0; S(13): 0.0	0				0	0.008556	359.807
APGLGVLSPSGEER	2	1	1	Q15746	Myosin light chain kinase, smooth muscle OS=Homo sapiens GN=MYLK PE=1 SV=4 - [MYLK_HUMAN]	N-Term(Dimethyl); S8(Phospho)	1476.71	0.999844	S(8): 100.0; S(10): 0.0	2.56872e+08				0	0.007084	255.022
SGYHDDSDEDLLE	2	1	1	Q99523	Sortilin OS=Homo sapiens GN=SORT1 PE=1 SV=3 - [SORT_HUMAN]	N-Term(Dimethyl:2H(6)13C(2)); S7(Phospho)	1610.63	0.499984	S(1): 50.0; Y(3): 0.0; S(7): 50.0	746288496				0	0.007124	379.675
LAVISDSGEK	1	1	1	Q03164	Histone-lysine N-methyltransferase 2A OS=Homo sapiens GN=KMT2A PE=1 SV=5 - [KMT2A_HUMAN]	N-Term(Dimethyl:2H(6)13C(2)); S7(Phospho); K10(Dimethyl:2H(6)13C(2))	1170.66	0.999905	S(5): 0.0; S(7): 100.0	0				0	0.007213	254.255
VERADGYEPPVQESV	3	1	1	P61247	40S ribosomal protein S3a OS=Homo sapiens GN=RPS3A PE=1 SV=2 - [RS3A_HUMAN]	N-Term(Dimethyl:2H(6)13C(2)); S14(Phospho)	1790.84	1	Y(7): 0.0; S(14): 100.0	4.44356e+08				0	0.002873	348.936
NTDVAQSPEAPKQEAPAK	17	1	1	Q9P2E9	Ribosome-binding protein 1 OS=Homo sapiens GN=RRBP1 PE=1 SV=4 - [RRBP1_HUMAN]	N-Term(Dimethyl); S7(Phospho); K12(Dimethyl); K18(Dimethyl)	2045	1	T(2): 0.0; S(7): 100.0	8.93952e+08	0.75147	-;2;2;-;-;-;-;-;-;-;-;-;-;-;1;1;-;-;-;-;-;-;-;-;-;-;-;-;-;-;1;2;2;1;-;-;-;-;-;-	9.47803	0	6.064e-08	590.357
MGLSMER	1	1	1	P52272	Heterogeneous nuclear ribonucleoprotein M OS=Homo sapiens GN=HNRNPM PE=1 SV=3 - [HNRPM_HUMAN]	N-Term(Dimethyl); S4(Phospho)	931.377	1	S(4): 100.0	0				0	0.02648	205.957
LDNTPASPPRSPAEPNDIPIAK	3	1	1	O95359	Transforming acidic coiled-coil-containing protein 2 OS=Homo sapiens GN=TACC2 PE=1 SV=3 - [TACC2_HUMAN]	N-Term(Dimethyl); S7(Phospho); S11(Phospho); K22(Dimethyl)	2516.18	1	T(4): 0.0; S(7): 100.0; S(11): 100.0	3.39853e+08	1.61426	-;-;-;-;-;-;-;-;-;-;-;-;-;-;-;-;-;-;-;-;-;-;-;-;-;-;-;-;-;-;1;-;-;-;-;-;-;-;-;-		0	1.89e-07	336.255
ESSPIPSPTSDRK	12	1	1	Q01082	Spectrin beta chain, non-erythrocytic 1 OS=Homo sapiens GN=SPTBN1 PE=1 SV=2 - [SPTB2_HUMAN]	N-Term(Dimethyl:2H(6)13C(2)); S3(Phospho); S7(Phospho); K13(Dimethyl:2H(6)13C(2))	1632.78	0.974494	S(2): 0.0; S(3): 100.0; S(7): 97.5; T(9): 1.3; S(10): 1.3	945714559	1.94448	-;1;-;-;-;-;-;-;-;-;-;-;-;-;-;-;-;-;-;-;-;-;-;-;-;-;-;-;-;-;-;1;-;-;-;-;-;-;-;-	10.4008	0	0.001398	319.357
FEPESPGFESR	2	1	1	Q9H5H4	Zinc finger protein 768 OS=Homo sapiens GN=ZNF768 PE=1 SV=2 - [ZN768_HUMAN]	N-Term(Dimethyl:2H(6)13C(2)); S5(Phospho)	1397.62	1	S(5): 100.0; S(10): 0.0	111292608				0	0.01033	352.443
LSPSPSSR	5	2	2	P20700;Q03252	Lamin-B1 OS=Homo sapiens GN=LMNB1 PE=1 SV=2 - [LMNB1_HUMAN];Lamin-B2 OS=Homo sapiens GN=LMNB2 PE=1 SV=3 - [LMNB2_HUMAN]	N-Term(Dimethyl:2H(6)13C(2)); S4(Phospho)	946.479	1	S(2): 0.0; S(4): 100.0; S(6): 0.0; S(7): 0.0	2.89674e+09				0	0.02835	230.868
VMIGSPK	4	1	1	Q68CZ2	Tensin-3 OS=Homo sapiens GN=TNS3 PE=1 SV=2 - [TENS3_HUMAN]	N-Term(Dimethyl:2H(6)13C(2)); S5(Phospho); K7(Dimethyl:2H(6)13C(2))	883.529	1	S(5): 100.0	1.90519e+08	0.953728	-;-;-;-;-;-;-;-;-;-;-;-;-;-;-;-;-;-;-;-;-;-;-;-;-;-;-;-;-;-;1;1;-;-;-;-;-;-;-;-	1.64794	0	0.001353	182.714
EIESSPQYR	2	1	1	Q8WWM7	Ataxin-2-like protein OS=Homo sapiens GN=ATXN2L PE=1 SV=2 - [ATX2L_HUMAN]	N-Term(Dimethyl:2H(6)13C(2)); S5(Phospho)	1224.57	0.5	S(4): 50.0; S(5): 50.0; Y(8): 0.0	5.26564e+08				0	0.006365	251.044
LTTTGQVTSPVK	3	1	1	P49916	DNA ligase 3 OS=Homo sapiens GN=LIG3 PE=1 SV=2 - [DNLI3_HUMAN]	N-Term(Dimethyl:2H(6)13C(2)); S9(Phospho); K12(Dimethyl:2H(6)13C(2))	1383.81	0.984964	T(2): 0.0; T(3): 0.0; T(4): 0.0; T(8): 1.5; S(9): 98.5	1.43883e+07				0	0.005043	184.323
SSSPVNVKK	13	1	1	Q00839	Heterogeneous nuclear ribonucleoprotein U OS=Homo sapiens GN=HNRNPU PE=1 SV=6 - [HNRPU_HUMAN]	S3(Phospho); K8(Dimethyl); K9(Dimethyl)	1081.57	0.999999	S(1): 0.0; S(2): 0.0; S(3): 100.0	1.44502e+08				0	0.0001152	205.341
ALVVPEPEPDSDSNQER	3	1	1	Q5VTR2	E3 ubiquitin-protein ligase BRE1A OS=Homo sapiens GN=RNF20 PE=1 SV=2 - [BRE1A_HUMAN]	N-Term(Dimethyl:2H(6)13C(2)); S13(Phospho)	1997.93	0.999961	S(11): 0.0; S(13): 100.0	4.41711e+08				0	5.964e-10	457.363
AGGPTTPLSPTRLSR	4	1	1	P20700	Lamin-B1 OS=Homo sapiens GN=LMNB1 PE=1 SV=2 - [LMNB1_HUMAN]	N-Term(Dimethyl:2H(6)13C(2)); T5(Phospho); S9(Phospho)	1706.84	0.012539	T(5): 1.3; T(6): 98.7; S(9): 100.0; T(11): 0.0; S(14): 0.0	8.13948e+08	0.999901	-;1;-;-;-;-;-;-;-;-;-;-;-;-;-;-;-;-;-;-;-;-;-;-;-;-;-;-;-;-;-;-;-;-;-;-;-;-;-;-		0	0.005686	262.905
SALSPSKSPAK	3	2	1	P49792	E3 SUMO-protein ligase RanBP2 OS=Homo sapiens GN=RANBP2 PE=1 SV=2 - [RBP2_HUMAN]	N-Term(Dimethyl:2H(6)13C(2)); S4(Phospho); K7(Dimethyl:2H(6)13C(2)); S8(Phospho); K11(Dimethyl:2H(6)13C(2))	1340.76	0.99989	S(1): 0.0; S(4): 100.0; S(6): 0.0; S(8): 100.0	5.24485e+08	1.01357	-;1;-;-;-;-;-;-;-;-;-;-;-;-;-;-;-;-;-;-;-;-;-;-;-;-;-;-;-;-;-;-;-;-;-;-;-;-;-;-		0	0.04037	382.128
LPDLSPVENK	4	1	1	Q9Y520	Protein PRRC2C OS=Homo sapiens GN=PRRC2C PE=1 SV=4 - [PRC2C_HUMAN]	N-Term(Dimethyl:2H(6)13C(2)); S5(Phospho); K10(Dimethyl:2H(6)13C(2))	1263.72	1	S(5): 100.0	4.98986e+08				0	0.01145	270.885
EYIPGQPPLSQSSDSSPTR	6	1	1	P07814	Bifunctional glutamate/proline--tRNA ligase OS=Homo sapiens GN=EPRS PE=1 SV=5 - [SYEP_HUMAN]	N-Term(Dimethyl); S15(Phospho)	2153.98	0.497953	Y(2): 0.0; S(10): 0.0; S(12): 0.0; S(13): 0.0; S(15): 49.8; S(16): 49.8; T(18): 0.4	358846906	1.86191	-;-;-;-;-;-;-;-;-;-;-;-;-;-;-;-;-;-;-;-;-;-;-;-;-;-;-;-;-;-;1;-;-;-;-;-;-;-;-;-		0	1.469e-09	411.485
VQAGPGSPR	5	1	1	Q6PK04	Coiled-coil domain-containing protein 137 OS=Homo sapiens GN=CCDC137 PE=1 SV=1 - [CC137_HUMAN]	N-Term(Dimethyl:2H(6)13C(2)); S7(Phospho)	984.505	1	S(7): 100.0	3.81914e+08	1.41612	-;-;-;-;-;-;-;-;-;-;-;1;-;-;-;-;-;-;-;-;-;-;-;-;-;-;-;-;-;-;-;-;-;-;-;-;-;-;-;-		0	0.01036	204.948
ELPPSPEK	14	1	1	P27816	Microtubule-associated protein 4 OS=Homo sapiens GN=MAP4 PE=1 SV=3 - [MAP4_HUMAN]	N-Term(Dimethyl:2H(6)13C(2)); S5(Phospho); K8(Dimethyl:2H(6)13C(2))	1048.59	1	S(5): 100.0	252703916	0.817265	-;-;-;-;-;-;-;-;-;-;-;-;-;-;-;-;-;-;-;-;-;-;-;-;-;-;-;-;-;-;1;-;-;-;-;-;-;-;-;-		0	0.001809	271.579
EVSPEVVR	1	1	1	Q5T200	Zinc finger CCCH domain-containing protein 13 OS=Homo sapiens GN=ZC3H13 PE=1 SV=1 - [ZC3HD_HUMAN]	N-Term(Dimethyl); S3(Phospho)	1022.49	1	S(3): 100.0	0				0	0.01494	321.17
SLPTTVPESPNYR	4	1	1	Q6PKG0	La-related protein 1 OS=Homo sapiens GN=LARP1 PE=1 SV=2 - [LARP1_HUMAN]	N-Term(Dimethyl); S9(Phospho)	1568.74	1	S(1): 0.0; T(4): 0.0; T(5): 0.0; S(9): 100.0; Y(12): 0.0	973846016	1.95248	-;-;-;-;-;-;-;-;-;-;-;1;-;-;-;-;-;-;-;-;-;-;-;-;-;-;-;-;-;-;1;-;-;-;-;-;-;-;-;-	15.5757	0	0.004257	437.099
TPSSPCPASK	7	1	1	Q9NQS7	Inner centromere protein OS=Homo sapiens GN=INCENP PE=1 SV=3 - [INCE_HUMAN]	N-Term(Dimethyl:2H(6)13C(2)); S4(Phospho); C6(Carbamidomethyl); K10(Dimethyl:2H(6)13C(2))	1183.6	0.98774	T(1): 0.0; S(3): 1.2; S(4): 98.8; S(9): 0.0	2.4896e+08	0.887797	-;-;-;-;-;-;-;-;-;-;-;-;-;-;-;-;-;-;-;-;-;-;-;-;-;-;-;-;-;-;2;-;-;-;-;-;-;-;-;-		0	0.0004413	124.242
QLEESVSEK	2	1	1	O95239	Chromosome-associated kinesin KIF4A OS=Homo sapiens GN=KIF4A PE=1 SV=3 - [KIF4A_HUMAN]	N-Term(Dimethyl:2H(6)13C(2)); S5(Phospho); K9(Dimethyl:2H(6)13C(2))	1200.63	0.999999	S(5): 100.0; S(7): 0.0	185813446	2.87974	-;-;-;-;-;-;-;-;-;-;-;-;-;-;-;-;-;-;-;-;-;-;-;-;-;-;-;-;-;-;1;-;-;-;-;-;-;-;-;-		0	0.0008985	193.054
YMNSDTTSPELR	2	1	1	Q96ST3	Paired amphipathic helix protein Sin3a OS=Homo sapiens GN=SIN3A PE=1 SV=2 - [SIN3A_HUMAN]	N-Term(Dimethyl:2H(6)13C(2)); S8(Phospho)	1529.67	0.980585	Y(1): 0.0; S(4): 0.0; T(6): 1.0; T(7): 1.0; S(8): 98.1	257549016	1.49858	-;-;-;-;-;-;-;-;-;-;-;-;-;-;-;-;-;-;-;-;-;-;-;-;-;-;-;-;-;-;1;-;-;-;-;-;-;-;-;-		0	0.004167	267.254
ALRASESGI	2	1	1	P48960	CD97 antigen OS=Homo sapiens GN=CD97 PE=1 SV=4 - [CD97_HUMAN]	N-Term(Dimethyl); S5(Phospho)	1011.49	1	S(5): 100.0; S(7): 0.0	200905748	1.74883	-;-;-;-;-;-;-;-;-;-;-;-;-;-;-;-;-;-;-;-;-;-;-;-;-;-;-;-;-;-;1;-;-;-;-;-;-;-;-;-		0	0.02809	286.073
EYGSPLK	5	2	1	P21127	Cyclin-dependent kinase 11B OS=Homo sapiens GN=CDK11B PE=1 SV=3 - [CD11B_HUMAN]	N-Term(Dimethyl:2H(6)13C(2)); S4(Phospho); K7(Dimethyl:2H(6)13C(2))	945.527	0.999943	Y(2): 0.0; S(4): 100.0	527281972	2.92358	-;-;-;-;-;-;-;-;-;-;-;-;-;-;-;-;-;-;-;-;-;-;-;-;-;-;-;-;-;-;1;1;-;-;-;-;-;-;-;-	56.6064	0	0.0408	158.803
SIPLECPLSSPK	5	1	1	Q92667	A-kinase anchor protein 1, mitochondrial OS=Homo sapiens GN=AKAP1 PE=1 SV=1 - [AKAP1_HUMAN]	N-Term(Dimethyl:2H(6)13C(2)); C6(Carbamidomethyl); S10(Phospho); K12(Dimethyl:2H(6)13C(2))	1479.81	0.5	S(1): 0.0; S(9): 50.0; S(10): 50.0	5.11821e+08	0.778429	-;-;-;-;-;-;-;-;-;-;-;-;-;-;-;-;-;-;-;-;-;-;-;-;-;-;-;-;-;-;1;-;-;-;-;-;-;-;-;-		0	7.175e-08	336.871
SLSGSPLK	2	1	1	Q9UIG0	Tyrosine-protein kinase BAZ1B OS=Homo sapiens GN=BAZ1B PE=1 SV=2 - [BAZ1B_HUMAN]	N-Term(Dimethyl); S5(Phospho); K8(Dimethyl)	924.48	0.999999	S(1): 0.0; S(3): 0.0; S(5): 100.0	3.67339e+07				0	0.02896	203.117
SYTLVVAK	1	1	1	O43491	Band 4.1-like protein 2 OS=Homo sapiens GN=EPB41L2 PE=1 SV=1 - [E41L2_HUMAN]	N-Term(Dimethyl); S1(Phospho); K8(Dimethyl)	1016.54	0.00828093	S(1): 0.8; Y(2): 98.3; T(3): 0.8	0				0	0.01491	162.615
AGGPTTPLSPTR	3	1	1	P20700	Lamin-B1 OS=Homo sapiens GN=LMNB1 PE=1 SV=2 - [LMNB1_HUMAN]	N-Term(Dimethyl); T6(Phospho); S9(Phospho)	1342.58	0.987498	T(5): 1.2; T(6): 98.8; S(9): 100.0; T(11): 0.0	2.96399e+08	2.38684	-;-;-;-;-;-;-;-;-;1;-;-;-;-;-;-;-;-;-;-;-;-;-;-;-;-;-;-;-;-;-;-;-;-;-;-;-;-;-;-		0	0.04276	238.431
LEGQGDVPTPK	3	1	1	Q9Y2Z0	Suppressor of G2 allele of SKP1 homolog OS=Homo sapiens GN=SUGT1 PE=1 SV=3 - [SUGT1_HUMAN]	N-Term(Dimethyl); T9(Phospho); K11(Dimethyl)	1276.62	1	T(9): 100.0	202502134	1.07682	-;-;-;-;-;-;-;-;-;-;-;-;-;-;-;-;-;-;-;-;-;-;-;-;-;-;-;-;-;-;1;-;-;-;-;-;-;-;-;-		0	0.04198	239.795
MPFLSISSPK	8	1	1	Q09666	Neuroblast differentiation-associated protein AHNAK OS=Homo sapiens GN=AHNAK PE=1 SV=2 - [AHNK_HUMAN]	N-Term(Dimethyl:2H(6)13C(2)); S8(Phospho); K10(Dimethyl:2H(6)13C(2))	1258.71	0.987906	S(5): 0.0; S(7): 1.2; S(8): 98.8	3.31023e+08				0	0.01208	181.997
ELPPSPEK	12	1	1	P27816	Microtubule-associated protein 4 OS=Homo sapiens GN=MAP4 PE=1 SV=3 - [MAP4_HUMAN]	N-Term(Dimethyl); S5(Phospho); K8(Dimethyl)	1032.5	1	S(5): 100.0	3.21949e+08	0.846538	-;-;-;-;-;-;-;-;-;-;-;-;-;-;-;-;-;-;-;-;-;-;-;-;-;-;-;-;-;-;2;-;-;-;-;-;-;-;-;-		0	0.002199	209.584
QFTSSSSIK	13	1	1	Q04695	Keratin, type I cytoskeletal 17 OS=Homo sapiens GN=KRT17 PE=1 SV=2 - [K1C17_HUMAN]	N-Term(Dimethyl:2H(6)13C(2)); S7(Phospho); K9(Dimethyl:2H(6)13C(2))	1136.62	0.999753	T(3): 0.0; S(4): 0.0; S(5): 0.0; S(6): 0.0; S(7): 100.0	1.42327e+09	1.4799	-;-;-;-;-;-;-;-;-;-;-;-;-;-;-;-;-;-;-;-;-;-;-;-;-;-;-;-;-;-;1;1;-;-;-;-;-;-;-;-	2.12426	0	0.03867	213.707
GAAPTPPGK	16	1	1	Q13428	Treacle protein OS=Homo sapiens GN=TCOF1 PE=1 SV=3 - [TCOF_HUMAN]	N-Term(Dimethyl); T5(Phospho); K9(Dimethyl)	931.465	1	T(5): 100.0	694828492	0.66079	-;1;-;-;-;-;-;-;-;-;-;-;1;-;-;-;-;-;-;-;-;-;-;-;-;-;-;-;-;-;1;-;-;1;-;-;-;-;-;-	43.4324	0	5.206e-07	332.976
STSTPTSPGPR	4	1	1	Q8WWM7	Ataxin-2-like protein OS=Homo sapiens GN=ATXN2L PE=1 SV=2 - [ATX2L_HUMAN]	N-Term(Dimethyl:2H(6)13C(2)); S7(Phospho)	1203.58	0.990099	S(1): 0.0; T(2): 0.0; S(3): 0.0; T(4): 0.0; T(6): 1.0; S(7): 99.0	2.52455e+08	1.8514	-;-;-;-;-;-;-;-;-;-;-;-;-;-;-;-;-;-;-;-;-;-;-;-;-;-;-;-;-;-;2;-;-;-;-;-;-;-;-;-		0	0.01722	250.941
SLYASSPGGVYATRSSAVR	8	1	1	P08670	Vimentin OS=Homo sapiens GN=VIM PE=1 SV=4 - [VIME_HUMAN]	N-Term(Dimethyl); S5(Phospho); S16(Phospho)	2116.95	0.000276529	S(1): 0.0; Y(3): 0.0; S(5): 0.0; S(6): 100.0; Y(11): 0.0; T(13): 0.0; S(15): 1.6; S(16): 98.4	1081046366	0.836577	-;-;-;-;-;-;-;-;-;-;-;-;-;-;-;-;-;-;-;-;-;-;-;-;-;-;-;-;-;-;2;-;-;-;-;-;-;-;-;-		0	0.01825	305.238
AVIVSSPK	8	1	1	Q14966	Zinc finger protein 638 OS=Homo sapiens GN=ZNF638 PE=1 SV=2 - [ZN638_HUMAN]	N-Term(Dimethyl:2H(6)13C(2)); S6(Phospho); K8(Dimethyl:2H(6)13C(2))	952.605	0.98938	S(5): 1.1; S(6): 98.9	1050947461	1.14992	-;-;-;-;-;-;-;-;-;-;1;-;-;-;-;-;-;-;-;-;-;-;-;-;-;-;-;-;-;-;1;-;-;-;-;-;-;-;-;-	31.7091	0	0.0001852	185.986
SETAPAAPAAPAPAEKTPVK	3	1	1	P10412	Histone H1.4 OS=Homo sapiens GN=HIST1H1E PE=1 SV=2 - [H14_HUMAN]	K16(Dimethyl:2H(6)13C(2)); T17(Phospho); K20(Dimethyl:2H(6)13C(2))	2056.13	1	S(1): 0.0; T(3): 0.0; T(17): 100.0	2.35088e+08				0	3.466e-08	471.489
LSSPIDMTSK	4	1	1	Q16649	Nuclear factor interleukin-3-regulated protein OS=Homo sapiens GN=NFIL3 PE=1 SV=2 - [NFIL3_HUMAN]	N-Term(Dimethyl:2H(6)13C(2)); S3(Phospho); K10(Dimethyl:2H(6)13C(2))	1230.66	0.999943	S(2): 0.0; S(3): 100.0; T(8): 0.0; S(9): 0.0	1.24158e+08	3.24898	-;-;-;-;-;-;-;-;-;-;-;-;-;-;-;-;-;-;-;-;-;-;-;-;-;-;-;-;-;-;1;-;-;-;-;-;-;-;-;-		0	0.0229	240.69
GFGEYSRSPTF	5	1	1	Q6UWZ7	BRCA1-A complex subunit Abraxas OS=Homo sapiens GN=FAM175A PE=1 SV=2 - [F175A_HUMAN]	N-Term(Dimethyl); S8(Phospho)	1355.57	1	Y(5): 0.0; S(6): 0.0; S(8): 100.0; T(10): 0.0	2.17921e+08				0	0.02404	457.772
MFSPMEEK	2	1	1	Q9UHB7	AF4/FMR2 family member 4 OS=Homo sapiens GN=AFF4 PE=1 SV=1 - [AFF4_HUMAN]	N-Term(Dimethyl:2H(6)13C(2)); S3(Phospho); K8(Dimethyl:2H(6)13C(2))	1150.55	1	S(3): 100.0	2.12491e+08	1.39213	-;-;-;-;-;-;-;-;-;-;-;-;-;-;-;-;-;-;-;-;-;-;-;-;-;-;-;-;-;-;1;-;-;-;-;-;-;-;-;-		0	0.0001183	215.687
SLYASSPGGVYATRSSAVR	5	1	1	P08670	Vimentin OS=Homo sapiens GN=VIM PE=1 SV=4 - [VIME_HUMAN]	N-Term(Dimethyl:2H(6)13C(2)); S6(Phospho); S16(Phospho)	2124.99	0.014796	S(1): 0.0; Y(3): 0.0; S(5): 98.5; S(6): 1.5; Y(11): 0.0; T(13): 0.0; S(15): 1.5; S(16): 98.5	0				0	0.004972	277.232
GTPMKPNTQATPP	7	1	1	P05362	Intercellular adhesion molecule 1 OS=Homo sapiens GN=ICAM1 PE=1 SV=2 - [ICAM1_HUMAN]	N-Term(Dimethyl:2H(6)13C(2)); K5(Dimethyl:2H(6)13C(2)); T11(Phospho)	1491.79	1	T(2): 0.0; T(8): 0.0; T(11): 100.0	6.02936e+08				0	0.001598	302.744
KPVTVSPTTPTSPTEGEAS	2	1	1	Q9Y6G9	Cytoplasmic dynein 1 light intermediate chain 1 OS=Homo sapiens GN=DYNC1LI1 PE=1 SV=3 - [DC1L1_HUMAN]	N-Term(Dimethyl:2H(6)13C(2)); K1(Dimethyl:2H(6)13C(2)); S12(Phospho)	2038.07	0.998547	T(4): 0.0; S(6): 0.0; T(8): 0.0; T(9): 0.0; T(11): 0.0; S(12): 99.9; T(14): 0.0; S(19): 0.0	134461445	4.20039	-;-;-;-;-;-;-;-;-;-;-;-;-;-;-;-;-;-;-;-;-;-;-;-;-;-;-;-;-;-;-;1;-;-;-;-;-;-;-;-		0	0.001794	132.711
LSLQESESK	2	1	1	Q9NRL2	Bromodomain adjacent to zinc finger domain protein 1A OS=Homo sapiens GN=BAZ1A PE=1 SV=2 - [BAZ1A_HUMAN]	N-Term(Dimethyl:2H(6)13C(2)); S6(Phospho); K9(Dimethyl:2H(6)13C(2))	1172.64	0.999905	S(2): 0.0; S(6): 100.0; S(8): 0.0	1.28203e+08				0	0.01459	224.129
RSSFSMEEES	1	1	1	P19532	Transcription factor E3 OS=Homo sapiens GN=TFE3 PE=1 SV=4 - [TFE3_HUMAN]	N-Term(Dimethyl); S2(Phospho)	1296.48	0.499974	S(2): 50.0; S(3): 50.0; S(5): 0.0; S(10): 0.0	0				0	0.03991	208.025
AGPEEPGDSPPLR	3	1	1	Q12770	Sterol regulatory element-binding protein cleavage-activating protein OS=Homo sapiens GN=SCAP PE=1 SV=4 - [SCAP_HUMAN]	N-Term(Dimethyl:2H(6)13C(2)); S9(Phospho)	1437.68	1	S(9): 100.0	5.25003e+08	2.4863	-;-;-;-;-;-;-;-;-;-;-;-;-;-;-;-;-;-;-;-;-;-;-;-;-;-;-;-;-;-;1;-;-;-;-;-;-;-;-;-		0	0.02773	315.673
LDSQPQETSPELPR	8	1	1	O14545	TRAF-type zinc finger domain-containing protein 1 OS=Homo sapiens GN=TRAFD1 PE=1 SV=1 - [TRAD1_HUMAN]	N-Term(Dimethyl:2H(6)13C(2)); S9(Phospho)	1712.83	0.98865	S(3): 0.0; T(8): 1.1; S(9): 98.9	1.08049e+09	1.61768	-;-;-;-;-;-;-;-;-;-;1;-;-;-;-;-;-;-;-;-;-;-;-;-;-;-;-;-;-;-;1;-;-;-;-;-;-;-;-;-	13.1981	0	0.001995	286.346
IDGATQSSPAEPK	2	1	1	Q32MZ4	Leucine-rich repeat flightless-interacting protein 1 OS=Homo sapiens GN=LRRFIP1 PE=1 SV=2 - [LRRF1_HUMAN]	N-Term(Dimethyl:2H(6)13C(2)); T5(Phospho); K13(Dimethyl:2H(6)13C(2))	1452.75	0.978133	T(5): 97.8; S(7): 1.1; S(8): 1.1	4.64918e+08				0	0.03382	259.426
IVDSPEK	3	1	1	Q9BZD4	Kinetochore protein Nuf2 OS=Homo sapiens GN=NUF2 PE=1 SV=2 - [NUF2_HUMAN]	N-Term(Dimethyl:2H(6)13C(2)); S4(Phospho); K7(Dimethyl:2H(6)13C(2))	939.537	1	S(4): 100.0	4.20717e+08	1.13042	-;-;-;-;-;-;-;-;-;-;-;-;-;-;-;-;-;-;-;-;-;-;-;-;-;-;-;-;-;-;1;-;-;-;-;-;-;-;-;-		0	0.02699	163.468
ELSPAGSISK	2	1	1	O95453	Poly(A)-specific ribonuclease PARN OS=Homo sapiens GN=PARN PE=1 SV=1 - [PARN_HUMAN]	N-Term(Dimethyl); S3(Phospho); K10(Dimethyl)	1124.56	1	S(3): 100.0; S(7): 0.0; S(9): 0.0	1.05858e+09	1.27357	-;-;-;-;-;-;-;-;-;-;-;-;-;-;-;-;-;-;-;-;-;-;-;-;-;-;-;-;-;-;1;-;-;-;-;-;-;-;-;-		0	0.0003961	205.99
QQPPEPEWIGDGESTSPSDK	3	1	1	Q8NE71	ATP-binding cassette sub-family F member 1 OS=Homo sapiens GN=ABCF1 PE=1 SV=2 - [ABCF1_HUMAN]	N-Term(Dimethyl:2H(6)13C(2)); S16(Phospho); K20(Dimethyl:2H(6)13C(2))	2336.09	0.990253	S(14): 0.0; T(15): 0.0; S(16): 99.0; S(18): 1.0	2.85787e+08	0.901268	-;-;-;-;-;-;-;-;-;-;-;-;-;-;-;-;-;-;-;-;-;-;-;-;-;-;-;-;-;-;1;-;-;-;-;-;-;-;-;-		0	0.004376	392.112
SETAPAAPAAPAPAEKTPVK	3	1	1	P10412	Histone H1.4 OS=Homo sapiens GN=HIST1H1E PE=1 SV=2 - [H14_HUMAN]	K16(Dimethyl); T17(Phospho); K20(Dimethyl)	2040.04	1	S(1): 0.0; T(3): 0.0; T(17): 100.0	2.14137e+08				0	0.0009814	457.813
QVLQSTQSPR	4	1	1	Q9Y2D5	A-kinase anchor protein 2 OS=Homo sapiens GN=AKAP2 PE=1 SV=3 - [AKAP2_HUMAN]	N-Term(Dimethyl:2H(6)13C(2)); S8(Phospho)	1259.65	0.985082	S(5): 0.7; T(6): 0.7; S(8): 98.5	253073070				0	0.03192	253.233
SLSGSSPCPK	6	1	1	Q9UQ35	Serine/arginine repetitive matrix protein 2 OS=Homo sapiens GN=SRRM2 PE=1 SV=2 - [SRRM2_HUMAN]	N-Term(Dimethyl:2H(6)13C(2)); S3(Phospho); C8(Carbamidomethyl); K10(Dimethyl:2H(6)13C(2))	1171.6	0.999998	S(1): 0.0; S(3): 100.0; S(5): 0.0; S(6): 0.0	200261822				0	0.0001598	180.112
SLSYSPVER	7	1	1	Q9UQ35	Serine/arginine repetitive matrix protein 2 OS=Homo sapiens GN=SRRM2 PE=1 SV=2 - [SRRM2_HUMAN]	N-Term(Dimethyl:2H(6)13C(2)); S3(Phospho); S5(Phospho)	1233.53	0.999999	S(1): 0.0; S(3): 100.0; Y(4): 0.0; S(5): 100.0	3.57873e+08	1.31991	-;-;-;-;-;-;-;-;-;1;-;-;-;-;-;-;-;-;-;-;-;-;-;-;-;-;-;-;-;-;1;-;-;-;-;-;-;-;-;1	1.5287	0	0.03935	318.053
ESSPIPSPTSDRK	4	1	1	Q01082	Spectrin beta chain, non-erythrocytic 1 OS=Homo sapiens GN=SPTBN1 PE=1 SV=2 - [SPTB2_HUMAN]	N-Term(Dimethyl); S2(Phospho); S7(Phospho); K13(Dimethyl)	1616.69	0.494537	S(2): 50.0; S(3): 50.0; S(7): 98.9; T(9): 1.1; S(10): 0.0	525478395	1.77983	-;-;-;-;-;-;-;-;-;-;-;-;-;-;-;-;-;-;-;-;-;-;-;-;-;-;-;-;-;-;1;-;-;-;-;-;-;-;-;-		0	0.000308	249.18
VLDTSSLTQSAPASPTNK	2	1	1	Q8N122	Regulatory-associated protein of mTOR OS=Homo sapiens GN=RPTOR PE=1 SV=1 - [RPTOR_HUMAN]	N-Term(Dimethyl); S14(Phospho); K18(Dimethyl)	1952.96	0.5	T(4): 0.0; S(5): 0.0; S(6): 0.0; T(8): 0.0; S(10): 0.0; S(14): 50.0; T(16): 50.0	1.51081e+08				0	0.008967	239.721
YQESPGIQMK	3	1	1	Q9UHI6	Probable ATP-dependent RNA helicase DDX20 OS=Homo sapiens GN=DDX20 PE=1 SV=2 - [DDX20_HUMAN]	N-Term(Dimethyl:2H(6)13C(2)); S4(Phospho); K10(Dimethyl:2H(6)13C(2))	1332.69	1	Y(1): 0.0; S(4): 100.0	354235944	0.699488	-;-;-;-;-;-;-;-;-;-;-;-;-;-;-;-;-;-;-;-;-;-;-;-;-;-;-;-;-;-;1;-;-;-;-;-;-;-;-;-		0	3.032e-05	197.269
TITVPVSGSPK	4	1	1	Q7Z589	Protein EMSY OS=Homo sapiens GN=EMSY PE=1 SV=2 - [EMSY_HUMAN]	N-Term(Dimethyl); S9(Phospho); K11(Dimethyl)	1221.65	0.991361	T(1): 0.0; T(3): 0.0; S(7): 0.9; S(9): 99.1	1.40743e+08				0	0.007451	260.393
MPFLSISSPK	5	1	1	Q09666	Neuroblast differentiation-associated protein AHNAK OS=Homo sapiens GN=AHNAK PE=1 SV=2 - [AHNK_HUMAN]	N-Term(Dimethyl); S8(Phospho); K10(Dimethyl)	1242.62	0.990871	S(5): 0.0; S(7): 0.9; S(8): 99.1	1.69335e+08	1.94851	-;-;-;-;-;-;-;-;-;-;-;-;-;-;-;-;-;-;-;-;-;-;-;-;-;-;-;-;-;-;1;-;-;-;-;-;-;-;-;-		0	0.0004351	180.794
VVVSPTK	6	1	1	P19338	Nucleolin OS=Homo sapiens GN=NCL PE=1 SV=3 - [NUCL_HUMAN]	N-Term(Dimethyl); S4(Phospho); K7(Dimethyl)	865.48	0.999999	S(4): 100.0; T(6): 0.0	2.11647e+09	0.707646	-;1;-;-;-;-;-;-;-;-;-;-;-;-;-;-;-;-;-;-;-;-;-;-;-;-;-;-;-;-;-;-;-;-;-;-;-;-;-;-		0	1.829e-05	168.545
SVEYEGDLK	2	1	1	Q12888	Tumor suppressor p53-binding protein 1 OS=Homo sapiens GN=TP53BP1 PE=1 SV=2 - [TP53B_HUMAN]	N-Term(Dimethyl:2H(6)13C(2)); S1(Phospho); K9(Dimethyl:2H(6)13C(2))	1191.61	1	S(1): 100.0; Y(4): 0.0	41491474	0.374625	-;-;-;-;-;-;-;-;-;-;-;-;-;-;-;-;-;-;-;-;-;-;-;-;-;-;-;-;-;-;1;-;-;-;-;-;-;-;-;-		0	2.684e-05	200.196
FTPPAESGSPSK	3	1	1	Q70E73	Ras-associated and pleckstrin homology domains-containing protein 1 OS=Homo sapiens GN=RAPH1 PE=1 SV=3 - [RAPH1_HUMAN]	N-Term(Dimethyl:2H(6)13C(2)); S7(Phospho); K12(Dimethyl:2H(6)13C(2))	1356.7	0.499988	T(2): 0.0; S(7): 50.0; S(9): 50.0; S(11): 0.0	369493518	0.830597	-;-;-;-;-;-;-;-;-;-;-;-;-;-;-;-;-;-;-;-;-;-;-;-;-;-;-;-;-;-;1;-;-;-;-;-;-;-;-;-		0	8.255e-07	279.852
LEGQGDVPTPK	3	1	1	Q9Y2Z0	Suppressor of G2 allele of SKP1 homolog OS=Homo sapiens GN=SUGT1 PE=1 SV=3 - [SUGT1_HUMAN]	N-Term(Dimethyl:2H(6)13C(2)); T9(Phospho); K11(Dimethyl:2H(6)13C(2))	1292.71	1	T(9): 100.0	218057885				0	0.00129	227.721
NGEVVHTPETSV	3	1	1	O15427	Monocarboxylate transporter 4 OS=Homo sapiens GN=SLC16A3 PE=1 SV=1 - [MOT4_HUMAN]	N-Term(Dimethyl); S11(Phospho)	1376.61	0.999903	T(7): 0.0; T(10): 0.0; S(11): 100.0	185156672				0	0.004258	299.281
AGGPTTPLSPTR	3	1	1	P20700	Lamin-B1 OS=Homo sapiens GN=LMNB1 PE=1 SV=2 - [LMNB1_HUMAN]	N-Term(Dimethyl); S9(Phospho)	1262.61	0.999761	T(5): 0.0; T(6): 0.0; S(9): 100.0; T(11): 0.0	1.80108e+08	0.45139	-;1;-;-;-;-;-;-;-;-;-;-;-;-;-;-;-;-;-;-;-;-;-;-;-;-;-;-;-;-;-;1;-;-;-;-;-;-;-;-	9.74465	0	0.0002014	234.768
SIGSPESTPK	2	1	1	Q8NEY1	Neuron navigator 1 OS=Homo sapiens GN=NAV1 PE=1 SV=2 - [NAV1_HUMAN]	N-Term(Dimethyl); S4(Phospho); K10(Dimethyl)	1138.54	0.988887	S(1): 0.0; S(4): 98.9; S(7): 0.0; T(8): 1.1	238435731	0.526081	-;-;-;-;-;-;-;-;-;-;-;-;-;-;-;-;-;-;-;-;-;-;-;-;-;-;-;-;-;-;1;-;-;-;-;-;-;-;-;-		0	0.007444	227.808
DLNESPVK	3	1	1	Q96RL1	BRCA1-A complex subunit RAP80 OS=Homo sapiens GN=UIMC1 PE=1 SV=2 - [UIMC1_HUMAN]	N-Term(Dimethyl:2H(6)13C(2)); S5(Phospho); K8(Dimethyl:2H(6)13C(2))	1053.58	1	S(5): 100.0	4.4187e+08	1.12274	-;-;-;-;-;-;-;-;-;-;-;-;-;-;-;-;-;-;-;-;-;-;-;-;-;-;-;-;-;-;-;-;-;-;-;-;-;-;-;1		0	0.02762	203.652
AFMESPK	3	1	1	P46013	Antigen KI-67 OS=Homo sapiens GN=MKI67 PE=1 SV=2 - [KI67_HUMAN]	N-Term(Dimethyl); S5(Phospho); K7(Dimethyl)	945.415	1	S(5): 100.0	3.37765e+08				0	0.003705	163.381
VSTSPLTK	2	1	1	Q9Y320	Thioredoxin-related transmembrane protein 2 OS=Homo sapiens GN=TMX2 PE=1 SV=1 - [TMX2_HUMAN]	N-Term(Dimethyl:2H(6)13C(2)); S4(Phospho); K8(Dimethyl:2H(6)13C(2))	984.594	0.991094	S(2): 0.0; T(3): 0.9; S(4): 99.1; T(7): 0.0	1.18481e+08	0.973579	-;-;-;-;-;-;-;-;-;-;-;-;-;-;-;-;-;-;-;-;-;-;-;-;-;-;-;-;-;-;1;-;-;-;-;-;-;-;-;-		0	0.0003045	150.005
NLQTVNVDEN	2	1	1	P62899	60S ribosomal protein L31 OS=Homo sapiens GN=RPL31 PE=1 SV=1 - [RL31_HUMAN]	N-Term(Dimethyl)	1173.57			1.30341e+07	1.49016	-;-;-;-;-;-;-;-;-;-;-;-;-;-;-;-;-;-;-;-;-;-;-;-;-;-;-;-;-;-;-;1;-;-;-;-;-;-;-;-		0	0.03428
SQDATFSPGSEQAEKSPGPIVSR	3	1	1	Q86WB0	Nuclear-interacting partner of ALK OS=Homo sapiens GN=ZC3HC1 PE=1 SV=1 - [NIPA_HUMAN]	N-Term(Dimethyl); S7(Phospho); K15(Dimethyl); S16(Phospho)	2591.14	0.99915	S(1): 0.0; T(5): 0.0; S(7): 100.0; S(10): 0.1; S(16): 99.9; S(22): 0.0	248582768	0.834622	-;-;-;-;-;-;-;-;-;-;-;-;-;-;-;-;-;-;-;-;-;-;-;-;-;-;-;-;-;-;1;-;-;-;-;-;-;-;-;-		0	0.01714	264.29
SLIVEGK	3	1	1	P35659	Protein DEK OS=Homo sapiens GN=DEK PE=1 SV=1 - [DEK_HUMAN]	N-Term(Dimethyl:2H(6)13C(2)); S1(Phospho); K7(Dimethyl:2H(6)13C(2))	897.562	1	S(1): 100.0	5.34336e+08	1.39442	-;-;-;-;-;-;-;-;-;-;-;1;-;-;-;-;-;-;-;-;-;-;-;-;-;-;-;-;-;-;-;-;-;-;-;-;-;-;-;-		0	0.04795	143.554
ILPTSETK	2	1	1	P18583	Protein SON OS=Homo sapiens GN=SON PE=1 SV=4 - [SON_HUMAN]	N-Term(Dimethyl); S5(Phospho); K8(Dimethyl)	1024.53	0.9938	T(4): 0.6; S(5): 99.4; T(7): 0.0	1.14736e+09	0.571316	-;-;-;-;-;-;-;-;-;-;-;-;-;-;-;-;-;-;-;-;-;-;-;-;-;-;-;-;-;-;1;-;-;-;-;-;-;-;-;-		0	0.001302	181.259
ASPVGDGNFR	1	1	1	Q86YS7	C2 domain-containing protein 5 OS=Homo sapiens GN=C2CD5 PE=1 SV=1 - [C2CD5_HUMAN]	N-Term(Dimethyl:2H(6)13C(2)); S2(Phospho)	1135.53	1	S(2): 100.0	0				0	0.002401	191.46
EALQDVEDENQ	6	1	1	P62258	14-3-3 protein epsilon OS=Homo sapiens GN=YWHAE PE=1 SV=1 - [1433E_HUMAN]	N-Term(Dimethyl:2H(6)13C(2))	1325.63			2250873978	5.83219	-;-;-;-;-;-;-;-;-;-;1;1;-;-;-;-;-;-;-;-;-;-;-;-;-;-;-;-;-;1;1;-;-;-;-;-;-;-;-;1	15.6908	0	6.581e-07
VCNPIISK	3	1	1	P54652	Heat shock-related 70 kDa protein 2 OS=Homo sapiens GN=HSPA2 PE=1 SV=1 - [HSP72_HUMAN]	N-Term(Dimethyl); C2(Carbamidomethyl); K8(Dimethyl)	986.571			1.64528e+08				0	0.003756
TQDPSSPGTTPPQAR	3	1	1	Q13112	Chromatin assembly factor 1 subunit B OS=Homo sapiens GN=CHAF1B PE=1 SV=1 - [CAF1B_HUMAN]	N-Term(Dimethyl); S6(Phospho); T10(Phospho)	1727.7	0.985711	T(1): 0.0; S(5): 1.4; S(6): 98.6; T(9): 0.0; T(10): 100.0	9.70124e+07	1.07099	-;-;-;-;-;-;-;-;-;1;-;-;-;-;-;-;-;-;-;-;-;-;-;-;-;-;-;-;-;-;-;-;-;-;-;-;-;-;-;-		0	0.0145	285.806
QSMDMSPIK	3	1	1	Q14562	ATP-dependent RNA helicase DHX8 OS=Homo sapiens GN=DHX8 PE=1 SV=1 - [DHX8_HUMAN]	N-Term(Dimethyl:2H(6)13C(2)); S6(Phospho); K9(Dimethyl:2H(6)13C(2))	1188.6	1	S(2): 0.0; S(6): 100.0	7.16757e+08	1.39015	-;-;-;-;-;-;-;-;-;-;-;-;-;-;-;-;-;-;-;-;-;-;-;-;-;-;-;-;-;-;1;-;-;-;-;-;-;-;-;-		0	1.542e-06	211.541
LRLSPSPTSQR	12	1	1	P02545	Prelamin-A/C OS=Homo sapiens GN=LMNA PE=1 SV=1 - [LMNA_HUMAN]	N-Term(Dimethyl); S4(Phospho); S6(Phospho)	1429.66	1	S(4): 100.0; S(6): 100.0; T(8): 0.0; S(9): 0.0	2584261913	1.4897	-;2;1;-;-;-;-;-;-;-;-;-;-;-;-;-;-;-;-;-;-;-;-;-;-;-;-;-;-;-;-;-;-;-;-;-;-;-;-;-	29.8011	0	2.229e-06	352.914
LQTPNTFPK	9	1	1	Q14978	Nucleolar and coiled-body phosphoprotein 1 OS=Homo sapiens GN=NOLC1 PE=1 SV=2 - [NOLC1_HUMAN]	N-Term(Dimethyl:2H(6)13C(2)); T3(Phospho); T6(Phospho); K9(Dimethyl:2H(6)13C(2))	1277.65	1	T(3): 100.0; T(6): 100.0	1560697740	0.595775	-;-;-;-;-;-;-;-;-;-;-;-;-;-;-;-;-;-;-;-;-;-;-;-;-;-;-;-;-;-;1;-;-;-;-;-;-;-;-;1	3.87429	0	0.003094	243.807
LCFSTAQHAS	3	1	1	P14866	Heterogeneous nuclear ribonucleoprotein L OS=Homo sapiens GN=HNRNPL PE=1 SV=2 - [HNRPL_HUMAN]	N-Term(Dimethyl:2H(6)13C(2)); C2(Carbamidomethyl)	1157.58			1461364876	1.34075	-;-;-;-;-;-;-;-;-;-;-;-;1;-;-;-;-;-;-;-;-;-;-;-;-;-;-;-;-;-;-;-;-;-;-;-;-;-;-;-		0	0.005603
AISAPTSPTR	3	1	1	Q9NQG6	Mitochondrial dynamics protein MID51 OS=Homo sapiens GN=MIEF1 PE=1 SV=1 - [MID51_HUMAN]	N-Term(Dimethyl:2H(6)13C(2)); T6(Phospho)	1116.58	0.00918658	S(3): 0.0; T(6): 0.9; S(7): 98.2; T(9): 0.9	1.67333e+06				0	0.03447	219.286
TPELPEPSVK	2	1	1	Q8IYB3	Serine/arginine repetitive matrix protein 1 OS=Homo sapiens GN=SRRM1 PE=1 SV=2 - [SRRM1_HUMAN]	N-Term(Dimethyl:2H(6)13C(2)); T1(Phospho); K10(Dimethyl:2H(6)13C(2))	1248.7	1	T(1): 100.0; S(8): 0.0	261967626	1.131	-;-;-;-;-;-;-;-;-;-;-;-;-;-;-;-;-;-;-;-;-;-;-;-;-;-;-;-;-;-;1;-;-;-;-;-;-;-;-;-		0	0.001833	142.312
YSPPAISPLVSEK	3	1	1	Q14694	Ubiquitin carboxyl-terminal hydrolase 10 OS=Homo sapiens GN=USP10 PE=1 SV=2 - [UBP10_HUMAN]	N-Term(Dimethyl:2H(6)13C(2)); S7(Phospho); K13(Dimethyl:2H(6)13C(2))	1539.87	0.999909	Y(1): 0.0; S(2): 0.0; S(7): 100.0; S(11): 0.0	2.73756e+08				0	0.001071	288.612
AEEDEILNRSPR	13	1	1	P27824	Calnexin OS=Homo sapiens GN=CANX PE=1 SV=2 - [CALX_HUMAN]	N-Term(Dimethyl); S10(Phospho)	1536.71	1	S(10): 100.0	2894703980	1.661	-;1;-;-;-;-;-;-;-;-;-;-;-;-;-;-;-;1;-;-;-;-;-;-;-;-;-;-;-;-;-;1;1;-;-;-;-;-;-;-	2.99711	0	3.881e-07	565.82
TQDPSSPGTTPPQAR	12	1	1	Q13112	Chromatin assembly factor 1 subunit B OS=Homo sapiens GN=CHAF1B PE=1 SV=1 - [CAF1B_HUMAN]	N-Term(Dimethyl:2H(6)13C(2)); S6(Phospho); T10(Phospho)	1735.75	0.499916	T(1): 0.0; S(5): 0.0; S(6): 50.0; T(9): 50.0; T(10): 100.0	1.36835e+08	1.06349	-;-;-;-;-;-;-;-;-;-;-;-;-;-;-;-;-;-;-;-;-;-;-;-;-;-;-;-;-;-;-;-;-;-;-;-;-;-;-;1		0	0.1265	292.619
LAPVPSPEPQKPAPVSPESVK	4	1	1	Q96JM3	Chromosome alignment-maintaining phosphoprotein 1 OS=Homo sapiens GN=CHAMP1 PE=1 SV=2 - [CHAP1_HUMAN]	N-Term(Dimethyl); S6(Phospho); K11(Dimethyl); S16(Phospho); K21(Dimethyl)	2398.21	0.983617	S(6): 100.0; S(16): 98.4; S(19): 1.6	1329342302	1.34398	-;-;-;-;-;-;-;-;-;-;-;-;-;-;-;-;-;-;-;-;-;-;-;-;-;-;-;-;-;-;1;-;-;-;-;-;-;-;-;-		0	1.564e-05	352.773
TPAAAAAMNLASPR	1	1	1	Q9UQ35	Serine/arginine repetitive matrix protein 2 OS=Homo sapiens GN=SRRM2 PE=1 SV=2 - [SRRM2_HUMAN]	N-Term(Dimethyl); M8(Oxidation); S12(Phospho)	1465.69	1	T(1): 0.0; S(12): 100.0	0				0	0.01714	225.941
TVTPASSAKTSPAK	3	1	1	Q16555	Dihydropyrimidinase-related protein 2 OS=Homo sapiens GN=DPYSL2 PE=1 SV=1 - [DPYL2_HUMAN]	N-Term(Dimethyl); T3(Phospho); S7(Phospho); K9(Dimethyl); K14(Dimethyl)	1589.76	0.981021	T(1): 0.0; T(3): 100.0; S(6): 0.0; S(7): 98.1; T(10): 0.9; S(11): 0.9	0				0	0.003681	393.006
KYVISDEEEEDDD	2	1	1	Q8WVC0	RNA polymerase-associated protein LEO1 OS=Homo sapiens GN=LEO1 PE=1 SV=1 - [LEO1_HUMAN]	N-Term(Dimethyl:2H(6)13C(2)); K1(Dimethyl:2H(6)13C(2)); S5(Phospho)	1737.76	0.999947	Y(2): 0.0; S(5): 100.0	6.18651e+08				0	0.0001036	341.212
VVVSPTKK	13	1	1	P19338	Nucleolin OS=Homo sapiens GN=NCL PE=1 SV=3 - [NUCL_HUMAN]	N-Term(Dimethyl:2H(6)13C(2)); S4(Phospho); K7(Dimethyl:2H(6)13C(2)); K8(Dimethyl:2H(6)13C(2))	1045.74	0.999999	S(4): 100.0; T(6): 0.0	3.725e+09	1.15423	-;-;-;-;-;-;-;-;-;-;-;-;-;-;-;-;-;1;1;-;-;1;-;-;-;-;-;-;-;-;-;1;-;1;1;1;-;-;-;-	13.7687	0	0.01211	160.99
LSDSPSMGR	2	1	1	O60245	Protocadherin-7 OS=Homo sapiens GN=PCDH7 PE=1 SV=2 - [PCDH7_HUMAN]	N-Term(Dimethyl:2H(6)13C(2)); S4(Phospho)	1065.48	0.999999	S(2): 0.0; S(4): 100.0; S(6): 0.0	203424022				0	0.001254	190.764
EGALSRVSDESLSK	1	1	1	Q08357	Sodium-dependent phosphate transporter 2 OS=Homo sapiens GN=SLC20A2 PE=1 SV=1 - [S20A2_HUMAN]	N-Term(Dimethyl:2H(6)13C(2)); S8(Phospho); S11(Phospho); K14(Dimethyl:2H(6)13C(2))	1709.83	0.999872	S(5): 0.0; S(8): 100.0; S(11): 100.0; S(13): 0.0	0				0	0.03673	322.153
TISINSPK	1	0	0			N-Term(Dimethyl); S6(Phospho); K8(Dimethyl)	995.517	1	T(1): 0.0; S(3): 0.0; S(6): 100.0	0				0	0.01973	236.046
TVFSPTLPAAR	4	1	1	Q7Z2W4	Zinc finger CCCH-type antiviral protein 1 OS=Homo sapiens GN=ZC3HAV1 PE=1 SV=3 - [ZCCHV_HUMAN]	N-Term(Dimethyl); S4(Phospho)	1267.65	0.999934	T(1): 0.0; S(4): 100.0; T(6): 0.0	669922122	0.932789	-;-;-;-;-;-;-;-;-;-;-;-;-;-;-;-;-;-;-;-;-;-;-;-;-;-;-;-;-;-;1;1;-;-;-;-;-;-;-;-	4.536	0	4.387e-05	221.621
IYIDSNNNPER	15	1	1	Q00610	Clathrin heavy chain 1 OS=Homo sapiens GN=CLTC PE=1 SV=5 - [CLH1_HUMAN]	N-Term(Dimethyl:2H(6)13C(2))	1370.71			4.88672e+09	1.22287	-;1;-;-;-;-;-;-;-;-;-;-;-;1;-;-;-;1;-;-;-;-;-;-;-;-;-;-;-;-;-;1;1;-;-;-;-;-;-;-	5.95557	0	0.0001893
LTWHSCPEDEAQ	1	1	1	Q13185	Chromobox protein homolog 3 OS=Homo sapiens GN=CBX3 PE=1 SV=4 - [CBX3_HUMAN]	N-Term(Dimethyl:2H(6)13C(2)); S5(Phospho); C6(Carbamidomethyl)	1588.65	1	T(2): 0.0; S(5): 100.0	0				0	0.004423	434.206
SSPVPVSDTQK	2	1	1	Q76FK4	Nucleolar protein 8 OS=Homo sapiens GN=NOL8 PE=1 SV=1 - [NOL8_HUMAN]	N-Term(Dimethyl); S2(Phospho); K11(Dimethyl)	1280.61	0.999887	S(1): 0.0; S(2): 100.0; S(7): 0.0; T(9): 0.0	418899620				0	0.0007133	206.74
QMNMSPPPGNAGPVIMSIEEK	7	1	1	Q86U42	Polyadenylate-binding protein 2 OS=Homo sapiens GN=PABPN1 PE=1 SV=3 - [PABP2_HUMAN]	N-Term(Dimethyl:2H(6)13C(2)); S5(Phospho); K21(Dimethyl:2H(6)13C(2))	2379.18	1	S(5): 100.0; S(17): 0.0	5.79061e+08	1.51136	-;-;-;-;-;-;-;-;-;-;-;-;-;-;-;-;-;-;-;-;-;-;-;-;-;-;-;-;-;-;3;-;-;-;-;-;-;-;-;-		0	4.296e-16	352.18
LAPVPSPEPQKPAPVSPESVK	4	1	1	Q96JM3	Chromosome alignment-maintaining phosphoprotein 1 OS=Homo sapiens GN=CHAMP1 PE=1 SV=2 - [CHAP1_HUMAN]	N-Term(Dimethyl:2H(6)13C(2)); S6(Phospho); K11(Dimethyl:2H(6)13C(2)); S16(Phospho); K21(Dimethyl:2H(6)13C(2))	2422.34	0.999891	S(6): 100.0; S(16): 100.0; S(19): 0.0	1.78809e+09	1.53861	-;-;-;-;-;-;-;-;-;-;-;-;-;-;-;-;-;-;-;-;-;-;-;-;-;-;-;-;-;-;-;1;-;-;-;-;-;-;-;-		0	1.652e-06	407.524
HTAAPTDPADGPV	10	1	1	Q04941	Proteolipid protein 2 OS=Homo sapiens GN=PLP2 PE=1 SV=1 - [PLP2_HUMAN]	N-Term(Dimethyl:2H(6)13C(2))	1284.66			472405418	1.14143	-;-;-;-;-;-;-;-;-;-;-;-;-;-;-;-;1;-;1;-;-;-;-;-;-;-;-;-;1;-;1;-;-;1;-;-;-;-;-;1	18.1878	0	0.005259
TGPPPISPSK	4	1	1	Q14135	Transcription cofactor vestigial-like protein 4 OS=Homo sapiens GN=VGLL4 PE=1 SV=4 - [VGLL4_HUMAN]	N-Term(Dimethyl); S7(Phospho); K10(Dimethyl)	1116.57	0.999924	T(1): 0.0; S(7): 100.0; S(9): 0.0	182168924				0	0.0009823	217.004
TPSSPCPASK	4	1	1	Q9NQS7	Inner centromere protein OS=Homo sapiens GN=INCENP PE=1 SV=3 - [INCE_HUMAN]	N-Term(Dimethyl); S4(Phospho); C6(Carbamidomethyl); K10(Dimethyl)	1167.51	0.496424	T(1): 49.6; S(3): 0.7; S(4): 49.6; S(9): 0.0	3.65148e+08	1.08724	-;-;-;-;-;-;-;-;-;-;1;1;-;-;-;-;-;-;-;-;-;-;-;-;-;-;-;-;-;-;-;-;-;-;-;-;-;-;-;-	32.02	0	0.03568	105.338
ILGQSSPEK	4	0	0			N-Term(Dimethyl:2H(6)13C(2)); S6(Phospho); K9(Dimethyl:2H(6)13C(2))	1110.64	0.5	S(5): 50.0; S(6): 50.0	1.66906e+08				0	0.001423	153.019
LVQDVANNTNEEAGDGTTTATVLAR	36	1	1	P10809	60 kDa heat shock protein, mitochondrial OS=Homo sapiens GN=HSPD1 PE=1 SV=2 - [CH60_HUMAN]	N-Term(Dimethyl)	2588.28			6176672358	1.51134	-;1;-;-;-;-;-;-;-;-;1;4;1;2;-;-;-;-;-;-;-;-;-;-;-;-;-;-;1;1;1;1;-;-;-;-;-;-;-;-	9.82363	0	4.419e-15
GTMDDISQEEGSSQGEDSVSGSQR	6	1	1	Q14683	Structural maintenance of chromosomes protein 1A OS=Homo sapiens GN=SMC1A PE=1 SV=2 - [SMC1A_HUMAN]	N-Term(Dimethyl:2H(6)13C(2))	2522.1			2.3564e+08	1.67625	-;2;-;-;-;-;-;-;-;-;1;-;-;-;-;-;-;-;-;-;-;-;-;-;-;-;-;-;-;-;1;2;-;-;-;-;-;-;-;-	10.7888	0	2.572e-16
TIGGGDDSFNTFFSETGAGK	31	5	2	Q9BQE3;P68363	Tubulin alpha-1C chain OS=Homo sapiens GN=TUBA1C PE=1 SV=1 - [TBA1C_HUMAN];Tubulin alpha-1B chain OS=Homo sapiens GN=TUBA1B PE=1 SV=1 - [TBA1B_HUMAN]	N-Term(Dimethyl:2H(6)13C(2)); K20(Dimethyl:2H(6)13C(2))	2080.05			8.91676e+09				0	2.572e-16
ISDQDNDGTLNDAELNFFQR	6	1	1	Q8IXI2	Mitochondrial Rho GTPase 1 OS=Homo sapiens GN=RHOT1 PE=1 SV=2 - [MIRO1_HUMAN]	N-Term(Dimethyl)	2340.07			1.50678e+08	1.59154	-;1;-;-;-;-;-;-;-;-;-;-;-;-;-;-;-;-;-;-;-;-;-;-;-;-;-;-;-;-;-;2;-;-;-;-;-;-;-;-	0.306885	0	7.686e-15
VIAINVDDPDAANYNDINDVK	15	1	1	Q15181	Inorganic pyrophosphatase OS=Homo sapiens GN=PPA1 PE=1 SV=2 - [IPYR_HUMAN]	N-Term(Dimethyl); K21(Dimethyl)	2344.17			1.49409e+09	1.03016	-;2;-;-;-;-;-;-;-;-;1;1;1;-;-;-;-;-;-;-;-;-;-;-;-;-;-;-;1;-;1;2;-;-;-;-;-;-;-;-	14.5143	0	8.694e-13
AFEDWLNDDLGSYQGAQGNR	6	1	1	Q8N6T3	ADP-ribosylation factor GTPase-activating protein 1 OS=Homo sapiens GN=ARFGAP1 PE=1 SV=2 - [ARFG1_HUMAN]	N-Term(Dimethyl:2H(6)13C(2))	2292.07			6.45993e+08	2.37189	-;2;-;-;-;-;-;-;-;-;-;-;-;-;-;-;-;-;-;-;-;-;-;-;-;-;-;-;-;-;-;2;-;-;-;-;-;-;-;-	7.90208	0	6.027e-15
VIAINVDDPDAANYNDINDVK	12	1	1	Q15181	Inorganic pyrophosphatase OS=Homo sapiens GN=PPA1 PE=1 SV=2 - [IPYR_HUMAN]	N-Term(Dimethyl:2H(6)13C(2)); K21(Dimethyl:2H(6)13C(2))	2360.26			933831862	1.07891	-;-;-;-;-;-;-;-;-;-;1;1;1;1;-;-;-;-;-;-;-;-;-;-;-;-;-;-;-;1;1;-;-;-;-;-;-;-;-;-	21.2389	0	2.922e-12
TIGGGDDSFNTFFSETGAGK	38	5	2	Q9BQE3;P68363	Tubulin alpha-1C chain OS=Homo sapiens GN=TUBA1C PE=1 SV=1 - [TBA1C_HUMAN];Tubulin alpha-1B chain OS=Homo sapiens GN=TUBA1B PE=1 SV=1 - [TBA1B_HUMAN]	N-Term(Dimethyl); K20(Dimethyl)	2063.96			8577373341				0	4.665e-14
AFEDWLNDDLGSYQGAQGNR	5	1	1	Q8N6T3	ADP-ribosylation factor GTPase-activating protein 1 OS=Homo sapiens GN=ARFGAP1 PE=1 SV=2 - [ARFG1_HUMAN]	N-Term(Dimethyl)	2284.03			2.59779e+08				0	2.572e-16
GTMDDISQEEGSSQGEDSVSGSQR	5	1	1	Q14683	Structural maintenance of chromosomes protein 1A OS=Homo sapiens GN=SMC1A PE=1 SV=2 - [SMC1A_HUMAN]	N-Term(Dimethyl)	2514.05			1.57284e+08				0	2.572e-16
TEDGGEFEEGASENNAK	4	1	1	O43719	HIV Tat-specific factor 1 OS=Homo sapiens GN=HTATSF1 PE=1 SV=1 - [HTSF1_HUMAN]	N-Term(Dimethyl); K17(Dimethyl)	1839.79			2.93089e+08	1.60674	-;1;-;-;-;-;-;-;-;-;-;-;-;1;-;-;-;-;-;-;-;-;-;-;-;-;-;-;-;-;-;-;-;-;-;-;-;-;-;-	2.61215	0	2.572e-16
SCSGVEFSTSGSSNTDTGK	18	1	1	P45880	Voltage-dependent anion-selective channel protein 2 OS=Homo sapiens GN=VDAC2 PE=1 SV=2 - [VDAC2_HUMAN]	N-Term(Dimethyl); C2(Carbamidomethyl); K19(Dimethyl)	1963.86			7.79548e+08	1.72266	-;1;-;-;-;-;-;-;-;-;1;1;3;3;-;1;-;-;-;-;-;-;-;-;-;-;-;-;-;-;-;1;-;-;-;-;-;-;-;-	11.7215	0	2.572e-16
LVQDVANNTNEEAGDGTTTATVLAR	49	1	1	P10809	60 kDa heat shock protein, mitochondrial OS=Homo sapiens GN=HSPD1 PE=1 SV=2 - [CH60_HUMAN]	N-Term(Dimethyl:2H(6)13C(2))	2596.32			9303835492	1.48257	-;1;-;-;-;-;-;-;-;-;8;6;4;5;-;-;-;-;-;-;-;-;-;-;-;-;-;-;-;1;-;4;1;-;-;-;-;-;-;-	6.91659	0	2.917e-15
TEDGGEFEEGASENNAK	7	1	1	O43719	HIV Tat-specific factor 1 OS=Homo sapiens GN=HTATSF1 PE=1 SV=1 - [HTSF1_HUMAN]	N-Term(Dimethyl:2H(6)13C(2)); K17(Dimethyl:2H(6)13C(2))	1855.88			4.8261e+08	1.74939	-;-;-;-;-;-;-;-;-;-;1;1;1;-;-;-;-;-;-;-;-;-;-;-;-;-;-;-;-;-;1;2;-;-;-;-;-;-;-;-	8.47943	0	4.296e-16
ISDQDNDGTLNDAELNFFQR	6	1	1	Q8IXI2	Mitochondrial Rho GTPase 1 OS=Homo sapiens GN=RHOT1 PE=1 SV=2 - [MIRO1_HUMAN]	N-Term(Dimethyl:2H(6)13C(2))	2348.12			2.33842e+08				0	2.572e-16
SCSGVEFSTSGSSNTDTGK	20	1	1	P45880	Voltage-dependent anion-selective channel protein 2 OS=Homo sapiens GN=VDAC2 PE=1 SV=2 - [VDAC2_HUMAN]	N-Term(Dimethyl:2H(6)13C(2)); C2(Carbamidomethyl); K19(Dimethyl:2H(6)13C(2))	1979.95			1169079479	1.56247	-;-;-;-;-;-;-;-;-;-;2;1;4;2;1;-;-;-;-;-;-;-;-;-;-;-;-;-;1;1;-;1;-;-;-;-;-;-;-;-	11.8325	0	4.543e-11
GGGGGQDNGLEGLGNDSR	7	1	1	P08621	U1 small nuclear ribonucleoprotein 70 kDa OS=Homo sapiens GN=SNRNP70 PE=1 SV=2 - [RU17_HUMAN]	N-Term(Dimethyl)	1687.76			694770496	2.78687	-;1;-;-;-;-;-;-;-;-;-;-;-;-;-;-;-;-;-;-;-;-;-;-;-;-;-;-;-;-;-;-;1;-;-;-;-;-;-;-	4.24134	0	4.867e-16
GLGTDEDSLIEIICSR	49	2	1	P07355	Annexin A2 OS=Homo sapiens GN=ANXA2 PE=1 SV=2 - [ANXA2_HUMAN]	N-Term(Dimethyl); C14(Carbamidomethyl)	1805.9			6878949463	0.861285	-;2;-;-;-;-;-;-;-;-;1;1;3;2;2;1;2;2;1;1;2;2;2;1;2;1;-;-;1;1;2;1;-;1;-;2;-;-;-;-	18.0182	0	3.054e-11
DNLTLWTSDMQGDGEEQNK	9	1	1	P62258	14-3-3 protein epsilon OS=Homo sapiens GN=YWHAE PE=1 SV=1 - [1433E_HUMAN]	N-Term(Dimethyl); K19(Dimethyl)	2237			1.12744e+09	1.664	-;2;-;-;-;-;-;-;-;-;-;-;-;1;-;-;-;-;-;-;-;-;-;-;-;-;-;-;-;-;-;1;-;-;-;-;-;-;-;-	21.3004	0	1.87e-11
SLSTSGESLYHVLGLDK	35	1	1	Q9H3Z4	DnaJ homolog subfamily C member 5 OS=Homo sapiens GN=DNAJC5 PE=1 SV=1 - [DNJC5_HUMAN]	N-Term(Dimethyl:2H(6)13C(2)); S3(Phospho); K17(Dimethyl:2H(6)13C(2))	1958.05	1	S(1): 0.0; S(3): 100.0; T(4): 0.0; S(5): 0.0; S(8): 0.0; Y(10): 0.0	1.35553e+09	3.11244	-;2;-;-;-;-;-;-;-;-;-;-;-;1;-;-;-;-;-;-;-;-;-;-;-;-;-;-;-;-;2;3;1;1;-;-;-;-;-;-	52.3475	0	3.631e-08	654.984
VVVAENFDEIVNNENK	18	1	1	P30101	Protein disulfide-isomerase A3 OS=Homo sapiens GN=PDIA3 PE=1 SV=4 - [PDIA3_HUMAN]	N-Term(Dimethyl); K16(Dimethyl)	1888.97			3254356791	1.478	-;2;-;-;-;-;-;-;-;-;-;-;-;2;-;-;-;-;-;-;-;-;-;-;-;-;-;-;-;-;-;2;-;-;-;-;-;-;-;-	5.71837	0	2.572e-16
NDQDTWDYTNPNLSGQGDPGSNPNK	4	1	1	P14866	Heterogeneous nuclear ribonucleoprotein L OS=Homo sapiens GN=HNRNPL PE=1 SV=2 - [HNRPL_HUMAN]	N-Term(Dimethyl:2H(6)13C(2)); K25(Dimethyl:2H(6)13C(2))	2806.31			1946259296	2.29629	-;1;-;-;-;-;-;-;-;-;-;-;-;1;-;-;-;-;-;-;-;-;-;-;-;-;-;-;-;-;-;1;-;-;-;-;-;-;-;-	21.2231	0	2.572e-16
VVVAENFDEIVNNENK	20	1	1	P30101	Protein disulfide-isomerase A3 OS=Homo sapiens GN=PDIA3 PE=1 SV=4 - [PDIA3_HUMAN]	N-Term(Dimethyl:2H(6)13C(2)); K16(Dimethyl:2H(6)13C(2))	1905.06			4.97908e+09	1.47873	-;-;-;-;-;-;-;-;-;-;2;1;2;-;2;1;-;-;-;-;-;-;-;-;-;-;-;-;-;-;2;-;1;1;-;-;-;-;-;-	14.7562	0	3.444e-12
HTGPNSPDTANDGFVR	32	2	2	P31943;P55795	Heterogeneous nuclear ribonucleoprotein H OS=Homo sapiens GN=HNRNPH1 PE=1 SV=4 - [HNRH1_HUMAN];Heterogeneous nuclear ribonucleoprotein H2 OS=Homo sapiens GN=HNRNPH2 PE=1 SV=1 - [HNRH2_HUMAN]	N-Term(Dimethyl:2H(6)13C(2))	1720.84			2.74151e+09				0	5.258e-12
NDQDTWDYTNPNLSGQGDPGSNPNK	4	1	1	P14866	Heterogeneous nuclear ribonucleoprotein L OS=Homo sapiens GN=HNRNPL PE=1 SV=2 - [HNRPL_HUMAN]	N-Term(Dimethyl); K25(Dimethyl)	2790.23			9.37137e+08	2.38203	-;1;-;-;-;-;-;-;-;-;-;-;-;-;-;-;-;-;-;-;-;-;-;-;-;-;-;-;-;-;-;1;-;-;-;-;-;-;-;-	28.0797	0	1.795e-09
QFYDQALQQAVVDDDANNAK	5	1	1	P60033	CD81 antigen OS=Homo sapiens GN=CD81 PE=1 SV=1 - [CD81_HUMAN]	N-Term(Dimethyl:2H(6)13C(2)); K20(Dimethyl:2H(6)13C(2))	2325.17			9.4675e+08	1.2475	-;1;-;-;-;-;-;-;-;-;-;-;-;-;-;-;-;-;-;-;-;-;-;-;-;-;-;-;-;-;-;1;-;-;-;-;-;-;-;-	31.0598	0	3.055e-09
LSLEGDHSTPPSAYGSVK	36	2	1	P07355	Annexin A2 OS=Homo sapiens GN=ANXA2 PE=1 SV=2 - [ANXA2_HUMAN]	N-Term(Dimethyl); K18(Dimethyl)	1900.96			7.71092e+09	0.975935	-;2;-;-;-;-;-;-;-;-;-;-;-;-;-;-;-;-;1;2;4;2;1;1;-;1;-;-;-;-;1;2;-;1;1;-;-;-;-;-	16.5513	0	2.572e-16
DAQDVQASQAEADQQQTR	15	1	1	Q9P2E9	Ribosome-binding protein 1 OS=Homo sapiens GN=RRBP1 PE=1 SV=4 - [RRBP1_HUMAN]	N-Term(Dimethyl:2H(6)13C(2))	2024.97			1.0243e+08	1.71415	-;1;-;-;-;-;-;-;-;-;2;3;2;3;-;-;-;-;-;-;-;-;-;-;-;-;-;-;-;-;-;-;-;-;-;-;-;-;-;-	10.9886	0	7.82e-10
GLGTDEDSLIEIICSR	37	2	1	P07355	Annexin A2 OS=Homo sapiens GN=ANXA2 PE=1 SV=2 - [ANXA2_HUMAN]	N-Term(Dimethyl:2H(6)13C(2)); C14(Carbamidomethyl)	1813.94			6727613911	0.861232	-;-;-;-;-;-;-;-;-;-;1;1;2;1;-;1;-;-;1;1;-;-;-;-;-;-;-;-;1;-;-;1;-;-;-;-;-;-;-;-	17.3581	0	2.959e-12
HNEETGDNVGPLIIK	17	1	1	Q9NZ45	CDGSH iron-sulfur domain-containing protein 1 OS=Homo sapiens GN=CISD1 PE=1 SV=1 - [CISD1_HUMAN]	N-Term(Dimethyl); K15(Dimethyl)	1691.9			1126215072	1.16246	-;1;-;-;-;-;-;-;-;-;-;-;-;-;-;-;-;-;1;-;1;-;1;1;1;1;-;-;-;-;-;2;-;-;-;-;-;-;-;-	10.5914	0	1.304e-12
DASDDLDDLNFFNQK	10	1	1	P20042	Eukaryotic translation initiation factor 2 subunit 2 OS=Homo sapiens GN=EIF2S2 PE=1 SV=2 - [IF2B_HUMAN]	N-Term(Dimethyl:2H(6)13C(2)); K15(Dimethyl:2H(6)13C(2))	1828.92			355764976	2.41691	-;1;-;-;-;-;-;-;-;-;1;-;2;1;-;-;-;-;-;-;-;-;-;-;-;-;-;-;-;-;1;1;-;-;-;-;-;-;-;-	95.2688	0	3.161e-09
EQSICAAEEQPAEDGQGETNK	4	1	1	Q9UGP8	Translocation protein SEC63 homolog OS=Homo sapiens GN=SEC63 PE=1 SV=2 - [SEC63_HUMAN]	N-Term(Dimethyl:2H(6)13C(2)); C5(Carbamidomethyl); K21(Dimethyl:2H(6)13C(2))	2363.13			1.61685e+08	1.45329	-;1;-;-;-;-;-;-;-;-;-;-;-;-;-;-;-;-;-;-;-;-;-;-;-;-;-;-;-;-;-;1;-;-;-;-;-;-;-;-	3.26072	0	1.385e-10
SEDGVEGDLGETQSR	6	1	1	Q09666	Neuroblast differentiation-associated protein AHNAK OS=Homo sapiens GN=AHNAK PE=1 SV=2 - [AHNK_HUMAN]	N-Term(Dimethyl)	1606.72			1.92755e+08	1.17213	-;1;-;-;-;-;-;-;-;-;-;-;1;-;-;-;-;-;-;-;-;-;-;-;-;-;-;-;-;-;-;1;-;-;-;-;-;-;-;-	6.89307	0	2.572e-16
LVAGEMGQNEPDQGGQR	17	1	1	Q99714	3-hydroxyacyl-CoA dehydrogenase type-2 OS=Homo sapiens GN=HSD17B10 PE=1 SV=3 - [HCD2_HUMAN]	N-Term(Dimethyl:2H(6)13C(2))	1821.89			2.75183e+09	1.48752	-;1;-;-;-;-;-;-;-;-;2;-;1;1;1;-;-;-;-;-;-;-;-;-;-;-;-;-;-;-;-;2;1;-;-;-;-;-;-;-	43.623	0	1.999e-11
DFTVSAMHGDMDQK	21	1	1	P60842	Eukaryotic initiation factor 4A-I OS=Homo sapiens GN=EIF4A1 PE=1 SV=1 - [IF4A1_HUMAN]	N-Term(Dimethyl); K14(Dimethyl)	1637.73			1.10798e+09	1.07606	-;2;-;-;-;-;-;-;-;-;-;-;1;-;-;-;-;-;2;2;2;2;1;1;-;-;-;-;-;-;-;1;-;-;-;-;-;-;-;-	24.1466	0	7.36e-11
DNLTLWTSDMQGDGEEQNK	10	1	1	P62258	14-3-3 protein epsilon OS=Homo sapiens GN=YWHAE PE=1 SV=1 - [1433E_HUMAN]	N-Term(Dimethyl:2H(6)13C(2)); K19(Dimethyl:2H(6)13C(2))	2253.09			1239167562	1.79294	-;-;-;-;-;-;-;-;-;-;1;-;1;-;-;-;-;-;-;-;-;-;-;-;-;-;-;-;-;-;1;1;-;-;-;-;-;-;-;-	13.2344	0	1.687e-09
STAGDTHLGGEDFDNR	33	2	2	P11142;P54652	Heat shock cognate 71 kDa protein OS=Homo sapiens GN=HSPA8 PE=1 SV=1 - [HSP7C_HUMAN];Heat shock-related 70 kDa protein 2 OS=Homo sapiens GN=HSPA2 PE=1 SV=1 - [HSP72_HUMAN]	N-Term(Dimethyl)	1719.76			7282997096				0	0.00012
EIQNGNLHESDSESVPR	4	1	1	Q86UP2	Kinectin OS=Homo sapiens GN=KTN1 PE=1 SV=1 - [KTN1_HUMAN]	N-Term(Dimethyl); S10(Phospho)	2018.88	1	S(10): 100.0; S(12): 0.0; S(14): 0.0	272588232	2.28134	-;1;-;-;-;-;-;-;-;-;-;-;-;-;-;-;-;-;-;-;-;-;-;-;-;-;-;-;-;-;-;-;-;-;-;-;-;-;-;-		0	2.795e-10	648.538
ETNLDSLPLVDTHSK	60	1	1	P08670	Vimentin OS=Homo sapiens GN=VIM PE=1 SV=4 - [VIME_HUMAN]	N-Term(Dimethyl:2H(6)13C(2)); K15(Dimethyl:2H(6)13C(2))	1741			1.28224e+10	1.75388	-;1;-;-;-;-;-;-;-;-;-;-;-;-;-;-;3;2;4;6;4;3;1;1;-;-;-;-;-;-;2;2;-;1;1;1;2;-;-;-	17.8346	0	2.572e-16
DASDDLDDLNFFNQK	10	1	1	P20042	Eukaryotic translation initiation factor 2 subunit 2 OS=Homo sapiens GN=EIF2S2 PE=1 SV=2 - [IF2B_HUMAN]	N-Term(Dimethyl); K15(Dimethyl)	1812.83			217076217	1.75159	-;-;-;-;-;-;-;-;-;-;1;2;-;-;-;-;-;-;-;-;-;-;-;-;-;-;-;-;-;-;-;1;-;-;-;-;-;-;-;-	11.3139	0	2.572e-16
LVAGEMGQNEPDQGGQR	8	1	1	Q99714	3-hydroxyacyl-CoA dehydrogenase type-2 OS=Homo sapiens GN=HSD17B10 PE=1 SV=3 - [HCD2_HUMAN]	N-Term(Dimethyl:2H(6)13C(2)); M6(Oxidation)	1837.89			3.1323e+08	1.93068	-;1;-;-;-;-;-;-;-;-;-;-;2;2;-;-;-;-;-;-;-;-;-;-;-;-;-;-;-;-;-;1;1;-;-;-;-;-;-;-	6.36474	0	1.445e-11
SLAGSSGPGASSGTSGDHGELVVR	29	1	1	P29692	Elongation factor 1-delta OS=Homo sapiens GN=EEF1D PE=1 SV=5 - [EF1D_HUMAN]	N-Term(Dimethyl:2H(6)13C(2))	2221.12			2.76946e+09	2.6505	-;1;-;-;-;1;-;-;-;-;-;-;1;-;-;-;2;-;1;-;1;2;-;1;-;-;-;-;-;-;-;-;-;-;1;1;-;-;-;-	174.906	0	6.10707e-16
VQDTSNTGLGEDIIHQLSK	28	1	1	Q8IWA0	WD repeat-containing protein 75 OS=Homo sapiens GN=WDR75 PE=1 SV=1 - [WDR75_HUMAN]	N-Term(Dimethyl:2H(6)13C(2)); S5(Phospho); K19(Dimethyl:2H(6)13C(2))	2207.15	0.987531	T(4): 1.2; S(5): 98.8; T(7): 0.0; S(18): 0.0	4.32833e+08	1.41874	-;1;-;-;-;-;-;-;-;-;-;-;-;-;-;-;-;-;-;-;-;-;-;-;-;-;-;-;-;-;-;1;2;-;-;-;-;-;-;-	14.9429	0	2.572e-16	391.518
HLAGLGLTEAIDK	15	1	1	P50454	Serpin H1 OS=Homo sapiens GN=SERPINH1 PE=1 SV=2 - [SERPH_HUMAN]	N-Term(Dimethyl); K13(Dimethyl)	1393.81			4.79627e+08	1.21193	-;1;-;-;-;-;-;-;-;-;-;-;-;-;-;-;-;-;-;-;-;-;2;1;2;-;1;-;-;-;-;1;-;-;-;-;-;-;-;-	34.3058	0	2.886e-11
NADMSEEMQQDSVECATQALEK	15	1	1	P63167	Dynein light chain 1, cytoplasmic OS=Homo sapiens GN=DYNLL1 PE=1 SV=1 - [DYL1_HUMAN]	N-Term(Dimethyl); C15(Carbamidomethyl); K22(Dimethyl)	2570.11			551397299	2.69134	-;1;-;-;-;-;-;-;-;-;2;-;1;1;-;-;-;-;-;-;-;-;-;-;-;-;-;-;1;1;1;1;-;-;-;-;-;-;-;-	159.178	0	4.965e-11
DINLQDEDWNEFNDINK	5	1	1	Q6P2Q9	Pre-mRNA-processing-splicing factor 8 OS=Homo sapiens GN=PRPF8 PE=1 SV=2 - [PRP8_HUMAN]	N-Term(Dimethyl:2H(6)13C(2)); K17(Dimethyl:2H(6)13C(2))	2194.09			2.50043e+08	1.96094	-;1;-;-;-;-;-;-;-;-;-;-;-;1;-;-;-;-;-;-;-;-;-;-;-;-;-;-;-;-;-;2;-;-;-;-;-;-;-;-	27.5924	0	2.247e-12
SLDMDSIIAEVK	29	1	1	P05787	Keratin, type II cytoskeletal 8 OS=Homo sapiens GN=KRT8 PE=1 SV=7 - [K2C8_HUMAN]	N-Term(Dimethyl); K12(Dimethyl)	1376.74			36761080883	0.890212	-;1;-;-;-;-;-;-;-;-;1;-;3;1;-;-;-;-;1;1;1;1;1;-;-;-;-;-;1;-;-;1;-;-;-;-;-;-;-;-	22.6806	0	1.193e-08
HILLAVANDEELNQLLK	17	2	1	O75367	Core histone macro-H2A.1 OS=Homo sapiens GN=H2AFY PE=1 SV=4 - [H2AY_HUMAN]	N-Term(Dimethyl); K17(Dimethyl)	1989.14			1.42529e+09	1.29614	-;1;-;-;-;-;-;-;-;-;-;-;-;-;-;-;-;-;-;-;-;2;1;2;1;-;-;-;-;-;-;-;-;-;-;-;-;-;-;-	25.0671	0	1.57e-08
FGYVDFESAEDLEK	13	1	1	P19338	Nucleolin OS=Homo sapiens GN=NCL PE=1 SV=3 - [NUCL_HUMAN]	N-Term(Dimethyl:2H(6)13C(2)); K14(Dimethyl:2H(6)13C(2))	1720.9			9139038203	1.3605	-;1;-;-;-;-;-;-;-;-;1;-;-;-;-;-;-;-;-;-;-;-;-;-;-;-;-;-;-;1;-;1;-;-;-;-;-;-;-;-	7.34294	0	1.84e-08
AIDDNMSLDEIEK	11	1	1	P31327	Carbamoyl-phosphate synthase [ammonia], mitochondrial OS=Homo sapiens GN=CPS1 PE=1 SV=2 - [CPSM_HUMAN]	N-Term(Dimethyl:2H(6)13C(2)); K13(Dimethyl:2H(6)13C(2))	1564.83			4.19471e+09	1.49259	-;1;-;-;-;-;-;-;-;-;-;-;-;1;1;1;-;-;-;-;-;-;-;-;-;-;-;-;-;-;-;-;-;-;-;-;-;-;-;-	11.6642	0	1.592e-10
VAVEEVDEEGK	9	1	1	P02545	Prelamin-A/C OS=Homo sapiens GN=LMNA PE=1 SV=1 - [LMNA_HUMAN]	N-Term(Dimethyl); K11(Dimethyl)	1259.64			4.07407e+09	2.00119	-;1;-;-;-;-;-;-;-;-;-;1;1;1;1;1;-;-;-;-;-;-;-;-;-;-;-;-;-;-;1;1;-;-;-;-;-;-;-;-	7.30285	0	6.986e-06
GAVDGGLSIPHSTK	27	1	1	P46777	60S ribosomal protein L5 OS=Homo sapiens GN=RPL5 PE=1 SV=3 - [RL5_HUMAN]	N-Term(Dimethyl); K14(Dimethyl)	1394.76			3.25655e+09	1.30603	-;2;-;-;-;-;-;-;-;-;-;-;-;-;-;-;-;-;2;1;3;2;1;2;-;2;-;-;-;-;-;-;1;-;-;-;1;-;-;-	11.3834	0	2.979e-10
GVVDSDDLPLNVSR	16	1	1	P14625	Endoplasmin OS=Homo sapiens GN=HSP90B1 PE=1 SV=1 - [ENPL_HUMAN]	N-Term(Dimethyl:2H(6)13C(2))	1521.83			7713703960	1.81179	-;1;-;-;-;-;-;-;-;-;1;1;2;3;1;1;-;-;-;-;-;-;-;-;-;-;-;-;1;1;1;1;1;-;-;-;-;-;-;-	18.5806	0	9.939e-12
DLQEEVSNLYNNIR	5	1	1	O94874	E3 UFM1-protein ligase 1 OS=Homo sapiens GN=UFL1 PE=1 SV=2 - [UFL1_HUMAN]	N-Term(Dimethyl:2H(6)13C(2))	1742.91			2.72987e+08	1.63434	-;1;-;-;-;-;-;-;-;-;-;-;1;-;-;-;-;-;-;-;-;-;-;-;-;-;-;-;-;-;-;1;-;-;-;-;-;-;-;-	5.14659	0	3.005e-10
HLAGLGLTEAIDK	16	1	1	P50454	Serpin H1 OS=Homo sapiens GN=SERPINH1 PE=1 SV=2 - [SERPH_HUMAN]	N-Term(Dimethyl:2H(6)13C(2)); K13(Dimethyl:2H(6)13C(2))	1409.89			6.97431e+08	1.46453	-;-;-;-;-;-;-;-;-;-;-;-;-;-;-;-;-;-;-;-;-;1;-;1;-;2;1;2;-;-;-;1;-;-;-;-;-;-;-;-	28.8097	0	7.318e-11
GVVDSEDLPLNISR	26	3	3	P08238;P07900;Q12931	Heat shock protein HSP 90-beta OS=Homo sapiens GN=HSP90AB1 PE=1 SV=4 - [HS90B_HUMAN];Heat shock protein HSP 90-alpha OS=Homo sapiens GN=HSP90AA1 PE=1 SV=5 - [HS90A_HUMAN];Heat shock protein 75 kDa, mitochondrial OS=Homo sapiens GN=TRAP1 PE=1 SV=3 - [TRAP1_HUMAN]	N-Term(Dimethyl)	1541.82			11242991296				0	6.095e-10
QFYDQALQQAVVDDDANNAK	6	1	1	P60033	CD81 antigen OS=Homo sapiens GN=CD81 PE=1 SV=1 - [CD81_HUMAN]	N-Term(Dimethyl); K20(Dimethyl)	2309.12			8.33944e+08	1.30869	-;1;-;-;-;-;-;-;-;-;-;-;-;-;-;-;-;-;-;-;-;-;-;-;-;-;-;-;-;-;-;2;-;-;-;-;-;-;-;-	15.6288	0	1.154e-08
NSNLVGAAHEELQQSR	26	1	1	P02545	Prelamin-A/C OS=Homo sapiens GN=LMNA PE=1 SV=1 - [LMNA_HUMAN]	N-Term(Dimethyl:2H(6)13C(2))	1788.94			1.74122e+09	2.14028	-;2;-;-;-;-;-;-;-;-;-;1;1;1;-;-;1;1;1;2;1;1;1;1;-;1;-;-;-;-;-;2;-;-;2;1;-;-;-;-	56.6144	0	2.572e-16
LSLEGDHSTPPSAYGSVK	34	2	1	P07355	Annexin A2 OS=Homo sapiens GN=ANXA2 PE=1 SV=2 - [ANXA2_HUMAN]	N-Term(Dimethyl:2H(6)13C(2)); T9(Phospho); K18(Dimethyl:2H(6)13C(2))	1997.02	0.999939	S(2): 0.0; S(8): 0.0; T(9): 100.0; S(12): 0.0; Y(14): 0.0; S(16): 0.0	3106122089	0.381988	-;1;-;-;-;-;-;-;-;-;-;-;-;-;1;2;-;-;-;-;-;-;-;-;-;-;-;-;-;-;-;2;1;1;-;-;-;-;-;-	6.95526	0	4.628e-14	583.579
QLQQAQAAGAEQEVEK	10	1	1	P39748	Flap endonuclease 1 OS=Homo sapiens GN=FEN1 PE=1 SV=1 - [FEN1_HUMAN]	N-Term(Dimethyl); K16(Dimethyl)	1783.92			604526744	1.04396	-;1;-;-;-;-;-;-;-;-;2;1;-;1;-;-;-;-;-;-;-;-;-;-;-;-;-;-;-;-;-;2;-;-;-;-;-;-;-;-	6.10608	0	3.068e-11
STAGDTHLGGEDFDNR	36	2	2	P11142;P54652	Heat shock cognate 71 kDa protein OS=Homo sapiens GN=HSPA8 PE=1 SV=1 - [HSP7C_HUMAN];Heat shock-related 70 kDa protein 2 OS=Homo sapiens GN=HSPA2 PE=1 SV=1 - [HSP72_HUMAN]	N-Term(Dimethyl:2H(6)13C(2))	1727.8			9.67672e+09				0	4.75e-11
SLAGSSGPGASSGTSGDHGELVVR	31	1	1	P29692	Elongation factor 1-delta OS=Homo sapiens GN=EEF1D PE=1 SV=5 - [EF1D_HUMAN]	N-Term(Dimethyl)	2213.08			2388228452	1.04584	-;-;-;-;-;-;-;-;-;-;-;-;-;1;-;-;1;2;3;5;1;2;1;-;-;-;-;-;-;-;-;1;-;-;-;1;1;-;-;-	33.2406	0	6.951e-13
GGADVSGGVSAPDISLGEGHLSVK	4	1	1	Q09666	Neuroblast differentiation-associated protein AHNAK OS=Homo sapiens GN=AHNAK PE=1 SV=2 - [AHNK_HUMAN]	N-Term(Dimethyl); S22(Phospho); K24(Dimethyl)	2345.14	1	S(6): 0.0; S(10): 0.0; S(15): 0.0; S(22): 100.0	1.26232e+08	0.389867	-;1;-;-;-;-;-;-;-;-;-;-;-;-;-;-;-;-;-;-;-;-;-;-;-;-;-;-;-;-;-;2;-;-;-;-;-;-;-;-	19.1501	0	5.55e-11	612.023
QVSASELHTSGILGPETLR	28	1	1	P58107	Epiplakin OS=Homo sapiens GN=EPPK1 PE=1 SV=2 - [EPIPL_HUMAN]	N-Term(Dimethyl); S3(Phospho)	2103.05	1	S(3): 100.0; S(5): 0.0; T(9): 0.0; S(10): 0.0; T(17): 0.0	2675715549	1.46466	-;2;-;-;-;-;-;-;-;-;-;-;-;-;-;-;-;-;-;-;-;-;-;-;-;-;-;-;-;-;1;-;2;-;-;-;-;-;-;-	17.7871	0	1.031e-08	553.136
GVVDSDDLPLNVSR	11	1	1	P14625	Endoplasmin OS=Homo sapiens GN=HSP90B1 PE=1 SV=1 - [ENPL_HUMAN]	N-Term(Dimethyl)	1513.79			4263811285				0	2.26e-08
AIDDNMSLDEIEK	9	1	1	P31327	Carbamoyl-phosphate synthase [ammonia], mitochondrial OS=Homo sapiens GN=CPS1 PE=1 SV=2 - [CPSM_HUMAN]	N-Term(Dimethyl); K13(Dimethyl)	1548.75			2868222834	1.52031	-;-;-;-;-;-;-;-;-;-;1;1;1;-;-;-;-;-;-;-;-;-;-;-;-;-;-;-;1;-;-;1;-;-;-;-;-;-;-;-	13.4258	0	1.303e-06
DNLTLWTSDMQGDGEEQNK	6	1	1	P62258	14-3-3 protein epsilon OS=Homo sapiens GN=YWHAE PE=1 SV=1 - [1433E_HUMAN]	N-Term(Dimethyl:2H(6)13C(2)); M10(Oxidation); K19(Dimethyl:2H(6)13C(2))	2269.09			4.82809e+08	2.6285	-;1;-;-;-;-;-;-;-;-;-;-;-;-;-;-;-;-;-;-;-;-;-;-;-;-;-;-;-;-;1;1;-;-;-;-;-;-;-;-	69.4338	0	2.499e-07
ELFQTPGHTEEAVAAGK	4	1	1	P46013	Antigen KI-67 OS=Homo sapiens GN=MKI67 PE=1 SV=2 - [KI67_HUMAN]	N-Term(Dimethyl:2H(6)13C(2)); T5(Phospho); K17(Dimethyl:2H(6)13C(2))	1937	1	T(5): 100.0; T(9): 0.0	6.98597e+08				0	8.765e-11	588.413
SLSTSGESLYHVLGLDK	20	1	1	Q9H3Z4	DnaJ homolog subfamily C member 5 OS=Homo sapiens GN=DNAJC5 PE=1 SV=1 - [DNJC5_HUMAN]	N-Term(Dimethyl); S3(Phospho); K17(Dimethyl)	1941.96	1	S(1): 0.0; S(3): 100.0; T(4): 0.0; S(5): 0.0; S(8): 0.0; Y(10): 0.0	7.2834e+08	1.40301	-;-;-;-;-;-;-;-;-;-;-;-;-;-;-;-;-;-;-;-;-;-;-;-;-;-;-;-;-;-;-;1;-;-;-;-;-;-;-;-		0	2.572e-16	610.4
SEDGVEGDLGETQSR	6	1	1	Q09666	Neuroblast differentiation-associated protein AHNAK OS=Homo sapiens GN=AHNAK PE=1 SV=2 - [AHNK_HUMAN]	N-Term(Dimethyl:2H(6)13C(2))	1614.76			2.37724e+08	1.17177	-;-;-;-;-;-;-;-;-;-;1;1;-;1;-;-;-;-;-;-;-;-;-;-;-;-;-;-;-;-;-;-;-;-;-;-;-;-;-;-	14.1488	0	1.152e-13
GEAAAERPGEAAVASSPSK	27	1	1	P29966	Myristoylated alanine-rich C-kinase substrate OS=Homo sapiens GN=MARCKS PE=1 SV=4 - [MARCS_HUMAN]	N-Term(Dimethyl); S16(Phospho); K19(Dimethyl)	1920.91	0.999875	S(15): 0.0; S(16): 100.0; S(18): 0.0	9.43943e+08	0.829935	-;1;1;-;-;-;-;-;-;-;-;-;-;-;2;1;1;1;-;-;-;-;-;-;-;-;-;-;-;-;1;1;-;1;-;-;-;-;-;-	18.0507	0	7.804e-10	539.783
VAVEEVDEEGK	7	1	1	P02545	Prelamin-A/C OS=Homo sapiens GN=LMNA PE=1 SV=1 - [LMNA_HUMAN]	N-Term(Dimethyl:2H(6)13C(2)); K11(Dimethyl:2H(6)13C(2))	1275.73			8365075908	1.70728	-;-;-;-;-;-;-;-;-;-;1;-;-;-;-;-;-;-;-;-;-;-;-;-;-;-;-;-;-;1;-;-;-;-;-;-;-;-;-;-	23.4376	0	1.454e-14
SDALETLGFLNHYQMK	18	1	1	P14866	Heterogeneous nuclear ribonucleoprotein L OS=Homo sapiens GN=HNRNPL PE=1 SV=2 - [HNRPL_HUMAN]	N-Term(Dimethyl); K16(Dimethyl)	1922.97			1559634695	1.81507	-;1;-;-;-;-;-;-;-;-;-;-;-;1;-;-;1;-;-;-;2;-;1;-;-;-;-;-;-;-;1;1;-;-;-;-;-;-;-;-	11.9967	0	8.725e-10
DLQEEVSNLYNNIR	3	1	1	O94874	E3 UFM1-protein ligase 1 OS=Homo sapiens GN=UFL1 PE=1 SV=2 - [UFL1_HUMAN]	N-Term(Dimethyl)	1734.87			147147082	2.61454	-;-;-;-;-;-;-;-;-;-;-;-;-;-;-;-;-;-;-;-;-;-;-;-;-;-;-;-;-;-;-;1;-;-;-;-;-;-;-;-		0	2.572e-16
DLSHIGDAVVISCAK	18	1	1	P12004	Proliferating cell nuclear antigen OS=Homo sapiens GN=PCNA PE=1 SV=1 - [PCNA_HUMAN]	N-Term(Dimethyl); C13(Carbamidomethyl); K15(Dimethyl)	1640.87			1106075326	1.52238	-;1;-;-;-;-;-;-;-;-;-;-;-;-;-;-;-;-;2;2;2;1;2;-;-;-;-;-;-;-;-;1;-;-;-;1;-;-;-;-	25.194	0	2.572e-16
QLQQAQAAGAEQEVEK	11	1	1	P39748	Flap endonuclease 1 OS=Homo sapiens GN=FEN1 PE=1 SV=1 - [FEN1_HUMAN]	N-Term(Dimethyl:2H(6)13C(2)); K16(Dimethyl:2H(6)13C(2))	1800.01			5.82962e+08	0.946966	-;-;-;-;-;-;-;-;-;-;-;1;2;1;-;-;-;-;-;-;-;-;-;-;-;-;-;-;-;-;-;-;-;-;-;-;-;-;-;-	7.50542	0	1.536e-10
SVPVTVDDDDDDNDPENR	5	1	1	P46100	Transcriptional regulator ATRX OS=Homo sapiens GN=ATRX PE=1 SV=5 - [ATRX_HUMAN]	N-Term(Dimethyl:2H(6)13C(2))	2052.9			2.74081e+08	2.96679	-;1;-;-;-;-;-;-;-;-;1;-;-;-;-;-;-;-;-;-;-;-;-;-;-;-;-;-;-;-;1;1;-;-;-;-;-;-;-;-	30.5047	0	1.281e-09
SYELPDGQVITIGNER	34	10	5	Q562R1;P68133;P60709;A5A3E0;Q9BYX7	Beta-actin-like protein 2 OS=Homo sapiens GN=ACTBL2 PE=1 SV=2 - [ACTBL_HUMAN];Actin, alpha skeletal muscle OS=Homo sapiens GN=ACTA1 PE=1 SV=1 - [ACTS_HUMAN];Actin, cytoplasmic 1 OS=Homo sapiens GN=ACTB PE=1 SV=1 - [ACTB_HUMAN];POTE ankyrin domain family member F OS=Homo sapiens GN=POTEF PE=1 SV=2 - [POTEF_HUMAN];Putative beta-actin-like protein 3 OS=Homo sapiens GN=POTEKP PE=5 SV=1 - [ACTBM_HUMAN]	N-Term(Dimethyl)	1818.92			37904237468				0	4.261e-16
SVTEQGAELSNEER	6	1	1	P63104	14-3-3 protein zeta/delta OS=Homo sapiens GN=YWHAZ PE=1 SV=1 - [1433Z_HUMAN]	N-Term(Dimethyl:2H(6)13C(2))	1584.79			1107165280	1.97275	-;1;-;-;-;-;-;-;-;-;1;1;1;1;-;-;-;-;-;-;-;-;-;-;-;-;-;-;-;-;-;-;-;-;-;-;-;-;-;-	9.32503	0	4.52e-10
TVFAEHISDECK	23	1	1	P39023	60S ribosomal protein L3 OS=Homo sapiens GN=RPL3 PE=1 SV=2 - [RL3_HUMAN]	N-Term(Dimethyl); C11(Carbamidomethyl); K12(Dimethyl)	1491.71			3.07829e+09	1.36432	-;1;-;-;-;1;-;-;-;-;-;-;1;-;-;-;-;1;-;-;1;1;-;-;-;-;-;-;-;-;-;2;-;-;-;1;-;-;-;-	10.948	0	2.119e-08
HTGPNSPDTANDGFVR	31	2	2	P31943;P55795	Heterogeneous nuclear ribonucleoprotein H OS=Homo sapiens GN=HNRNPH1 PE=1 SV=4 - [HNRH1_HUMAN];Heterogeneous nuclear ribonucleoprotein H2 OS=Homo sapiens GN=HNRNPH2 PE=1 SV=1 - [HNRH2_HUMAN]	N-Term(Dimethyl)	1712.8			1717666694				0	2.572e-16
LNRSNSELEDEILCLEK	6	5	1	O15320	cTAGE family member 5 OS=Homo sapiens GN=CTAGE5 PE=1 SV=4 - [CTGE5_HUMAN]	N-Term(Dimethyl); S4(Phospho); C14(Carbamidomethyl); K17(Dimethyl)	2198.04	0.991771	S(4): 99.2; S(6): 0.8	9.96292e+07	1.19668	-;1;-;-;-;-;-;-;-;-;-;-;-;-;-;-;-;-;-;-;-;-;-;-;-;-;-;-;-;-;-;1;1;-;-;-;-;-;-;-	18.0194	0	4.977e-15	452.509
VQDTSNTGLGEDIIHQLSK	22	1	1	Q8IWA0	WD repeat-containing protein 75 OS=Homo sapiens GN=WDR75 PE=1 SV=1 - [WDR75_HUMAN]	N-Term(Dimethyl); S5(Phospho); K19(Dimethyl)	2191.07	0.98913	T(4): 1.1; S(5): 98.9; T(7): 0.0; S(18): 0.0	3.61982e+08	1.45992	-;-;1;-;-;-;-;-;-;-;-;-;-;-;-;-;-;-;-;-;-;-;-;-;-;-;-;-;-;-;-;1;-;1;-;-;-;-;-;-	14.3622	0	3.432e-07	421.558
GAVDGGLSIPHSTK	36	1	1	P46777	60S ribosomal protein L5 OS=Homo sapiens GN=RPL5 PE=1 SV=3 - [RL5_HUMAN]	N-Term(Dimethyl:2H(6)13C(2)); K14(Dimethyl:2H(6)13C(2))	1410.85			4.41298e+09	1.56219	-;-;-;-;-;-;-;-;-;-;-;-;-;-;-;-;-;-;-;-;5;3;5;1;2;-;-;-;-;-;-;2;-;-;-;2;1;-;-;-	39.4051	0	3.3e-07
NSGQNLEEDMGQSEQK	5	1	1	Q9HAV7	GrpE protein homolog 1, mitochondrial OS=Homo sapiens GN=GRPEL1 PE=1 SV=2 - [GRPE1_HUMAN]	N-Term(Dimethyl); K16(Dimethyl)	1849.82			1.36563e+08	1.65869	-;1;-;-;-;-;-;-;-;-;-;-;-;1;-;-;-;-;-;-;-;-;-;-;-;-;-;-;-;-;-;-;-;-;-;-;-;-;-;-	0.64589	0	5.379e-08
QVSASELHTSGILGPETLR	34	1	1	P58107	Epiplakin OS=Homo sapiens GN=EPPK1 PE=1 SV=2 - [EPIPL_HUMAN]	N-Term(Dimethyl:2H(6)13C(2)); S3(Phospho)	2111.09	1	S(3): 100.0; S(5): 0.0; T(9): 0.0; S(10): 0.0; T(17): 0.0	4.50618e+09	1.62955	-;-;-;-;-;-;-;-;-;-;-;-;-;-;-;-;-;-;-;-;-;-;-;-;-;-;-;-;-;-;1;3;-;-;-;-;-;-;-;-	2.07156	0	9.642e-12	587.269
VNFSEEGETEEDDQDSSHSSVTTVK	2	1	1	Q5JTV8	Torsin-1A-interacting protein 1 OS=Homo sapiens GN=TOR1AIP1 PE=1 SV=2 - [TOIP1_HUMAN]	N-Term(Dimethyl:2H(6)13C(2)); T9(Phospho); K25(Dimethyl:2H(6)13C(2))	2908.28	0.999856	S(4): 0.0; T(9): 100.0; S(16): 0.0; S(17): 0.0; S(19): 0.0; S(20): 0.0; T(22): 0.0; T(23): 0.0	3.42849e+08	2.73447	-;1;-;-;-;-;-;-;-;-;-;-;-;-;-;-;-;-;-;-;-;-;-;-;-;-;-;-;-;-;-;1;-;-;-;-;-;-;-;-	41.0983	0	2.888e-12	474.692
VDNDENEHQLSLR	24	1	1	P06748	Nucleophosmin OS=Homo sapiens GN=NPM1 PE=1 SV=2 - [NPM_HUMAN]	N-Term(Dimethyl:2H(6)13C(2))	1604.81			4.33002e+09	2.22252	-;2;-;-;-;1;-;-;-;-;-;-;1;1;-;-;-;-;-;-;1;1;2;-;1;1;-;-;-;-;-;-;-;-;-;2;-;-;-;-	10.2996	0	4.229e-05
ETNLDSLPLVDTHSK	55	1	1	P08670	Vimentin OS=Homo sapiens GN=VIM PE=1 SV=4 - [VIME_HUMAN]	N-Term(Dimethyl); K15(Dimethyl)	1724.91			7493808828	1.35047	-;1;-;-;-;-;-;-;-;-;1;1;-;-;-;-;-;1;3;3;4;2;-;-;-;-;-;-;-;-;-;-;-;1;-;1;-;-;2;-	37.9231	0	1.097e-09
TVFAEHISDECK	21	1	1	P39023	60S ribosomal protein L3 OS=Homo sapiens GN=RPL3 PE=1 SV=2 - [RL3_HUMAN]	N-Term(Dimethyl:2H(6)13C(2)); C11(Carbamidomethyl); K12(Dimethyl:2H(6)13C(2))	1507.8			2.63778e+09	1.47933	-;-;-;-;-;1;-;-;-;-;-;-;-;1;-;-;1;-;2;2;1;1;2;2;1;-;-;-;-;-;-;-;-;-;-;1;-;-;-;-	19.8646	0	1.707e-08
ILDVNDNIPVVENK	7	1	1	Q14126	Desmoglein-2 OS=Homo sapiens GN=DSG2 PE=1 SV=2 - [DSG2_HUMAN]	N-Term(Dimethyl:2H(6)13C(2)); K14(Dimethyl:2H(6)13C(2))	1654			7.25422e+08	1.81334	-;1;-;-;-;-;-;-;-;-;-;-;1;-;-;-;-;-;-;-;-;-;-;-;-;-;-;-;-;-;-;1;-;-;-;-;-;-;-;-	39.3515	0	2.069e-08
AVTEQGAELSNEER	6	1	1	P27348	14-3-3 protein theta OS=Homo sapiens GN=YWHAQ PE=1 SV=1 - [1433T_HUMAN]	N-Term(Dimethyl:2H(6)13C(2))	1568.8			905231021	1.80061	-;1;-;-;-;-;-;-;-;-;1;-;1;-;-;-;-;-;-;-;-;-;-;-;-;-;-;-;-;-;-;1;-;-;-;-;-;-;-;-	4.03219	0	2.278e-08
DINLQDEDWNEFNDINK	4	1	1	Q6P2Q9	Pre-mRNA-processing-splicing factor 8 OS=Homo sapiens GN=PRPF8 PE=1 SV=2 - [PRP8_HUMAN]	N-Term(Dimethyl); K17(Dimethyl)	2178			140755698	1.72278	-;-;-;-;-;-;-;-;-;-;-;-;1;-;-;-;-;-;-;-;-;-;-;-;-;-;-;-;-;-;-;-;-;-;-;-;-;-;-;-		0	3.671e-09
HVVQSISTQQEK	16	1	1	P24539	ATP synthase F(0) complex subunit B1, mitochondrial OS=Homo sapiens GN=ATP5F1 PE=1 SV=2 - [AT5F1_HUMAN]	N-Term(Dimethyl); K12(Dimethyl)	1439.79			177834109	1.30932	-;1;-;-;-;-;-;-;-;-;-;-;-;-;-;-;-;-;-;-;-;1;1;3;2;2;-;-;-;-;-;1;-;-;-;-;1;-;-;-	11.9625	0	2.572e-16
HSGPNSADSANDGFVR	18	1	1	P52597	Heterogeneous nuclear ribonucleoprotein F OS=Homo sapiens GN=HNRNPF PE=1 SV=3 - [HNRPF_HUMAN]	N-Term(Dimethyl:2H(6)13C(2))	1666.79			1056572083	1.48851	-;1;-;-;-;-;-;-;-;-;-;-;-;-;-;-;-;-;-;-;1;-;1;-;2;1;2;1;-;-;-;2;-;-;-;-;-;-;-;-	7.5878	0	2.572e-16
IEYNDQNDGSCDVK	6	1	1	O75369	Filamin-B OS=Homo sapiens GN=FLNB PE=1 SV=2 - [FLNB_HUMAN]	N-Term(Dimethyl:2H(6)13C(2)); C11(Carbamidomethyl); K14(Dimethyl:2H(6)13C(2))	1728.83			362952318	1.47305	-;1;-;-;-;-;-;-;-;-;-;-;-;1;-;-;-;-;-;-;-;-;-;-;-;-;-;-;-;-;-;1;-;-;-;-;-;-;-;-	10.2928	0	1.602e-15
STTTGHLIYK	28	3	2	Q05639;P68104	Elongation factor 1-alpha 2 OS=Homo sapiens GN=EEF1A2 PE=1 SV=1 - [EF1A2_HUMAN];Elongation factor 1-alpha 1 OS=Homo sapiens GN=EEF1A1 PE=1 SV=1 - [EF1A1_HUMAN]	N-Term(Dimethyl:2H(6)13C(2)); K10(Dimethyl:2H(6)13C(2))	1192.75			3.15904e+09				0	4.161e-07
STTTGHLIYK	24	3	2	Q05639;P68104	Elongation factor 1-alpha 2 OS=Homo sapiens GN=EEF1A2 PE=1 SV=1 - [EF1A2_HUMAN];Elongation factor 1-alpha 1 OS=Homo sapiens GN=EEF1A1 PE=1 SV=1 - [EF1A1_HUMAN]	N-Term(Dimethyl); K10(Dimethyl)	1176.66			5.83887e+09				0	8.274e-14
HELQANCYEEVK	18	1	1	P23528	Cofilin-1 OS=Homo sapiens GN=CFL1 PE=1 SV=3 - [COF1_HUMAN]	N-Term(Dimethyl); C7(Carbamidomethyl); K12(Dimethyl)	1575.75			6.68586e+08	1.02581	-;1;-;-;-;-;-;-;-;-;-;-;-;-;-;-;-;-;2;-;2;-;1;1;-;1;-;-;-;-;-;1;-;-;-;-;-;-;-;-	15.5591	0	3.167e-11
NSGQNLEEDMGQSEQK	7	1	1	Q9HAV7	GrpE protein homolog 1, mitochondrial OS=Homo sapiens GN=GRPEL1 PE=1 SV=2 - [GRPE1_HUMAN]	N-Term(Dimethyl:2H(6)13C(2)); K16(Dimethyl:2H(6)13C(2))	1865.93			2.27549e+08	1.75973	-;-;-;-;-;-;-;-;-;-;-;-;1;1;-;-;-;-;-;-;-;-;-;-;-;-;-;-;-;-;-;2;-;-;-;-;-;-;-;-	8.90954	0	3.995e-06
GVVDSEDLPLNISR	28	3	3	P08238;P07900;Q12931	Heat shock protein HSP 90-beta OS=Homo sapiens GN=HSP90AB1 PE=1 SV=4 - [HS90B_HUMAN];Heat shock protein HSP 90-alpha OS=Homo sapiens GN=HSP90AA1 PE=1 SV=5 - [HS90A_HUMAN];Heat shock protein 75 kDa, mitochondrial OS=Homo sapiens GN=TRAP1 PE=1 SV=3 - [TRAP1_HUMAN]	N-Term(Dimethyl:2H(6)13C(2))	1549.86			16391783040				0	4.261e-16
ELFQTPGHTEELVAAGK	3	1	1	P46013	Antigen KI-67 OS=Homo sapiens GN=MKI67 PE=1 SV=2 - [KI67_HUMAN]	N-Term(Dimethyl:2H(6)13C(2)); T5(Phospho); K17(Dimethyl:2H(6)13C(2))	1979.04	1	T(5): 100.0; T(9): 0.0	4.0832e+08				0	2.572e-16	493.556
SLDMDSIIAEVK	26	1	1	P05787	Keratin, type II cytoskeletal 8 OS=Homo sapiens GN=KRT8 PE=1 SV=7 - [K2C8_HUMAN]	N-Term(Dimethyl:2H(6)13C(2)); K12(Dimethyl:2H(6)13C(2))	1392.82			40084323726	0.930772	-;-;-;-;-;-;-;-;-;-;1;2;1;1;2;2;1;2;-;-;-;-;-;1;1;-;-;-;1;1;1;-;-;-;-;-;-;-;-;-	17.1085	0	3.105e-08
HTLSYVDVGTGK	9	1	1	P31040	Succinate dehydrogenase [ubiquinone] flavoprotein subunit, mitochondrial OS=Homo sapiens GN=SDHA PE=1 SV=2 - [SDHA_HUMAN]	N-Term(Dimethyl); K12(Dimethyl)	1332.72			2.35792e+08	1.1414	-;1;-;-;-;-;-;-;-;-;-;-;-;-;-;-;-;-;-;-;-;-;1;-;1;-;-;-;-;-;-;1;-;-;-;-;-;-;-;-	12.9994	0	1.004e-15
IMDPNIVGSEHYDVAR	16	1	1	P06576	ATP synthase subunit beta, mitochondrial OS=Homo sapiens GN=ATP5B PE=1 SV=3 - [ATPB_HUMAN]	N-Term(Dimethyl)	1843.9			5282524200	1.44067	-;1;-;-;-;-;-;-;-;-;-;-;-;1;-;-;-;-;1;-;-;1;-;-;1;-;-;-;-;-;-;-;-;-;-;-;-;-;-;-	12.2208	0	1.749e-10
RSLSEQPVMDTATATEQAK	7	1	1	P18615	Negative elongation factor E OS=Homo sapiens GN=NELFE PE=1 SV=3 - [NELFE_HUMAN]	N-Term(Dimethyl); S4(Phospho); K19(Dimethyl)	2199.04	0.999955	S(2): 0.0; S(4): 100.0; T(11): 0.0; T(13): 0.0; T(15): 0.0	1.49167e+08	0.452557	-;2;-;-;-;-;-;-;-;-;-;-;-;-;-;-;-;-;-;-;-;-;-;-;-;-;-;-;-;-;-;2;-;-;-;-;-;-;-;-	1.81261	0	2.623e-09	451.109
GSAVHQLSEELR	16	1	1	P58107	Epiplakin OS=Homo sapiens GN=EPPK1 PE=1 SV=2 - [EPIPL_HUMAN]	N-Term(Dimethyl:2H(6)13C(2))	1361.76			8.79876e+08	1.92902	-;1;-;-;-;-;-;-;-;-;-;-;-;-;-;-;-;-;1;1;1;2;1;1;-;2;-;-;-;-;-;2;-;-;-;1;-;-;-;-	14.3989	0	7.979e-08
EVDEQMLNVQNK	15	4	3	P68371;Q13885;P07437	Tubulin beta-4B chain OS=Homo sapiens GN=TUBB4B PE=1 SV=1 - [TBB4B_HUMAN];Tubulin beta-2A chain OS=Homo sapiens GN=TUBB2A PE=1 SV=1 - [TBB2A_HUMAN];Tubulin beta chain OS=Homo sapiens GN=TUBB PE=1 SV=2 - [TBB5_HUMAN]	N-Term(Dimethyl); K12(Dimethyl)	1502.75			7.98862e+09				0	1.933e-08
AHSSMVGVNLPQK	18	1	1	P00558	Phosphoglycerate kinase 1 OS=Homo sapiens GN=PGK1 PE=1 SV=3 - [PGK1_HUMAN]	N-Term(Dimethyl); K13(Dimethyl)	1423.77			2.07289e+09	0.871638	-;2;-;-;-;-;-;-;-;-;-;-;-;-;-;-;-;-;-;-;1;1;2;1;3;1;-;2;-;-;-;-;1;-;-;-;-;-;-;-	12.1915	0	6.588e-08
DLSHIGDAVVISCAK	19	1	1	P12004	Proliferating cell nuclear antigen OS=Homo sapiens GN=PCNA PE=1 SV=1 - [PCNA_HUMAN]	N-Term(Dimethyl:2H(6)13C(2)); C13(Carbamidomethyl); K15(Dimethyl:2H(6)13C(2))	1656.96			1433368110	1.24136	-;1;-;-;-;-;-;-;-;-;1;1;-;-;-;-;-;1;1;-;-;1;-;1;-;-;-;-;-;-;2;1;-;-;-;-;-;-;-;-	10.3336	0	2.572e-16
ELFQTPDHTEESTTDDK	6	1	1	P46013	Antigen KI-67 OS=Homo sapiens GN=MKI67 PE=1 SV=2 - [KI67_HUMAN]	N-Term(Dimethyl); T5(Phospho); K17(Dimethyl)	2128.9	1	T(5): 100.0; T(9): 0.0; S(12): 0.0; T(13): 0.0; T(14): 0.0	4.29904e+08	3.0583	-;1;-;-;-;-;-;-;-;-;-;-;-;-;-;-;-;-;-;-;-;-;-;-;-;-;-;-;-;-;1;1;-;-;-;-;-;-;-;-	16.162	0	1.984e-06	574.552
LGDVYVNDAFGTAHR	15	2	2	P00558;P07205	Phosphoglycerate kinase 1 OS=Homo sapiens GN=PGK1 PE=1 SV=3 - [PGK1_HUMAN];Phosphoglycerate kinase 2 OS=Homo sapiens GN=PGK2 PE=1 SV=3 - [PGK2_HUMAN]	N-Term(Dimethyl)	1662.82			1216327767				0	7.222e-08
IAQLEEELEEEQSNMELLNDR	4	1	1	P35580	Myosin-10 OS=Homo sapiens GN=MYH10 PE=1 SV=3 - [MYH10_HUMAN]	N-Term(Dimethyl:2H(6)13C(2))	2568.26			2.14594e+08	12.2658	-;1;-;-;-;-;-;-;-;-;-;-;-;-;-;-;-;-;-;-;-;-;-;-;-;-;-;-;-;-;1;1;-;-;-;-;-;-;-;-	140.467	0	3.589e-07
LMIEMDGTENK	12	1	1	P06733	Alpha-enolase OS=Homo sapiens GN=ENO1 PE=1 SV=2 - [ENOA_HUMAN]	N-Term(Dimethyl); K11(Dimethyl)	1336.65			1.11675e+10	0.919558	-;1;-;-;-;-;-;-;-;-;-;-;1;1;1;1;-;1;-;-;-;-;-;-;-;-;-;-;1;-;-;1;-;-;-;-;-;-;-;-	8.88215	0	5.262e-06
LMELHGEGSSSGK	21	1	1	P61247	40S ribosomal protein S3a OS=Homo sapiens GN=RPS3A PE=1 SV=2 - [RS3A_HUMAN]	N-Term(Dimethyl:2H(6)13C(2)); K13(Dimethyl:2H(6)13C(2))	1403.78			3.26622e+09	1.24712	-;1;-;-;-;-;-;-;-;-;-;-;-;-;-;-;-;-;1;-;2;-;-;-;3;2;-;1;-;-;-;1;-;-;-;-;1;-;-;-	4.66042	0	3.818e-11
TVEVAEGEAVRTPQSVTAK	4	1	1	Q86UE4	Protein LYRIC OS=Homo sapiens GN=MTDH PE=1 SV=2 - [LYRIC_HUMAN]	N-Term(Dimethyl:2H(6)13C(2)); T12(Phospho); K19(Dimethyl:2H(6)13C(2))	2124.15	1	T(1): 0.0; T(12): 100.0; S(15): 0.0; T(17): 0.0	7.28075e+08	1.32766	-;1;-;-;-;-;-;-;-;-;-;-;-;-;-;-;-;-;-;-;-;-;-;-;-;-;-;-;-;-;-;2;-;-;-;-;-;-;-;-	11.6378	0	4.611e-14	595.601
DFTVSAMHGDMDQK	15	1	1	P60842	Eukaryotic initiation factor 4A-I OS=Homo sapiens GN=EIF4A1 PE=1 SV=1 - [IF4A1_HUMAN]	N-Term(Dimethyl:2H(6)13C(2)); K14(Dimethyl:2H(6)13C(2))	1653.82			1428566947	1.31841	-;-;-;-;-;-;-;-;-;-;-;-;-;-;-;-;-;-;1;1;1;1;1;-;1;-;-;-;-;-;-;2;-;-;-;-;-;-;-;-	10.0172	0	6.035e-07
EIQNGNLHESDSESVPR	7	1	1	Q86UP2	Kinectin OS=Homo sapiens GN=KTN1 PE=1 SV=1 - [KTN1_HUMAN]	N-Term(Dimethyl:2H(6)13C(2)); S10(Phospho)	2026.93	1	S(10): 100.0; S(12): 0.0; S(14): 0.0	6.573e+08	2.28317	-;1;-;-;-;-;-;-;-;-;-;-;-;-;-;-;-;-;-;-;-;-;-;-;-;-;-;-;-;-;-;2;2;-;-;-;-;-;-;-	11.7072	0	8.501e-15	663.818
HSGPNSADSANDGFVR	19	1	1	P52597	Heterogeneous nuclear ribonucleoprotein F OS=Homo sapiens GN=HNRNPF PE=1 SV=3 - [HNRPF_HUMAN]	N-Term(Dimethyl)	1658.75			716229274	1.43839	-;-;-;-;-;-;-;-;-;-;-;-;-;-;-;-;-;-;-;-;-;1;1;2;2;1;-;1;-;-;-;-;1;-;-;-;-;-;1;-	7.2082	0	1.184e-08
IGAEVYHNLK	22	1	1	P06733	Alpha-enolase OS=Homo sapiens GN=ENO1 PE=1 SV=2 - [ENOA_HUMAN]	N-Term(Dimethyl); K10(Dimethyl)	1199.68			6.18287e+09	1.15497	-;2;-;-;-;-;-;-;-;-;-;-;-;-;1;1;-;-;-;-;1;1;2;1;1;1;1;-;-;-;-;-;-;1;-;-;-;-;-;-	30.9985	0	2.362e-08
GGPGSAVSPYPTFNPSSDVAALHK	18	1	1	P04083	Annexin A1 OS=Homo sapiens GN=ANXA1 PE=1 SV=2 - [ANXA1_HUMAN]	N-Term(Dimethyl:2H(6)13C(2)); K24(Dimethyl:2H(6)13C(2))	2428.31			4044367446	1.98927	-;1;-;-;-;-;-;-;-;-;-;-;-;-;-;-;-;-;2;2;2;2;1;1;1;-;-;-;-;-;-;1;-;-;-;1;-;-;-;-	12.3062	0	6.182e-10
NIIHGSDSVESAEK	21	1	1	P15531	Nucleoside diphosphate kinase A OS=Homo sapiens GN=NME1 PE=1 SV=1 - [NDKA_HUMAN]	N-Term(Dimethyl); K14(Dimethyl)	1541.78			1.7635e+09	0.93527	-;2;-;-;-;-;-;-;-;-;-;-;-;1;-;-;-;-;1;2;1;2;2;2;1;2;-;-;-;-;-;-;-;-;-;-;-;-;-;-	8.02006	0	4.785e-09
HVFGESDELIGQK	15	1	1	P60174	Triosephosphate isomerase OS=Homo sapiens GN=TPI1 PE=1 SV=3 - [TPIS_HUMAN]	N-Term(Dimethyl); K13(Dimethyl)	1514.79			1.98988e+09	0.822501	-;2;-;-;-;-;-;-;-;-;-;-;-;-;-;-;-;-;-;-;-;-;2;1;3;-;1;1;-;-;-;-;-;-;-;-;-;-;-;-	8.25147	0	5.592e-08
SDALETLGFLNHYQMK	19	1	1	P14866	Heterogeneous nuclear ribonucleoprotein L OS=Homo sapiens GN=HNRNPL PE=1 SV=2 - [HNRPL_HUMAN]	N-Term(Dimethyl:2H(6)13C(2)); K16(Dimethyl:2H(6)13C(2))	1939.06			3.19404e+09	1.8894	-;-;-;-;-;-;-;-;-;-;-;-;1;-;-;-;-;1;2;2;-;2;-;1;1;-;-;-;-;-;-;1;-;-;-;-;-;-;-;-	15.368	0	3.808e-09
FNADEFEDMVAEK	10	1	1	P27635	60S ribosomal protein L10 OS=Homo sapiens GN=RPL10 PE=1 SV=4 - [RL10_HUMAN]	N-Term(Dimethyl:2H(6)13C(2)); K13(Dimethyl:2H(6)13C(2))	1616.81			5218344760	1.35326	-;1;-;-;-;-;-;-;-;-;1;1;1;1;1;1;-;-;-;-;-;-;-;-;-;-;-;-;1;-;-;1;-;-;-;-;-;-;-;-	10.1129	0	2.466e-08
ELISNASDALDK	14	2	2	P14625;P08238	Endoplasmin OS=Homo sapiens GN=HSP90B1 PE=1 SV=1 - [ENPL_HUMAN];Heat shock protein HSP 90-beta OS=Homo sapiens GN=HSP90AB1 PE=1 SV=4 - [HS90B_HUMAN]	N-Term(Dimethyl:2H(6)13C(2)); K12(Dimethyl:2H(6)13C(2))	1347.79			1.59341e+10				0	9.93e-08
AHSSMVGVNLPQK	17	1	1	P00558	Phosphoglycerate kinase 1 OS=Homo sapiens GN=PGK1 PE=1 SV=3 - [PGK1_HUMAN]	N-Term(Dimethyl:2H(6)13C(2)); K13(Dimethyl:2H(6)13C(2))	1439.86			1873692782	0.962773	-;-;-;-;-;-;-;-;-;-;-;-;-;-;-;1;-;-;-;-;-;-;-;1;1;1;1;-;-;-;-;2;-;-;-;-;-;-;-;-	18.2253	0	3.82e-10
ELFQTPGHTEESMTDDK	4	1	1	P46013	Antigen KI-67 OS=Homo sapiens GN=MKI67 PE=1 SV=2 - [KI67_HUMAN]	N-Term(Dimethyl:2H(6)13C(2)); T5(Phospho); K17(Dimethyl:2H(6)13C(2))	2116.97	1	T(5): 100.0; T(9): 0.0; S(12): 0.0; T(14): 0.0	211828445	58.7968	-;-;-;-;-;-;-;-;-;-;-;-;-;-;-;-;-;-;-;-;-;-;-;-;-;-;-;-;-;-;-;2;-;-;-;-;-;-;-;-		0	2.867e-08	568.125
YAAPEQNNDPQQSK	4	1	1	Q8NI36	WD repeat-containing protein 36 OS=Homo sapiens GN=WDR36 PE=1 SV=1 - [WDR36_HUMAN]	N-Term(Dimethyl:2H(6)13C(2)); K14(Dimethyl:2H(6)13C(2))	1661.87			1.70502e+08	1.38085	-;1;-;-;-;-;-;-;-;-;-;-;-;-;-;-;-;-;-;-;-;-;-;-;-;-;-;-;-;-;-;1;-;-;-;-;-;-;-;-	1.85912	0	2.572e-16
LVAGEMGQNEPDQGGQR	9	1	1	Q99714	3-hydroxyacyl-CoA dehydrogenase type-2 OS=Homo sapiens GN=HSD17B10 PE=1 SV=3 - [HCD2_HUMAN]	N-Term(Dimethyl)	1813.85			1.27031e+09	1.803	-;1;-;-;-;-;-;-;-;-;-;-;-;1;-;-;-;-;-;-;-;-;-;-;-;-;-;-;-;-;-;-;-;-;-;-;-;-;-;-	8.42683	0	8.253e-09
ALAAAGYDVEK	14	5	4	P16403;P16402;P10412;Q02539	Histone H1.2 OS=Homo sapiens GN=HIST1H1C PE=1 SV=2 - [H12_HUMAN];Histone H1.3 OS=Homo sapiens GN=HIST1H1D PE=1 SV=2 - [H13_HUMAN];Histone H1.4 OS=Homo sapiens GN=HIST1H1E PE=1 SV=2 - [H14_HUMAN];Histone H1.1 OS=Homo sapiens GN=HIST1H1A PE=1 SV=3 - [H11_HUMAN]	N-Term(Dimethyl:2H(6)13C(2)); K11(Dimethyl:2H(6)13C(2))	1179.72			27282052677				0	4.119e-08
VVVTMEHSAK	8	1	1	P55809	Succinyl-CoA:3-ketoacid coenzyme A transferase 1, mitochondrial OS=Homo sapiens GN=OXCT1 PE=1 SV=1 - [SCOT1_HUMAN]	N-Term(Dimethyl); K10(Dimethyl)	1156.64			612056124	1.33326	-;-;-;-;-;-;-;-;-;-;-;-;-;-;-;-;-;-;-;-;1;-;2;-;2;-;-;-;-;-;-;-;-;-;-;-;-;-;-;-	1.65318	0	9.071e-05
SYELPDGQVITIGNER	28	10	5	Q562R1;P68133;P60709;A5A3E0;Q9BYX7	Beta-actin-like protein 2 OS=Homo sapiens GN=ACTBL2 PE=1 SV=2 - [ACTBL_HUMAN];Actin, alpha skeletal muscle OS=Homo sapiens GN=ACTA1 PE=1 SV=1 - [ACTS_HUMAN];Actin, cytoplasmic 1 OS=Homo sapiens GN=ACTB PE=1 SV=1 - [ACTB_HUMAN];POTE ankyrin domain family member F OS=Homo sapiens GN=POTEF PE=1 SV=2 - [POTEF_HUMAN];Putative beta-actin-like protein 3 OS=Homo sapiens GN=POTEKP PE=5 SV=1 - [ACTBM_HUMAN]	N-Term(Dimethyl:2H(6)13C(2))	1826.97			47428040268				0	1.163e-08
SGGSGHAVAEPASPEQELDQNK	6	1	1	P46013	Antigen KI-67 OS=Homo sapiens GN=MKI67 PE=1 SV=2 - [KI67_HUMAN]	N-Term(Dimethyl:2H(6)13C(2)); S13(Phospho); K22(Dimethyl:2H(6)13C(2))	2360.13	1	S(1): 0.0; S(4): 0.0; S(13): 100.0	6.53469e+08	2.0174	-;-;1;-;-;-;-;-;-;-;-;-;-;-;-;-;-;-;-;-;-;-;-;-;-;-;-;-;-;-;-;-;-;1;-;-;-;-;-;-	2.13398	0	1.102e-07	577.679
FNADEFEDMVAEK	8	1	1	P27635	60S ribosomal protein L10 OS=Homo sapiens GN=RPL10 PE=1 SV=4 - [RL10_HUMAN]	N-Term(Dimethyl); K13(Dimethyl)	1600.72			3.72414e+09				0	1.601e-07
ILDVNDNIPVVENK	6	1	1	Q14126	Desmoglein-2 OS=Homo sapiens GN=DSG2 PE=1 SV=2 - [DSG2_HUMAN]	N-Term(Dimethyl); K14(Dimethyl)	1637.92			5.50027e+08	1.41554	-;1;-;-;-;-;-;-;-;-;-;-;-;-;-;-;-;-;-;-;-;-;-;-;-;-;-;-;-;-;-;1;-;-;-;-;-;-;-;-	20.581	0	1.973e-07
LCDFGSASHVADNDITPYLVSR	14	1	1	Q13523	Serine/threonine-protein kinase PRP4 homolog OS=Homo sapiens GN=PRPF4B PE=1 SV=3 - [PRP4B_HUMAN]	N-Term(Dimethyl); C2(Carbamidomethyl); Y18(Phospho)	2545.14	0.999998	S(6): 0.0; S(8): 0.0; T(16): 0.0; Y(18): 100.0; S(21): 0.0	7.03217e+08	1.98577	-;1;-;-;-;-;-;-;-;-;-;-;-;-;-;-;-;-;-;-;-;-;-;-;-;-;-;-;-;-;-;1;-;-;-;-;-;-;-;-	6.47871	0	4.262e-08	420.718
HLIPAANTGESK	26	1	1	P62258	14-3-3 protein epsilon OS=Homo sapiens GN=YWHAE PE=1 SV=1 - [1433E_HUMAN]	N-Term(Dimethyl:2H(6)13C(2)); K12(Dimethyl:2H(6)13C(2))	1309.8			828836042	0.994076	-;1;-;-;-;-;-;-;-;-;-;-;-;1;1;-;-;-;-;-;-;1;1;1;2;-;1;-;-;-;-;2;-;-;-;-;-;-;-;-	13.4557	0	1.017e-09
HQGVMVGMGQK	36	7	3	Q562R1;P68133;P60709	Beta-actin-like protein 2 OS=Homo sapiens GN=ACTBL2 PE=1 SV=2 - [ACTBL_HUMAN];Actin, alpha skeletal muscle OS=Homo sapiens GN=ACTA1 PE=1 SV=1 - [ACTS_HUMAN];Actin, cytoplasmic 1 OS=Homo sapiens GN=ACTB PE=1 SV=1 - [ACTB_HUMAN]	N-Term(Dimethyl); K11(Dimethyl)	1227.63			1.40073e+10				0	2.623e-11
HLIPAANTGESK	25	1	1	P62258	14-3-3 protein epsilon OS=Homo sapiens GN=YWHAE PE=1 SV=1 - [1433E_HUMAN]	N-Term(Dimethyl); K12(Dimethyl)	1293.72			8.33278e+08	1.00036	-;-;-;-;-;-;-;-;-;-;-;-;1;-;-;1;-;-;-;-;1;-;2;1;2;3;1;1;-;-;-;-;1;-;-;-;-;1;-;-	24.1965	0	3.611e-08
HEQNIDCGGGYVK	25	1	1	P27797	Calreticulin OS=Homo sapiens GN=CALR PE=1 SV=1 - [CALR_HUMAN]	N-Term(Dimethyl:2H(6)13C(2)); C7(Carbamidomethyl); K13(Dimethyl:2H(6)13C(2))	1548.8			2.18781e+09	1.43981	-;2;-;-;-;-;-;-;-;-;-;-;1;1;-;1;-;-;-;-;2;2;2;2;2;1;1;1;-;-;-;2;-;-;-;-;2;-;-;-	10.3925	0	2.56e-09
VVDLMAHMASKE	27	1	1	P04406	Glyceraldehyde-3-phosphate dehydrogenase OS=Homo sapiens GN=GAPDH PE=1 SV=3 - [G3P_HUMAN]	N-Term(Dimethyl:2H(6)13C(2)); K11(Dimethyl:2H(6)13C(2))	1402.8			12701501388	1.34131	-;2;-;-;-;-;-;-;-;-;-;-;1;1;-;-;-;-;1;-;-;2;2;1;2;2;-;1;-;-;1;3;1;-;-;-;1;-;-;-	30.0109	0	8.216e-07
DVIELTDDSFDK	10	1	1	Q15084	Protein disulfide-isomerase A6 OS=Homo sapiens GN=PDIA6 PE=1 SV=1 - [PDIA6_HUMAN]	N-Term(Dimethyl); K12(Dimethyl)	1452.71			2593725056	1.38416	-;1;-;-;-;-;-;-;-;-;-;-;1;-;-;-;-;-;-;-;-;-;-;-;-;-;-;-;-;1;1;1;-;-;-;-;-;-;-;-	12.0512	0	3.236e-05
VVDLMAHMASKE	24	1	1	P04406	Glyceraldehyde-3-phosphate dehydrogenase OS=Homo sapiens GN=GAPDH PE=1 SV=3 - [G3P_HUMAN]	N-Term(Dimethyl); K11(Dimethyl)	1386.71			9.84563e+09	1.47589	-;-;-;-;-;-;-;-;-;-;-;-;-;-;-;-;-;-;-;1;2;-;-;1;-;-;-;-;-;-;-;1;-;-;-;1;1;-;-;-	29.1639	0	5.49e-08
ALAAAGYDVEK	15	5	4	P16403;P16402;P10412;Q02539	Histone H1.2 OS=Homo sapiens GN=HIST1H1C PE=1 SV=2 - [H12_HUMAN];Histone H1.3 OS=Homo sapiens GN=HIST1H1D PE=1 SV=2 - [H13_HUMAN];Histone H1.4 OS=Homo sapiens GN=HIST1H1E PE=1 SV=2 - [H14_HUMAN];Histone H1.1 OS=Homo sapiens GN=HIST1H1A PE=1 SV=3 - [H11_HUMAN]	N-Term(Dimethyl); K11(Dimethyl)	1163.63			2.27212e+10				0	1.818e-11
SGGSGHAVAEPASPEQELDQNK	10	1	1	P46013	Antigen KI-67 OS=Homo sapiens GN=MKI67 PE=1 SV=2 - [KI67_HUMAN]	N-Term(Dimethyl); S13(Phospho); K22(Dimethyl)	2344.05	1	S(1): 0.0; S(4): 0.0; S(13): 100.0	5.56561e+08	1.04259	-;1;-;-;-;-;-;-;-;-;-;-;-;-;-;-;-;-;-;-;-;-;-;-;-;-;-;-;-;-;-;2;2;-;-;-;-;-;-;-	8.71533	0	1.184e-08	565.283
SLSPGKENVSALDMEK	5	1	1	Q9H307	Pinin OS=Homo sapiens GN=PNN PE=1 SV=4 - [PININ_HUMAN]	N-Term(Dimethyl); S3(Phospho); K6(Dimethyl); K16(Dimethyl)	1868.91	1	S(1): 0.0; S(3): 100.0; S(10): 0.0	232430683	1.1641	-;1;-;-;-;-;-;-;-;-;-;-;-;-;-;-;-;-;-;-;-;-;-;-;-;-;-;-;-;-;-;-;-;-;-;-;-;-;-;-		0	3.053e-09	527.637
LLPFNPQLFQNNCGETEQDTEK	3	1	1	O94919	Endonuclease domain-containing 1 protein OS=Homo sapiens GN=ENDOD1 PE=1 SV=2 - [ENDD1_HUMAN]	N-Term(Dimethyl); C13(Carbamidomethyl); K22(Dimethyl)	2678.28			1.74966e+08	1.45226	-;1;-;-;-;-;-;-;-;-;-;-;-;-;-;-;-;-;-;-;-;-;-;-;-;-;-;-;-;-;-;1;-;-;-;-;-;-;-;-	41.2023	0	1.008e-14
TFSHELSDFGLESTAGEIPVVAIR	18	1	1	P30101	Protein disulfide-isomerase A3 OS=Homo sapiens GN=PDIA3 PE=1 SV=4 - [PDIA3_HUMAN]	N-Term(Dimethyl:2H(6)13C(2))	2611.38			7222572459	1.45857	-;1;-;-;-;-;-;-;-;-;-;-;-;-;-;-;2;1;3;3;1;-;-;-;-;-;-;-;-;-;1;-;-;-;-;-;-;-;-;-	21.3523	0	2.339e-08
DNPGVVTCLDEAR	7	1	1	P22314	Ubiquitin-like modifier-activating enzyme 1 OS=Homo sapiens GN=UBA1 PE=1 SV=3 - [UBA1_HUMAN]	N-Term(Dimethyl:2H(6)13C(2)); C8(Carbamidomethyl)	1481.74			1.02781e+09	1.46552	-;1;-;-;-;-;-;-;-;-;1;1;1;-;-;-;-;-;-;-;-;-;-;-;-;-;-;-;-;1;-;-;-;-;-;-;-;-;-;-	25.6419	0	1.849e-05
FADLSEAANRNNDALR	17	1	1	P08670	Vimentin OS=Homo sapiens GN=VIM PE=1 SV=4 - [VIME_HUMAN]	N-Term(Dimethyl:2H(6)13C(2))	1812.94			20219284168	1.50941	-;1;-;-;-;1;-;-;-;-;-;-;-;-;1;-;1;-;-;1;1;2;1;-;-;-;-;-;-;-;-;1;-;-;-;-;-;-;-;-	7.06511	0	4.375e-05
LLDPEDVDVPQPDEK	7	1	1	Q15149	Plectin OS=Homo sapiens GN=PLEC PE=1 SV=3 - [PLEC_HUMAN]	N-Term(Dimethyl:2H(6)13C(2)); K15(Dimethyl:2H(6)13C(2))	1780.98			1.43718e+09	1.4598	-;1;-;-;-;-;-;-;-;-;-;1;1;-;-;-;-;-;-;-;-;-;-;-;-;-;-;-;1;-;-;-;-;-;-;-;-;-;-;-	17.7718	0	4.441e-07
LGLQEGSNNSSPVDFVNNK	3	1	1	Q96R06	Sperm-associated antigen 5 OS=Homo sapiens GN=SPAG5 PE=1 SV=2 - [SPAG5_HUMAN]	N-Term(Dimethyl); K19(Dimethyl)	2075.05			8.48119e+07	1.22643	-;1;-;-;-;-;-;-;-;-;-;-;-;-;-;-;-;-;-;-;-;-;-;-;-;-;-;-;-;-;-;1;-;-;-;-;-;-;-;-	1.81834	0	1.162e-08
EITALAPSTMK	17	6	2	P68133;P60709	Actin, alpha skeletal muscle OS=Homo sapiens GN=ACTA1 PE=1 SV=1 - [ACTS_HUMAN];Actin, cytoplasmic 1 OS=Homo sapiens GN=ACTB PE=1 SV=1 - [ACTB_HUMAN]	N-Term(Dimethyl); K11(Dimethyl)	1217.68			45964347910				0	3.569e-07
GEAAAERPGEAAVASSPSK	23	1	1	P29966	Myristoylated alanine-rich C-kinase substrate OS=Homo sapiens GN=MARCKS PE=1 SV=4 - [MARCS_HUMAN]	N-Term(Dimethyl:2H(6)13C(2)); S16(Phospho); K19(Dimethyl:2H(6)13C(2))	1936.99	0.499976	S(15): 0.0; S(16): 50.0; S(18): 50.0	7.55373e+08	0.840901	-;1;1;-;-;-;-;-;-;-;-;-;1;-;-;-;-;-;-;-;-;-;-;-;-;-;-;-;-;-;-;1;3;1;-;-;-;-;-;-	10.8771	0	1.426e-05	480.225
INNVPAEGENEVNNELANR	3	1	1	Q9NUQ9	Protein FAM49B OS=Homo sapiens GN=FAM49B PE=1 SV=1 - [FA49B_HUMAN]	N-Term(Dimethyl)	2124.03			1.44777e+08	1.27799	-;1;-;-;-;-;-;-;-;-;-;-;-;-;-;-;-;-;-;-;-;-;-;-;-;-;-;-;-;-;-;1;-;-;-;-;-;-;-;-	2.43069	0	2.305e-12
ITESSLVEITEHK	2	1	1	Q99590	Protein SCAF11 OS=Homo sapiens GN=SCAF11 PE=1 SV=2 - [SCAFB_HUMAN]	N-Term(Dimethyl:2H(6)13C(2)); S5(Phospho); K13(Dimethyl:2H(6)13C(2))	1637.9	1	T(2): 0.0; S(4): 0.0; S(5): 100.0; T(10): 0.0	1.3964e+08	0.864112	-;1;-;-;-;-;-;-;-;-;-;-;-;-;-;-;-;-;-;-;-;-;-;-;-;-;-;-;-;-;-;1;-;-;-;-;-;-;-;-	5.18522	0	2.186e-06	362.231
AATEALGEKSPDSATVSGYDIMK	3	1	1	Q6WCQ1	Myosin phosphatase Rho-interacting protein OS=Homo sapiens GN=MPRIP PE=1 SV=3 - [MPRIP_HUMAN]	N-Term(Dimethyl); K9(Dimethyl); S10(Phospho); K23(Dimethyl)	2505.18	1	T(3): 0.0; S(10): 100.0; S(13): 0.0; T(15): 0.0; S(17): 0.0; Y(19): 0.0	1.8675e+08	0.609867	-;1;-;-;-;-;-;-;-;-;-;-;-;-;-;-;-;-;-;-;-;-;-;-;-;-;-;-;-;-;-;1;-;-;-;-;-;-;-;-	11.9313	0	1.8e-08	433.554
LVSESSDVLPK	21	1	1	P05787	Keratin, type II cytoskeletal 8 OS=Homo sapiens GN=KRT8 PE=1 SV=7 - [K2C8_HUMAN]	N-Term(Dimethyl); K11(Dimethyl)	1229.7			41255505256	1.01318	-;1;-;-;-;-;-;-;-;-;1;-;4;3;-;-;1;-;-;-;-;-;-;-;-;-;-;-;-;-;-;-;1;-;-;-;-;-;-;1	22.9829	0	3.674e-05
APVPSTCSSTFPEELSPPSHQAK	22	1	1	Q14980	Nuclear mitotic apparatus protein 1 OS=Homo sapiens GN=NUMA1 PE=1 SV=2 - [NUMA1_HUMAN]	N-Term(Dimethyl:2H(6)13C(2)); C7(Carbamidomethyl); S16(Phospho); K23(Dimethyl:2H(6)13C(2))	2606.28	1	S(5): 0.0; T(6): 0.0; S(8): 0.0; S(9): 0.0; T(10): 0.0; S(16): 100.0; S(19): 0.0	8.41334e+08	1.03549	-;-;-;-;-;-;-;-;-;-;-;-;-;-;-;-;-;-;-;-;-;-;-;-;-;-;-;-;-;-;-;1;1;1;-;-;-;-;-;-	32.283	0	1.093e-05	567.53
GHLENNPALEK	16	2	2	P05388;Q8NHW5	60S acidic ribosomal protein P0 OS=Homo sapiens GN=RPLP0 PE=1 SV=1 - [RLA0_HUMAN];60S acidic ribosomal protein P0-like OS=Homo sapiens GN=RPLP0P6 PE=5 SV=1 - [RLA0L_HUMAN]	N-Term(Dimethyl); K11(Dimethyl)	1277.68			1.03866e+09				0	6.425e-06
CQLALQNVCDDVDNDDVSLK	3	1	1	Q9C0B1	Alpha-ketoglutarate-dependent dioxygenase FTO OS=Homo sapiens GN=FTO PE=1 SV=3 - [FTO_HUMAN]	N-Term(Dimethyl); C1(Carbamidomethyl); C9(Carbamidomethyl); K20(Dimethyl)	2377.1			1.22895e+08	0.633807	-;1;-;-;-;-;-;-;-;-;-;-;-;-;-;-;-;-;-;-;-;-;-;-;-;-;-;-;-;-;-;1;-;-;-;-;-;-;-;-	8.85423	0	3.401e-06
YGLQDSDEEEEEHPSK	5	1	1	P52948	Nuclear pore complex protein Nup98-Nup96 OS=Homo sapiens GN=NUP98 PE=1 SV=4 - [NUP98_HUMAN]	N-Term(Dimethyl:2H(6)13C(2)); S6(Phospho); K16(Dimethyl:2H(6)13C(2))	2043.9	1	Y(1): 0.0; S(6): 100.0; S(15): 0.0	3.7015e+08	2.06229	-;1;-;-;-;-;-;-;-;-;-;-;-;-;-;-;-;-;-;-;-;-;-;-;-;-;-;-;-;-;-;2;2;-;-;-;-;-;-;-	10.434	0	3.151e-10	566.833
NEEPSEEEIDAPKPK	17	1	1	Q9NR30	Nucleolar RNA helicase 2 OS=Homo sapiens GN=DDX21 PE=1 SV=5 - [DDX21_HUMAN]	N-Term(Dimethyl); S5(Phospho); K13(Dimethyl); K15(Dimethyl)	1875.86	1	S(5): 100.0	7.68593e+08	2.14202	-;1;-;-;-;-;-;-;-;-;-;-;-;-;-;-;-;-;-;-;-;-;-;-;-;-;-;-;-;-;-;1;2;1;-;-;-;-;-;-	33.5418	0	3.223e-05	503.809
AQTAHIVLEDGTK	25	1	1	P31327	Carbamoyl-phosphate synthase [ammonia], mitochondrial OS=Homo sapiens GN=CPS1 PE=1 SV=2 - [CPSM_HUMAN]	N-Term(Dimethyl:2H(6)13C(2)); K13(Dimethyl:2H(6)13C(2))	1454.88			1.87981e+09	1.32633	-;1;-;-;-;-;-;-;-;-;-;-;-;-;-;-;-;-;2;-;2;1;1;1;-;-;-;-;-;-;-;1;-;-;-;1;2;-;-;-	7.56113	0	1.131e-06
LMIEMDGTENK	11	1	1	P06733	Alpha-enolase OS=Homo sapiens GN=ENO1 PE=1 SV=2 - [ENOA_HUMAN]	N-Term(Dimethyl:2H(6)13C(2)); K11(Dimethyl:2H(6)13C(2))	1352.74			1.03218e+10	0.763319	-;-;-;-;-;-;-;-;-;-;1;1;-;-;-;-;1;-;-;-;-;-;-;-;-;-;-;-;-;1;-;-;-;-;-;-;-;-;-;-	7.79248	0	1.078e-05
HQGVMVGMGQK	25	7	3	Q562R1;P68133;P60709	Beta-actin-like protein 2 OS=Homo sapiens GN=ACTBL2 PE=1 SV=2 - [ACTBL_HUMAN];Actin, alpha skeletal muscle OS=Homo sapiens GN=ACTA1 PE=1 SV=1 - [ACTS_HUMAN];Actin, cytoplasmic 1 OS=Homo sapiens GN=ACTB PE=1 SV=1 - [ACTB_HUMAN]	N-Term(Dimethyl); M5(Oxidation); K11(Dimethyl)	1243.63			1.31903e+09				0	4.817e-06
EALAEAALESPRPALVR	9	1	1	O14745	Na(+)/H(+) exchange regulatory cofactor NHE-RF1 OS=Homo sapiens GN=SLC9A3R1 PE=1 SV=4 - [NHRF1_HUMAN]	N-Term(Dimethyl:2H(6)13C(2)); S10(Phospho)	1909.03	1	S(10): 100.0	4.07502e+08	0.816577	-;1;-;-;-;-;-;-;-;-;-;-;-;-;-;-;-;-;-;-;-;-;-;-;-;-;-;-;-;-;-;1;1;1;-;-;-;-;-;-	50.7449	0	1.045e-07	666.433
DVIELTDDSFDK	12	1	1	Q15084	Protein disulfide-isomerase A6 OS=Homo sapiens GN=PDIA6 PE=1 SV=1 - [PDIA6_HUMAN]	N-Term(Dimethyl:2H(6)13C(2)); K12(Dimethyl:2H(6)13C(2))	1468.8			3943097640	1.59104	-;-;-;-;-;-;-;-;-;-;1;1;1;1;-;1;-;-;-;-;-;-;-;-;-;-;-;-;1;-;-;-;-;-;-;-;-;-;-;-	16.9586	0	9.303e-05
EGVNQPAAVVMEDSSPHEALR	9	1	1	Q86V48	Leucine zipper protein 1 OS=Homo sapiens GN=LUZP1 PE=1 SV=2 - [LUZP1_HUMAN]	N-Term(Dimethyl); S14(Phospho)	2344.06	0.5	S(14): 50.0; S(15): 50.0	3.59829e+08	0.648402	-;1;-;-;-;-;-;-;-;-;-;-;-;-;-;-;-;-;-;-;-;-;-;-;-;-;-;-;-;-;1;1;-;-;-;-;-;-;-;-	7.54671	0	2.171e-09	570.444
ETPAATEAPSSTPK	19	1	1	P80723	Brain acid soluble protein 1 OS=Homo sapiens GN=BASP1 PE=1 SV=2 - [BASP1_HUMAN]	N-Term(Dimethyl); K14(Dimethyl)	1442.74			7461770680	1.52858	-;-;-;-;-;-;-;-;-;-;1;2;2;2;1;1;-;-;-;-;-;-;-;-;-;-;-;-;1;1;-;-;-;-;-;-;-;-;-;1	11.6419	0	5.775e-08
EQISDIDDAVR	8	1	1	P53999	Activated RNA polymerase II transcriptional coactivator p15 OS=Homo sapiens GN=SUB1 PE=1 SV=3 - [TCP4_HUMAN]	N-Term(Dimethyl)	1288.64			4774585073	1.28195	-;1;-;-;-;-;-;-;-;-;1;-;-;1;-;-;-;-;-;-;-;-;-;-;-;-;-;-;1;-;-;-;-;-;-;-;-;-;-;-	5.74041	0	6.444e-08
DSYVGDEAQSK	44	6	2	P68133;P60709	Actin, alpha skeletal muscle OS=Homo sapiens GN=ACTA1 PE=1 SV=1 - [ACTS_HUMAN];Actin, cytoplasmic 1 OS=Homo sapiens GN=ACTB PE=1 SV=1 - [ACTB_HUMAN]	N-Term(Dimethyl); K11(Dimethyl)	1254.59			2.81815e+10				0	1.705e-07
ELFQTPDHTEESTTDDK	7	1	1	P46013	Antigen KI-67 OS=Homo sapiens GN=MKI67 PE=1 SV=2 - [KI67_HUMAN]	N-Term(Dimethyl:2H(6)13C(2)); T5(Phospho); K17(Dimethyl:2H(6)13C(2))	2144.98	1	T(5): 100.0; T(9): 0.0; S(12): 0.0; T(13): 0.0; T(14): 0.0	1069417392	3.09623	-;1;-;-;-;-;-;-;-;-;-;-;-;-;-;-;-;-;-;-;-;-;-;-;-;-;-;-;-;-;-;1;-;-;-;-;-;-;-;-	16.1684	0	3.181e-08	528.227
HASPILPITEFSDIPR	34	1	1	P42167	Lamina-associated polypeptide 2, isoforms beta/gamma OS=Homo sapiens GN=TMPO PE=1 SV=2 - [LAP2B_HUMAN]	N-Term(Dimethyl:2H(6)13C(2)); S3(Phospho)	1909	1	S(3): 100.0; T(9): 0.0; S(12): 0.0	1.51358e+09	0.905823	-;1;-;-;-;-;-;-;-;-;-;-;-;-;2;2;1;1;-;-;-;-;-;-;-;-;-;-;-;-;2;2;3;2;-;-;-;-;-;-	17.5023	0	2.044e-09	522.189
EAMEDGEIDGNK	9	1	1	P19338	Nucleolin OS=Homo sapiens GN=NCL PE=1 SV=3 - [NUCL_HUMAN]	N-Term(Dimethyl); K12(Dimethyl)	1363.61			3045648316	2.07625	-;1;-;-;-;-;-;-;-;-;-;-;2;1;-;-;-;-;-;-;-;-;-;-;-;-;-;-;-;1;-;1;-;-;-;-;-;-;-;-	12.0934	0	1.83e-07
HLVGVCYTEDEAK	13	1	1	P08574	Cytochrome c1, heme protein, mitochondrial OS=Homo sapiens GN=CYC1 PE=1 SV=3 - [CY1_HUMAN]	N-Term(Dimethyl:2H(6)13C(2)); C6(Carbamidomethyl); K13(Dimethyl:2H(6)13C(2))	1592.85			1.53725e+08	1.18508	-;1;-;-;-;-;-;-;-;-;-;-;-;-;-;-;-;-;-;-;1;1;1;-;2;-;-;-;-;-;-;-;-;-;-;-;-;-;-;-	11.4191	0	6.221e-07
ESEPQAAAEPAEAK	20	1	1	P80723	Brain acid soluble protein 1 OS=Homo sapiens GN=BASP1 PE=1 SV=2 - [BASP1_HUMAN]	N-Term(Dimethyl); K14(Dimethyl)	1483.73			11124121893	1.24737	-;-;-;-;-;-;-;-;-;-;-;1;1;1;-;-;-;-;-;-;-;-;-;-;-;-;-;-;-;1;-;-;-;-;-;-;-;-;-;-	4.04987	0	2.213e-07
[truncated: 66,905 more rows]

## Sheet: Bioreplicate 1_Protein
Accession	Description	ΣCoverage	Σ# Proteins	Σ# Unique Peptides	Σ# Peptides	Σ# PSMs	Area	Heavy/Light	Heavy/Light Count	Heavy/Light Variability [%]	# AAs	MW [kDa]	calc. pI
[truncated: 5,467 more rows]

[truncated: 2 more sheets: Bioreplicate 2_Peptide, Bioreplicate 2_Protein]
