# Supplementary material for: Comparative phosphoproteomic analysis reveals signaling networks regulating monopolar and bipolar cytokinesis
Source: Sci Rep. 2018 Feb 2;8:2269. doi: 10.1038/s41598-018-20231-5 (PMC5797227; doi:10.1038/s41598-018-20231-5)
Supplement: Supplementary file 3 — Supplementary Dataset 2 [file 41598_2018_20231_MOESM3_ESM.xlsx]

## Sheet: Supplementary Table 2
																		Phosphorlyations reported in:					CDK1 sites reported in
Protein Group	Protein Group Descriptions	Sequence	seq_window	ksuccess	ntrials	pvalue	bhd_pvalue	direction	sig.binom	meanlog2fc	inPSP_sites	exp_values	peptide_id	phosphoRS Isoform Probability	phosphoRS Site Probabilities	MH+ [Da]	Modifications	Dephoure, 2013	Olsen, 2010	McCloy, 2015	Petrone, 2016	Santamaria, 2010	McCloy, 2015: CDK1 sites	Petrone, 2016: CDK1 sites	Sumoylation sites	Sumoylation distances to phosphorylation site	Phsohporylation site conservation (1 to 9)
P36578	60S ribosomal protein L4 OS=Homo sapiens GN=RPL4 PE=1 SV=5 - [RL4_HUMAN]	AAAAAAALQAKSDEK	AAALQAKSDEKAAVA	1	2	0.0975	0.225197547684	Monopolar	False	136988921702	S365-p	[0.89735397467670353, 1.8424244593710504]	AAAAAAALQAKSDEK_S12	1.0	S(12): 100.0	157981047239	N-Term(Dimethyl); K11(Dimethyl); S12(Phospho); K15(Dimethyl)	Yes	Yes	Yes	Yes	Yes	No	Yes	[364, 353, 165, 368, 423]	[-1, -12, -200, 3, 58]	3
Q9NR33	DNA polymerase epsilon subunit 4 OS=Homo sapiens GN=POLE4 PE=1 SV=2 - [DPOE4_HUMAN]	AAAAAAGSGTPR	AAAAAAGSGTPREEE	0	2	1.0	1.0	Monopolar	False	-0.539149080831	S9-p	[-0.55570878457211137, -0.52258937708948827]	AAAAAAGSGTPR_S8	0.5	S(8): 50.0; T(10): 50.0	111655827513	N-Term(Dimethyl:2H(6)13C(2)); S8(Phospho)	No	No	No	No	No	No	No	[51]	[42]	6
Q6SPF0	Atherin OS=Homo sapiens GN=SAMD1 PE=1 SV=1 - [SAMD1_HUMAN]	AAAAAATAPPSPGPAQPGPR	AAATAPPSPGPAQPG	0	2	1.0	1.0	Monopolar	False	0.073133112973	S161-p	[0.08884743787899191, 0.05741878806708034]	AAAAAATAPPSPGPAQPGPR_S11	0.999994766835	T(7): 0.0; S(11): 100.0	186391165524	N-Term(Dimethyl); S11(Phospho)	Yes	Yes	Yes	Yes	Yes	No	No	[46]	[-115]	5
Q9Y2U8	Inner nuclear membrane protein Man1 OS=Homo sapiens GN=LEMD3 PE=1 SV=2 - [MAN1_HUMAN]	AAAAGSLDRSR	AAGSLDRSRNLEEAA	0	2	1.0	1.0	Monopolar	False	-0.506432200475	S331-p	[-0.55462378527427991, -0.45824061567643126]	AAAAGSLDRSR_S10	0.999999160578	S(6): 0.0; S(10): 100.0	119060563841	N-Term(Dimethyl:2H(6)13C(2)); S10(Phospho)	No	Yes	Yes	Yes	No	No	No	[711]	[380]	5
Q9BRK4	Leucine zipper putative tumor suppressor 2 OS=Homo sapiens GN=LZTS2 PE=1 SV=2 - [LZTS2_HUMAN]	AAAGVGGSLR	AAAGVGGSLRAQVER	1	1	0.05	0.164170432537	Bipolar	False	-147051155002	S570-p	[-1.4705115500171675]	AAAGVGGSLR_S8	1.0	S(8): 100.0	966477464581	N-Term(Dimethyl); S8(Phospho)	No	No	No	No	No	No	No	[]	[]	4
Q8NAF0	Zinc finger protein 579 OS=Homo sapiens GN=ZNF579 PE=1 SV=2 - [ZN579_HUMAN]	AAALQALQAQAPTSPPPPPPPLK	LQAQAPTSPPPPPPP	1	1	0.05	0.164170432537	Bipolar	False	-109011515424	S483-p	[-1.0901151542354193]	AAALQALQAQAPTSPPPPPPPLK_S14	0.983015226588	T(13): 1.7; S(14): 98.3	239729799433	N-Term(Dimethyl); S14(Phospho); K23(Dimethyl)	No	Yes	No	No	No	No	No	[]	[]	4
Q8NAF0	Zinc finger protein 579 OS=Homo sapiens GN=ZNF579 PE=1 SV=2 - [ZN579_HUMAN]	AAALQALQAQAPTSPPPPPPPLK	ALQAQAPTSPPPPPP	0	1	1.0	1.0	Monopolar	False	-0.174049084479	T482-p	[-0.17404908447911793]	AAALQALQAQAPTSPPPPPPPLK_T13	0.5	T(13): 50.0; S(14): 50.0	241338149042	N-Term(Dimethyl:2H(6)13C(2)); T13(Phospho); K23(Dimethyl:2H(6)13C(2))	No	No	No	No	No	No	No	[]	[]	5
P98172	Ephrin-B1 OS=Homo sapiens GN=EFNB1 PE=1 SV=1 - [EFNB1_HUMAN]	AAALSLSTLASPK	LSLSTLASPKGGSGT	0	2	1.0	1.0	Monopolar	False	0.581679509736	S287-p	[0.25716862957434794, 0.90619038989789735]	AAALSLSTLASPK_S11	0.499983508387	S(5): 0.0; S(7): 0.0; T(8): 50.0; S(11): 50.0	138183073607	N-Term(Dimethyl:2H(6)13C(2)); S11(Phospho); K13(Dimethyl:2H(6)13C(2))	Yes	Yes	Yes	Yes	No	No	No	[]	[]	7
Q15042	Rab3 GTPase-activating protein catalytic subunit OS=Homo sapiens GN=RAB3GAP1 PE=1 SV=3 - [RB3GP_HUMAN]	AAAMTPPEEELK	AQRAAAMTPPEEELK	1	2	0.0975	0.225197547684	Monopolar	False	120823006013	T908-p	[0.8664336099183928, 1.5500265103319846]	AAAMTPPEEELK_T5	1.0	T(5): 100.0	143875309935	N-Term(Dimethyl:2H(6)13C(2)); T5(Phospho); K12(Dimethyl:2H(6)13C(2))	No	No	No	Yes	No	No	No	[]	[]	1
Q8NB78	Lysine-specific histone demethylase 1B OS=Homo sapiens GN=KDM1B PE=1 SV=3 - [KDM1B_HUMAN]	AAATGNASPGKLEHSK	AAATGNASPGKLEHS	0	2	1.0	1.0	Monopolar	False	0.231250160612	S247-p	[0.39002458460197925, 0.072475736621977316]	AAATGNASPGKLEHSK_S8	0.999999560706	T(4): 0.0; S(8): 100.0; S(15): 0.0	172698556881	N-Term(Dimethyl:2H(6)13C(2)); S8(Phospho); K11(Dimethyl:2H(6)13C(2)); K16(Dimethyl:2H(6)13C(2))	No	Yes	Yes	No	No	Yes	No	[]	[]	4
P49006	MARCKS-related protein OS=Homo sapiens GN=MARCKSL1 PE=1 SV=2 - [MRP_HUMAN]	AAATPESQEPQAK	QEGKAAATPESQEPQ	0	2	1.0	1.0	Monopolar	False	0.597253776671	T148-p	[0.7533361425474692, 0.44117141079439187]	AAATPESQEPQAK_T4	1.0	T(4): 100.0; S(7): 0.0	146367839232	N-Term(Dimethyl); T4(Phospho); K13(Dimethyl)	Yes	No	Yes	No	No	No	No	[]	[]	7
Q12888	Tumor suppressor p53-binding protein 1 OS=Homo sapiens GN=TP53BP1 PE=1 SV=2 - [TP53B_HUMAN]	AADISLDNLVEGK	LTKAADISLDNLVEG	0	1	1.0	1.0	Monopolar	False	0.38253646963	S1618-p	[0.38253646962968102]	AADISLDNLVEGK_S5	1.0	S(5): 100.0	148073222532	N-Term(Dimethyl); S5(Phospho); K13(Dimethyl)	Yes	Yes	Yes	Yes	Yes	No	No	[217, 1434, 1563, 930, 984, 868, 1365]	[-1401, -184, -55, -688, -634, -750, -253]	9
P67809	Nuclease-sensitive element-binding protein 1 OS=Homo sapiens GN=YBX1 PE=1 SV=3 - [YBOX1_HUMAN]	AADPPAENSSAPEAEQGGAE	DPPAENSSAPEAEQG	0	2	1.0	1.0	Monopolar	False	0.00450750168035	S314-p	[0.024516805097953176, -0.015501801737260457]	AADPPAENSSAPEAEQGGAE_S10	0.988887041952	S(9): 1.1; S(10): 98.9	201384330931	N-Term(Dimethyl:2H(6)13C(2)); S10(Phospho)	Yes	Yes	No	Yes	No	No	No	[26]	[-288]	9
Q96GM8	Target of EGR1 protein 1 OS=Homo sapiens GN=TOE1 PE=1 SV=1 - [TOE1_HUMAN]	AADSDDGAVSAPAASDGGVSK	___MAADSDDGAVSA	0	2	1.0	1.0	Monopolar	False	-0.237720824403	S5-p	[-0.44409515623878382, -0.03134649256737662]	AADSDDGAVSAPAASDGGVSK_S4	1.0	S(4): 100.0; S(10): 0.0; S(15): 0.0; S(20): 0.0	199994206419	N-Term(Dimethyl:2H(6)13C(2)); S4(Phospho); K21(Dimethyl:2H(6)13C(2))	No	No	No	No	Yes	No	No	[]	[]	1
O76021	Ribosomal L1 domain-containing protein 1 OS=Homo sapiens GN=RSL1D1 PE=1 SV=3 - [RL1D1_HUMAN]	AAESETPGKSPEKKPK	ESETPGKSPEKKPKI	2	2	0.0025	0.0288321995465	Monopolar	True	140790121232	S427-p	[1.2472562872915312, 1.568546137340894]	AAESETPGKSPEKKPK_S10	0.999830522661	S(4): 0.0; T(6): 0.0; S(10): 100.0	190401413326	N-Term(Dimethyl); K9(Dimethyl); S10(Phospho); K13(Dimethyl); K14(Dimethyl); K16(Dimethyl)	Yes	Yes	Yes	Yes	Yes	Yes	Yes	[435, 120, 431]	[8, -307, 4]	4
O76021	Ribosomal L1 domain-containing protein 1 OS=Homo sapiens GN=RSL1D1 PE=1 SV=3 - [RL1D1_HUMAN]	AAESETPGKSPEK	ESETPGKSPEKKPKI	0	2	1.0	1.0	Monopolar	False	0.273986123272	S427-p	[0.3110951511446758, 0.23687709539982835]	AAESETPGKSPEK_S10	1.0	S(4): 0.0; T(6): 0.0; S(10): 100.0	151884184446	N-Term(Dimethyl:2H(6)13C(2)); K9(Dimethyl:2H(6)13C(2)); S10(Phospho); K13(Dimethyl:2H(6)13C(2))	Yes	Yes	Yes	Yes	Yes	Yes	Yes	[435, 120, 431]	[8, -307, 4]	4
O76021	Ribosomal L1 domain-containing protein 1 OS=Homo sapiens GN=RSL1D1 PE=1 SV=3 - [RL1D1_HUMAN]	AAESETPGKSPEK	PKAAESETPGKSPEK;ESETPGKSPEKKPKI	2	2	0.0025	0.0288321995465	Bipolar	True	-265295974699	T423-p;S427-p	[-3.4873446105130799, -1.818574883465921]	AAESETPGKSPEK_T6_S10	0.999998829144	S(4): 0.0; T(6): 100.0; S(10): 100.0	159881315794	N-Term(Dimethyl:2H(6)13C(2)); T6(Phospho); K9(Dimethyl:2H(6)13C(2)); S10(Phospho); K13(Dimethyl:2H(6)13C(2))	Yes	Yes	Yes	Yes	Yes	No	No	[435, 120, 431]	[428, 113, 424]	1
P46379	Large proline-rich protein BAG6 OS=Homo sapiens GN=BAG6 PE=1 SV=2 - [BAG6_HUMAN]	AAGARPLTSPESLSR	AAGARPLTSPESLSR	0	1	1.0	1.0	Monopolar	False	0.0726980169585	T1080-p	[0.072698016958484046]	AAGARPLTSPESLSR_T8	0.499999990489	T(8): 50.0; S(9): 50.0; S(12): 0.0; S(14): 0.0	162885600462	N-Term(Dimethyl:2H(6)13C(2)); T8(Phospho)	No	Yes	No	Yes	No	No	No	[]	[]	9
Q86UP2	Kinectin OS=Homo sapiens GN=KTN1 PE=1 SV=1 - [KTN1_HUMAN]	AAGDTTVIENSDVSPETESSEK	VIENSDVSPETESSE	0	2	1.0	1.0	Monopolar	False	0.0635794172714	S1313-p	[-0.2922221833652594, 0.41938101790803062]	AAGDTTVIENSDVSPETESSEK_S14	0.999508265162	T(5): 0.0; T(6): 0.0; S(11): 0.0; S(14): 100.0; T(17): 0.0; S(19): 0.0; S(20): 0.0	240204672604	N-Term(Dimethyl); S14(Phospho); K22(Dimethyl)	No	No	No	No	No	No	No	[]	[]	9
Q4KMP7	TBC1 domain family member 10B OS=Homo sapiens GN=TBC1D10B PE=1 SV=3 - [TB10B_HUMAN]	AAGGAPSPPPPVRR	RAAGGAPSPPPPVRR	0	1	1.0	1.0	Monopolar	False	-0.530380598746	S678-p	[-0.53038059874553678]	AAGGAPSPPPPVRR_S7	1.0	S(7): 100.0	143774063473	N-Term(Dimethyl); S7(Phospho)	Yes	No	Yes	Yes	No	No	No	[]	[]	9
Q4KMP7	TBC1 domain family member 10B OS=Homo sapiens GN=TBC1D10B PE=1 SV=3 - [TB10B_HUMAN]	AAGGAPSPPPPVR	RAAGGAPSPPPPVRR	2	2	0.0025	0.0288321995465	Monopolar	True	137047188202	S678-p	[1.5623985869915966, 1.178545177054199]	AAGGAPSPPPPVR_S7	1.0	S(7): 100.0	128163615599	N-Term(Dimethyl); S7(Phospho)	Yes	No	Yes	Yes	No	No	No	[]	[]	9
P16403	Histone H1.2 OS=Homo sapiens GN=HIST1H1C PE=1 SV=2 - [H12_HUMAN]	AAGGATPKK	KKAAGGATPKKSAKK	1	1	0.05	0.164170432537	Monopolar	False	143757496271	T146-p	[1.4375749627106356]	AAGGATPKK_T6	1.0	T(6): 100.0	988652513409	N-Term(Dimethyl:2H(6)13C(2)); T6(Phospho); K8(Dimethyl:2H(6)13C(2)); K9(Dimethyl:2H(6)13C(2))	No	Yes	No	No	Yes	No	No	[17]	[-129]	8
P47736	Rap1 GTPase-activating protein 1 OS=Homo sapiens GN=RAP1GAP PE=1 SV=2 - [RPGP1_HUMAN]	AAGISLIVPGKSPTR	SLIVPGKSPTRKKSG	0	1	1.0	1.0	Monopolar	False	0.268636696177	S484-p	[0.26863669617746194]	AAGISLIVPGKSPTR_S12	0.499999999981	S(5): 0.0; S(12): 50.0; T(14): 50.0	160290446653	N-Term(Dimethyl); K11(Dimethyl); S12(Phospho)	Yes	Yes	No	Yes	No	No	No	[]	[]	9
Q13459	Unconventional myosin-IXb OS=Homo sapiens GN=MYO9B PE=1 SV=3 - [MYO9B_HUMAN]	AAGMSSPGAQSHPEELPR	AEKAAGMSSPGAQSH	1	1	0.05	0.164170432537	Monopolar	False	148310227584	S716-p	[1.4831022758422145]	AAGMSSPGAQSHPEELPR_S5	0.499999988962	S(5): 50.0; S(6): 50.0; S(11): 0.0	192984807005	N-Term(Dimethyl); S5(Phospho)	Yes	Yes	No	Yes	No	No	No	[]	[]	1
Q9BZE9	Tether containing UBX domain for GLUT4 OS=Homo sapiens GN=ASPSCR1 PE=1 SV=1 - [ASPC1_HUMAN]	AAGSPSPLPAPDPAPK	YMSRAAGSPSPLPAP	1	1	0.05	0.164170432537	Monopolar	False	198703040897	S500-p	[1.9870304089654138]	AAGSPSPLPAPDPAPK_S4	0.999912544817	S(4): 100.0; S(6): 0.0	162489702025	N-Term(Dimethyl:2H(6)13C(2)); S4(Phospho); K16(Dimethyl:2H(6)13C(2))	No	No	No	Yes	No	No	No	[]	[]	5
P04049	RAF proto-oncogene serine/threonine-protein kinase OS=Homo sapiens GN=RAF1 PE=1 SV=1 - [RAF1_HUMAN]	AAHTEDINACTLTTSPRLPVF	NACTLTTSPRLPVF_	0	1	1.0	1.0	Monopolar	False	0.304988086833	S642-p	[0.30498808683323875]	AAHTEDINACTLTTSPRLPVF_S15	0.98748632667	T(4): 0.0; T(11): 0.0; T(13): 0.0; T(14): 1.3; S(15): 98.7	24302004736	N-Term(Dimethyl:2H(6)13C(2)); C10(Carbamidomethyl); S15(Phospho)	Yes	No	No	Yes	Yes	No	No	[]	[]	9
Q9H2Y7	Zinc finger protein 106 OS=Homo sapiens GN=ZNF106 PE=1 SV=1 - [ZN106_HUMAN]	AAHVPENSDTEQDVLTVKPVRK	AAHVPENSDTEQDVL	0	1	1.0	1.0	Monopolar	False	0.493540569449	S1370-p	[0.49354056944907854]	AAHVPENSDTEQDVLTVKPVRK_S8	0.999999449529	S(8): 100.0; T(10): 0.0; T(16): 0.0	259732655878	N-Term(Dimethyl); S8(Phospho); K18(Dimethyl); K22(Dimethyl)	No	Yes	Yes	Yes	Yes	No	No	[911, 1737, 1265, 371, 775, 1504, 133, 243, 356, 76, 144, 1395, 1486, 1585, 578, 287, 461, 603, 365, 525, 1880, 1200]	[-459, 367, -105, -999, -595, 134, -1237, -1127, -1014, -1294, -1226, 25, 116, 215, -792, -1083, -909, -767, -1005, -845, 510, -170]	9
Q9UKV3	Apoptotic chromatin condensation inducer in the nucleus OS=Homo sapiens GN=ACIN1 PE=1 SV=2 - [ACINU_HUMAN]	AAKLSEGSQPAEEEEDQETPSR	QARAAKLSEGSQPAE	0	2	1.0	1.0	Monopolar	False	-0.141959871174	S240-p	[-0.097736123074658621, -0.18618361927309568]	AAKLSEGSQPAEEEEDQETPSR_S5	0.999999955533	S(5): 100.0; S(8): 0.0; T(19): 0.0; S(21): 0.0	252411197262	N-Term(Dimethyl); K3(Dimethyl); S5(Phospho)	Yes	Yes	Yes	Yes	No	No	Yes	[532, 315, 305, 238, 548, 811, 375, 823]	[292, 75, 65, -2, 308, 571, 135, 583]	1
Q9UKV3	Apoptotic chromatin condensation inducer in the nucleus OS=Homo sapiens GN=ACIN1 PE=1 SV=2 - [ACINU_HUMAN]	AAKLSEGSQPAEEEEDQETPSR	QARAAKLSEGSQPAE;AAKLSEGSQPAEEEE	1	2	0.0975	0.225197547684	Bipolar	False	-0.949289452647	S240-p;S243-p	[-0.92061188189224419, -0.97796702340152053]	AAKLSEGSQPAEEEEDQETPSR_S5_S8	1.0	S(5): 100.0; S(8): 100.0; T(19): 0.0; S(21): 0.0	260407449703	N-Term(Dimethyl); K3(Dimethyl); S5(Phospho); S8(Phospho)	Yes	Yes	Yes	Yes	No	No	No	[532, 315, 305, 238, 548, 811, 375, 823]	[525, 308, 298, 231, 541, 804, 368, 816]	7
Q9H7N4	Splicing factor, arginine/serine-rich 19 OS=Homo sapiens GN=SCAF1 PE=1 SV=3 - [SFR19_HUMAN]	AAKVPSTPPPK	RAAKVPSTPPPKAAP	0	2	1.0	1.0	Monopolar	False	0.664809240305	T976-p	[0.4455028468369293, 0.884115633773753]	AAKVPSTPPPK_T7	0.99977742412	S(6): 0.0; T(7): 100.0	128083453732	N-Term(Dimethyl:2H(6)13C(2)); K3(Dimethyl:2H(6)13C(2)); T7(Phospho); K11(Dimethyl:2H(6)13C(2))	Yes	Yes	No	No	Yes	No	No	[]	[]	5
Q13428	Treacle protein OS=Homo sapiens GN=TCOF1 PE=1 SV=3 - [TCOF_HUMAN]	AALAPAKESPRK	ALAPAKESPRKGAAP	0	2	1.0	1.0	Monopolar	False	0.42653501674	S906-p	[0.2322539992476854, 0.620816034232566]	AALAPAKESPRK_S9	1.0	S(9): 100.0	142691484251	N-Term(Dimethyl:2H(6)13C(2)); K7(Dimethyl:2H(6)13C(2)); S9(Phospho); K12(Dimethyl:2H(6)13C(2))	Yes	Yes	Yes	Yes	Yes	Yes	Yes	[755, 600, 1414, 470, 732, 126]	[-151, -306, 508, -436, -174, -780]	2
Q96MW1	Coiled-coil domain-containing protein 43 OS=Homo sapiens GN=CCDC43 PE=1 SV=2 - [CCD43_HUMAN]	AALLAQYADVTDEEDEADEK	LAQYADVTDEEDEAD	1	1	0.05	0.164170432537	Bipolar	False	-102489709387	T139-p	[-1.024897093865758]	AALLAQYADVTDEEDEADEK_T11	1.0	Y(7): 0.0; T(11): 100.0	233201103392	N-Term(Dimethyl); T11(Phospho); K20(Dimethyl)	No	Yes	Yes	Yes	No	No	No	[95]	[-44]	9
P50914	60S ribosomal protein L14 OS=Homo sapiens GN=RPL14 PE=1 SV=4 - [RL14_HUMAN]	AALLKASPK	KAALLKASPKKAPGT	1	2	0.0975	0.225197547684	Monopolar	False	100288083486	S139-p	[0.8893464234599071, 1.1164152462670958]	AALLKASPK_S7	1.0	S(7): 100.0	108676518431	N-Term(Dimethyl:2H(6)13C(2)); K5(Dimethyl:2H(6)13C(2)); S7(Phospho); K9(Dimethyl:2H(6)13C(2))	Yes	Yes	Yes	Yes	Yes	Yes	No	[124, 79, 137]	[-15, -60, -2]	8
Q68E01	Integrator complex subunit 3 OS=Homo sapiens GN=INTS3 PE=1 SV=1 - [INT3_HUMAN]	AALSSPR	RRKAALSSPRSRKNA	0	2	1.0	1.0	Monopolar	False	0.121343963391	S995-p	[0.38986424703694483, -0.14717632025494809]	AALSSPR_S5	0.5	S(4): 50.0; S(5): 50.0	809390855694	N-Term(Dimethyl); S5(Phospho)	No	Yes	No	No	No	No	No	[]	[]	9
Q6KC79	Nipped-B-like protein OS=Homo sapiens GN=NIPBL PE=1 SV=2 - [NIPBL_HUMAN]	AAMYDIISSPSK	AAMYDIISSPSKDST	0	1	1.0	1.0	Monopolar	False	-0.523166681804	S349-p	[-0.5231666818041032]	AAMYDIISSPSK_S8	0.497737664644	Y(4): 0.0; S(8): 49.8; S(9): 49.8; S(11): 0.5	145074809446	N-Term(Dimethyl:2H(6)13C(2)); M3(Oxidation); S8(Phospho); K12(Dimethyl:2H(6)13C(2))	No	No	No	Yes	No	No	No	[]	[]	9
Q6KC79	Nipped-B-like protein OS=Homo sapiens GN=NIPBL PE=1 SV=2 - [NIPBL_HUMAN]	AAMYDIISSPSK	AMYDIISSPSKDSTK	0	2	1.0	1.0	Monopolar	False	-0.435460052281	S350-p	[-0.6332736498418051, -0.23764645471951057]	AAMYDIISSPSK_S9	0.981442730465	Y(4): 0.0; S(8): 0.9; S(9): 98.1; S(11): 0.9	143466020384	N-Term(Dimethyl); M3(Oxidation); S9(Phospho); K12(Dimethyl)	Yes	Yes	No	Yes	Yes	No	No	[]	[]	9
P46063	ATP-dependent DNA helicase Q1 OS=Homo sapiens GN=RECQL PE=1 SV=3 - [RECQ1_HUMAN]	AANMLQQSGSK	AANMLQQSGSKNTGA	1	1	0.05	0.164170432537	Bipolar	False	-122856696061	S634-p	[-1.2285669606109662]	AANMLQQSGSK_S8	0.990168683059	S(8): 99.0; S(10): 1.0	128667936888	N-Term(Dimethyl:2H(6)13C(2)); S8(Phospho); K11(Dimethyl:2H(6)13C(2))	No	Yes	Yes	No	No	No	No	[88]	[-546]	1
Q13428	Treacle protein OS=Homo sapiens GN=TCOF1 PE=1 SV=3 - [TCOF_HUMAN]	AAPAPGKVGDVTPQVK	PGKVGDVTPQVKGGA	1	1	0.05	0.164170432537	Bipolar	False	-248927243191	T249-p	[-2.4892724319146033]	AAPAPGKVGDVTPQVK_T12	1.0	T(12): 100.0	172305228024	N-Term(Dimethyl:2H(6)13C(2)); K7(Dimethyl:2H(6)13C(2)); T12(Phospho); K16(Dimethyl:2H(6)13C(2))	Yes	Yes	Yes	Yes	Yes	No	Yes	[755, 600, 1414, 470, 732, 126]	[506, 351, 1165, 221, 483, -123]	5
Q8NF37	Lysophosphatidylcholine acyltransferase 1 OS=Homo sapiens GN=LPCAT1 PE=1 SV=2 - [PCAT1_HUMAN]	AAPASSAGASDAR	PRAAPASSAGASDAR	0	2	1.0	1.0	Monopolar	False	0.403806443979	S15-p	[0.69305585160824912, 0.11455703634891601]	AAPASSAGASDAR_S6	0.987504960775	S(5): 1.2; S(6): 98.8; S(10): 0.0	124758036985	N-Term(Dimethyl:2H(6)13C(2)); S6(Phospho)	No	No	No	No	No	No	No	[]	[]	7
Q96TA1	Niban-like protein 1 OS=Homo sapiens GN=FAM129B PE=1 SV=3 - [NIBL1_HUMAN]	AAPEASSPPASPLQHLLPGK	PKAAPEASSPPASPL;EASSPPASPLQHLLP	0	1	1.0	1.0	Monopolar	False	0.583006545816	S691-p;S696-p	[0.58300654581565214]	AAPEASSPPASPLQHLLPGK_S6_S11	0.499997998827	S(6): 50.0; S(7): 50.0; S(11): 100.0	218405105953	N-Term(Dimethyl); S6(Phospho); S11(Phospho); K20(Dimethyl)	Yes	Yes	Yes	Yes	No	No	No	[]	[]	5
Q96TA1	Niban-like protein 1 OS=Homo sapiens GN=FAM129B PE=1 SV=3 - [NIBL1_HUMAN]	AAPEASSPPASPLQHLLPGK	KAAPEASSPPASPLQ	0	2	1.0	1.0	Monopolar	False	-0.304782561708	S692-p	[-0.20683552062498206, -0.4027296027917745]	AAPEASSPPASPLQHLLPGK_S7	0.985519021224	S(6): 1.4; S(7): 98.6; S(11): 0.0	210408707028	N-Term(Dimethyl); S7(Phospho); K20(Dimethyl)	Yes	Yes	Yes	Yes	No	No	No	[]	[]	9
Q9H7N4	Splicing factor, arginine/serine-rich 19 OS=Homo sapiens GN=SCAF1 PE=1 SV=3 - [SFR19_HUMAN]	AAPPPPALTPDSQTVDSSCK	APPPPALTPDSQTVD	0	2	1.0	1.0	Monopolar	False	0.295769154393	T989-p	[0.3562397578583632, 0.23529855092759883]	AAPPPPALTPDSQTVDSSCK_T9	0.999999805683	T(9): 100.0; S(12): 0.0; T(14): 0.0; S(17): 0.0; S(18): 0.0	21750030859	N-Term(Dimethyl); T9(Phospho); C19(Carbamidomethyl); K20(Dimethyl)	Yes	Yes	No	No	No	No	No	[]	[]	7
Q5T4S7	E3 ubiquitin-protein ligase UBR4 OS=Homo sapiens GN=UBR4 PE=1 SV=1 - [UBR4_HUMAN]	AAPPPPPPPPPLESSPRVK	PPPPPLESSPRVKSP	0	1	1.0	1.0	Monopolar	False	0.839442244822	S619-p	[0.83944224482223961]	AAPPPPPPPPPLESSPRVK_S14	0.5	S(14): 50.0; S(15): 50.0	20671067236	N-Term(Dimethyl); S14(Phospho); K19(Dimethyl)	Yes	Yes	No	Yes	No	No	No	[]	[]	9
Q5T4S7	E3 ubiquitin-protein ligase UBR4 OS=Homo sapiens GN=UBR4 PE=1 SV=1 - [UBR4_HUMAN]	AAPPPPPPPPPLESSPR	PPPPPLESSPRVKSP	1	2	0.0975	0.225197547684	Monopolar	False	-0.13923858257	S619-p	[1.3891255991409621, -1.6676027642801163]	AAPPPPPPPPPLESSPR_S14	0.5	S(14): 50.0; S(15): 50.0	181995224362	N-Term(Dimethyl:2H(6)13C(2)); S14(Phospho)	Yes	Yes	No	Yes	No	No	No	[]	[]	9
O75694	Nuclear pore complex protein Nup155 OS=Homo sapiens GN=NUP155 PE=1 SV=1 - [NU155_HUMAN]	AAPQSPSVPK	QSKAAPQSPSVPKKP	0	2	1.0	1.0	Monopolar	False	0.327095469763	S992-p	[0.2864498941109952, 0.36774104541592456]	AAPQSPSVPK_S5	0.99994392062	S(5): 100.0; S(7): 0.0	113365385618	N-Term(Dimethyl:2H(6)13C(2)); S5(Phospho); K10(Dimethyl:2H(6)13C(2))	No	Yes	Yes	Yes	Yes	No	No	[1386, 766]	[394, -226]	9
O95817	BAG family molecular chaperone regulator 3 OS=Homo sapiens GN=BAG3 PE=1 SV=3 - [BAG3_HUMAN]	AAPSTAPAEATPPKPGEAEAPPK	STAPAEATPPKPGEA	0	2	1.0	1.0	Monopolar	False	-0.0279457610724	T406-p	[-0.4303129524277451, 0.37442143028289543]	AAPSTAPAEATPPKPGEAEAPPK_T11	1.0	S(4): 0.0; T(5): 0.0; T(11): 100.0	23491739233	N-Term(Dimethyl); T11(Phospho); K14(Dimethyl); K23(Dimethyl)	Yes	Yes	Yes	Yes	No	Yes	No	[445]	[39]	1
Q8IYH5	ZZ-type zinc finger-containing protein 3 OS=Homo sapiens GN=ZZZ3 PE=1 SV=1 - [ZZZ3_HUMAN]	AAPTRGSPTK	SPRRAAPTRGSPTKN	0	1	1.0	1.0	Monopolar	False	-0.395507287377	T388-p	[-0.39550728737686358]	AAPTRGSPTK_T4	0.499973186271	T(4): 50.0; S(7): 50.0; T(9): 0.0	113765910521	N-Term(Dimethyl:2H(6)13C(2)); T4(Phospho); K10(Dimethyl:2H(6)13C(2))	No	No	No	No	No	No	No	[647, 708, 257]	[259, 320, -131]	1
Q9NZQ3	NCK-interacting protein with SH3 domain OS=Homo sapiens GN=NCKIPSD PE=1 SV=1 - [SPN90_HUMAN]	AAPTTPPPPVK	PRRAAPTTPPPPVKR	1	2	0.0975	0.225197547684	Bipolar	False	-0.913267366593	T181-p	[-0.6313134374739241, -1.1952212957114632]	AAPTTPPPPVK_T5	0.999999217044	T(4): 0.0; T(5): 100.0	122773381224	N-Term(Dimethyl:2H(6)13C(2)); T5(Phospho); K11(Dimethyl:2H(6)13C(2))	No	No	No	Yes	No	No	No	[]	[]	9
Q9BV73	Centrosome-associated protein CEP250 OS=Homo sapiens GN=CEP250 PE=1 SV=2 - [CP250_HUMAN]	AAQAGSLEISK	MRAAQAGSLEISKAT	0	1	1.0	1.0	Monopolar	False	-0.086329363502	S2322-p	[-0.086329363501992828]	AAQAGSLEISK_S6	0.999999935637	S(6): 100.0; S(10): 0.0	121060380735	N-Term(Dimethyl); S6(Phospho); K11(Dimethyl)	No	No	No	No	Yes	No	No	[1484, 2224]	[-838, -98]	1
Q86U86	Protein polybromo-1 OS=Homo sapiens GN=PBRM1 PE=1 SV=1 - [PB1_HUMAN]	AAQQQQPSASPR	QQQQPSASPRAGTPV	0	1	1.0	1.0	Monopolar	False	-0.81559219323	S1453-p	[-0.81559219322974474]	AAQQQQPSASPR_S10	0.999910930261	S(8): 0.0; S(10): 100.0	138467741575	N-Term(Dimethyl:2H(6)13C(2)); S10(Phospho)	No	Yes	Yes	No	Yes	No	No	[1293, 1398, 425, 638, 653, 1308, 1642, 1654, 1656, 1299]	[-160, -55, -1028, -815, -800, -145, 189, 201, 203, -154]	9
Q86U86	Protein polybromo-1 OS=Homo sapiens GN=PBRM1 PE=1 SV=1 - [PB1_HUMAN]	AAQQQQPSASPR	AAQQQQPSASPRAGT	0	1	1.0	1.0	Monopolar	False	-0.214923879411	S1451-p	[-0.214923879410717]	AAQQQQPSASPR_S8	0.5	S(8): 50.0; S(10): 50.0	138467521849	N-Term(Dimethyl:2H(6)13C(2)); S8(Phospho)	No	No	No	No	No	No	No	[1293, 1398, 425, 638, 653, 1308, 1642, 1654, 1656, 1299]	[-158, -53, -1026, -813, -798, -143, 191, 203, 205, -152]	9
P0C7U0	Protein ELFN1 OS=Homo sapiens GN=ELFN1 PE=1 SV=2 - [ELFN1_HUMAN]	AASAAAAGSLKK	ASAAAAGSLKKTIIE	0	1	1.0	1.0	Monopolar	False	-0.563988349113	S461-p	[-0.56398834911272155]	AASAAAAGSLKK_S9	1.0	S(3): 0.0; S(9): 100.0	12337915515	N-Term(Dimethyl:2H(6)13C(2)); S9(Phospho); K11(Dimethyl:2H(6)13C(2)); K12(Dimethyl:2H(6)13C(2))	No	No	No	No	No	No	No	[]	[]	7
O00116	Alkyldihydroxyacetonephosphate synthase, peroxisomal OS=Homo sapiens GN=AGPS PE=1 SV=1 - [ADAS_HUMAN]	AASAATAAPTATPAAQESGTIPK	ATAAPTATPAAQESG	1	1	0.05	0.164170432537	Monopolar	False	16916186425	T74-p	[1.691618642496975]	AASAATAAPTATPAAQESGTIPK_T12	0.989570631032	S(3): 0.0; T(6): 0.0; T(10): 1.0; T(12): 99.0; S(18): 0.0; T(20): 0.0	221908720579	N-Term(Dimethyl); T12(Phospho); K23(Dimethyl)	No	No	No	No	No	No	No	[]	[]	1
O75367	Core histone macro-H2A.1 OS=Homo sapiens GN=H2AFY PE=1 SV=4 - [H2AY_HUMAN]	AASADSTTEGTPADGFTVLSTK	SKAASADSTTEGTPA	0	2	1.0	1.0	Monopolar	False	0.691830961144	S173-p	[0.60354067103771347, 0.7801212512500917]	AASADSTTEGTPADGFTVLSTK_S6	0.991559486629	S(3): 0.0; S(6): 99.2; T(7): 0.8; T(8): 0.0; T(11): 0.0; T(17): 0.0; S(20): 0.0; T(21): 0.0	226303911009	N-Term(Dimethyl); S6(Phospho); K22(Dimethyl)	Yes	Yes	Yes	Yes	Yes	No	No	[123, 167, 189, 250]	[-50, -6, 16, 77]	9
O75367	Core histone macro-H2A.1 OS=Homo sapiens GN=H2AFY PE=1 SV=4 - [H2AY_HUMAN]	AASADSTTEGTPADGFTVLSTK	ADSTTEGTPADGFTV	0	1	1.0	1.0	Monopolar	False	0.357520182284	T178-p	[0.3575201822842316]	AASADSTTEGTPADGFTVLSTK_T11	0.999999999957	S(3): 0.0; S(6): 0.0; T(7): 0.0; T(8): 0.0; T(11): 100.0; T(17): 0.0; S(20): 0.0; T(21): 0.0	227913017454	N-Term(Dimethyl:2H(6)13C(2)); T11(Phospho); K22(Dimethyl:2H(6)13C(2))	Yes	Yes	Yes	Yes	Yes	No	No	[123, 167, 189, 250]	[-55, -11, 11, 72]	1
Q13428	Treacle protein OS=Homo sapiens GN=TCOF1 PE=1 SV=3 - [TCOF_HUMAN]	AASAPAKESPRK	ASAPAKESPRKGAAP	0	1	1.0	1.0	Monopolar	False	0.0966715466806	S381-p	[0.09667154668056938]	AASAPAKESPRK_S9	1.0	S(3): 0.0; S(9): 100.0	137672477903	N-Term(Dimethyl); K7(Dimethyl); S9(Phospho); K12(Dimethyl)	Yes	Yes	Yes	Yes	Yes	Yes	No	[755, 600, 1414, 470, 732, 126]	[374, 219, 1033, 89, 351, -255]	9
Q13428	Treacle protein OS=Homo sapiens GN=TCOF1 PE=1 SV=3 - [TCOF_HUMAN]	AASAPAKGTPGK	ASAPAKGTPGKGATP	2	2	0.0025	0.0288321995465	Bipolar	True	-112662648468	T310-p	[-1.1891740683392045, -1.0640789010294804]	AASAPAKGTPGK_T9	1.0	S(3): 0.0; T(9): 100.0	124377787962	N-Term(Dimethyl:2H(6)13C(2)); K7(Dimethyl:2H(6)13C(2)); T9(Phospho); K12(Dimethyl:2H(6)13C(2))	Yes	Yes	Yes	Yes	Yes	Yes	No	[755, 600, 1414, 470, 732, 126]	[445, 290, 1104, 160, 422, -184]	9
P19532	Transcription factor E3 OS=Homo sapiens GN=TFE3 PE=1 SV=4 - [TFE3_HUMAN]	AASDPLLSSVSPAVSK	DPLLSSVSPAVSKAS	1	1	0.05	0.164170432537	Monopolar	False	106218423174	S556-p	[1.0621842317404386]	AASDPLLSSVSPAVSK_S11	0.499999934833	S(3): 0.0; S(8): 0.0; S(9): 50.0; S(11): 50.0; S(15): 0.0	168093876829	N-Term(Dimethyl:2H(6)13C(2)); S11(Phospho); K16(Dimethyl:2H(6)13C(2))	No	Yes	Yes	Yes	Yes	No	No	[]	[]	6
Q6ZV73	FYVE, RhoGEF and PH domain-containing protein 6 OS=Homo sapiens GN=FGD6 PE=1 SV=2 - [FGD6_HUMAN]	AASEELLEK	GVLKKAASEELLEKS	0	1	1.0	1.0	Monopolar	False	0.0158594714271	S515-p	[0.01585947142706462]	AASEELLEK_S3	1.0	S(3): 100.0	11416311511	N-Term(Dimethyl:2H(6)13C(2)); S3(Phospho); K9(Dimethyl:2H(6)13C(2))	Yes	No	No	Yes	No	No	No	[]	[]	9
Q92545	Transmembrane protein 131 OS=Homo sapiens GN=TMEM131 PE=1 SV=3 - [TM131_HUMAN]	AASLPGK	HKLTKAASLPGKNGN	0	2	1.0	1.0	Monopolar	False	0.120115785893	S1649-p	[0.20001579313427831, 0.040215778650804834]	AASLPGK_S3	1.0	S(3): 100.0	795495347882	N-Term(Dimethyl:2H(6)13C(2)); S3(Phospho); K7(Dimethyl:2H(6)13C(2))	No	No	No	No	No	No	No	[]	[]	9
Q8N3V7	Synaptopodin OS=Homo sapiens GN=SYNPO PE=1 SV=2 - [SYNPO_HUMAN]	AASPAKPSSLDLVPNLPK	KVSPRAASPAKPSSL	0	2	1.0	1.0	Monopolar	False	0.540742024548	S833-p	[0.6135172221424863, 0.4679668269542346]	AASPAKPSSLDLVPNLPK_S3	1.0	S(3): 100.0; S(8): 0.0; S(9): 0.0	199321030026	N-Term(Dimethyl:2H(6)13C(2)); S3(Phospho); K6(Dimethyl:2H(6)13C(2)); K18(Dimethyl:2H(6)13C(2))	Yes	Yes	Yes	Yes	No	Yes	No	[]	[]	9
Q5VSL9	Striatin-interacting protein 1 OS=Homo sapiens GN=STRIP1 PE=1 SV=1 - [STRP1_HUMAN]	AASPPASASDLIEQQQK	IRNMRAASPPASASD	0	2	1.0	1.0	Monopolar	False	0.203340964906	S335-p	[-0.34873146583078835, 0.75541339564335175]	AASPPASASDLIEQQQK_S3	1.0	S(3): 100.0; S(7): 0.0; S(9): 0.0	187690568724	N-Term(Dimethyl); S3(Phospho); K17(Dimethyl)	Yes	Yes	Yes	Yes	No	No	No	[]	[]	9
Q8TDB6	E3 ubiquitin-protein ligase DTX3L OS=Homo sapiens GN=DTX3L PE=1 SV=1 - [DTX3L_HUMAN]	AASPPLK	SDDSKAASPPLKGSV	0	2	1.0	1.0	Monopolar	False	0.576209515684	S539-p	[0.45859990341961254, 0.69381912794836664]	AASPPLK_S3	1.0	S(3): 100.0	835525621319	N-Term(Dimethyl:2H(6)13C(2)); S3(Phospho); K7(Dimethyl:2H(6)13C(2))	No	No	Yes	No	No	No	No	[]	[]	1
Q9ULQ0	Striatin-interacting protein 2 OS=Homo sapiens GN=STRIP2 PE=1 SV=2 - [STRP2_HUMAN]	AASPPSYTLDLGESQLAPPPSK	MRAASPPSYTLDLGE	0	1	1.0	1.0	Monopolar	False	-0.456310005387	S321-p	[-0.4563100053872442]	AASPPSYTLDLGESQLAPPPSK_S6	0.490991236989	S(3): 0.9; S(6): 49.1; Y(7): 49.1; T(8): 0.9; S(14): 0.0; S(21): 0.0	236214786129	N-Term(Dimethyl); S6(Phospho); K22(Dimethyl)	No	No	No	No	No	No	No	[]	[]	9
Q8IYB3	Serine/arginine repetitive matrix protein 1 OS=Homo sapiens GN=SRRM1 PE=1 SV=2 - [SRRM1_HUMAN]	AASPSPQSVR	KKIKKAASPSPQSVR	1	2	0.0975	0.225197547684	Bipolar	False	-126633761278	S738-p	[-0.89054156612071544, -1.6421336594441376]	AASPSPQSVR_S3	0.999999982998	S(3): 100.0; S(5): 0.0; S(8): 0.0	111556340208	N-Term(Dimethyl:2H(6)13C(2)); S3(Phospho)	Yes	Yes	Yes	Yes	Yes	No	No	[231, 249, 459, 127]	[-507, -489, -279, -611]	9
Q8IYB3	Serine/arginine repetitive matrix protein 1 OS=Homo sapiens GN=SRRM1 PE=1 SV=2 - [SRRM1_HUMAN]	AASPSPQSVR	KKIKKAASPSPQSVR;IKKAASPSPQSVRRV	0	2	1.0	1.0	Monopolar	False	-0.106280625741	S738-p;S740-p	[0.04385549699235519, -0.2564167484745031]	AASPSPQSVR_S3_S5	0.999875509856	S(3): 100.0; S(5): 100.0; S(8): 0.0	118748527708	N-Term(Dimethyl); S3(Phospho); S5(Phospho)	Yes	Yes	Yes	Yes	Yes	No	No	[231, 249, 459, 127]	[224, 242, 452, 120]	8
Q8IYB3	Serine/arginine repetitive matrix protein 1 OS=Homo sapiens GN=SRRM1 PE=1 SV=2 - [SRRM1_HUMAN]	AASPSPQSVR	IKKAASPSPQSVRRV	0	1	1.0	1.0	Monopolar	False	-0.0777798641386	S740-p	[-0.077779864138623478]	AASPSPQSVR_S5	0.987302254189	S(3): 0.0; S(5): 98.7; S(8): 1.3	11155641345	N-Term(Dimethyl:2H(6)13C(2)); S5(Phospho)	Yes	Yes	Yes	Yes	Yes	No	No	[231, 249, 459, 127]	[-509, -491, -281, -613]	9
O15127	Secretory carrier-associated membrane protein 2 OS=Homo sapiens GN=SCAMP2 PE=1 SV=2 - [SCAM2_HUMAN]	AASSAAQGAFQGN	RTFHRAASSAAQGAF	0	2	1.0	1.0	Monopolar	False	0.454283044446	S319-p	[0.46110303303943423, 0.44746305585283447]	AASSAAQGAFQGN_S3	0.5	S(3): 50.0; S(4): 50.0	129557927122	N-Term(Dimethyl:2H(6)13C(2)); S3(Phospho)	No	Yes	No	Yes	Yes	No	No	[]	[]	3
O95819	Mitogen-activated protein kinase kinase kinase kinase 4 OS=Homo sapiens GN=MAP4K4 PE=1 SV=2 - [M4K4_HUMAN]	AASSLNLSNGETESVK	AASSLNLSNGETESV	1	2	0.0975	0.225197547684	Monopolar	False	0.689059429585	S805-p	[-0.21316853236181221, 1.5912873915325088]	AASSLNLSNGETESVK_S8	0.496993226906	S(3): 0.0; S(4): 0.0; S(8): 49.7; T(12): 49.7; S(14): 0.6	174281584349	N-Term(Dimethyl); S8(Phospho); K16(Dimethyl)	Yes	Yes	Yes	Yes	No	No	No	[]	[]	9
Q92538	Golgi-specific brefeldin A-resistance guanine nucleotide exchange factor 1 OS=Homo sapiens GN=GBF1 PE=1 SV=2 - [GBF1_HUMAN]	AASSSSPGSPVASSPSR	PRAASSSSPGSPVAS;ASSSSPGSPVASSPS	2	2	0.0025	0.0288321995465	Bipolar	True	-222456774104	S1781-p;S1784-p	[-2.5485610470100899, -1.9005744350797096]	AASSSSPGSPVASSPSR_S6_S9	0.495641185795	S(3): 0.0; S(4): 0.8; S(5): 49.6; S(6): 49.6; S(9): 99.9; S(13): 0.0; S(14): 0.0; S(16): 0.0	172774162474	N-Term(Dimethyl:2H(6)13C(2)); S6(Phospho); S9(Phospho)	No	Yes	No	No	Yes	No	No	[]	[]	6
Q9Y2D9	Zinc finger protein 652 OS=Homo sapiens GN=ZNF652 PE=1 SV=3 - [ZN652_HUMAN]	AASVAAATTSPTPR	SVAAATTSPTPRTTR	0	2	1.0	1.0	Monopolar	False	0.397293360769	S204-p	[0.32997602424664141, 0.46461069729174631]	AASVAAATTSPTPR_S10	0.498114274232	S(3): 0.0; T(8): 0.0; T(9): 0.4; S(10): 49.8; T(12): 49.8	141672685423	N-Term(Dimethyl:2H(6)13C(2)); S10(Phospho)	No	Yes	Yes	Yes	Yes	No	No	[]	[]	1
Q9Y2D9	Zinc finger protein 652 OS=Homo sapiens GN=ZNF652 PE=1 SV=3 - [ZN652_HUMAN]	AASVAAATTSPTPR	ASVAAATTSPTPRTT	0	1	1.0	1.0	Monopolar	False	0.316185465194	T203-p	[0.31618546519415802]	AASVAAATTSPTPR_T9	0.498328567265	S(3): 0.0; T(8): 0.0; T(9): 49.8; S(10): 49.8; T(12): 0.3	141672770872	N-Term(Dimethyl:2H(6)13C(2)); T9(Phospho)	No	No	No	Yes	Yes	No	No	[]	[]	4
Q14126	Desmoglein-2 OS=Homo sapiens GN=DSG2 PE=1 SV=2 - [DSG2_HUMAN]	AASYTEEDENHTAK	YFTDKAASYTEEDEN	0	2	1.0	1.0	Monopolar	False	0.265784393858	S782-p	[0.31600937859235873, 0.21555940912404592]	AASYTEEDENHTAK_S3	0.999999605662	S(3): 100.0; Y(4): 0.0; T(5): 0.0; T(12): 0.0	171778325071	N-Term(Dimethyl:2H(6)13C(2)); S3(Phospho); K14(Dimethyl:2H(6)13C(2))	No	Yes	No	Yes	No	No	No	[]	[]	6
Q6WCQ1	Myosin phosphatase Rho-interacting protein OS=Homo sapiens GN=MPRIP PE=1 SV=3 - [MPRIP_HUMAN]	AATEALGEKSPDSATVSGYDIMK	TEALGEKSPDSATVS	2	2	0.0025	0.0288321995465	Monopolar	True	136818633135	S977-p	[1.5369675677608716, 1.1994050949390651]	AATEALGEKSPDSATVSGYDIMK_S10	1.0	T(3): 0.0; S(10): 100.0; S(13): 0.0; T(15): 0.0; S(17): 0.0; Y(19): 0.0	250518326168	N-Term(Dimethyl); K9(Dimethyl); S10(Phospho); K23(Dimethyl)	Yes	Yes	No	Yes	Yes	No	No	[]	[]	9
Q96PE2	Rho guanine nucleotide exchange factor 17 OS=Homo sapiens GN=ARHGEF17 PE=1 SV=1 - [ARHGH_HUMAN]	AATSEEPTGFSVDSNLLGSLSPK	SNLLGSLSPKTGLPA	1	1	0.05	0.164170432537	Monopolar	False	105078429782	S764-p	[1.0507842978237538]	AATSEEPTGFSVDSNLLGSLSPK_S21	0.979737649831	T(3): 0.0; S(4): 0.0; T(8): 0.0; S(11): 0.0; S(14): 0.0; S(19): 2.0; S(21): 98.0	244315555172	N-Term(Dimethyl); S21(Phospho); K23(Dimethyl)	No	Yes	No	No	No	No	No	[]	[]	7
Q92766	Ras-responsive element-binding protein 1 OS=Homo sapiens GN=RREB1 PE=1 SV=3 - [RREB1_HUMAN]	AATTATPAATTSPK	TTATPAATTSPKESS	0	1	1.0	1.0	Monopolar	False	-0.33150311488	T1120-p	[-0.33150311487951545]	AATTATPAATTSPK_T10	0.333333333295	T(3): 0.0; T(4): 0.0; T(6): 0.0; T(10): 33.3; T(11): 33.3; S(12): 33.3	144079289427	N-Term(Dimethyl:2H(6)13C(2)); T10(Phospho); K14(Dimethyl:2H(6)13C(2))	No	No	No	No	No	No	No	[615, 885, 203, 551, 857, 913, 171]	[-505, -235, -917, -569, -263, -207, -949]	1
Q96ST2	Protein IWS1 homolog OS=Homo sapiens GN=IWS1 PE=1 SV=2 - [IWS1_HUMAN]	AAVLSDSEDEEK	KRKAAVLSDSEDEEK;KAAVLSDSEDEEKAS	0	1	1.0	1.0	Monopolar	False	-0.954498201424	S398-p;S400-p	[-0.95449820142360453]	AAVLSDSEDEEK_S5_S7	1.0	S(5): 100.0; S(7): 100.0	150857695189	N-Term(Dimethyl); S5(Phospho); S7(Phospho); K12(Dimethyl)	Yes	Yes	Yes	Yes	Yes	No	No	[]	[]	9
P49768	Presenilin-1 OS=Homo sapiens GN=PSEN1 PE=1 SV=1 - [PSN1_HUMAN]	AAVQELSSSILAGEDPEER	RAAVQELSSSILAGE;AAVQELSSSILAGED	0	1	1.0	1.0	Monopolar	False	-0.0327541883931	S365-p;S366-p	[-0.032754188393126049]	AAVQELSSSILAGEDPEER_S7_S8	0.333333333333	S(7): 66.7; S(8): 66.7; S(9): 66.7	218893535032	N-Term(Dimethyl); S7(Phospho); S8(Phospho)	Yes	Yes	Yes	No	No	No	No	[]	[]	1
P49768	Presenilin-1 OS=Homo sapiens GN=PSEN1 PE=1 SV=1 - [PSN1_HUMAN]	AAVQELSSSILAGEDPEER	AAVQELSSSILAGED	0	2	1.0	1.0	Monopolar	False	-0.137889635922	S366-p	[-0.34126067936190463, 0.06548140751766018]	AAVQELSSSILAGEDPEER_S8	0.497046327426	S(7): 0.6; S(8): 49.7; S(9): 49.7	210897001829	N-Term(Dimethyl); S8(Phospho)	Yes	Yes	Yes	No	No	No	No	[]	[]	1
P49768	Presenilin-1 OS=Homo sapiens GN=PSEN1 PE=1 SV=1 - [PSN1_HUMAN]	AAVQELSSSILAGEDPEER	AVQELSSSILAGEDP	0	1	1.0	1.0	Monopolar	False	-0.0294196605044	S367-p	[-0.029419660504385381]	AAVQELSSSILAGEDPEER_S9	0.991746298502	S(7): 0.0; S(8): 0.8; S(9): 99.2	210897734251	N-Term(Dimethyl); S9(Phospho)	Yes	Yes	Yes	Yes	No	No	No	[]	[]	1
Q9HCU9	Breast cancer metastasis-suppressor 1 OS=Homo sapiens GN=BRMS1 PE=1 SV=1 - [BRMS1_HUMAN]	AAVSPQK	KKARAAVSPQKRKSD	1	2	0.0975	0.225197547684	Monopolar	False	0.0334370559753	S237-p	[1.4486628207655641, -1.3817887088149809]	AAVSPQK_S4	1.0	S(4): 100.0	852516343975	N-Term(Dimethyl:2H(6)13C(2)); S4(Phospho); K7(Dimethyl:2H(6)13C(2))	No	Yes	No	No	No	No	No	[]	[]	3
P19338	Nucleolin OS=Homo sapiens GN=NCL PE=1 SV=3 - [NUCL_HUMAN]	AAVTPGKK	PAKKAAVTPGKKAAA	1	1	0.05	0.164170432537	Bipolar	False	-586350208692	T84-p	[-5.8635020869196932]	AAVTPGKK_T4	1.0	T(4): 100.0	935532945538	N-Term(Dimethyl); T4(Phospho); K7(Dimethyl); K8(Dimethyl)	No	Yes	Yes	No	Yes	Yes	No	[377, 324, 437, 577, 403, 294, 589, 297, 486, 624, 410, 16, 295, 333, 223]	[293, 240, 353, 493, 319, 210, 505, 213, 402, 540, 326, -68, 211, 249, 139]	9
P35611	Alpha-adducin OS=Homo sapiens GN=ADD1 PE=1 SV=2 - [ADDA_HUMAN]	AAVVTSPPPTTAPHK	SRAAVVTSPPPTTAP	0	2	1.0	1.0	Monopolar	False	0.0889139667852	S12-p	[0.103853122253589, 0.073974811316831257]	AAVVTSPPPTTAPHK_S6	0.999999212454	T(5): 0.0; S(6): 100.0; T(10): 0.0; T(11): 0.0	162592424192	N-Term(Dimethyl:2H(6)13C(2)); S6(Phospho); K15(Dimethyl:2H(6)13C(2))	Yes	Yes	Yes	Yes	No	No	No	[]	[]	9
Q14978	Nucleolar and coiled-body phosphoprotein 1 OS=Homo sapiens GN=NOLC1 PE=1 SV=2 - [NOLC1_HUMAN]	AAVVVSK	KKAAVVVSKSGSLKK	1	2	0.0975	0.225197547684	Monopolar	False	118156459951	S578-p	[0.78764338327939498, 1.5754858157420764]	AAVVVSK_S6	1.0	S(6): 100.0	8255417346	N-Term(Dimethyl:2H(6)13C(2)); S6(Phospho); K7(Dimethyl:2H(6)13C(2))	No	Yes	No	Yes	No	No	No	[193, 604, 67, 663, 572, 647, 407, 415]	[-385, 26, -511, 85, -6, 69, -171, -163]	1
Q9H0B6	Kinesin light chain 2 OS=Homo sapiens GN=KLC2 PE=1 SV=1 - [KLC2_HUMAN]	ACKVDSPTVNTTLR	YKACKVDSPTVNTTL	2	2	0.0025	0.0288321995465	Monopolar	True	211130963286	S445-p	[2.0382991796725509, 2.184320086039405]	ACKVDSPTVNTTLR_S6	0.999902293363	S(6): 100.0; T(8): 0.0; T(11): 0.0; T(12): 0.0	171392485228	N-Term(Dimethyl:2H(6)13C(2)); C2(Carbamidomethyl); K3(Dimethyl:2H(6)13C(2)); S6(Phospho)	Yes	Yes	Yes	Yes	No	No	Yes	[]	[]	9
Q07866	Kinesin light chain 1 OS=Homo sapiens GN=KLC1 PE=1 SV=2 - [KLC1_HUMAN]	ACKVDSPTVTTTLK	YKACKVDSPTVTTTL	2	2	0.0025	0.0288321995465	Monopolar	True	195915397007	S460-p	[2.2135410043110904, 1.7047669358350235]	ACKVDSPTVTTTLK_S6	0.999918881428	S(6): 100.0; T(8): 0.0; T(10): 0.0; T(11): 0.0; T(12): 0.0	170898967161	N-Term(Dimethyl:2H(6)13C(2)); C2(Carbamidomethyl); K3(Dimethyl:2H(6)13C(2)); S6(Phospho); K14(Dimethyl:2H(6)13C(2))	Yes	Yes	Yes	Yes	Yes	No	No	[]	[]	9
Q9HB09	Bcl-2-like protein 12 OS=Homo sapiens GN=BCL2L12 PE=1 SV=1 - [B2L12_HUMAN]	ACPGPPPPSPEPLAR	CPGPPPPSPEPLARL	0	2	1.0	1.0	Monopolar	False	-0.272474559971	S273-p	[-0.50431431291224049, -0.040634807030462072]	ACPGPPPPSPEPLAR_S9	1.0	S(9): 100.0	165077250853	N-Term(Dimethyl); C2(Carbamidomethyl); S9(Phospho)	No	No	No	No	No	No	No	[]	[]	7
Q8N5J2	Protein FAM63A OS=Homo sapiens GN=FAM63A PE=1 SV=2 - [FA63A_HUMAN]	ACSMPQELPQSPR	MPQELPQSPRTRQPE	0	1	1.0	1.0	Monopolar	False	0.436714046577	S103-p	[0.43671404657734308]	ACSMPQELPQSPR_S11	1.0	S(3): 0.0; S(11): 100.0	161671660032	N-Term(Dimethyl:2H(6)13C(2)); C2(Carbamidomethyl); S11(Phospho)	No	No	No	No	No	No	No	[]	[]	6
Q9H8Y8	Golgi reassembly-stacking protein 2 OS=Homo sapiens GN=GORASP2 PE=1 SV=3 - [GORS2_HUMAN]	ADAASSLTVDVTPPTAK	SSLTVDVTPPTAKAP	0	2	1.0	1.0	Monopolar	False	0.362282956078	T415-p	[-0.17634559298567964, 0.900911505140725]	ADAASSLTVDVTPPTAK_T12	0.5	S(5): 0.0; S(6): 0.0; T(8): 0.0; T(12): 50.0; T(15): 50.0	179596562376	N-Term(Dimethyl:2H(6)13C(2)); T12(Phospho); K17(Dimethyl:2H(6)13C(2))	Yes	Yes	Yes	Yes	No	No	No	[]	[]	1
Q9H2M9	Rab3 GTPase-activating protein non-catalytic subunit OS=Homo sapiens GN=RAB3GAP2 PE=1 SV=1 - [RBGPR_HUMAN]	ADFSPFGNSQGPSR	VPEKADFSPFGNSQG	1	1	0.05	0.164170432537	Monopolar	False	212718423052	S450-p	[2.1271842305191604]	ADFSPFGNSQGPSR_S4	0.999995388324	S(4): 100.0; S(9): 0.0; S(13): 0.0	158270793333	N-Term(Dimethyl:2H(6)13C(2)); S4(Phospho)	Yes	Yes	Yes	Yes	No	No	No	[]	[]	9
P61247	40S ribosomal protein S3a OS=Homo sapiens GN=RPS3A PE=1 SV=2 - [RS3A_HUMAN]	ADGYEPPVQESV	YEPPVQESV______	0	2	1.0	1.0	Monopolar	False	-0.128549696825	S263-p	[-0.12152084218090087, -0.13557855146987974]	ADGYEPPVQESV_S11	1.0	Y(4): 0.0; S(11): 100.0	139858329954	N-Term(Dimethyl); S11(Phospho)	No	No	No	No	Yes	No	No	[249, 34, 56, 222, 182, 216]	[-14, -229, -207, -41, -81, -47]	3
Q09666	Neuroblast differentiation-associated protein AHNAK OS=Homo sapiens GN=AHNAK PE=1 SV=2 - [AHNK_HUMAN]	ADLDVSGPKVDIDVPDVNIEGPDAK	PKADLDVSGPKVDID	1	1	0.05	0.164170432537	Bipolar	False	-266533472748	S4220-p	[-2.6653347274798951]	ADLDVSGPKVDIDVPDVNIEGPDAK_S6	1.0	S(6): 100.0	274237717037	N-Term(Dimethyl); S6(Phospho); K9(Dimethyl); K25(Dimethyl)	No	Yes	Yes	No	No	No	No	[134, 712, 891, 961, 5623, 1405, 721, 807, 833, 942, 970, 976, 1210, 1360, 2132, 2257, 3036, 814]	[-2920, -2342, -2163, -2093, 2569, -1649, -2333, -2247, -2221, -2112, -2084, -2078, -1844, -1694, -922, -797, -18, -2240]	9
Q09666	Neuroblast differentiation-associated protein AHNAK OS=Homo sapiens GN=AHNAK PE=1 SV=2 - [AHNK_HUMAN]	ADLDVSGPKVDIDVPDVNIEGPEGK	PKADLDVSGPKVDID	1	1	0.05	0.164170432537	Bipolar	False	-187887370937	S3054-p	[-1.8788737093667747]	ADLDVSGPKVDIDVPDVNIEGPEGK_S6	1.0	S(6): 100.0	274236764889	N-Term(Dimethyl); S6(Phospho); K9(Dimethyl); K25(Dimethyl)	No	Yes	Yes	No	No	No	No	[134, 712, 891, 961, 5623, 1405, 721, 807, 833, 942, 970, 976, 1210, 1360, 2132, 2257, 3036, 814]	[-2920, -2342, -2163, -2093, 2569, -1649, -2333, -2247, -2221, -2112, -2084, -2078, -1844, -1694, -922, -797, -18, -2240]	9
Q09666	Neuroblast differentiation-associated protein AHNAK OS=Homo sapiens GN=AHNAK PE=1 SV=2 - [AHNK_HUMAN]	ADLDVSGPK	PKADIDVSGPKVDVE	1	2	0.0975	0.225197547684	Bipolar	False	-199689950063	S1286-p	[-3.1269510141521386, -0.86684798710322863]	ADLDVSGPK_S6	1.0	S(6): 100.0	103747978392	N-Term(Dimethyl); S6(Phospho); K9(Dimethyl)	Yes	Yes	No	No	Yes	No	No	[134, 712, 891, 961, 5623, 1405, 721, 807, 833, 942, 970, 976, 1210, 1360, 2132, 2257, 3036, 814]	[-1152, -574, -395, -325, 4337, 119, -565, -479, -453, -344, -316, -310, -76, 74, 846, 971, 1750, -472]	9
Q96C19	EF-hand domain-containing protein D2 OS=Homo sapiens GN=EFHD2 PE=1 SV=1 - [EFHD2_HUMAN]	ADLNQGIGEPQSPSRR	QGIGEPQSPSRRVFN	1	2	0.0975	0.225197547684	Monopolar	False	0.60095462613	S74-p	[1.0328565119252566, 0.1690527403342537]	ADLNQGIGEPQSPSRR_S12	0.999938346384	S(12): 100.0; S(14): 0.0	184090959349	N-Term(Dimethyl:2H(6)13C(2)); S12(Phospho)	Yes	Yes	Yes	Yes	No	Yes	Yes	[]	[]	3
Q96C19	EF-hand domain-containing protein D2 OS=Homo sapiens GN=EFHD2 PE=1 SV=1 - [EFHD2_HUMAN]	ADLNQGIGEPQSPSR	QGIGEPQSPSRRVFN	0	2	1.0	1.0	Monopolar	False	0.140646218254	S74-p	[-0.087739583945050215, 0.3690320204526315]	ADLNQGIGEPQSPSR_S12	0.993180195364	S(12): 99.3; S(14): 0.7	168480827513	N-Term(Dimethyl:2H(6)13C(2)); S12(Phospho)	Yes	Yes	Yes	Yes	No	Yes	Yes	[]	[]	3
O15027	Protein transport protein Sec16A OS=Homo sapiens GN=SEC16A PE=1 SV=3 - [SC16A_HUMAN]	ADSGPTQPPLSLSPAPETK	TQPPLSLSPAPETKR	1	1	0.05	0.164170432537	Bipolar	False	-246816191469	S1905-p	[-2.468161914692371]	ADSGPTQPPLSLSPAPETK_S13	0.999875464203	S(3): 0.0; T(6): 0.0; S(11): 0.0; S(13): 100.0; T(18): 0.0	202899113646	N-Term(Dimethyl); S13(Phospho); K19(Dimethyl)	Yes	Yes	Yes	Yes	No	No	No	[]	[]	2
Q96S94	Cyclin-L2 OS=Homo sapiens GN=CCNL2 PE=1 SV=1 - [CCNL2_HUMAN]	ADSPVNGLPK	AKKAKADSPVNGLPK	1	2	0.0975	0.225197547684	Bipolar	False	-16134989519	S369-p	[-0.44884210733332996, -2.7781557964641248]	ADSPVNGLPK_S3	1.0	S(3): 100.0	114965300169	N-Term(Dimethyl:2H(6)13C(2)); S3(Phospho); K10(Dimethyl:2H(6)13C(2))	Yes	No	Yes	Yes	No	No	No	[]	[]	9
P52948	Nuclear pore complex protein Nup98-Nup96 OS=Homo sapiens GN=NUP98 PE=1 SV=4 - [NUP98_HUMAN]	ADTSQEICSPRLPISASHSSK	DTSQEICSPRLPISA	0	1	1.0	1.0	Monopolar	False	0.140819765446	S1028-p	[0.14081976544562563]	ADTSQEICSPRLPISASHSSK_S9	0.999999809119	T(3): 0.0; S(4): 0.0; S(9): 100.0; S(15): 0.0; S(17): 0.0; S(19): 0.0; S(20): 0.0	24232228735	N-Term(Dimethyl:2H(6)13C(2)); C8(Carbamidomethyl); S9(Phospho); K21(Dimethyl:2H(6)13C(2))	Yes	Yes	Yes	Yes	Yes	No	Yes	[594, 818]	[-434, -210]	9
Q5T5Y3	Calmodulin-regulated spectrin-associated protein 1 OS=Homo sapiens GN=CAMSAP1 PE=1 SV=2 - [CAMP1_HUMAN]	ADVVPQQADPEFPRASPR	DPEFPRASPRALGLT	0	1	1.0	1.0	Monopolar	False	-0.299559974141	S563-p	[-0.29955997414123869]	ADVVPQQADPEFPRASPR_S16	1.0	S(16): 100.0	208800688353	N-Term(Dimethyl); S16(Phospho)	Yes	Yes	No	Yes	No	No	No	[]	[]	8
P58107	Epiplakin OS=Homo sapiens GN=EPPK1 PE=1 SV=2 - [EPIPL_HUMAN]	AEAEAGSPRPDPR	RAEAEAGSPRPDPRE	0	2	1.0	1.0	Monopolar	False	-0.0345049290362	S2508-p	[0.01792968482792945, -0.08693954290026665]	AEAEAGSPRPDPR_S7	1.0	S(7): 100.0	146065287962	N-Term(Dimethyl); S7(Phospho)	Yes	Yes	Yes	Yes	Yes	No	No	[]	[]	7
P46783	40S ribosomal protein S10 OS=Homo sapiens GN=RPS10 PE=1 SV=1 - [RS10_HUMAN]	AEAGAGSATEFQFR	KAEAGAGSATEFQFR	1	2	0.0975	0.225197547684	Bipolar	False	-0.552350627467	S146-p	[-0.054505670702646336, -1.0501955842315984]	AEAGAGSATEFQFR_S7	0.999998192066	S(7): 100.0; T(9): 0.0	155770915403	N-Term(Dimethyl:2H(6)13C(2)); S7(Phospho)	Yes	Yes	Yes	No	Yes	No	No	[139]	[-7]	1
Q09666	Neuroblast differentiation-associated protein AHNAK OS=Homo sapiens GN=AHNAK PE=1 SV=2 - [AHNK_HUMAN]	AEAPLPSPK	KAEAPLPSPKLEGEL	2	2	0.0025	0.0288321995465	Bipolar	True	-269101843008	S5110-p	[-3.6944419549174854, -1.6875949052410448]	AEAPLPSPK_S7	1.0	S(7): 100.0	106162480345	N-Term(Dimethyl:2H(6)13C(2)); S7(Phospho); K9(Dimethyl:2H(6)13C(2))	Yes	Yes	Yes	Yes	Yes	No	No	[134, 712, 891, 961, 5623, 1405, 721, 807, 833, 942, 970, 976, 1210, 1360, 2132, 2257, 3036, 814]	[-4976, -4398, -4219, -4149, 513, -3705, -4389, -4303, -4277, -4168, -4140, -4134, -3900, -3750, -2978, -2853, -2074, -4296]	9
Q9P1Y6	PHD and RING finger domain-containing protein 1 OS=Homo sapiens GN=PHRF1 PE=1 SV=3 - [PHRF1_HUMAN]	AEAPSSPDVAPAGK	EKAEAPSSPDVAPAG	2	2	0.0025	0.0288321995465	Bipolar	True	-259016188608	S1360-p	[-1.7652527625508676, -3.4150710096094823]	AEAPSSPDVAPAGK_S6	0.999930361115	S(5): 0.0; S(6): 100.0	144876017942	N-Term(Dimethyl:2H(6)13C(2)); S6(Phospho); K14(Dimethyl:2H(6)13C(2))	No	Yes	Yes	No	Yes	No	No	[768, 384]	[-592, -976]	1
P98174	FYVE, RhoGEF and PH domain-containing protein 1 OS=Homo sapiens GN=FGD1 PE=1 SV=2 - [FGD1_HUMAN]	AEASPSSAAVSSLIEK	LAPRAEASPSSAAVS	0	1	1.0	1.0	Monopolar	False	-0.484182751686	S205-p	[-0.48418275168645164]	AEASPSSAAVSSLIEK_S4	0.999489626068	S(4): 99.9; S(6): 0.0; S(7): 0.0; S(11): 0.0; S(12): 0.0	168282499876	N-Term(Dimethyl); S4(Phospho); K16(Dimethyl)	Yes	No	No	No	No	No	No	[]	[]	1
P29966	Myristoylated alanine-rich C-kinase substrate OS=Homo sapiens GN=MARCKS PE=1 SV=4 - [MARCS_HUMAN]	AEDGATPSPSNETPKKK	TPSPSNETPKKKKKR	0	1	1.0	1.0	Monopolar	False	0.686444323819	T150-p	[0.68644432381944354]	AEDGATPSPSNETPKKK_T13	0.980797934097	T(6): 0.0; S(8): 0.0; S(10): 1.9; T(13): 98.1	194897677975	N-Term(Dimethyl); T13(Phospho); K15(Dimethyl); K16(Dimethyl); K17(Dimethyl)	Yes	Yes	Yes	Yes	No	Yes	No	[]	[]	7
P29966	Myristoylated alanine-rich C-kinase substrate OS=Homo sapiens GN=MARCKS PE=1 SV=4 - [MARCS_HUMAN]	AEDGATPSPSNETPKK	TPSPSNETPKKKKKR	0	2	1.0	1.0	Monopolar	False	0.14031588265	T150-p	[0.13898263437742286, 0.1416491309232501]	AEDGATPSPSNETPKK_T13	0.991929525271	T(6): 0.0; S(8): 0.0; S(10): 0.8; T(13): 99.2	179283525267	N-Term(Dimethyl); T13(Phospho); K15(Dimethyl); K16(Dimethyl)	Yes	Yes	Yes	Yes	No	Yes	No	[]	[]	7
P29966	Myristoylated alanine-rich C-kinase substrate OS=Homo sapiens GN=MARCKS PE=1 SV=4 - [MARCS_HUMAN]	AEDGATPSPSNETPK	TPSPSNETPKKKKKR	0	2	1.0	1.0	Monopolar	False	-0.183818572925	T150-p	[-0.24030439101346346, -0.12733275483572354]	AEDGATPSPSNETPK_T13	0.499980074283	T(6): 0.0; S(8): 0.0; S(10): 50.0; T(13): 50.0	16367092761	N-Term(Dimethyl); T13(Phospho); K15(Dimethyl)	Yes	Yes	Yes	Yes	No	Yes	No	[]	[]	7
P27824	Calnexin OS=Homo sapiens GN=CANX PE=1 SV=2 - [CALX_HUMAN]	AEEDEILNRSPR	EDEILNRSPRNRKPR	0	2	1.0	1.0	Monopolar	False	-0.460324484969	S583-p	[-0.5935369136373424, -0.327112056300133]	AEEDEILNRSPR_S10	1.0	S(10): 100.0	154474968138	N-Term(Dimethyl:2H(6)13C(2)); S10(Phospho)	Yes	Yes	Yes	Yes	Yes	No	No	[46, 118, 525]	[-537, -465, -58]	9
Q9UK58	Cyclin-L1 OS=Homo sapiens GN=CCNL1 PE=1 SV=1 - [CCNL1_HUMAN]	AEEKSPISINVK	EVKAEEKSPISINVK	1	2	0.0975	0.225197547684	Bipolar	False	-138630782848	S352-p	[-2.0437469417343799, -0.72886871522254171]	AEEKSPISINVK_S5	0.999999999963	S(5): 100.0; S(8): 0.0	150291948118	N-Term(Dimethyl:2H(6)13C(2)); K4(Dimethyl:2H(6)13C(2)); S5(Phospho); K12(Dimethyl:2H(6)13C(2))	Yes	Yes	Yes	Yes	Yes	No	No	[362]	[10]	4
Q9NU22	Midasin OS=Homo sapiens GN=MDN1 PE=1 SV=2 - [MDN1_HUMAN]	AEENTDQASPQEDYAGFER	EENTDQASPQEDYAG	0	2	1.0	1.0	Monopolar	False	-0.396738328904	S4538-p	[0.087607515497975297, -0.88108417330539646]	AEENTDQASPQEDYAGFER_S9	0.999999999959	T(5): 0.0; S(9): 100.0; Y(14): 0.0	22648889636	N-Term(Dimethyl); S9(Phospho)	Yes	Yes	Yes	Yes	Yes	No	No	[5233]	[695]	1
Q6UN15	Pre-mRNA 3'-end-processing factor FIP1 OS=Homo sapiens GN=FIP1L1 PE=1 SV=1 - [FIP1_HUMAN]	AEFTSPPSLFK	STKAEFTSPPSLFKT	2	2	0.0025	0.0288321995465	Monopolar	True	116849334339	S259-p	[1.0196103233522822, 1.3173763634230402]	AEFTSPPSLFK_S5	0.999999993065	T(4): 0.0; S(5): 100.0; S(8): 0.0	13757491931	N-Term(Dimethyl:2H(6)13C(2)); S5(Phospho); K11(Dimethyl:2H(6)13C(2))	Yes	Yes	Yes	Yes	Yes	No	No	[254, 123]	[-5, -136]	9
Q92925	SWI/SNF-related matrix-associated actin-dependent regulator of chromatin subfamily D member 2 OS=Homo sapiens GN=SMARCD2 PE=1 SV=3 - [SMRD2_HUMAN]	AEGDSAGTAGTPGGTPAGDK	DSAGTAGTPGGTPAG	1	2	0.0975	0.225197547684	Monopolar	False	107831721646	T217-p	[0.937831773535765, 1.2188026593840315]	AEGDSAGTAGTPGGTPAGDK_T11	0.989727930551	S(5): 0.0; T(8): 0.0; T(11): 99.0; T(15): 1.0	186888676634	N-Term(Dimethyl:2H(6)13C(2)); T11(Phospho); K20(Dimethyl:2H(6)13C(2))	Yes	Yes	Yes	No	No	No	No	[168]	[-49]	9
Q9NZB2	Constitutive coactivator of PPAR-gamma-like protein 1 OS=Homo sapiens GN=FAM120A PE=1 SV=2 - [F120A_HUMAN]	AEGSSTASSGSQLAEGK	SSTASSGSQLAEGKG	0	1	1.0	1.0	Monopolar	False	0.946921375976	S513-p	[0.94692137597639747]	AEGSSTASSGSQLAEGK_S11	0.989736579391	S(4): 0.0; S(5): 0.0; T(6): 0.0; S(8): 0.0; S(9): 1.0; S(11): 99.0	170275566282	N-Term(Dimethyl); S11(Phospho); K17(Dimethyl)	No	No	No	Yes	No	No	No	[]	[]	1
Q9NYD6	Homeobox protein Hox-C10 OS=Homo sapiens GN=HOXC10 PE=1 SV=2 - [HXC10_HUMAN]	AEHLESPQLGGK	PRAEHLESPQLGGKV	0	2	1.0	1.0	Monopolar	False	0.816789266512	S189-p	[0.7920101857315989, 0.8415683472922555]	AEHLESPQLGGK_S6	1.0	S(6): 100.0	141776591673	N-Term(Dimethyl:2H(6)13C(2)); S6(Phospho); K12(Dimethyl:2H(6)13C(2))	Yes	Yes	No	Yes	No	No	Yes	[215, 254, 195]	[26, 65, 6]	3
Q6WCQ1	Myosin phosphatase Rho-interacting protein OS=Homo sapiens GN=MPRIP PE=1 SV=3 - [MPRIP_HUMAN]	AEHMETNAVGPSPSSDTR	ETNAVGPSPSSDTRQ	0	2	1.0	1.0	Monopolar	False	0.752310561644	S326-p	[0.8234673654130573, 0.6811537578741689]	AEHMETNAVGPSPSSDTR_S12	0.982448933558	T(6): 0.0; S(12): 98.2; S(14): 0.9; S(15): 0.9; T(17): 0.0	200982670775	N-Term(Dimethyl); M4(Oxidation); S12(Phospho)	No	Yes	Yes	Yes	No	No	No	[]	[]	1
Q9P0K7	Ankycorbin OS=Homo sapiens GN=RAI14 PE=1 SV=2 - [RAI14_HUMAN]	AEISSIRENK	PPFKAEISSIRENKD	1	1	0.05	0.164170432537	Bipolar	False	-102378855003	S317-p	[-1.0237885500261554]	AEISSIRENK_S4	0.5	S(4): 50.0; S(5): 50.0	12987314929	N-Term(Dimethyl:2H(6)13C(2)); S4(Phospho); K10(Dimethyl:2H(6)13C(2))	No	No	Yes	Yes	No	No	No	[]	[]	9
Q9NR19	Acetyl-coenzyme A synthetase, cytoplasmic OS=Homo sapiens GN=ACSS2 PE=1 SV=1 - [ACSA_HUMAN]	AELGMGDSTSQSPPIK	MGDSTSQSPPIKRSC	1	2	0.0975	0.225197547684	Bipolar	False	-128262187276	S267-p	[-1.7684689999182335, -0.7967747455951812]	AELGMGDSTSQSPPIK_S12	0.976388146307	S(8): 0.8; T(9): 0.8; S(10): 0.8; S(12): 97.6	176991057005	N-Term(Dimethyl:2H(6)13C(2)); S12(Phospho); K16(Dimethyl:2H(6)13C(2))	Yes	Yes	No	Yes	No	No	No	[]	[]	2
Q14542	Equilibrative nucleoside transporter 2 OS=Homo sapiens GN=SLC29A2 PE=1 SV=3 - [S29A2_HUMAN]	AELLQSDENGIPSSPQK	DENGIPSSPQKVALT	0	2	1.0	1.0	Monopolar	False	-0.187635125238	S252-p	[0.25034255420444046, -0.62561280467992364]	AELLQSDENGIPSSPQK_S14	0.992467147841	S(6): 0.0; S(13): 0.8; S(14): 99.2	194893315306	N-Term(Dimethyl); S14(Phospho); K17(Dimethyl)	No	Yes	Yes	Yes	No	Yes	No	[]	[]	7
Q9BYK8	Helicase with zinc finger domain 2 OS=Homo sapiens GN=HELZ2 PE=1 SV=6 - [HELZ2_HUMAN]	AEPGDEALSPASR	EPGDEALSPASRDIT	0	2	1.0	1.0	Monopolar	False	0.49145052229	S1006-p	[0.92144357940197208, 0.061457465177467752]	AEPGDEALSPASR_S9	0.988825657359	S(9): 98.9; S(12): 1.1	140761125364	N-Term(Dimethyl); S9(Phospho)	Yes	No	Yes	Yes	No	No	No	[]	[]	1
Q9NR30	Nucleolar RNA helicase 2 OS=Homo sapiens GN=DDX21 PE=1 SV=5 - [DDX21_HUMAN]	AEPSEVDMNSPK	PSEVDMNSPKSKKAK	0	2	1.0	1.0	Monopolar	False	0.45226289281	S71-p	[0.8287564874975232, 0.07576929812244737]	AEPSEVDMNSPK_S10	1.0	S(4): 0.0; S(10): 100.0	143961174192	N-Term(Dimethyl); S10(Phospho); K12(Dimethyl)	Yes	Yes	Yes	Yes	Yes	No	No	[116, 134, 40, 406, 110, 668]	[45, 63, -31, 335, 39, 597]	5
Q8WXH0	Nesprin-2 OS=Homo sapiens GN=SYNE2 PE=1 SV=3 - [SYNE2_HUMAN]	AEPSPQSWSSLWK	GDEKAEPSPQSWSSL	1	1	0.05	0.164170432537	Monopolar	False	110077598483	S4136-p	[1.100775984830811]	AEPSPQSWSSLWK_S4	0.999999999788	S(4): 100.0; S(7): 0.0; S(9): 0.0; S(10): 0.0	163874968138	N-Term(Dimethyl); S4(Phospho); K13(Dimethyl)	No	Yes	No	No	Yes	No	No	[]	[]	5
P49454	Centromere protein F OS=Homo sapiens GN=CENPF PE=1 SV=2 - [CENPF_HUMAN]	AEQMHQSFVAETSQR	KAEQMHQSFVAETSQ	1	1	0.05	0.164170432537	Monopolar	False	179614342545	S876-p	[1.7961434254504023]	AEQMHQSFVAETSQR_S7	0.999999180496	S(7): 100.0; T(12): 0.0; S(13): 0.0	188083920651	N-Term(Dimethyl:2H(6)13C(2)); M4(Oxidation); S7(Phospho)	No	Yes	No	Yes	Yes	No	No	[]	[]	6
Q9NQW6	Actin-binding protein anillin OS=Homo sapiens GN=ANLN PE=1 SV=2 - [ANLN_HUMAN]	AESGDSLGSEDRDLLYSIDAYR	PRAESGDSLGSEDRD	1	1	0.05	0.164170432537	Monopolar	False	157300641385	S661-p	[1.5730064138474074]	AESGDSLGSEDRDLLYSIDAYR_S6	0.999988937771	S(3): 0.0; S(6): 100.0; S(9): 0.0; Y(16): 0.0; S(17): 0.0; Y(21): 0.0	25481614111	N-Term(Dimethyl:2H(6)13C(2)); S6(Phospho)	Yes	Yes	Yes	Yes	No	No	No	[254, 413, 428, 464]	[-407, -248, -233, -197]	9
Q9UKV3	Apoptotic chromatin condensation inducer in the nucleus OS=Homo sapiens GN=ACIN1 PE=1 SV=2 - [ACINU_HUMAN]	AESPAEKVPEESVLPLVQK	PSDTKAESPAEKVPE	1	2	0.0975	0.225197547684	Bipolar	False	-0.313707735579	S490-p	[0.43378421334518524, -1.061199684503235]	AESPAEKVPEESVLPLVQK_S3	1.0	S(3): 100.0; S(12): 0.0	223829935055	N-Term(Dimethyl:2H(6)13C(2)); S3(Phospho); K7(Dimethyl:2H(6)13C(2)); K19(Dimethyl:2H(6)13C(2))	Yes	Yes	Yes	Yes	Yes	No	No	[532, 315, 305, 238, 548, 811, 375, 823]	[42, -175, -185, -252, 58, 321, -115, 333]	9
Q9NTI5	Sister chromatid cohesion protein PDS5 homolog B OS=Homo sapiens GN=PDS5B PE=1 SV=1 - [PDS5B_HUMAN]	AESPESSAIESTQSTPQK	SAIESTQSTPQKGRG;AIESTQSTPQKGRGR	0	1	1.0	1.0	Monopolar	False	-0.76161032569	S1369-p;T1370-p	[-0.76161032568989051]	AESPESSAIESTQSTPQK_S14_T15	0.000164363963873	S(3): 97.9; S(6): 0.7; S(7): 2.0; S(11): 0.7; T(12): 32.9; S(14): 32.9; T(15): 32.9	209287626829	N-Term(Dimethyl); S14(Phospho); T15(Phospho); K18(Dimethyl)	No	Yes	Yes	Yes	No	No	No	[]	[]	8
Q9NTI5	Sister chromatid cohesion protein PDS5 homolog B OS=Homo sapiens GN=PDS5B PE=1 SV=1 - [PDS5B_HUMAN]	AESPESSAIESTQSTPQK	RAQQRAESPESSAIE	1	2	0.0975	0.225197547684	Bipolar	False	-118059801635	S1358-p	[-1.6187691567242701, -0.74242687597998436]	AESPESSAIESTQSTPQK_S3	1.0	S(3): 100.0; S(6): 0.0; S(7): 0.0; S(11): 0.0; T(12): 0.0; S(14): 0.0; T(15): 0.0	202899943724	N-Term(Dimethyl:2H(6)13C(2)); S3(Phospho); K18(Dimethyl:2H(6)13C(2))	No	No	Yes	Yes	No	No	No	[]	[]	9
P18858	DNA ligase 1 OS=Homo sapiens GN=LIG1 PE=1 SV=1 - [DNLI1_HUMAN]	AETPTESVSEPEVATK	LKTSKAETPTESVSE	0	1	1.0	1.0	Monopolar	False	0.718350071355	T195-p	[0.71835007135487228]	AETPTESVSEPEVATK_T3	0.0138163737386	T(3): 1.4; T(5): 1.4; S(7): 95.8; S(9): 1.4; T(15): 0.0	18269268054	N-Term(Dimethyl:2H(6)13C(2)); T3(Phospho); K16(Dimethyl:2H(6)13C(2))	Yes	Yes	Yes	Yes	No	No	No	[244, 240, 630]	[49, 45, 435]	5
P51608	Methyl-CpG-binding protein 2 OS=Homo sapiens GN=MECP2 PE=1 SV=1 - [MECP2_HUMAN]	AETSEGSGSAPAVPEASASPK	AVPEASASPKQRRSI	0	2	1.0	1.0	Monopolar	False	-0.438036123846	S80-p	[-0.3928571793747303, -0.48321506831681149]	AETSEGSGSAPAVPEASASPK_S19	0.5	T(3): 0.0; S(4): 0.0; S(7): 0.0; S(9): 0.0; S(17): 50.0; S(19): 50.0	208203129759	N-Term(Dimethyl:2H(6)13C(2)); S19(Phospho); K21(Dimethyl:2H(6)13C(2))	Yes	Yes	Yes	Yes	No	No	No	[]	[]	9
Q9H6B4	CXADR-like membrane protein OS=Homo sapiens GN=CLMP PE=1 SV=1 - [CLMP_HUMAN]	AETTPSMIPSQSR	NLTKAETTPSMIPSQ	0	2	1.0	1.0	Monopolar	False	0.287203341588	T359-p	[0.30535676073872964, 0.26904992243797365]	AETTPSMIPSQSR_T4	0.999761695186	T(3): 0.0; T(4): 100.0; S(6): 0.0; S(10): 0.0; S(12): 0.0	15126632556	N-Term(Dimethyl); T4(Phospho)	No	No	No	No	No	No	No	[]	[]	8
Q5W0B1	RING finger protein 219 OS=Homo sapiens GN=RNF219 PE=1 SV=1 - [RN219_HUMAN]	AEVDNRSPQK	KAEVDNRSPQKFGRF	0	2	1.0	1.0	Monopolar	False	0.83616936988	S210-p	[0.82004890558033516, 0.85228983417922177]	AEVDNRSPQK_S7	1.0	S(7): 100.0	129569462767	N-Term(Dimethyl:2H(6)13C(2)); S7(Phospho); K10(Dimethyl:2H(6)13C(2))	No	Yes	Yes	Yes	No	Yes	No	[333, 425, 455, 502, 586]	[123, 215, 245, 292, 376]	9
Q86XL3	Ankyrin repeat and LEM domain-containing protein 2 OS=Homo sapiens GN=ANKLE2 PE=1 SV=4 - [ANKL2_HUMAN]	AFAGPLSPAK	RAFAGPLSPAKAEDF	0	2	1.0	1.0	Monopolar	False	0.883726081601	S528-p	[0.8032612422317016, 0.96419092097007186]	AFAGPLSPAK_S7	1.0	S(7): 100.0	111065422239	N-Term(Dimethyl:2H(6)13C(2)); S7(Phospho); K10(Dimethyl:2H(6)13C(2))	Yes	No	Yes	Yes	No	Yes	No	[]	[]	7
Q9P2D1	Chromodomain-helicase-DNA-binding protein 7 OS=Homo sapiens GN=CHD7 PE=1 SV=3 - [CHD7_HUMAN]	AFEEDIETPPTR	AFEEDIETPPTRNIP	1	1	0.05	0.164170432537	Monopolar	False	104617485356	T2551-p	[1.046174853562345]	AFEEDIETPPTR_T8	0.999914922649	T(8): 100.0; T(11): 0.0	151265507689	N-Term(Dimethyl); T8(Phospho)	Yes	Yes	No	Yes	No	No	No	[1196]	[-1355]	1
P21333	Filamin-A OS=Homo sapiens GN=FLNA PE=1 SV=4 - [FLNA_HUMAN]	AFGPGLQGGSAGSPARFTIDTK	LQGGSAGSPARFTID	1	1	0.05	0.164170432537	Monopolar	False	166001081338	S1084-p	[1.6600108133795803]	AFGPGLQGGSAGSPARFTIDTK_S13	0.999999120508	S(10): 0.0; S(13): 100.0; T(18): 0.0; T(21): 0.0	227111723509	N-Term(Dimethyl); S13(Phospho); K22(Dimethyl)	Yes	Yes	Yes	Yes	Yes	Yes	Yes	[299]	[-785]	1
P21333	Filamin-A OS=Homo sapiens GN=FLNA PE=1 SV=4 - [FLNA_HUMAN]	AFGPGLQGGSAGSPAR	LQGGSAGSPARFTID	0	2	1.0	1.0	Monopolar	False	0.394659512268	S1084-p	[0.4175141744151854, 0.371804850119874]	AFGPGLQGGSAGSPAR_S13	0.999999993536	S(10): 0.0; S(13): 100.0	154575981321	N-Term(Dimethyl:2H(6)13C(2)); S13(Phospho)	Yes	Yes	Yes	Yes	Yes	Yes	Yes	[299]	[-785]	1
Q9Y520	Protein PRRC2C OS=Homo sapiens GN=PRRC2C PE=1 SV=4 - [PRC2C_HUMAN]	AFGSGIDIKPGTPPIAGR	GIDIKPGTPPIAGRS	2	2	0.0025	0.0288321995465	Monopolar	True	17730952622	T2673-p	[1.8119787207438671, 1.734211803650539]	AFGSGIDIKPGTPPIAGR_T12	1.0	S(4): 0.0; T(12): 100.0	188998843746	N-Term(Dimethyl); K9(Dimethyl); T12(Phospho)	Yes	Yes	Yes	Yes	Yes	No	Yes	[1133, 2890]	[-1540, 217]	9
P46013	Antigen KI-67 OS=Homo sapiens GN=MKI67 PE=1 SV=2 - [KI67_HUMAN]	AFKESPK	SIKAFKESPKQILDP	1	2	0.0975	0.225197547684	Bipolar	False	-0.829183893852	S2528-p	[-1.0454918261303008, -0.6128759615743943]	AFKESPK_S5	1.0	S(5): 100.0	970500780011	N-Term(Dimethyl); K3(Dimethyl); S5(Phospho); K7(Dimethyl)	Yes	Yes	Yes	Yes	Yes	No	No	[2734, 1035, 2009, 2852, 1093, 2492, 2613, 245, 552, 749, 1188, 1703, 1319, 2967, 892, 163, 204, 745, 996, 1153, 1197, 1517, 1883, 2280, 2398, 2430, 999, 1337, 587, 968, 1069]	[206, -1493, -519, 324, -1435, -36, 85, -2283, -1976, -1779, -1340, -825, -1209, 439, -1636, -2365, -2324, -1783, -1532, -1375, -1331, -1011, -645, -248, -130, -98, -1529, -1191, -1941, -1560, -1459]	7
Q9UPN3	Microtubule-actin cross-linking factor 1, isoforms 1/2/3/5 OS=Homo sapiens GN=MACF1 PE=1 SV=4 - [MACF1_HUMAN]	AFLAELEQNSPK	LAELEQNSPKIQKVK	0	2	1.0	1.0	Monopolar	False	0.490994440959	S4521-p	[0.6586535967860745, 0.32333528513119086]	AFLAELEQNSPK_S10	1.0	S(10): 100.0	149881266966	N-Term(Dimethyl:2H(6)13C(2)); S10(Phospho); K12(Dimethyl:2H(6)13C(2))	Yes	Yes	Yes	Yes	Yes	No	No	[2236, 2237, 4625, 5330, 5331]	[-2285, -2284, 104, 809, 810]	9
Q9H211	DNA replication factor Cdt1 OS=Homo sapiens GN=CDT1 PE=1 SV=3 - [CDT1_HUMAN]	AFLASLSPAMVVPEDQLTR	HHKAFLASLSPAMVV	1	1	0.05	0.164170432537	Bipolar	False	-249211969332	S316-p	[-2.4921196933171075]	AFLASLSPAMVVPEDQLTR_S5	0.5	S(5): 50.0; S(7): 50.0; T(18): 0.0	216112675657	N-Term(Dimethyl:2H(6)13C(2)); S5(Phospho)	No	No	No	No	No	No	No	[141, 377, 259, 433]	[-175, 61, -57, 117]	8
Q9H211	DNA replication factor Cdt1 OS=Homo sapiens GN=CDT1 PE=1 SV=3 - [CDT1_HUMAN]	AFLASLSPAMVVPEDQLTR	KAFLASLSPAMVVPE	1	1	0.05	0.164170432537	Bipolar	False	-242362863759	S318-p	[-2.423628637593402]	AFLASLSPAMVVPEDQLTR_S7	0.5	S(5): 50.0; S(7): 50.0; T(18): 0.0	215307304564	N-Term(Dimethyl); S7(Phospho)	No	No	No	No	No	No	No	[141, 377, 259, 433]	[-177, 59, -59, 115]	4
Q01151	CD83 antigen OS=Homo sapiens GN=CD83 PE=1 SV=1 - [CD83_HUMAN]	AFLPVTSPNK	RAFLPVTSPNKHLGL	0	2	1.0	1.0	Monopolar	False	0.56215441343	S189-p	[0.43739282290050535, 0.6869160039588803]	AFLPVTSPNK_S7	0.990073054593	T(6): 1.0; S(7): 99.0	122571672239	N-Term(Dimethyl:2H(6)13C(2)); S7(Phospho); K10(Dimethyl:2H(6)13C(2))	No	No	Yes	Yes	No	Yes	No	[]	[]	5
O15320	cTAGE family member 5 OS=Homo sapiens GN=CTAGE5 PE=1 SV=4 - [CTGE5_HUMAN]	AFLSPPTLLEGPLR	SETRAFLSPPTLLEG	0	2	1.0	1.0	Monopolar	False	0.389815958373	S536-p	[0.74887290737539036, 0.030759009370750545]	AFLSPPTLLEGPLR_S4	0.999999999999	S(4): 100.0; T(7): 0.0	161886223021	N-Term(Dimethyl); S4(Phospho)	Yes	Yes	No	No	No	No	No	[]	[]	1
P46013	Antigen KI-67 OS=Homo sapiens GN=MKI67 PE=1 SV=2 - [KI67_HUMAN]	AFMESPKQILDSAASLTGSK	SMKAFMESPKQILDS	0	2	1.0	1.0	Monopolar	False	0.105519841519	S1679-p	[-0.12190241795551437, 0.33294210099370386]	AFMESPKQILDSAASLTGSK_S5	0.999999999043	S(5): 100.0; S(12): 0.0; S(15): 0.0; T(17): 0.0; S(19): 0.0	224512900143	N-Term(Dimethyl); S5(Phospho); K7(Dimethyl); K20(Dimethyl)	Yes	Yes	Yes	Yes	Yes	No	No	[2734, 1035, 2009, 2852, 1093, 2492, 2613, 245, 552, 749, 1188, 1703, 1319, 2967, 892, 163, 204, 745, 996, 1153, 1197, 1517, 1883, 2280, 2398, 2430, 999, 1337, 587, 968, 1069]	[1055, -644, 330, 1173, -586, 813, 934, -1434, -1127, -930, -491, 24, -360, 1288, -787, -1516, -1475, -934, -683, -526, -482, -162, 204, 601, 719, 751, -680, -342, -1092, -711, -610]	7
P46013	Antigen KI-67 OS=Homo sapiens GN=MKI67 PE=1 SV=2 - [KI67_HUMAN]	AFMESPK	SMKAFMESPKQILDS	1	2	0.0975	0.225197547684	Bipolar	False	-110113037891	S1679-p	[-1.2638492620697361, -0.93841149574598437]	AFMESPK_S5	1.0	S(5): 100.0	961502366925	N-Term(Dimethyl:2H(6)13C(2)); S5(Phospho); K7(Dimethyl:2H(6)13C(2))	Yes	Yes	Yes	Yes	Yes	No	No	[2734, 1035, 2009, 2852, 1093, 2492, 2613, 245, 552, 749, 1188, 1703, 1319, 2967, 892, 163, 204, 745, 996, 1153, 1197, 1517, 1883, 2280, 2398, 2430, 999, 1337, 587, 968, 1069]	[1055, -644, 330, 1173, -586, 813, 934, -1434, -1127, -930, -491, 24, -360, 1288, -787, -1516, -1475, -934, -683, -526, -482, -162, 204, 601, 719, 751, -680, -342, -1092, -711, -610]	7
P38432	Coilin OS=Homo sapiens GN=COIL PE=1 SV=1 - [COIL_HUMAN]	AFQLEEGEETEPDCK	QLEEGEETEPDCKYS	1	2	0.0975	0.225197547684	Bipolar	False	-145450898072	T122-p	[-2.1068330258293324, -0.80218493561108306]	AFQLEEGEETEPDCK_T10	1.0	T(10): 100.0	19338721179	N-Term(Dimethyl:2H(6)13C(2)); T10(Phospho); C14(Carbamidomethyl); K15(Dimethyl:2H(6)13C(2))	Yes	Yes	Yes	Yes	Yes	No	No	[151, 281, 127, 204, 293, 496, 209]	[29, 159, 5, 82, 171, 374, 87]	7
P34932	Heat shock 70 kDa protein 4 OS=Homo sapiens GN=HSPA4 PE=1 SV=4 - [HSP74_HUMAN]	AFSDPFVEAEK	RFHGRAFSDPFVEAE	0	1	1.0	1.0	Monopolar	False	0.223578730316	S76-p	[0.22357873031632536]	AFSDPFVEAEK_S3	1.0	S(3): 100.0	139170890989	N-Term(Dimethyl:2H(6)13C(2)); S3(Phospho); K11(Dimethyl:2H(6)13C(2))	Yes	No	No	Yes	No	No	No	[388]	[312]	2
Q92890	Ubiquitin fusion degradation protein 1 homolog OS=Homo sapiens GN=UFD1L PE=1 SV=3 - [UFD1_HUMAN]	AFSGSGNRLDGK	GFRAFSGSGNRLDGK	1	1	0.05	0.164170432537	Monopolar	False	14218682323	S231-p	[1.4218682323022005]	AFSGSGNRLDGK_S5	0.990744755224	S(3): 0.9; S(5): 99.1	136071867552	N-Term(Dimethyl:2H(6)13C(2)); S5(Phospho); K12(Dimethyl:2H(6)13C(2))	No	Yes	No	Yes	No	No	Yes	[280]	[49]	9
Q9H1H9	Kinesin-like protein KIF13A OS=Homo sapiens GN=KIF13A PE=1 SV=2 - [KI13A_HUMAN]	AFSPQPPK	VSPFKAFSPQPPKFF	1	1	0.05	0.164170432537	Monopolar	False	186624709271	S1460-p	[1.8662470927051433]	AFSPQPPK_S3	1.0	S(3): 100.0	102358793821	N-Term(Dimethyl:2H(6)13C(2)); S3(Phospho); K8(Dimethyl:2H(6)13C(2))	Yes	No	Yes	Yes	No	No	No	[]	[]	9
P24394	Interleukin-4 receptor subunit alpha OS=Homo sapiens GN=IL4R PE=1 SV=1 - [IL4RA_HUMAN]	AFSSLLASSAVSPEK	LLASSAVSPEKCGFG	0	1	1.0	1.0	Monopolar	False	-0.589079690791	S616-p	[-0.58907969079102562]	AFSSLLASSAVSPEK_S12	0.999999658299	S(3): 0.0; S(4): 0.0; S(8): 0.0; S(9): 0.0; S(12): 100.0	164589860716	N-Term(Dimethyl:2H(6)13C(2)); S12(Phospho); K15(Dimethyl:2H(6)13C(2))	No	No	No	No	No	No	No	[]	[]	1
Q14241	Transcription elongation factor B polypeptide 3 OS=Homo sapiens GN=TCEB3 PE=1 SV=2 - [ELOA1_HUMAN]	AFSSPQEEEEAGFTGR	PKRKAFSSPQEEEEA	0	1	1.0	1.0	Monopolar	False	0.204107201808	S542-p	[0.20410720180785635]	AFSSPQEEEEAGFTGR_S4	0.989265974886	S(3): 1.1; S(4): 98.9; T(14): 0.0	185780778685	N-Term(Dimethyl:2H(6)13C(2)); S4(Phospho)	No	Yes	Yes	Yes	Yes	No	Yes	[487]	[-55]	9
P05787	Keratin, type II cytoskeletal 8 OS=Homo sapiens GN=KRT8 PE=1 SV=7 - [K2C8_HUMAN]	AFSSRSYTSGPGSR	PRAFSSRSYTSGPGS	0	2	1.0	1.0	Monopolar	False	-0.0294364122338	S24-p	[-0.0028498774542260463, -0.05602294701339455]	AFSSRSYTSGPGSR_S6	0.999845248111	S(3): 0.0; S(4): 0.0; S(6): 100.0; Y(7): 0.0; T(8): 0.0; S(9): 0.0; S(13): 0.0	156769059935	N-Term(Dimethyl); S6(Phospho)	Yes	No	No	Yes	Yes	No	No	[130, 285, 472, 101, 197, 11, 264, 304, 122, 393, 364]	[106, 261, 448, 77, 173, -13, 240, 280, 98, 369, 340]	8
Q8N9T8	Protein KRI1 homolog OS=Homo sapiens GN=KRI1 PE=1 SV=3 - [KRI1_HUMAN]	AFVEDSEDEDGAGEGGSSLLQK	FRAFVEDSEDEDGAG	0	2	1.0	1.0	Monopolar	False	-0.492959631684	S171-p	[-0.34281387598265045, -0.64310538738492795]	AFVEDSEDEDGAGEGGSSLLQK_S6	1.0	S(6): 100.0; S(17): 0.0; S(18): 0.0	237601567259	N-Term(Dimethyl); S6(Phospho); K22(Dimethyl)	Yes	Yes	Yes	Yes	Yes	No	No	[413, 121, 297]	[242, -50, 126]	8
Q9NWH9	SAFB-like transcription modulator OS=Homo sapiens GN=SLTM PE=1 SV=2 - [SLTM_HUMAN]	AGAGMITQHSSNASPINR	TQHSSNASPINRIVQ	0	2	1.0	1.0	Monopolar	False	0.900916839158	S1002-p	[0.9594255788612558, 0.8424080994541359]	AGAGMITQHSSNASPINR_S14	0.99999999995	T(7): 0.0; S(10): 0.0; S(11): 0.0; S(14): 100.0	193587480345	N-Term(Dimethyl); M5(Oxidation); S14(Phospho)	Yes	Yes	Yes	Yes	Yes	No	Yes	[500, 746, 884]	[-502, -256, -118]	9
P15923	Transcription factor E2-alpha OS=Homo sapiens GN=TCF3 PE=1 SV=1 - [TFE2_HUMAN]	AGAPGALSPSYDGGLHGLQSK	AGAPGALSPSYDGGL	0	2	1.0	1.0	Monopolar	False	-0.635556345589	S379-p	[-0.7688042450874983, -0.50230844609107972]	AGAPGALSPSYDGGLHGLQSK_S8	0.99999828653	S(8): 100.0; S(10): 0.0; Y(11): 0.0; S(20): 0.0	213511429195	N-Term(Dimethyl:2H(6)13C(2)); S8(Phospho); K21(Dimethyl:2H(6)13C(2))	Yes	Yes	Yes	Yes	No	No	No	[498, 392]	[119, 13]	9
Q6P4F7	Rho GTPase-activating protein 11A OS=Homo sapiens GN=ARHGAP11A PE=1 SV=2 - [RHGBA_HUMAN]	AGCFSPK	SGKAGCFSPKISHKE	0	2	1.0	1.0	Monopolar	False	0.0876910782165	S422-p	[0.24264129683158567, -0.067259140398652328]	AGCFSPK_S5	1.0	S(5): 100.0	918471116925	N-Term(Dimethyl:2H(6)13C(2)); C3(Carbamidomethyl); S5(Phospho); K7(Dimethyl:2H(6)13C(2))	Yes	No	Yes	Yes	Yes	No	No	[]	[]	9
O75925	E3 SUMO-protein ligase PIAS1 OS=Homo sapiens GN=PIAS1 PE=1 SV=2 - [PIAS1_HUMAN]	AGCSPAVQMK	HLLKAGCSPAVQMKI	1	1	0.05	0.164170432537	Monopolar	False	387505922628	S50-p	[3.8750592262773593]	AGCSPAVQMK_S4	1.0	S(4): 100.0	120061320677	N-Term(Dimethyl:2H(6)13C(2)); C3(Carbamidomethyl); S4(Phospho); K10(Dimethyl:2H(6)13C(2))	No	No	No	No	No	No	No	[238, 315, 46, 137, 58, 8, 40, 56, 152, 117]	[188, 265, -4, 87, 8, -42, -10, 6, 102, 67]	9
P51858	Hepatoma-derived growth factor OS=Homo sapiens GN=HDGF PE=1 SV=1 - [HDGF_HUMAN]	AGDLLEDSPKRPK	AGDLLEDSPKRPKEA	0	2	1.0	1.0	Monopolar	False	-0.0250664505576	S165-p	[0.025345596689911876, -0.0754784978050656]	AGDLLEDSPKRPK_S8	1.0	S(8): 100.0	161396208372	N-Term(Dimethyl:2H(6)13C(2)); S8(Phospho); K10(Dimethyl:2H(6)13C(2)); K13(Dimethyl:2H(6)13C(2))	Yes	Yes	Yes	Yes	Yes	Yes	No	[80, 11]	[-85, -154]	9
P51858	Hepatoma-derived growth factor OS=Homo sapiens GN=HDGF PE=1 SV=1 - [HDGF_HUMAN]	AGDLLEDSPK	AGDLLEDSPKRPKEA	2	2	0.0025	0.0288321995465	Bipolar	True	-123534051173	S165-p	[-1.1198639583214494, -1.3508170651466371]	AGDLLEDSPK_S8	1.0	S(8): 100.0	118055046263	N-Term(Dimethyl); S8(Phospho); K10(Dimethyl)	Yes	Yes	Yes	Yes	Yes	Yes	No	[80, 11]	[-85, -154]	9
Q9Y320	Thioredoxin-related transmembrane protein 2 OS=Homo sapiens GN=TMX2 PE=1 SV=1 - [TMX2_HUMAN]	AGDNIPEEQPVASTPTTVSDGENKK	EEQPVASTPTTVSDG	1	1	0.05	0.164170432537	Monopolar	False	104260141837	T283-p	[1.0426014183728221]	AGDNIPEEQPVASTPTTVSDGENKK_T14	0.999523319075	S(13): 0.0; T(14): 100.0; T(16): 0.0; T(17): 0.0; S(19): 0.0	274829806881	N-Term(Dimethyl); T14(Phospho); K24(Dimethyl); K25(Dimethyl)	No	No	Yes	Yes	No	No	Yes	[]	[]	1
Q9Y320	Thioredoxin-related transmembrane protein 2 OS=Homo sapiens GN=TMX2 PE=1 SV=1 - [TMX2_HUMAN]	AGDNIPEEQPVASTPTTVSDGENKK	QPVASTPTTVSDGEN	0	1	1.0	1.0	Monopolar	False	0.65697531338	T285-p	[0.65697531337962567]	AGDNIPEEQPVASTPTTVSDGENKK_T16	0.00691089576367	S(13): 0.0; T(14): 0.0; T(16): 0.7; T(17): 49.7; S(19): 49.7	274830209713	N-Term(Dimethyl); T16(Phospho); K24(Dimethyl); K25(Dimethyl)	Yes	No	No	No	No	No	No	[]	[]	1
Q9UIF9	Bromodomain adjacent to zinc finger domain protein 2A OS=Homo sapiens GN=BAZ2A PE=1 SV=4 - [BAZ2A_HUMAN]	AGDPGEMPQSPTGLGQPK	DPGEMPQSPTGLGQP	1	2	0.0975	0.225197547684	Bipolar	False	-103342430859	S1397-p	[-1.7023804321689209, -0.3644681850145105]	AGDPGEMPQSPTGLGQPK_S10	0.993614569538	S(10): 99.4; T(12): 0.6	191895585814	N-Term(Dimethyl:2H(6)13C(2)); S10(Phospho); K18(Dimethyl:2H(6)13C(2))	Yes	Yes	Yes	Yes	Yes	No	No	[1150, 695, 866, 1172, 664, 1103]	[-247, -702, -531, -225, -733, -294]	9
Q9H3Q1	Cdc42 effector protein 4 OS=Homo sapiens GN=CDC42EP4 PE=1 SV=1 - [BORG4_HUMAN]	AGEPDGESLDEQPSSSSSK	AGEPDGESLDEQPSS	2	2	0.0025	0.0288321995465	Bipolar	True	-393541470238	S64-p	[-3.3894782016811678, -4.4813512030702611]	AGEPDGESLDEQPSSSSSK_S8	1.0	S(8): 100.0; S(14): 0.0; S(15): 0.0; S(16): 0.0; S(17): 0.0; S(18): 0.0	205893315306	N-Term(Dimethyl:2H(6)13C(2)); S8(Phospho); K19(Dimethyl:2H(6)13C(2))	Yes	Yes	No	Yes	No	No	No	[]	[]	3
Q93009	Ubiquitin carboxyl-terminal hydrolase 7 OS=Homo sapiens GN=USP7 PE=1 SV=2 - [UBP7_HUMAN]	AGEQQLSEPEDMEMEAGDTDDPPR	KAGEQQLSEPEDMEM	1	1	0.05	0.164170432537	Bipolar	False	-107191655696	S18-p	[-1.0719165569574867]	AGEQQLSEPEDMEMEAGDTDDPPR_S7	1.0	S(7): 100.0; T(19): 0.0	2763143114	N-Term(Dimethyl:2H(6)13C(2)); S7(Phospho)	Yes	Yes	Yes	Yes	No	No	No	[869, 882]	[851, 864]	1
P13639	Elongation factor 2 OS=Homo sapiens GN=EEF2 PE=1 SV=4 - [EF2_HUMAN]	AGETRFTDTR	RAGETRFTDTRKDEQ	0	2	1.0	1.0	Monopolar	False	0.14798606028	T57-p	[0.25316489366899941, 0.042807226890714811]	AGETRFTDTR_T7	0.999954225829	T(4): 0.0; T(7): 100.0; T(9): 0.0	126960087767	N-Term(Dimethyl:2H(6)13C(2)); T7(Phospho)	Yes	Yes	Yes	Yes	No	No	No	[239, 512, 322, 529]	[182, 455, 265, 472]	9
Q9UHF7	Zinc finger transcription factor Trps1 OS=Homo sapiens GN=TRPS1 PE=1 SV=2 - [TRPS1_HUMAN]	AGFNYESPSK	KAGFNYESPSKGGNF	0	1	1.0	1.0	Monopolar	False	0.696353068517	S90-p	[0.69635306851656686]	AGFNYESPSK_S7	0.999909137754	Y(5): 0.0; S(7): 100.0; S(9): 0.0	123553434935	N-Term(Dimethyl); S7(Phospho); K10(Dimethyl)	No	No	No	Yes	No	No	No	[766, 1201, 1003, 850, 1192]	[676, 1111, 913, 760, 1102]	1
Q9NPG3	Ubinuclein-1 OS=Homo sapiens GN=UBN1 PE=1 SV=2 - [UBN1_HUMAN]	AGFTALNASK	GFTALNASKEKKKKK	1	2	0.0975	0.225197547684	Monopolar	False	0.854981649119	S231-p	[1.0526081079770111, 0.65735519026120526]	AGFTALNASK_S9	1.0	T(4): 0.0; S(9): 100.0	113163786497	N-Term(Dimethyl:2H(6)13C(2)); S9(Phospho); K10(Dimethyl:2H(6)13C(2))	No	No	Yes	No	No	No	No	[530]	[299]	9
Q2NKX8	DNA excision repair protein ERCC-6-like OS=Homo sapiens GN=ERCC6L PE=1 SV=1 - [ERC6L_HUMAN]	AGFVHSK	SRAGFVHSKTCLSWE	0	2	1.0	1.0	Monopolar	False	0.810696039033	S995-p	[0.72048193095055901, 0.90091014711575512]	AGFVHSK_S6	1.0	S(6): 100.0	881427965069	N-Term(Dimethyl); S6(Phospho); K7(Dimethyl)	No	Yes	No	No	Yes	No	No	[]	[]	4
Q8IU81	Interferon regulatory factor 2-binding protein 1 OS=Homo sapiens GN=IRF2BP1 PE=1 SV=1 - [I2BP1_HUMAN]	AGGASPAASSTAQPPTQHR	PVRAGGASPAASSTA	0	2	1.0	1.0	Monopolar	False	-0.369221608351	S453-p	[-0.29611679147245962, -0.44232642522998095]	AGGASPAASSTAQPPTQHR_S5	1.0	S(5): 100.0; S(9): 0.0; S(10): 0.0; T(11): 0.0; T(16): 0.0	190791703978	N-Term(Dimethyl:2H(6)13C(2)); S5(Phospho)	Yes	Yes	Yes	Yes	Yes	No	No	[314, 382]	[-139, -71]	9
Q9Y4B5	Microtubule cross-linking factor 1 OS=Homo sapiens GN=MTCL1 PE=1 SV=5 - [MTCL1_HUMAN]	AGGGATPVSSPSR	GGGATPVSSPSRSLR	1	1	0.05	0.164170432537	Monopolar	False	233912139765	S1678-p	[2.339121397650628]	AGGGATPVSSPSR_S9	0.499975708267	T(6): 0.0; S(9): 50.0; S(10): 50.0; S(12): 0.0	125961589232	N-Term(Dimethyl:2H(6)13C(2)); S9(Phospho)	No	No	Yes	Yes	No	No	No	[]	[]	9
Q6IQ22	Ras-related protein Rab-12 OS=Homo sapiens GN=RAB12 PE=1 SV=3 - [RAB12_HUMAN]	AGGGGGLGAGSPALSGGQGR	GGGLGAGSPALSGGQ	1	2	0.0975	0.225197547684	Bipolar	False	-149609562826	S21-p	[-0.75253155565220697, -2.2396597008746415]	AGGGGGLGAGSPALSGGQGR_S11	0.999999949192	S(11): 100.0; S(15): 0.0	169983354368	N-Term(Dimethyl:2H(6)13C(2)); S11(Phospho)	Yes	Yes	Yes	Yes	No	No	Yes	[]	[]	7
Q96N66	Lysophospholipid acyltransferase 7 OS=Homo sapiens GN=MBOAT7 PE=1 SV=2 - [MBOA7_HUMAN]	AGGGPTLQCPPPSSPEK	TLQCPPPSSPEKAAS	1	1	0.05	0.164170432537	Bipolar	False	-212060373389	S284-p	[-2.1206037338937138]	AGGGPTLQCPPPSSPEK_S13	0.5	T(6): 0.0; S(13): 50.0; S(14): 50.0	183192851439	N-Term(Dimethyl:2H(6)13C(2)); C9(Carbamidomethyl); S13(Phospho); K17(Dimethyl:2H(6)13C(2))	Yes	No	No	Yes	No	No	No	[]	[]	1
Q96N66	Lysophospholipid acyltransferase 7 OS=Homo sapiens GN=MBOAT7 PE=1 SV=2 - [MBOA7_HUMAN]	AGGGPTLQCPPPSSPEK	LQCPPPSSPEKAASL	1	1	0.05	0.164170432537	Bipolar	False	-219791214017	S285-p	[-2.1979121401716109]	AGGGPTLQCPPPSSPEK_S14	0.98513127294	T(6): 0.0; S(13): 1.5; S(14): 98.5	1815830614	N-Term(Dimethyl); C9(Carbamidomethyl); S14(Phospho); K17(Dimethyl)	Yes	No	No	Yes	No	No	No	[]	[]	1
P00519	Tyrosine-protein kinase ABL1 OS=Homo sapiens GN=ABL1 PE=1 SV=4 - [ABL1_HUMAN]	AGGKPSQSPSQEAAGEAVLGAK	GKAGGKPSQSPSQEA	0	1	1.0	1.0	Monopolar	False	0.729685164582	S915-p	[0.72968516458224197]	AGGKPSQSPSQEAAGEAVLGAK_S6	0.499997841478	S(6): 50.0; S(8): 50.0; S(10): 0.0	222823129635	N-Term(Dimethyl:2H(6)13C(2)); K4(Dimethyl:2H(6)13C(2)); S6(Phospho); K22(Dimethyl:2H(6)13C(2))	No	No	No	No	No	No	No	[]	[]	1
P00519	Tyrosine-protein kinase ABL1 OS=Homo sapiens GN=ABL1 PE=1 SV=4 - [ABL1_HUMAN]	AGGKPSQSPSQEAAGEAVLGAK	AGGKPSQSPSQEAAG	1	2	0.0975	0.225197547684	Monopolar	False	0.963594991633	S917-p	[0.73104963511846399, 1.1961403481484605]	AGGKPSQSPSQEAAGEAVLGAK_S8	0.499862814663	S(6): 50.0; S(8): 50.0; S(10): 0.0	220409799557	N-Term(Dimethyl); K4(Dimethyl); S8(Phospho); K22(Dimethyl)	Yes	No	No	Yes	No	No	No	[]	[]	2
Q9Y446	Plakophilin-3 OS=Homo sapiens GN=PKP3 PE=1 SV=1 - [PKP3_HUMAN]	AGGLDWPEATEVSPSR	WPEATEVSPSRTIRA	1	2	0.0975	0.225197547684	Monopolar	False	11829562897	S238-p	[1.7970040446094431, 0.56890853478825043]	AGGLDWPEATEVSPSR_S13	0.992719745034	T(10): 0.0; S(13): 99.3; S(15): 0.7	178783769407	N-Term(Dimethyl:2H(6)13C(2)); S13(Phospho)	Yes	Yes	No	Yes	Yes	No	No	[]	[]	1
Q03252	Lamin-B2 OS=Homo sapiens GN=LMNB2 PE=1 SV=3 - [LMNB2_HUMAN]	AGGPATPLSPTRLSR	GGPATPLSPTRLSRL	2	2	0.0025	0.0288321995465	Monopolar	True	214565544137	S17-p	[2.106143225364081, 2.1851676573823156]	AGGPATPLSPTRLSR_S9	0.499985026096	T(6): 0.0; S(9): 50.0; T(11): 50.0; S(14): 0.0	158882109251	N-Term(Dimethyl); S9(Phospho)	Yes	Yes	Yes	Yes	Yes	Yes	Yes	[57, 61, 175, 373, 383]	[40, 44, 158, 356, 366]	9
Q03252	Lamin-B2 OS=Homo sapiens GN=LMNB2 PE=1 SV=3 - [LMNB2_HUMAN]	AGGPATPLSPTR	GGPATPLSPTRLSRL	1	2	0.0975	0.225197547684	Monopolar	False	0.800334509103	S17-p	[0.34976484912060657, 1.2509041690849594]	AGGPATPLSPTR_S9	0.99999844795	T(6): 0.0; S(9): 100.0; T(11): 0.0	123260161009	N-Term(Dimethyl); S9(Phospho)	Yes	Yes	Yes	Yes	Yes	Yes	Yes	[57, 61, 175, 373, 383]	[40, 44, 158, 356, 366]	9
Q03252	Lamin-B2 OS=Homo sapiens GN=LMNB2 PE=1 SV=3 - [LMNB2_HUMAN]	AGGPATPLSPTR	GRAGGPATPLSPTRL;GGPATPLSPTRLSRL	2	2	0.0025	0.0288321995465	Bipolar	True	-119536532898	T14-p;S17-p	[-1.0011322108665754, -1.3895984471020653]	AGGPATPLSPTR_T6_S9	0.999999987213	T(6): 100.0; S(9): 100.0; T(11): 0.0	132061601439	N-Term(Dimethyl:2H(6)13C(2)); T6(Phospho); S9(Phospho)	Yes	Yes	Yes	Yes	Yes	No	No	[57, 61, 175, 373, 383]	[50, 54, 168, 366, 376]	1
P20700	Lamin-B1 OS=Homo sapiens GN=LMNB1 PE=1 SV=2 - [LMNB1_HUMAN]	AGGPTTPLSPTRLSR	GGPTTPLSPTRLSRL	2	2	0.0025	0.0288321995465	Monopolar	True	265339173126	S23-p	[2.678752022486485, 2.6280314400310374]	AGGPTTPLSPTRLSR_S9	0.49999985646	T(5): 0.0; T(6): 0.0; S(9): 50.0; T(11): 50.0; S(14): 0.0	161883281126	N-Term(Dimethyl); S9(Phospho)	Yes	Yes	Yes	Yes	Yes	Yes	Yes	[241, 261, 389, 102, 145, 547, 157, 379]	[218, 238, 366, 79, 122, 524, 134, 356]	9
P20700	Lamin-B1 OS=Homo sapiens GN=LMNB1 PE=1 SV=2 - [LMNB1_HUMAN]	AGGPTTPLSPTRLSR	GSRAGGPTTPLSPTR;GGPTTPLSPTRLSRL	0	1	1.0	1.0	Monopolar	False	0.486115623636	T19-p;S23-p	[0.48611562363592653]	AGGPTTPLSPTRLSR_T5_S9	0.0125389541143	T(5): 1.3; T(6): 98.7; S(9): 100.0; T(11): 0.0; S(14): 0.0	170684196653	N-Term(Dimethyl:2H(6)13C(2)); T5(Phospho); S9(Phospho)	Yes	Yes	Yes	Yes	Yes	No	No	[241, 261, 389, 102, 145, 547, 157, 379]	[234, 254, 382, 95, 138, 540, 150, 372]	1
P20700	Lamin-B1 OS=Homo sapiens GN=LMNB1 PE=1 SV=2 - [LMNB1_HUMAN]	AGGPTTPLSPTRLSR	GSRAGGPTTPLSPTR;PTTPLSPTRLSRLQE	0	1	1.0	1.0	Monopolar	False	0.334103664567	T19-p;T25-p	[0.3341036645670884]	AGGPTTPLSPTRLSR_T5_T11	264121	T(5): 1.3; T(6): 98.7; S(9): 100.0; T(11): 0.0; S(14): 0.0	169879716673	N-Term(Dimethyl); T5(Phospho); T11(Phospho)	No	Yes	Yes	Yes	Yes	No	No	[241, 261, 389, 102, 145, 547, 157, 379]	[234, 254, 382, 95, 138, 540, 150, 372]	1
P20700	Lamin-B1 OS=Homo sapiens GN=LMNB1 PE=1 SV=2 - [LMNB1_HUMAN]	AGGPTTPLSPTR	GGPTTPLSPTRLSRL	1	2	0.0975	0.225197547684	Monopolar	False	0.731610649728	S23-p	[-0.17030330205980437, 1.633524601515028]	AGGPTTPLSPTR_S9	0.999761354753	T(5): 0.0; T(6): 0.0; S(9): 100.0; T(11): 0.0	126261491575	N-Term(Dimethyl); S9(Phospho)	Yes	Yes	Yes	Yes	Yes	Yes	Yes	[241, 261, 389, 102, 145, 547, 157, 379]	[218, 238, 366, 79, 122, 524, 134, 356]	9
P20700	Lamin-B1 OS=Homo sapiens GN=LMNB1 PE=1 SV=2 - [LMNB1_HUMAN]	AGGPTTPLSPTR	SRAGGPTTPLSPTRL	1	1	0.05	0.164170432537	Monopolar	False	18515030358	T20-p	[1.8515030357968552]	AGGPTTPLSPTR_T6	0.497525300634	T(5): 0.5; T(6): 49.8; S(9): 49.8; T(11): 0.0	127065837278	N-Term(Dimethyl:2H(6)13C(2)); T6(Phospho)	Yes	Yes	Yes	Yes	Yes	No	Yes	[241, 261, 389, 102, 145, 547, 157, 379]	[221, 241, 369, 82, 125, 527, 137, 359]	6
P20700	Lamin-B1 OS=Homo sapiens GN=LMNB1 PE=1 SV=2 - [LMNB1_HUMAN]	AGGPTTPLSPTR	SRAGGPTTPLSPTRL;GGPTTPLSPTRLSRL	0	2	1.0	1.0	Monopolar	False	-0.699300242169	T20-p;S23-p	[-0.538577002784221, -0.8600234815538926]	AGGPTTPLSPTR_T6_S9	0.99974204967	T(5): 0.0; T(6): 100.0; S(9): 100.0; T(11): 0.0	135062492552	N-Term(Dimethyl:2H(6)13C(2)); T6(Phospho); S9(Phospho)	Yes	Yes	Yes	Yes	Yes	No	No	[241, 261, 389, 102, 145, 547, 157, 379]	[234, 254, 382, 95, 138, 540, 150, 372]	1
Q92522	Histone H1x OS=Homo sapiens GN=H1FX PE=1 SV=1 - [H1X_HUMAN]	AGGSAALSPSKK	AGGSAALSPSKKRKN	0	2	1.0	1.0	Monopolar	False	0.247843988671	S31-p	[0.1804386494859796, 0.3152493278569712]	AGGSAALSPSKK_S8	0.999999575383	S(4): 0.0; S(8): 100.0; S(10): 0.0	123765593138	N-Term(Dimethyl); S8(Phospho); K11(Dimethyl); K12(Dimethyl)	Yes	Yes	Yes	No	Yes	Yes	No	[]	[]	3
Q92522	Histone H1x OS=Homo sapiens GN=H1FX PE=1 SV=1 - [H1X_HUMAN]	AGGSAALSPSK	AGGSAALSPSKKRKN	0	2	1.0	1.0	Monopolar	False	-0.188997910844	S31-p	[-0.07643630721287487, -0.30155951447431756]	AGGSAALSPSK_S8	0.999999642404	S(4): 0.0; S(8): 100.0; S(10): 0.0	109762053099	N-Term(Dimethyl:2H(6)13C(2)); S8(Phospho); K11(Dimethyl:2H(6)13C(2))	Yes	Yes	Yes	No	Yes	Yes	No	[]	[]	3
P33316	Deoxyuridine 5'-triphosphate nucleotidohydrolase, mitochondrial OS=Homo sapiens GN=DUT PE=1 SV=4 - [DUT_HUMAN]	AGGSPAPGPETPAISPSK	GPETPAISPSKRARP	1	2	0.0975	0.225197547684	Monopolar	False	0.828948846861	S99-p	[-0.43500874039359283, 2.0929064341155823]	AGGSPAPGPETPAISPSK_S15	0.999999988187	S(4): 0.0; T(11): 0.0; S(15): 100.0; S(17): 0.0	177294511595	N-Term(Dimethyl:2H(6)13C(2)); S15(Phospho); K18(Dimethyl:2H(6)13C(2))	No	Yes	Yes	Yes	No	Yes	No	[]	[]	9
P33316	Deoxyuridine 5'-triphosphate nucleotidohydrolase, mitochondrial OS=Homo sapiens GN=DUT PE=1 SV=4 - [DUT_HUMAN]	AGGSPAPGPETPAISPSK	ELPKAGGSPAPGPET;GPETPAISPSKRARP	1	1	0.05	0.164170432537	Monopolar	False	157347977311	S88-p;S99-p	[1.5734797731070351]	AGGSPAPGPETPAISPSK_S4_S15	0.495272816083	S(4): 100.0; T(11): 49.5; S(15): 49.5; S(17): 0.9	183681974974	N-Term(Dimethyl); S4(Phospho); S15(Phospho); K18(Dimethyl)	No	Yes	Yes	Yes	No	No	No	[]	[]	6
Q03164	Histone-lysine N-methyltransferase 2A OS=Homo sapiens GN=KMT2A PE=1 SV=5 - [KMT2A_HUMAN]	AGKLSPLK	KLRAGKLSPLKSKFK	0	2	1.0	1.0	Monopolar	False	0.763566769328	S279-p	[0.5573319328508097, 0.969801605805877]	AGKLSPLK_S5	1.0	S(5): 100.0	97758055296	N-Term(Dimethyl); K3(Dimethyl); S5(Phospho); K8(Dimethyl)	No	Yes	Yes	No	Yes	Yes	No	[3804]	[3525]	9
Q9UNS1	Protein timeless homolog OS=Homo sapiens GN=TIMELESS PE=1 SV=2 - [TIM_HUMAN]	AGLASPEEEDAVGKEPLK	KKKAGLASPEEEDAV	0	1	1.0	1.0	Monopolar	False	0.382376863595	S1149-p	[0.3823768635948882]	AGLASPEEEDAVGKEPLK_S5	1.0	S(5): 100.0	200399081783	N-Term(Dimethyl); S5(Phospho); K14(Dimethyl); K18(Dimethyl)	No	Yes	Yes	Yes	Yes	No	No	[]	[]	1
O60832	H/ACA ribonucleoprotein complex subunit 4 OS=Homo sapiens GN=DKC1 PE=1 SV=3 - [DKC1_HUMAN]	AGLESGAEPGDGDSDTTKK	AEPGDGDSDTTKKKK	1	2	0.0975	0.225197547684	Monopolar	False	0.727951467497	S494-p	[1.384405596279478, 0.07149733871418068]	AGLESGAEPGDGDSDTTKK_S14	0.982698231751	S(5): 0.0; S(14): 98.3; T(16): 0.9; T(17): 0.9	202302531614	N-Term(Dimethyl:2H(6)13C(2)); S14(Phospho); K18(Dimethyl:2H(6)13C(2)); K19(Dimethyl:2H(6)13C(2))	Yes	Yes	Yes	Yes	Yes	No	No	[413, 394, 39, 11, 424, 43]	[-81, -100, -455, -483, -70, -451]	1
O60832	H/ACA ribonucleoprotein complex subunit 4 OS=Homo sapiens GN=DKC1 PE=1 SV=3 - [DKC1_HUMAN]	AGLESGAEPGDGDSDTTKK	KAKAGLESGAEPGDG;AEPGDGDSDTTKKKK	0	2	1.0	1.0	Monopolar	False	-0.0440787927556	S485-p;S494-p	[0.32685450427363844, -0.41501208978490545]	AGLESGAEPGDGDSDTTKK_S5_S14	0.977927793625	S(5): 100.0; S(14): 97.8; T(16): 2.2; T(17): 0.0	207885746946	N-Term(Dimethyl); S5(Phospho); S14(Phospho); K18(Dimethyl); K19(Dimethyl)	Yes	Yes	Yes	Yes	Yes	No	No	[413, 394, 39, 11, 424, 43]	[406, 387, 32, 4, 417, 36]	1
O60832	H/ACA ribonucleoprotein complex subunit 4 OS=Homo sapiens GN=DKC1 PE=1 SV=3 - [DKC1_HUMAN]	AGLESGAEPGDGDSDTTK	AEPGDGDSDTTKKKK	0	2	1.0	1.0	Monopolar	False	-0.478332441347	S494-p	[0.0084135451135153305, -0.96507842780653275]	AGLESGAEPGDGDSDTTK_S14	0.999872179577	S(5): 0.0; S(14): 100.0; T(16): 0.0; T(17): 0.0	184276335325	N-Term(Dimethyl); S14(Phospho); K18(Dimethyl)	Yes	Yes	Yes	Yes	Yes	No	No	[413, 394, 39, 11, 424, 43]	[-81, -100, -455, -483, -70, -451]	1
O60832	H/ACA ribonucleoprotein complex subunit 4 OS=Homo sapiens GN=DKC1 PE=1 SV=3 - [DKC1_HUMAN]	AGLESGAEPGDGDSDTTK	KAKAGLESGAEPGDG	0	2	1.0	1.0	Monopolar	False	0.00313221112259	S485-p	[0.62198022556920041, -0.61571580332401066]	AGLESGAEPGDGDSDTTK_S5	1.0	S(5): 100.0; S(14): 0.0; T(16): 0.0; T(17): 0.0	185885173216	N-Term(Dimethyl:2H(6)13C(2)); S5(Phospho); K18(Dimethyl:2H(6)13C(2))	Yes	Yes	Yes	Yes	Yes	No	No	[413, 394, 39, 11, 424, 43]	[-72, -91, -446, -474, -61, -442]	1
Q9H6F5	Coiled-coil domain-containing protein 86 OS=Homo sapiens GN=CCDC86 PE=1 SV=1 - [CCD86_HUMAN]	AGLGSPERPPK	VQRAGLGSPERPPKT	2	2	0.0025	0.0288321995465	Bipolar	True	-146190088232	S58-p	[-1.5055746300017288, -1.418227134631346]	AGLGSPERPPK_S5	1.0	S(5): 100.0	126072856321	N-Term(Dimethyl:2H(6)13C(2)); S5(Phospho); K11(Dimethyl:2H(6)13C(2))	Yes	Yes	Yes	Yes	Yes	Yes	No	[]	[]	7
Q08AM6	Protein VAC14 homolog OS=Homo sapiens GN=VAC14 PE=1 SV=1 - [VAC14_HUMAN]	AGLLNTSGTK	RAGLLNTSGTKGLEC	0	1	1.0	1.0	Monopolar	False	0.945382257703	S509-p	[0.94538225770284579]	AGLLNTSGTK_S7	0.990532848814	T(6): 0.9; S(7): 99.1; T(9): 0.0	111365312376	N-Term(Dimethyl:2H(6)13C(2)); S7(Phospho); K10(Dimethyl:2H(6)13C(2))	No	Yes	Yes	Yes	No	No	Yes	[]	[]	1
Q9BRQ0	Pygopus homolog 2 OS=Homo sapiens GN=PYGO2 PE=1 SV=2 - [PYGO2_HUMAN]	AGLQMKSPEK	KAGLQMKSPEKKRRK	0	1	1.0	1.0	Monopolar	False	-0.566362815839	S40-p	[-0.5663628158387406]	AGLQMKSPEK_S7	1.0	S(7): 100.0	125263749876	N-Term(Dimethyl); K6(Dimethyl); S7(Phospho); K10(Dimethyl)	No	Yes	Yes	No	No	Yes	No	[]	[]	9
Q9H4G0	Band 4.1-like protein 1 OS=Homo sapiens GN=EPB41L1 PE=1 SV=2 - [E41L1_HUMAN]	AGLREGSEEK	RAGLREGSEEKVKPP	1	1	0.05	0.164170432537	Monopolar	False	287598033754	S564-p	[2.8759803375404331]	AGLREGSEEK_S7	1.0	S(7): 100.0	122765532103	N-Term(Dimethyl:2H(6)13C(2)); S7(Phospho); K10(Dimethyl:2H(6)13C(2))	No	Yes	Yes	Yes	No	No	No	[]	[]	9
Q09666	Neuroblast differentiation-associated protein AHNAK OS=Homo sapiens GN=AHNAK PE=1 SV=2 - [AHNK_HUMAN]	AGLRVSAPEVSVGHK	PKAGLRVSAPEVSVG	0	1	1.0	1.0	Monopolar	False	0.1083578283	S332-p	[0.1083578282996488]	AGLRVSAPEVSVGHK_S6	1.0	S(6): 100.0; S(11): 0.0	164286709957	N-Term(Dimethyl); S6(Phospho); K15(Dimethyl)	No	No	No	Yes	No	No	No	[134, 712, 891, 961, 5623, 1405, 721, 807, 833, 942, 970, 976, 1210, 1360, 2132, 2257, 3036, 814]	[-198, 380, 559, 629, 5291, 1073, 389, 475, 501, 610, 638, 644, 878, 1028, 1800, 1925, 2704, 482]	9
O95402	Mediator of RNA polymerase II transcription subunit 26 OS=Homo sapiens GN=MED26 PE=1 SV=2 - [MED26_HUMAN]	AGLSPAEPLLSR	PGCKAGLSPAEPLLS	1	1	0.05	0.164170432537	Bipolar	False	-492602478964	S361-p	[-4.9260247896363687]	AGLSPAEPLLSR_S4	1.0	S(4): 100.0; S(11): 0.0	131867973509	N-Term(Dimethyl); S4(Phospho)	Yes	Yes	No	Yes	No	No	No	[]	[]	1
Q9UQ35	Serine/arginine repetitive matrix protein 2 OS=Homo sapiens GN=SRRM2 PE=1 SV=2 - [SRRM2_HUMAN]	AGMSSNQSISSPVLDAVPR	MSSNQSISSPVLDAV	0	1	1.0	1.0	Monopolar	False	-0.157787829615	S1403-p	[-0.15778782961457039]	AGMSSNQSISSPVLDAVPR_S10	0.494883069306	S(4): 0.0; S(5): 0.0; S(8): 1.0; S(10): 49.5; S(11): 49.5	204799565306	N-Term(Dimethyl:2H(6)13C(2)); M3(Oxidation); S10(Phospho)	Yes	Yes	No	Yes	Yes	No	No	[]	[]	9
Q9UQ35	Serine/arginine repetitive matrix protein 2 OS=Homo sapiens GN=SRRM2 PE=1 SV=2 - [SRRM2_HUMAN]	AGMSSNQSISSPVLDAVPR	SSNQSISSPVLDAVP	0	2	1.0	1.0	Monopolar	False	-0.18265846448	S1404-p	[0.40629041886138423, -0.7716073478206952]	AGMSSNQSISSPVLDAVPR_S11	0.992765182412	S(4): 0.0; S(5): 0.0; S(8): 0.0; S(10): 0.7; S(11): 99.3	203199809446	N-Term(Dimethyl:2H(6)13C(2)); S11(Phospho)	Yes	Yes	Yes	Yes	Yes	No	No	[]	[]	9
Q12770	Sterol regulatory element-binding protein cleavage-activating protein OS=Homo sapiens GN=SCAP PE=1 SV=4 - [SCAP_HUMAN]	AGPEEPGDSPPLR	GPEEPGDSPPLRHRP	0	2	1.0	1.0	Monopolar	False	-0.700853681317	S851-p	[-0.57367944692434381, -0.82802791571004697]	AGPEEPGDSPPLR_S9	1.0	S(9): 100.0	143768022337	N-Term(Dimethyl:2H(6)13C(2)); S9(Phospho)	Yes	No	No	Yes	No	No	No	[]	[]	6
Q9H0W8	Protein SMG9 OS=Homo sapiens GN=SMG9 PE=1 SV=1 - [SMG9_HUMAN]	AGPGSSPLFSLLPGYR	PPRAGPGSSPLFSLL	1	1	0.05	0.164170432537	Monopolar	False	115490334384	S450-p	[1.1549033438437613]	AGPGSSPLFSLLPGYR_S5	0.499999971417	S(5): 50.0; S(6): 50.0; S(10): 0.0; Y(15): 0.0	173490495482	N-Term(Dimethyl:2H(6)13C(2)); S5(Phospho)	No	No	No	No	No	No	No	[]	[]	1
P17844	Probable ATP-dependent RNA helicase DDX5 OS=Homo sapiens GN=DDX5 PE=1 SV=1 - [DDX5_HUMAN]	AGPLSGK	GSRAGPLSGKKFGNP	0	1	1.0	1.0	Monopolar	False	-0.722495286353	S30-p	[-0.72249528635267213]	AGPLSGK_S5	1.0	S(5): 100.0	765390062237	N-Term(Dimethyl); S5(Phospho); K7(Dimethyl)	No	No	No	No	No	No	No	[53, 45, 411, 523, 437, 40, 56, 343, 391, 470, 388]	[23, 15, 381, 493, 407, 10, 26, 313, 361, 440, 358]	1
Q53GL7	Poly [ADP-ribose] polymerase 10 OS=Homo sapiens GN=PARP10 PE=1 SV=2 - [PAR10_HUMAN]	AGPVSPGCVK	LEKAGPVSPGCVKLA	0	2	1.0	1.0	Monopolar	False	0.277348322218	S431-p	[0.50900764937870169, 0.045688995058089932]	AGPVSPGCVK_S5	1.0	S(5): 100.0	112361625853	N-Term(Dimethyl:2H(6)13C(2)); S5(Phospho); C8(Carbamidomethyl); K10(Dimethyl:2H(6)13C(2))	No	No	No	No	No	No	No	[]	[]	8
Q63HR2	Tensin-like C1 domain-containing phosphatase OS=Homo sapiens GN=TENC1 PE=1 SV=2 - [TENC1_HUMAN]	AGSISPGSPPYPQSR	AGSISPGSPPYPQSR	1	1	0.05	0.164170432537	Bipolar	False	-186541227405	S835-p	[-1.8654122740452004]	AGSISPGSPPYPQSR_S8	0.99999683493	S(3): 0.0; S(5): 0.0; S(8): 100.0; Y(11): 0.0; S(14): 0.0	160874357786	N-Term(Dimethyl); S8(Phospho)	No	No	No	No	No	No	No	[]	[]	9
Q9BYW2	Histone-lysine N-methyltransferase SETD2 OS=Homo sapiens GN=SETD2 PE=1 SV=3 - [SETD2_HUMAN]	AGSPAPSNR	PEREKAGSPAPSNRL	1	1	0.05	0.164170432537	Monopolar	False	163883741474	S614-p	[1.6388374147362135]	AGSPAPSNR_S3	0.999999978519	S(3): 100.0; S(7): 0.0	964425279522	N-Term(Dimethyl); S3(Phospho)	No	No	No	No	No	No	No	[637, 359, 776]	[23, -255, 162]	9
Q8NDX6	Zinc finger protein 740 OS=Homo sapiens GN=ZNF740 PE=1 SV=1 - [ZN740_HUMAN]	AGSPDVLR	ENGERAGSPDVLRCS	0	2	1.0	1.0	Monopolar	False	-0.863023084502	S44-p	[-0.81380886136578301, -0.91223730763819311]	AGSPDVLR_S3	1.0	S(3): 100.0	930484178448	N-Term(Dimethyl:2H(6)13C(2)); S3(Phospho)	Yes	Yes	Yes	Yes	Yes	No	No	[34]	[-10]	1
Q8TEW0	Partitioning defective 3 homolog OS=Homo sapiens GN=PARD3 PE=1 SV=2 - [PARD3_HUMAN]	AGSPSRDVGPSLGLKK	VDDQKAGSPSRDVGP	0	1	1.0	1.0	Monopolar	False	0.400202858604	S873-p	[0.40020285860433791]	AGSPSRDVGPSLGLKK_S3	0.999998403936	S(3): 100.0; S(5): 0.0; S(11): 0.0	175707657223	N-Term(Dimethyl:2H(6)13C(2)); S3(Phospho); K15(Dimethyl:2H(6)13C(2)); K16(Dimethyl:2H(6)13C(2))	Yes	Yes	Yes	Yes	No	Yes	No	[]	[]	9
Q7Z6Z7	E3 ubiquitin-protein ligase HUWE1 OS=Homo sapiens GN=HUWE1 PE=1 SV=3 - [HUWE1_HUMAN]	AGSSTPGDAPPAVAEVQGR	SEQPRAGSSTPGDAP	0	2	1.0	1.0	Monopolar	False	0.569806021136	S2887-p	[0.56408451242180857, 0.57552752984999023]	AGSSTPGDAPPAVAEVQGR_S3	0.991180284064	S(3): 99.1; S(4): 0.9; T(5): 0.0	188291838255	N-Term(Dimethyl:2H(6)13C(2)); S3(Phospho)	Yes	Yes	Yes	Yes	Yes	No	No	[]	[]	1
Q7Z6Z7	E3 ubiquitin-protein ligase HUWE1 OS=Homo sapiens GN=HUWE1 PE=1 SV=3 - [HUWE1_HUMAN]	AGSSTPGDAPPAVAEVQGR	EQPRAGSSTPGDAPP;QPRAGSSTPGDAPPA	1	1	0.05	0.164170432537	Monopolar	False	220752918246	S2888-p;T2889-p	[2.2075291824582126]	AGSSTPGDAPPAVAEVQGR_S4_T5	0.333333333333	S(3): 66.7; S(4): 66.7; T(5): 66.7	195482890501	N-Term(Dimethyl); S4(Phospho); T5(Phospho)	Yes	Yes	Yes	Yes	Yes	No	No	[]	[]	8
Q7Z6Z7	E3 ubiquitin-protein ligase HUWE1 OS=Homo sapiens GN=HUWE1 PE=1 SV=3 - [HUWE1_HUMAN]	AGSSTPGDAPPAVAEVQGR	QPRAGSSTPGDAPPA	0	2	1.0	1.0	Monopolar	False	0.956202844536	T2889-p	[0.94857592327395168, 0.96382976579734836]	AGSSTPGDAPPAVAEVQGR_T5	0.999940396024	S(3): 0.0; S(4): 0.0; T(5): 100.0	187486284056	N-Term(Dimethyl); T5(Phospho)	Yes	Yes	Yes	Yes	Yes	No	No	[]	[]	9
Q69YH5	Cell division cycle-associated protein 2 OS=Homo sapiens GN=CDCA2 PE=1 SV=2 - [CDCA2_HUMAN]	AGTDSPVSCASVTEER	EPKAGTDSPVSCASV	0	2	1.0	1.0	Monopolar	False	0.152183124069	S710-p	[0.22081192371693903, 0.083554324421189596]	AGTDSPVSCASVTEER_S5	1.0	T(3): 0.0; S(5): 100.0; S(8): 0.0; S(11): 0.0; T(13): 0.0	177373552122	N-Term(Dimethyl); S5(Phospho); C9(Carbamidomethyl)	No	No	Yes	Yes	Yes	No	No	[762]	[52]	8
Q6PJG2	ELM2 and SANT domain-containing protein 1 OS=Homo sapiens GN=ELMSAN1 PE=1 SV=2 - [EMSA1_HUMAN]	AGTFIAPPVYSNITPYQSHLRSPVR	SNITPYQSHLRSPVR	0	1	1.0	1.0	Monopolar	False	-0.027256312062	S632-p	[-0.027256312062019505]	AGTFIAPPVYSNITPYQSHLRSPVR_S18	0.333332271026	T(3): 0.0; Y(10): 0.0; S(11): 0.0; T(14): 0.0; Y(16): 33.3; S(18): 33.3; S(22): 33.3	287946816034	N-Term(Dimethyl); S18(Phospho)	No	No	No	No	No	No	No	[590, 42, 8, 166, 206, 562, 843, 850, 908]	[-42, -590, -624, -466, -426, -70, 211, 218, 276]	9
Q6PJG2	ELM2 and SANT domain-containing protein 1 OS=Homo sapiens GN=ELMSAN1 PE=1 SV=2 - [EMSA1_HUMAN]	AGTFIAPPVYSNITPYQSHLRSPVR	PYQSHLRSPVRLADH	0	2	1.0	1.0	Monopolar	False	-0.634601293537	S636-p	[-0.30746741054028659, -0.96173517653364771]	AGTFIAPPVYSNITPYQSHLRSPVR_S22	0.999984767467	T(3): 0.0; Y(10): 0.0; S(11): 0.0; T(14): 0.0; Y(16): 0.0; S(18): 0.0; S(22): 100.0	288751015253	N-Term(Dimethyl:2H(6)13C(2)); S22(Phospho)	No	Yes	No	No	No	No	No	[590, 42, 8, 166, 206, 562, 843, 850, 908]	[-46, -594, -628, -470, -430, -74, 207, 214, 272]	9
O43379	WD repeat-containing protein 62 OS=Homo sapiens GN=WDR62 PE=1 SV=4 - [WDR62_HUMAN]	AGTGYASPDRTHVLAAGK	RAGTGYASPDRTHVL	0	1	1.0	1.0	Monopolar	False	0.137348337443	S1144-p	[0.13734833744314834]	AGTGYASPDRTHVLAAGK_S7	0.969554060696	T(3): 0.1; Y(5): 2.9; S(7): 97.0; T(11): 0.0	190793735104	N-Term(Dimethyl); S7(Phospho); K18(Dimethyl)	No	Yes	Yes	Yes	Yes	Yes	No	[]	[]	7
Q15149	Plectin OS=Homo sapiens GN=PLEC PE=1 SV=3 - [PLEC_HUMAN]	AGTLSITEFADMLSGNAGGFRSR	TEFADMLSGNAGGFR	1	1	0.05	0.164170432537	Bipolar	False	-304762783334	S4374-p	[-3.0476278333441345]	AGTLSITEFADMLSGNAGGFRSR_S14	0.333197070221	T(3): 0.0; S(5): 0.0; T(7): 33.3; S(14): 33.3; S(22): 33.3	247419137936	N-Term(Dimethyl:2H(6)13C(2)); S14(Phospho)	No	Yes	No	No	No	No	No	[1210, 708]	[-3164, -3666]	9
O75113	NEDD4-binding protein 1 OS=Homo sapiens GN=N4BP1 PE=1 SV=4 - [N4BP1_HUMAN]	AGTPVSELTK	EARNKAGTPVSELTK	0	1	1.0	1.0	Monopolar	False	0.873189620063	T242-p	[0.8731896200629361]	AGTPVSELTK_T3	0.999999999594	T(3): 100.0; S(6): 0.0; T(9): 0.0	115466642942	N-Term(Dimethyl:2H(6)13C(2)); T3(Phospho); K10(Dimethyl:2H(6)13C(2))	No	No	No	Yes	No	No	No	[448]	[206]	9
P10644	cAMP-dependent protein kinase type I-alpha regulatory subunit OS=Homo sapiens GN=PRKAR1A PE=1 SV=1 - [KAP0_HUMAN]	AGTRTDSREDEISPPPPNPVVK	DSREDEISPPPPNPV	0	1	1.0	1.0	Monopolar	False	0.384727973814	S83-p	[0.3847279738139]	AGTRTDSREDEISPPPPNPVVK_S13	0.999995364511	T(3): 0.0; T(5): 0.0; S(7): 0.0; S(13): 100.0	25143178442	N-Term(Dimethyl:2H(6)13C(2)); S13(Phospho); K22(Dimethyl:2H(6)13C(2))	Yes	Yes	Yes	Yes	No	No	No	[]	[]	9
Q9Y4C1	Lysine-specific demethylase 3A OS=Homo sapiens GN=KDM3A PE=1 SV=4 - [KDM3A_HUMAN]	AGVNSDSPNNCSGK	KAGVNSDSPNNCSGK	2	2	0.0025	0.0288321995465	Monopolar	True	143498483046	S463-p	[1.2762182870581464, 1.5937513738671953]	AGVNSDSPNNCSGK_S7	0.990368647103	S(5): 1.0; S(7): 99.0; S(12): 0.0	15426254138	N-Term(Dimethyl); S7(Phospho); C11(Carbamidomethyl); K14(Dimethyl)	No	No	Yes	No	No	No	No	[]	[]	8
Q13330	Metastasis-associated protein MTA1 OS=Homo sapiens GN=MTA1 PE=1 SV=2 - [MTA1_HUMAN]	AGVVNGTGAPGQSPGAGR	GTGAPGQSPGAGRAC	0	2	1.0	1.0	Monopolar	False	0.30785373111	S386-p	[0.37267823154645896, 0.24302923067411183]	AGVVNGTGAPGQSPGAGR_S13	0.999999999998	T(7): 0.0; S(13): 100.0	166881608763	N-Term(Dimethyl:2H(6)13C(2)); S13(Phospho)	Yes	Yes	Yes	Yes	Yes	No	No	[509]	[123]	1
P51116	Fragile X mental retardation syndrome-related protein 2 OS=Homo sapiens GN=FXR2 PE=1 SV=2 - [FXR2_HUMAN]	AGYSTDESSSSSLHATR	SDKAGYSTDESSSSS	0	2	1.0	1.0	Monopolar	False	-0.337509824174	T411-p	[-0.2284588236198536, -0.44656082472836056]	AGYSTDESSSSSLHATR_T5	0.999920264668	Y(3): 0.0; S(4): 0.0; T(5): 100.0; S(8): 0.0; S(9): 0.0; S(10): 0.0; S(11): 0.0; S(12): 0.0; T(16): 0.0	187182182493	N-Term(Dimethyl:2H(6)13C(2)); T5(Phospho)	Yes	Yes	Yes	Yes	No	No	No	[]	[]	9
Q8NFJ5	Retinoic acid-induced protein 3 OS=Homo sapiens GN=GPRC5A PE=1 SV=2 - [RAI3_HUMAN]	AHAWPSPYK	PRAHAWPSPYKDYEV	0	2	1.0	1.0	Monopolar	False	0.109490963495	S345-p	[0.5565725859140251, -0.33759065892378992]	AHAWPSPYK_S6	0.993205441962	S(6): 99.3; Y(8): 0.7	119255571165	N-Term(Dimethyl); S6(Phospho); K9(Dimethyl)	Yes	Yes	Yes	Yes	No	Yes	Yes	[353]	[8]	9
O75030	Microphthalmia-associated transcription factor OS=Homo sapiens GN=MITF PE=1 SV=2 - [MITF_HUMAN]	AHGLSLIPSTGLCSPDLVNR	IPSTGLCSPDLVNRI	1	1	0.05	0.164170432537	Monopolar	False	117899596191	S414-p	[1.1789959619073969]	AHGLSLIPSTGLCSPDLVNR_S14	0.926613294762	S(5): 2.4; S(9): 2.4; T(10): 2.4; S(14): 92.7	222313107662	N-Term(Dimethyl:2H(6)13C(2)); C13(Carbamidomethyl); S14(Phospho)	Yes	Yes	No	Yes	No	No	No	[79, 140]	[-335, -274]	9
P98175	RNA-binding protein 10 OS=Homo sapiens GN=RBM10 PE=1 SV=3 - [RBM10_HUMAN]	AHLSENELEALEK	IHRRAHLSENELEAL	0	2	1.0	1.0	Monopolar	False	-0.0730194978331	S797-p	[0.09766593988856304, -0.24370493555472728]	AHLSENELEALEK_S4	1.0	S(4): 100.0	161877556028	N-Term(Dimethyl); S4(Phospho); K13(Dimethyl)	Yes	Yes	Yes	Yes	No	No	No	[536, 881, 246]	[-261, 84, -551]	9
Q99959	Plakophilin-2 OS=Homo sapiens GN=PKP2 PE=1 SV=2 - [PKP2_HUMAN]	AHLTVGQAAAGGSGNLLTER	GQAAAGGSGNLLTER	2	2	0.0025	0.0288321995465	Monopolar	True	262978859238	S329-p	[2.4592320451800802, 2.8003451395833068]	AHLTVGQAAAGGSGNLLTER_S13	0.999999843157	T(4): 0.0; S(13): 100.0; T(18): 0.0	20310030859	N-Term(Dimethyl); S13(Phospho)	Yes	Yes	No	No	No	No	No	[]	[]	4
Q5XG87	Non-canonical poly(A) RNA polymerase PAPD7 OS=Homo sapiens GN=PAPD7 PE=1 SV=3 - [PAPD7_HUMAN]	AHPSPGMDSR	WGSKAHPSPGMDSRI	0	1	1.0	1.0	Monopolar	False	0.90628398935	S539-p	[0.90628398934994214]	AHPSPGMDSR_S4	0.999856731542	S(4): 100.0; S(9): 0.0	11784670886	N-Term(Dimethyl); S4(Phospho); M7(Oxidation)	No	No	No	No	No	No	No	[]	[]	1
Q9H1A4	Anaphase-promoting complex subunit 1 OS=Homo sapiens GN=ANAPC1 PE=1 SV=1 - [APC1_HUMAN]	AHSPALGVHSFSGVQR	AALSRAHSPALGVHS	1	1	0.05	0.164170432537	Monopolar	False	119457243887	S355-p	[1.1945724388729628]	AHSPALGVHSFSGVQR_S3	0.999999999992	S(3): 100.0; S(10): 0.0; S(12): 0.0	175784341793	N-Term(Dimethyl); S3(Phospho)	Yes	Yes	Yes	Yes	Yes	No	Yes	[]	[]	5
P49005	DNA polymerase delta subunit 2 OS=Homo sapiens GN=POLD2 PE=1 SV=1 - [DPOD2_HUMAN]	AHTLLSPPSANNATFAR	QRAHTLLSPPSANNA	1	1	0.05	0.164170432537	Monopolar	False	202168476509	S15-p	[2.0216847650899767]	AHTLLSPPSANNATFAR_S6	0.999994148188	T(3): 0.0; S(6): 100.0; S(9): 0.0; T(14): 0.0	187591984739	N-Term(Dimethyl); S6(Phospho)	No	Yes	Yes	Yes	No	No	No	[]	[]	1
Q14156	Protein EFR3 homolog A OS=Homo sapiens GN=EFR3A PE=1 SV=2 - [EFR3A_HUMAN]	AIDTSGMEEQEK	LKKAIDTSGMEEQEK	0	1	1.0	1.0	Monopolar	False	0.201321119736	S738-p	[0.20132111973565736]	AIDTSGMEEQEK_S5	0.999931247071	T(4): 0.0; S(5): 100.0	147361296263	N-Term(Dimethyl); S5(Phospho); K12(Dimethyl)	No	No	No	No	No	No	No	[]	[]	1
P36871	Phosphoglucomutase-1 OS=Homo sapiens GN=PGM1 PE=1 SV=3 - [PGM1_HUMAN]	AIGGIILTASHNPGGPNGDFGIK	GGIILTASHNPGGPN	0	2	1.0	1.0	Monopolar	False	0.449620220443	S117-p	[0.4956263143415637, 0.40361412654366802]	AIGGIILTASHNPGGPNGDFGIK_S10	0.5	T(8): 50.0; S(10): 50.0	234219357662	N-Term(Dimethyl); S10(Phospho); K23(Dimethyl)	Yes	Yes	Yes	Yes	No	No	No	[]	[]	9
P36871	Phosphoglucomutase-1 OS=Homo sapiens GN=PGM1 PE=1 SV=3 - [PGM1_HUMAN]	AIGGIILTASHNPGGPNGDFGIK	AIGGIILTASHNPGG	0	1	1.0	1.0	Monopolar	False	0.581908251481	T115-p	[0.58190825148105974]	AIGGIILTASHNPGGPNGDFGIK_T8	0.5	T(8): 50.0; S(10): 50.0	235829825192	N-Term(Dimethyl:2H(6)13C(2)); T8(Phospho); K23(Dimethyl:2H(6)13C(2))	Yes	Yes	No	No	No	No	No	[]	[]	9
P18887	DNA repair protein XRCC1 OS=Homo sapiens GN=XRCC1 PE=1 SV=2 - [XRCC1_HUMAN]	AIGSTSKPQESPK	STSKPQESPKGKRKL	0	2	1.0	1.0	Monopolar	False	0.532109387349	S241-p	[0.29494832792793096, 0.76927044676948564]	AIGSTSKPQESPK_S11	1.0	S(4): 0.0; T(5): 0.0; S(6): 0.0; S(11): 100.0	149376042357	N-Term(Dimethyl); K7(Dimethyl); S11(Phospho); K13(Dimethyl)	Yes	Yes	Yes	No	Yes	No	No	[176, 41, 51, 256, 247]	[-65, -200, -190, 15, 6]	3
O95785	Protein Wiz OS=Homo sapiens GN=WIZ PE=1 SV=2 - [WIZ_HUMAN]	AIKSPPGFSAK	AVNKAIKSPPGFSAK	1	1	0.05	0.164170432537	Monopolar	False	400135052853	S968-p	[4.0013505285290769]	AIKSPPGFSAK_S4	0.999999371169	S(4): 100.0; S(9): 0.0	126668632689	N-Term(Dimethyl); K3(Dimethyl); S4(Phospho); K11(Dimethyl)	No	No	Yes	Yes	No	No	No	[1523, 1112, 1282, 1356, 1372, 1382, 1343, 1370, 988, 1177, 1560, 939, 1108, 1186, 1448, 1477, 1534, 1322, 1597]	[555, 144, 314, 388, 404, 414, 375, 402, 20, 209, 592, -29, 140, 218, 480, 509, 566, 354, 629]	9
P09038	Fibroblast growth factor 2 OS=Homo sapiens GN=FGF2 PE=1 SV=3 - [FGF2_HUMAN]	AILFLPMSAKS	AILFLPMSAKS____	1	1	0.05	0.164170432537	Bipolar	False	-117656314437	S285-p	[-1.1765631443677251]	AILFLPMSAKS_S8	0.5	S(8): 50.0; S(11): 50.0	131369987669	N-Term(Dimethyl); S8(Phospho); K10(Dimethyl)	No	No	No	No	No	No	No	[228]	[-57]	9
Q9Y6D9	Mitotic spindle assembly checkpoint protein MAD1 OS=Homo sapiens GN=MAD1L1 PE=1 SV=2 - [MD1L1_HUMAN]	AILGSYDSELTPAEYSPQLTRR	ELTPAEYSPQLTRRM	1	1	0.05	0.164170432537	Monopolar	False	180146001343	S428-p	[1.801460013430322]	AILGSYDSELTPAEYSPQLTRR_S16	0.499998824074	S(5): 0.0; Y(6): 0.0; S(8): 0.0; T(11): 0.0; Y(15): 50.0; S(16): 50.0; T(20): 0.0	258330081539	N-Term(Dimethyl:2H(6)13C(2)); S16(Phospho)	Yes	Yes	Yes	Yes	Yes	No	No	[61]	[-367]	9
Q9Y6D9	Mitotic spindle assembly checkpoint protein MAD1 OS=Homo sapiens GN=MAD1L1 PE=1 SV=2 - [MD1L1_HUMAN]	AILGSYDSELTPAEYSPQLTR	ELTPAEYSPQLTRRM	1	2	0.0975	0.225197547684	Monopolar	False	0.384811947829	S428-p	[1.131768581715305, -0.36214468605822758]	AILGSYDSELTPAEYSPQLTR_S16	0.496435182255	S(5): 0.0; Y(6): 0.0; S(8): 0.0; T(11): 0.0; Y(15): 49.6; S(16): 49.6; T(20): 0.7	242720195189	N-Term(Dimethyl:2H(6)13C(2)); S16(Phospho)	Yes	Yes	Yes	Yes	Yes	No	No	[61]	[-367]	9
P55265	Double-stranded RNA-specific adenosine deaminase OS=Homo sapiens GN=ADAR PE=1 SV=4 - [DSRAD_HUMAN]	AIMEMPSFYSHGLPRCSPYK	SHGLPRCSPYKKLTE	2	2	0.0025	0.0288321995465	Monopolar	True	102470835779	S491-p	[1.0393363526458064, 1.010080362924949]	AIMEMPSFYSHGLPRCSPYK_S17	0.989289282946	S(7): 0.0; Y(9): 0.0; S(10): 0.0; S(17): 98.9; Y(19): 1.1	250713319941	N-Term(Dimethyl); C16(Carbamidomethyl); S17(Phospho); K20(Dimethyl)	No	No	No	No	No	No	No	[418, 384, 558, 574, 580, 669, 1003]	[-73, -107, 67, 83, 89, 178, 512]	9
P55265	Double-stranded RNA-specific adenosine deaminase OS=Homo sapiens GN=ADAR PE=1 SV=4 - [DSRAD_HUMAN]	AIMEMPSFYSHGLPRCSPYK	RAIMEMPSFYSHGLP	1	1	0.05	0.164170432537	Monopolar	False	112908162548	S481-p	[1.1290816254806071]	AIMEMPSFYSHGLPRCSPYK_S7	0.485868062414	S(7): 48.6; Y(9): 0.0; S(10): 1.4; S(17): 48.6; Y(19): 1.4	252312587519	N-Term(Dimethyl); M3(Oxidation); S7(Phospho); C16(Carbamidomethyl); K20(Dimethyl)	No	No	No	No	No	No	No	[418, 384, 558, 574, 580, 669, 1003]	[-63, -97, 77, 93, 99, 188, 522]	9
Q9Y5Y0	Feline leukemia virus subgroup C receptor-related protein 1 OS=Homo sapiens GN=FLVCR1 PE=1 SV=1 - [FLVC1_HUMAN]	AIPADSPTDQEPK	VKAIPADSPTDQEPK	0	2	1.0	1.0	Monopolar	False	0.576155860744	S536-p	[0.46403175301276434, 0.6882799684750216]	AIPADSPTDQEPK_S6	0.999958951951	S(6): 100.0; T(8): 0.0	15046936511	N-Term(Dimethyl); S6(Phospho); K13(Dimethyl)	Yes	Yes	Yes	Yes	No	No	No	[]	[]	5
Q14676	Mediator of DNA damage checkpoint protein 1 OS=Homo sapiens GN=MDC1 PE=1 SV=3 - [MDC1_HUMAN]	AIPGDQHPESPVHTEPMGIQGR	PGDQHPESPVHTEPM	0	2	1.0	1.0	Monopolar	False	-0.362160938574	S793-p	[-0.2533862512395739, -0.47093562590902371]	AIPGDQHPESPVHTEPMGIQGR_S10	0.999999999483	S(10): 100.0; T(14): 0.0	246917758541	N-Term(Dimethyl:2H(6)13C(2)); S10(Phospho)	Yes	Yes	No	No	No	No	No	[1840, 616, 2071, 1413]	[1047, -177, 1278, 620]	8
Q07157	Tight junction protein ZO-1 OS=Homo sapiens GN=TJP1 PE=1 SV=3 - [ZO1_HUMAN]	AIPVSPSAVEEDEDEDGHTVVATAR	VPKAIPVSPSAVEED	1	2	0.0975	0.225197547684	Monopolar	False	0.922127227002	S1617-p	[1.1882453321968849, 0.6560091218077182]	AIPVSPSAVEEDEDEDGHTVVATAR_S5	0.999998103719	S(5): 100.0; S(7): 0.0; T(19): 0.0; T(23): 0.0	270222433834	N-Term(Dimethyl); S5(Phospho)	Yes	Yes	Yes	Yes	No	No	No	[]	[]	9
P19338	Nucleolin OS=Homo sapiens GN=NCL PE=1 SV=3 - [NUCL_HUMAN]	AIRLELQGPRGSPNAR	ELQGPRGSPNARSQP	2	2	0.0025	0.0288321995465	Monopolar	True	124177288451	S563-p	[1.3197170237783244, 1.1638287452464717]	AIRLELQGPRGSPNAR_S12	1.0	S(12): 100.0	185101187496	N-Term(Dimethyl:2H(6)13C(2)); S12(Phospho)	Yes	Yes	Yes	Yes	Yes	No	No	[377, 324, 437, 577, 403, 294, 589, 297, 486, 624, 410, 16, 295, 333, 223]	[-186, -239, -126, 14, -160, -269, 26, -266, -77, 61, -153, -547, -268, -230, -340]	3
Q9NQG6	Mitochondrial dynamics protein MID51 OS=Homo sapiens GN=MIEF1 PE=1 SV=1 - [MID51_HUMAN]	AISAPTSPTR	RAISAPTSPTRLSHS	0	1	1.0	1.0	Monopolar	False	-0.72327045559	S59-p	[-0.72327045559017389]	AISAPTSPTR_S7	0.498212431142	S(3): 0.0; T(6): 49.8; S(7): 49.8; T(9): 0.4	110853544798	N-Term(Dimethyl); S7(Phospho)	Yes	No	Yes	Yes	No	Yes	No	[]	[]	9
Q9NQG6	Mitochondrial dynamics protein MID51 OS=Homo sapiens GN=MIEF1 PE=1 SV=1 - [MID51_HUMAN]	AISAPTSPTR	DRAISAPTSPTRLSH	1	2	0.0975	0.225197547684	Bipolar	False	-101314715921	T58-p	[-0.72004176172412881, -1.3062525566908967]	AISAPTSPTR_T6	0.499984495773	S(3): 0.0; T(6): 50.0; S(7): 50.0; T(9): 0.0	110853605833	N-Term(Dimethyl); T6(Phospho)	Yes	No	No	Yes	No	No	No	[]	[]	1
Q32P44	Echinoderm microtubule-associated protein-like 3 OS=Homo sapiens GN=EML3 PE=1 SV=1 - [EMAL3_HUMAN]	AISSANLLVR	KLSRKAISSANLLVR	0	2	1.0	1.0	Monopolar	False	0.190681844989	S176-p	[0.19618856403578167, 0.18517512594190344]	AISSANLLVR_S3	0.999923968262	S(3): 100.0; S(4): 0.0	115966154661	N-Term(Dimethyl:2H(6)13C(2)); S3(Phospho)	Yes	Yes	Yes	Yes	No	No	No	[]	[]	1
P83731	60S ribosomal protein L24 OS=Homo sapiens GN=RPL24 PE=1 SV=1 - [RL24_HUMAN]	AITGASLADIMAK	QRAITGASLADIMAK	1	1	0.05	0.164170432537	Bipolar	False	-128851753138	S86-p	[-1.2885175313822432]	AITGASLADIMAK_S6	0.999999999783	T(3): 0.0; S(6): 100.0	139772014036	N-Term(Dimethyl); S6(Phospho); K13(Dimethyl)	Yes	No	No	Yes	No	No	No	[2, 27, 93, 131, 147, 113, 97]	[-84, -59, 7, 45, 61, 27, 11]	7
Q9NYV4	Cyclin-dependent kinase 12 OS=Homo sapiens GN=CDK12 PE=1 SV=2 - [CDK12_HUMAN]	AITPPQQPYK	SPEPKAITPPQQPYK	0	2	1.0	1.0	Monopolar	False	0.0913275148012	T692-p	[-0.10016216204759465, 0.28281719165005087]	AITPPQQPYK_T3	1.0	T(3): 100.0; Y(9): 0.0	129474516478	N-Term(Dimethyl:2H(6)13C(2)); T3(Phospho); K10(Dimethyl:2H(6)13C(2))	Yes	No	Yes	Yes	No	No	No	[452, 509]	[-240, -183]	9
Q02952	A-kinase anchor protein 12 OS=Homo sapiens GN=AKAP12 PE=1 SV=4 - [AKA12_HUMAN]	AITPQAQEELQK	SESDKAITPQAQEEL	1	1	0.05	0.164170432537	Bipolar	False	-115478781201	T1760-p	[-1.1547878120088404]	AITPQAQEELQK_T3	1.0	T(3): 100.0	149174089232	N-Term(Dimethyl); T3(Phospho); K12(Dimethyl)	No	No	No	Yes	No	No	No	[1051, 1087, 216, 1102]	[-709, -673, -1544, -658]	5
Q6KC79	Nipped-B-like protein OS=Homo sapiens GN=NIPBL PE=1 SV=2 - [NIPBL_HUMAN]	AITSLLGGGSPK	TSLLGGGSPKNNTAA	0	2	1.0	1.0	Monopolar	False	-0.0913463202142	S2658-p	[-0.25424833620225534, 0.071555695773934058]	AITSLLGGGSPK_S10	1.0	T(3): 0.0; S(4): 0.0; S(10): 100.0	125274943724	N-Term(Dimethyl:2H(6)13C(2)); S10(Phospho); K12(Dimethyl:2H(6)13C(2))	Yes	Yes	Yes	Yes	Yes	No	No	[]	[]	9
P21964	Catechol O-methyltransferase OS=Homo sapiens GN=COMT PE=1 SV=2 - [COMT_HUMAN]	AIYKGPGSEAGP	AIYKGPGSEAGP___	0	1	1.0	1.0	Monopolar	False	-0.570176243766	S267-p	[-0.57017624376597675]	AIYKGPGSEAGP_S8	0.990262942311	Y(3): 1.0; S(8): 99.0	128261088743	N-Term(Dimethyl); K4(Dimethyl); S8(Phospho)	No	No	No	No	No	No	No	[]	[]	7
Q96S94	Cyclin-L2 OS=Homo sapiens GN=CCNL2 PE=1 SV=1 - [CCNL2_HUMAN]	AKADSPVNGLPK	AKKAKADSPVNGLPK	0	1	1.0	1.0	Monopolar	False	-0.640051593476	S369-p	[-0.64005159347607665]	AKADSPVNGLPK_S5	1.0	S(5): 100.0	136072831907	N-Term(Dimethyl); K2(Dimethyl); S5(Phospho); K12(Dimethyl)	Yes	No	Yes	Yes	No	No	No	[]	[]	9
O60832	H/ACA ribonucleoprotein complex subunit 4 OS=Homo sapiens GN=DKC1 PE=1 SV=3 - [DKC1_HUMAN]	AKAGLESGAEPGDGDSDTTK	KAKAGLESGAEPGDG	0	1	1.0	1.0	Monopolar	False	0.244224384577	S485-p	[0.24422438457678397]	AKAGLESGAEPGDGDSDTTK_S7	1.0	S(7): 100.0; S(16): 0.0; T(18): 0.0; T(19): 0.0	206992673092	N-Term(Dimethyl); K2(Dimethyl); S7(Phospho); K20(Dimethyl)	Yes	Yes	Yes	Yes	Yes	No	No	[413, 394, 39, 11, 424, 43]	[-72, -91, -446, -474, -61, -442]	1
O60832	H/ACA ribonucleoprotein complex subunit 4 OS=Homo sapiens GN=DKC1 PE=1 SV=3 - [DKC1_HUMAN]	AKEVELVSE	AKEVELVSE______	0	2	1.0	1.0	Monopolar	False	0.230974504636	S513-p	[0.27400509977311593, 0.18794390949977363]	AKEVELVSE_S8	1.0	S(8): 100.0	113955998411	N-Term(Dimethyl); K2(Dimethyl); S8(Phospho)	No	No	No	No	Yes	No	No	[413, 394, 39, 11, 424, 43]	[-100, -119, -474, -502, -89, -470]	7
Q96S55	ATPase WRNIP1 OS=Homo sapiens GN=WRNIP1 PE=1 SV=2 - [WRIP1_HUMAN]	AKGPSPPGAK	GERAKGPSPPGAKRR	0	1	1.0	1.0	Monopolar	False	0.0218080104067	S65-p	[0.021808010406719203]	AKGPSPPGAK_S5	1.0	S(5): 100.0	109770781126	N-Term(Dimethyl:2H(6)13C(2)); K2(Dimethyl:2H(6)13C(2)); S5(Phospho); K10(Dimethyl:2H(6)13C(2))	No	Yes	Yes	No	Yes	No	No	[482, 310]	[417, 245]	6
Q92692	Nectin-2 OS=Homo sapiens GN=PVRL2 PE=1 SV=1 - [PVRL2_HUMAN]	AKLEAQEMPSQLFTLGASEHSPLK	QLFTLGASEHSPLKT	0	1	1.0	1.0	Monopolar	False	0.906137962276	S430-p	[0.90613796227560206]	AKLEAQEMPSQLFTLGASEHSPLK_S18	0.499999995178	S(10): 0.0; T(14): 0.0; S(18): 50.0; S(21): 50.0	280054776363	N-Term(Dimethyl:2H(6)13C(2)); K2(Dimethyl:2H(6)13C(2)); S18(Phospho); K24(Dimethyl:2H(6)13C(2))	No	No	No	No	No	No	No	[]	[]	7
P06748	Nucleophosmin OS=Homo sapiens GN=NPM1 PE=1 SV=2 - [NPM_HUMAN]	AKMQASIEK	IKAKMQASIEKGGSL	2	2	0.0025	0.0288321995465	Monopolar	True	28746897673	S254-p	[2.6959999617636745, 3.0533795728361763]	AKMQASIEK_S6	1.0	S(6): 100.0	11695999011	N-Term(Dimethyl); K2(Dimethyl); S6(Phospho); K9(Dimethyl)	Yes	Yes	Yes	Yes	Yes	No	Yes	[32, 267, 248, 263, 239, 230, 150, 141, 215, 134, 250, 229, 257, 189, 223, 27, 154, 155, 157, 202, 233, 236, 194, 206, 212]	[-222, 13, -6, 9, -15, -24, -104, -113, -39, -120, -4, -25, 3, -65, -31, -227, -100, -99, -97, -52, -21, -18, -60, -48, -42]	9
P53396	ATP-citrate synthase OS=Homo sapiens GN=ACLY PE=1 SV=3 - [ACLY_HUMAN]	AKPAMPQDSVPSPR	MPQDSVPSPRSLQGK	2	2	0.0025	0.0288321995465	Monopolar	True	123937191061	S481-p	[1.2629532207870366, 1.2157906004370251]	AKPAMPQDSVPSPR_S12	0.999999999869	S(9): 0.0; S(12): 100.0	164886984615	N-Term(Dimethyl:2H(6)13C(2)); K2(Dimethyl:2H(6)13C(2)); M5(Oxidation); S12(Phospho)	Yes	Yes	Yes	Yes	No	No	Yes	[]	[]	1
P40855	Peroxisomal biogenesis factor 19 OS=Homo sapiens GN=PEX19 PE=1 SV=1 - [PEX19_HUMAN]	AKPSPAPPSTTTAPDASGPQKR	DFDKAKPSPAPPSTT	0	1	1.0	1.0	Monopolar	False	-0.0557763833259	S35-p	[-0.055776383325870316]	AKPSPAPPSTTTAPDASGPQKR_S4	0.999996473628	S(4): 100.0; S(9): 0.0; T(10): 0.0; T(11): 0.0; T(12): 0.0; S(17): 0.0	232618210201	N-Term(Dimethyl); K2(Dimethyl); S4(Phospho); K21(Dimethyl)	No	No	Yes	Yes	No	No	No	[]	[]	1
P40855	Peroxisomal biogenesis factor 19 OS=Homo sapiens GN=PEX19 PE=1 SV=1 - [PEX19_HUMAN]	AKPSPAPPSTTTAPDASGPQK	DFDKAKPSPAPPSTT	0	1	1.0	1.0	Monopolar	False	0.744937321271	S35-p	[0.74493732127113688]	AKPSPAPPSTTTAPDASGPQK_S4	0.946078425056	S(4): 94.6; S(9): 0.1; T(10): 2.6; T(11): 2.6; T(12): 0.1; S(17): 0.0	217007516842	N-Term(Dimethyl); K2(Dimethyl); S4(Phospho); K21(Dimethyl)	No	No	Yes	Yes	No	No	No	[]	[]	1
Q92576	PHD finger protein 3 OS=Homo sapiens GN=PHF3 PE=1 SV=3 - [PHF3_HUMAN]	AKPVGSPLFK	CKAKPVGSPLFKFSD	0	2	1.0	1.0	Monopolar	False	0.775939866339	S283-p	[0.97241225216784066, 0.5794674805093825]	AKPVGSPLFK_S6	1.0	S(6): 100.0	12076858386	N-Term(Dimethyl); K2(Dimethyl); S6(Phospho); K10(Dimethyl)	Yes	Yes	Yes	Yes	No	No	No	[964]	[681]	1
Q9UBM7	7-dehydrocholesterol reductase OS=Homo sapiens GN=DHCR7 PE=1 SV=1 - [DHCR7_HUMAN]	AKSLDGVTNDR	PNIPKAKSLDGVTND	2	2	0.0025	0.0288321995465	Bipolar	True	-106227922996	S14-p	[-1.0105027784384679, -1.114055681479396]	AKSLDGVTNDR_S3	1.0	S(3): 100.0; T(8): 0.0	131163054075	N-Term(Dimethyl); K2(Dimethyl); S3(Phospho)	No	Yes	Yes	Yes	Yes	No	No	[]	[]	1
O75367	Core histone macro-H2A.1 OS=Homo sapiens GN=H2AFY PE=1 SV=4 - [H2AY_HUMAN]	AKSPSQKKPVSK	PPAKKAKSPSQKKPV	1	1	0.05	0.164170432537	Monopolar	False	181448015808	S138-p	[1.8144801580785863]	AKSPSQKKPVSK_S3	0.999997388136	S(3): 100.0; S(5): 0.0; S(11): 0.0	150488623409	N-Term(Dimethyl); K2(Dimethyl); S3(Phospho); K7(Dimethyl); K8(Dimethyl); K12(Dimethyl)	No	No	Yes	No	Yes	No	No	[123, 167, 189, 250]	[-15, 29, 51, 112]	9
A6ND36	Protein FAM83G OS=Homo sapiens GN=FAM83G PE=1 SV=2 - [FA83G_HUMAN]	AKSVDEIAK	YALVKAKSVDEIAKI	0	2	1.0	1.0	Monopolar	False	0.201936454421	S356-p	[-0.00052660313761498934, 0.40439951197900015]	AKSVDEIAK_S3	1.0	S(3): 100.0	114872624388	N-Term(Dimethyl:2H(6)13C(2)); K2(Dimethyl:2H(6)13C(2)); S3(Phospho); K9(Dimethyl:2H(6)13C(2))	Yes	No	Yes	No	No	No	No	[]	[]	9
Q9BQG0	Myb-binding protein 1A OS=Homo sapiens GN=MYBBP1A PE=1 SV=2 - [MBB1A_HUMAN]	AKVPAQANGTPTTK	VPAQANGTPTTKSPA	2	2	0.0025	0.0288321995465	Monopolar	True	168318813264	T1227-p	[1.494497158888704, 1.8718791063883196]	AKVPAQANGTPTTK_T10	0.9668736281	T(10): 96.7; T(12): 1.7; T(13): 1.7	154782034664	N-Term(Dimethyl); K2(Dimethyl); T10(Phospho); K14(Dimethyl)	No	Yes	Yes	Yes	Yes	No	No	[1148]	[-79]	2
O95239	Chromosome-associated kinesin KIF4A OS=Homo sapiens GN=KIF4A PE=1 SV=3 - [KIF4A_HUMAN]	ALASNTSFFSGCSPIEEEAH	TSFFSGCSPIEEEAH	1	2	0.0975	0.225197547684	Monopolar	False	0.71098117979	S1225-p	[1.1434975320638556, 0.27846482751695484]	ALASNTSFFSGCSPIEEEAH_S13	0.990796237071	S(4): 0.0; T(6): 0.0; S(7): 0.0; S(10): 0.9; S(13): 99.1	226193730345	N-Term(Dimethyl); C12(Carbamidomethyl); S13(Phospho)	Yes	Yes	Yes	Yes	Yes	No	No	[460, 542, 772, 1194]	[-765, -683, -453, -31]	7
O95239	Chromosome-associated kinesin KIF4A OS=Homo sapiens GN=KIF4A PE=1 SV=3 - [KIF4A_HUMAN]	ALASNTSFFSGCSPIEEEAH	RALASNTSFFSGCSP	1	1	0.05	0.164170432537	Monopolar	False	116341637812	S1219-p	[1.163416378122478]	ALASNTSFFSGCSPIEEEAH_S7	0.969563552023	S(4): 1.5; T(6): 1.5; S(7): 97.0; S(10): 0.0; S(13): 0.0	226997953978	N-Term(Dimethyl:2H(6)13C(2)); S7(Phospho); C12(Carbamidomethyl)	Yes	No	Yes	No	No	No	No	[460, 542, 772, 1194]	[-759, -677, -447, -25]	9
Q9Y3Q8	TSC22 domain family protein 4 OS=Homo sapiens GN=TSC22D4 PE=1 SV=2 - [T22D4_HUMAN]	ALASPEQLAQLPSSGVPR	GLLRALASPEQLAQL	1	1	0.05	0.164170432537	Monopolar	False	10502661097	S370-p	[1.0502661096968984]	ALASPEQLAQLPSSGVPR_S4	0.999999392361	S(4): 100.0; S(13): 0.0; S(14): 0.0	193702250853	N-Term(Dimethyl:2H(6)13C(2)); S4(Phospho)	Yes	Yes	Yes	Yes	No	No	No	[]	[]	4
P13798	Acylamino-acid-releasing enzyme OS=Homo sapiens GN=APEH PE=1 SV=4 - [ACPH_HUMAN]	ALDVSASDDEIAR	KALDVSASDDEIARL	0	1	1.0	1.0	Monopolar	False	-0.394125621239	S187-p	[-0.39412562123899852]	ALDVSASDDEIAR_S7	0.999953152646	S(5): 0.0; S(7): 100.0	147769462767	N-Term(Dimethyl:2H(6)13C(2)); S7(Phospho)	Yes	Yes	No	Yes	No	No	No	[]	[]	4
Q8N3X1	Formin-binding protein 4 OS=Homo sapiens GN=FNBP4 PE=1 SV=3 - [FNBP4_HUMAN]	ALEEGDGSVSGSSPR	DGSVSGSSPRSDISQ	0	1	1.0	1.0	Monopolar	False	0.912903936723	S432-p	[0.9129039367226518]	ALEEGDGSVSGSSPR_S13	0.991924459587	S(8): 0.0; S(10): 0.0; S(12): 0.8; S(13): 99.2	155566154661	N-Term(Dimethyl); S13(Phospho)	Yes	Yes	No	Yes	Yes	No	Yes	[348, 519, 335, 301]	[-84, 87, -97, -131]	9
P42166	Lamina-associated polypeptide 2, isoform alpha OS=Homo sapiens GN=TMPO PE=1 SV=2 - [LAP2A_HUMAN]	ALEESESSQLISPPLAQAIR	SESSQLISPPLAQAI	2	2	0.0025	0.0288321995465	Monopolar	True	186278465745	S370-p	[1.8031650662018344, 1.9224042486960236]	ALEESESSQLISPPLAQAIR_S12	0.999999981154	S(5): 0.0; S(7): 0.0; S(8): 0.0; S(12): 100.0	224714279537	N-Term(Dimethyl); S12(Phospho)	Yes	Yes	Yes	Yes	No	No	No	[269, 248, 281, 356, 667, 674]	[-101, -122, -89, -14, 297, 304]	9
P19338	Nucleolin OS=Homo sapiens GN=NCL PE=1 SV=3 - [NUCL_HUMAN]	ALELTGLK	LEKALELTGLKVFGN	0	2	1.0	1.0	Monopolar	False	0.864599194061	T367-p	[0.9521045831983137, 0.77709380492422919]	ALELTGLK_T5	1.0	T(5): 100.0	996629808331	N-Term(Dimethyl:2H(6)13C(2)); T5(Phospho); K8(Dimethyl:2H(6)13C(2))	Yes	Yes	No	No	Yes	No	No	[377, 324, 437, 577, 403, 294, 589, 297, 486, 624, 410, 16, 295, 333, 223]	[10, -43, 70, 210, 36, -73, 222, -70, 119, 257, 43, -351, -72, -34, -144]	7
A6NIE6	Putative RRN3-like protein RRN3P2 OS=Homo sapiens GN=RRN3P2 PE=5 SV=3 - [RN3P2_HUMAN]	ALENDFFNSPPRK	LENDFFNSPPRKTVQ	1	2	0.0975	0.225197547684	Monopolar	False	0.98765671754		[1.0916983315482043, 0.883615103531467]	ALENDFFNSPPRK_S9	1.0	S(9): 100.0	168688144283	N-Term(Dimethyl:2H(6)13C(2)); S9(Phospho); K13(Dimethyl:2H(6)13C(2))	Yes	No	Yes	Yes	No	Yes	No	[]	[]	5
P00558	Phosphoglycerate kinase 1 OS=Homo sapiens GN=PGK1 PE=1 SV=3 - [PGK1_HUMAN]	ALESPERPFLAILGGAK	YFAKALESPERPFLA	0	2	1.0	1.0	Monopolar	False	0.687965571836	S203-p	[0.84101197273697503, 0.5349191709345432]	ALESPERPFLAILGGAK_S4	1.0	S(4): 100.0	192111307125	N-Term(Dimethyl:2H(6)13C(2)); S4(Phospho); K17(Dimethyl:2H(6)13C(2))	Yes	Yes	No	No	No	No	No	[141]	[-62]	1
Q9BR61	Acyl-CoA-binding domain-containing protein 6 OS=Homo sapiens GN=ACBD6 PE=1 SV=1 - [ACBD6_HUMAN]	ALGDSSPSQAMQEYIAVVK	WKALGDSSPSQAMQE	2	2	0.0025	0.0288321995465	Monopolar	True	222318067955	S106-p	[2.1588890521909527, 2.2874723069076133]	ALGDSSPSQAMQEYIAVVK_S6	0.983140842398	S(5): 1.7; S(6): 98.3; S(8): 0.0; Y(14): 0.0	213002953303	N-Term(Dimethyl); S6(Phospho); K19(Dimethyl)	Yes	Yes	Yes	Yes	No	No	No	[188, 120, 93]	[82, 14, -13]	9
O14578	Citron Rho-interacting kinase OS=Homo sapiens GN=CIT PE=1 SV=2 - [CTRO_HUMAN]	ALGILGRSESVVSGLDSPAK	SVVSGLDSPAKTSSM	1	1	0.05	0.164170432537	Monopolar	False	400383291196	S440-p	[4.0038329119557101]	ALGILGRSESVVSGLDSPAK_S17	0.982264451137	S(8): 0.0; S(10): 0.0; S(13): 1.8; S(17): 98.2	210819687252	N-Term(Dimethyl:2H(6)13C(2)); S17(Phospho); K20(Dimethyl:2H(6)13C(2))	Yes	Yes	Yes	Yes	Yes	Yes	No	[]	[]	9
Q15155	Nodal modulator 1 OS=Homo sapiens GN=NOMO1 PE=1 SV=5 - [NOMO1_HUMAN]	ALGQAASDNSGPEDAK	GQAASDNSGPEDAKR	1	2	0.0975	0.225197547684	Bipolar	False	-0.646469648028	S1205-p	[0.058842711980638285, -1.3517820080374081]	ALGQAASDNSGPEDAK_S10	0.5	S(7): 50.0; S(10): 50.0	168282255735	N-Term(Dimethyl:2H(6)13C(2)); S10(Phospho); K16(Dimethyl:2H(6)13C(2))	Yes	Yes	No	Yes	No	No	No	[]	[]	1
P11831	Serum response factor OS=Homo sapiens GN=SRF PE=1 SV=1 - [SRF_HUMAN]	ALIQTCLNSPDSPPRSDPTTDQR	TCLNSPDSPPRSDPT	0	1	1.0	1.0	Monopolar	False	0.46280144257	S224-p	[0.46280144256959749]	ALIQTCLNSPDSPPRSDPTTDQR_S12	0.49087345851	T(5): 49.1; S(9): 0.9; S(12): 49.1; S(16): 0.9; T(19): 0.0; T(20): 0.0	267722751217	N-Term(Dimethyl); C6(Carbamidomethyl); S12(Phospho)	Yes	Yes	No	Yes	No	No	No	[147]	[-77]	9
Q96GM8	Target of EGR1 protein 1 OS=Homo sapiens GN=TOE1 PE=1 SV=1 - [TOE1_HUMAN]	ALLNLPGTQTSGEAK	LNLPGTQTSGEAKDG	1	1	0.05	0.164170432537	Bipolar	False	-110668897384	T357-p	[-1.1066889738402494]	ALLNLPGTQTSGEAK_T10	0.333333333333	T(8): 33.3; T(10): 33.3; S(11): 33.3	165194133177	N-Term(Dimethyl:2H(6)13C(2)); T10(Phospho); K15(Dimethyl:2H(6)13C(2))	No	Yes	No	No	No	No	No	[]	[]	1
Q13428	Treacle protein OS=Homo sapiens GN=TCOF1 PE=1 SV=3 - [TCOF_HUMAN]	ALLQAKASGK	ALLQAKASGKTSQVG	2	2	0.0025	0.0288321995465	Monopolar	True	235682825581	S365-p	[2.0210804051639482, 2.6925761064503986]	ALLQAKASGK_S8	1.0	S(8): 100.0	115066264525	N-Term(Dimethyl); K6(Dimethyl); S8(Phospho); K10(Dimethyl)	No	No	No	No	No	No	No	[755, 600, 1414, 470, 732, 126]	[390, 235, 1049, 105, 367, -239]	9
Q9UQ80	Proliferation-associated protein 2G4 OS=Homo sapiens GN=PA2G4 PE=1 SV=3 - [PA2G4_HUMAN]	ALLQSSASRK	LKALLQSSASRKTQK	2	2	0.0025	0.0288321995465	Monopolar	True	11217000491	S361-p	[1.0360951507126617, 1.2073049474857944]	ALLQSSASRK_S6	0.99193316777	S(5): 0.0; S(6): 99.2; S(8): 0.8	119663957396	N-Term(Dimethyl); S6(Phospho); K10(Dimethyl)	Yes	Yes	Yes	Yes	No	No	No	[93, 298]	[-268, -63]	9
Q9UQ80	Proliferation-associated protein 2G4 OS=Homo sapiens GN=PA2G4 PE=1 SV=3 - [PA2G4_HUMAN]	ALLQSSASR	ELKALLQSSASRKTQ	1	1	0.05	0.164170432537	Bipolar	False	-11602677513	S360-p	[-1.1602677513031296]	ALLQSSASR_S5	0.495723831432	S(5): 49.6; S(6): 49.6; S(8): 0.9	104856987181	N-Term(Dimethyl:2H(6)13C(2)); S5(Phospho)	No	Yes	No	No	No	No	No	[93, 298]	[-267, -62]	7
Q9UNF1	Melanoma-associated antigen D2 OS=Homo sapiens GN=MAGED2 PE=1 SV=2 - [MAGD2_HUMAN]	ALLSLRSPK	RALLSLRSPKARRGK	1	2	0.0975	0.225197547684	Monopolar	False	102656270789	S247-p	[0.9475537311689088, 1.105571684612499]	ALLSLRSPK_S7	0.999999994846	S(4): 0.0; S(7): 100.0	112064860716	N-Term(Dimethyl); S7(Phospho); K9(Dimethyl)	Yes	Yes	Yes	Yes	Yes	No	No	[133, 538]	[-114, 291]	8
O75592	E3 ubiquitin-protein ligase MYCBP2 OS=Homo sapiens GN=MYCBP2 PE=1 SV=3 - [MYCB2_HUMAN]	ALLSSPEGEEK	EEKALLSSPEGEEKV	1	2	0.0975	0.225197547684	Monopolar	False	112148894678	S3894-p	[0.57451513673434307, 1.6684627568219756]	ALLSSPEGEEK_S5	0.999999466302	S(4): 0.0; S(5): 100.0	131170329466	N-Term(Dimethyl:2H(6)13C(2)); S5(Phospho); K11(Dimethyl:2H(6)13C(2))	Yes	Yes	Yes	Yes	No	No	No	[]	[]	9
Q8WWQ0	PH-interacting protein OS=Homo sapiens GN=PHIP PE=1 SV=2 - [PHIP_HUMAN]	ALNTLSSPGQSSFSHGTR	SKALNTLSSPGQSSF	0	1	1.0	1.0	Monopolar	False	0.632154286381	S1559-p	[0.63215428638139626]	ALNTLSSPGQSSFSHGTR_S6	0.333333333216	T(4): 33.3; S(6): 33.3; S(7): 33.3; S(11): 0.0; S(12): 0.0; S(14): 0.0; T(17): 0.0	196294498043	N-Term(Dimethyl:2H(6)13C(2)); S6(Phospho)	No	No	Yes	Yes	No	No	Yes	[1470, 421, 1041, 1466, 1644]	[-89, -1138, -518, -93, 85]	9
Q8WWQ0	PH-interacting protein OS=Homo sapiens GN=PHIP PE=1 SV=2 - [PHIP_HUMAN]	ALNTLSSPGQSSFSHGTR	KALNTLSSPGQSSFS	0	2	1.0	1.0	Monopolar	False	0.678739880726	S1560-p	[0.66471276300123294, 0.69276699845064937]	ALNTLSSPGQSSFSHGTR_S7	0.496283205438	T(4): 0.7; S(6): 49.6; S(7): 49.6; S(11): 0.0; S(12): 0.0; S(14): 0.0; T(17): 0.0	196294333248	N-Term(Dimethyl:2H(6)13C(2)); S7(Phospho)	Yes	Yes	Yes	Yes	No	No	Yes	[1470, 421, 1041, 1466, 1644]	[-90, -1139, -519, -94, 84]	1
O76021	Ribosomal L1 domain-containing protein 1 OS=Homo sapiens GN=RSL1D1 PE=1 SV=3 - [RL1D1_HUMAN]	ALPASETPK	KALPASETPKAAESE	0	1	1.0	1.0	Monopolar	False	-0.804703803691	T415-p	[-0.80470380369055561]	ALPASETPK_T7	0.993364028261	S(5): 0.7; T(7): 99.3	106561784544	N-Term(Dimethyl:2H(6)13C(2)); T7(Phospho); K9(Dimethyl:2H(6)13C(2))	Yes	Yes	Yes	Yes	Yes	No	No	[435, 120, 431]	[20, -295, 16]	7
Q14596	Next to BRCA1 gene 1 protein OS=Homo sapiens GN=NBR1 PE=1 SV=3 - [NBR1_HUMAN]	ALPDSMVSVK	ALPDSMVSVKRKAEN	0	1	1.0	1.0	Monopolar	False	-0.218354185466	S625-p	[-0.21835418546594243]	ALPDSMVSVK_S8	0.990989290227	S(5): 0.9; S(8): 99.1	118257914915	N-Term(Dimethyl); S8(Phospho); K10(Dimethyl)	No	No	No	No	Yes	No	No	[]	[]	1
Q99741	Cell division control protein 6 homolog OS=Homo sapiens GN=CDC6 PE=1 SV=1 - [CDC6_HUMAN]	ALPLSPRK	RVKALPLSPRKRLGD	0	2	1.0	1.0	Monopolar	False	0.430447458508	S54-p	[0.6980020081020921, 0.16289290891334357]	ALPLSPRK_S5	1.0	S(5): 100.0	103367460814	N-Term(Dimethyl:2H(6)13C(2)); S5(Phospho); K8(Dimethyl:2H(6)13C(2))	No	Yes	No	Yes	No	No	No	[151, 49]	[97, -5]	9
Q9UPY3	Endoribonuclease Dicer OS=Homo sapiens GN=DICER1 PE=1 SV=3 - [DICER_HUMAN]	ALPLSSAEK	GKALPLSSAEKRKAK	1	2	0.0975	0.225197547684	Monopolar	False	0.741072280011	S1016-p	[0.49196504453156281, 0.99017951548960315]	ALPLSSAEK_S6	0.993529182201	S(5): 0.6; S(6): 99.4	105154374876	N-Term(Dimethyl); S6(Phospho); K9(Dimethyl)	Yes	No	Yes	Yes	No	No	No	[]	[]	9
Q9UQ35	Serine/arginine repetitive matrix protein 2 OS=Homo sapiens GN=SRRM2 PE=1 SV=2 - [SRRM2_HUMAN]	ALPQTPRPR	EPKALPQTPRPRSRS	2	2	0.0025	0.0288321995465	Bipolar	True	-125485539048	T1492-p	[-1.3485204735574796, -1.1611903073959196]	ALPQTPRPR_T5	1.0	T(5): 100.0	115164775267	N-Term(Dimethyl:2H(6)13C(2)); T5(Phospho)	No	Yes	No	No	Yes	No	No	[]	[]	9
O14545	TRAF-type zinc finger domain-containing protein 1 OS=Homo sapiens GN=TRAFD1 PE=1 SV=1 - [TRAD1_HUMAN]	ALPSLNTGSSSPR	SLNTGSSSPRGVEEP	0	2	1.0	1.0	Monopolar	False	0.10930655491	S327-p	[0.25727965836734767, -0.03866654854701701]	ALPSLNTGSSSPR_S11	0.992750161238	S(4): 0.0; T(7): 0.0; S(9): 0.0; S(10): 0.7; S(11): 99.3	140271208372	N-Term(Dimethyl:2H(6)13C(2)); S11(Phospho)	Yes	Yes	Yes	Yes	Yes	No	No	[]	[]	7
O14545	TRAF-type zinc finger domain-containing protein 1 OS=Homo sapiens GN=TRAFD1 PE=1 SV=1 - [TRAD1_HUMAN]	ALPSLNTGSSSPR	LPSLNTGSSSPRGVE	0	1	1.0	1.0	Monopolar	False	-0.113723197357	S325-p	[-0.11372319735672776]	ALPSLNTGSSSPR_S9	0.987285647684	S(4): 0.0; T(7): 0.0; S(9): 98.7; S(10): 0.6; S(11): 0.6	139466850462	N-Term(Dimethyl); S9(Phospho)	No	No	No	Yes	Yes	No	No	[]	[]	7
Q9UPT8	Zinc finger CCCH domain-containing protein 4 OS=Homo sapiens GN=ZC3H4 PE=1 SV=3 - [ZC3H4_HUMAN]	ALPTSKPEGSLHSSPVGPSSSK	PEGSLHSSPVGPSSS	0	1	1.0	1.0	Monopolar	False	0.747931605688	S908-p	[0.74793160568787054]	ALPTSKPEGSLHSSPVGPSSSK_S14	0.983154960715	T(4): 0.0; S(5): 0.0; S(10): 0.0; S(13): 1.7; S(14): 98.3; S(19): 0.0; S(20): 0.0; S(21): 0.0	231417093258	N-Term(Dimethyl); K6(Dimethyl); S14(Phospho); K22(Dimethyl)	Yes	Yes	Yes	Yes	No	No	Yes	[]	[]	9
Q96AQ6	Pre-B-cell leukemia transcription factor-interacting protein 1 OS=Homo sapiens GN=PBXIP1 PE=1 SV=1 - [PBIP1_HUMAN]	ALQAPHSPSKTDGK	RALQAPHSPSKTDGK	1	2	0.0975	0.225197547684	Monopolar	False	102872057124	S43-p	[1.3639832174785278, 0.69345792500606718]	ALQAPHSPSKTDGK_S7	0.999988695903	S(7): 100.0; S(9): 0.0; T(11): 0.0	162494052487	N-Term(Dimethyl:2H(6)13C(2)); S7(Phospho); K10(Dimethyl:2H(6)13C(2)); K14(Dimethyl:2H(6)13C(2))	No	Yes	Yes	No	No	Yes	No	[]	[]	6
Q96AQ6	Pre-B-cell leukemia transcription factor-interacting protein 1 OS=Homo sapiens GN=PBXIP1 PE=1 SV=1 - [PBIP1_HUMAN]	ALQAPHSPSK	RALQAPHSPSKTDGK	0	2	1.0	1.0	Monopolar	False	-0.478681849102	S43-p	[-0.96637995895939799, 0.009016260755084715]	ALQAPHSPSK_S7	2.82461e+06	S(7): 0.0; S(9): 100.0	11876755847	N-Term(Dimethyl:2H(6)13C(2)); S7(Phospho); K10(Dimethyl:2H(6)13C(2))	No	Yes	Yes	No	No	Yes	No	[]	[]	6
P49589	Cysteine--tRNA ligase, cytoplasmic OS=Homo sapiens GN=CARS PE=1 SV=3 - [SYCC_HUMAN]	ALQEGEGDLSISADRLSEK	QEGEGDLSISADRLS	0	1	1.0	1.0	Monopolar	False	0.384596578876	S305-p	[0.38459657887614251]	ALQEGEGDLSISADRLSEK_S10	0.333333333333	S(10): 33.3; S(12): 33.3; S(17): 33.3	217012900143	N-Term(Dimethyl:2H(6)13C(2)); S10(Phospho); K19(Dimethyl:2H(6)13C(2))	No	No	No	No	No	No	No	[]	[]	9
Q14669	E3 ubiquitin-protein ligase TRIP12 OS=Homo sapiens GN=TRIP12 PE=1 SV=1 - [TRIPC_HUMAN]	ALQHTESPSETNKPHSK	KPKALQHTESPSETN	0	1	1.0	1.0	Monopolar	False	0.783788727936	T98-p	[0.7837887279360514]	ALQHTESPSETNKPHSK_T5	0.499930193003	T(5): 50.0; S(7): 50.0; S(9): 0.0; T(11): 0.0; S(16): 0.0	20791235693	N-Term(Dimethyl:2H(6)13C(2)); T5(Phospho); K13(Dimethyl:2H(6)13C(2)); K17(Dimethyl:2H(6)13C(2))	No	No	No	No	No	No	No	[]	[]	9
Q12802	A-kinase anchor protein 13 OS=Homo sapiens GN=AKAP13 PE=1 SV=2 - [AKP13_HUMAN]	ALQLSNSPGASSAFLK	KALQLSNSPGASSAF	2	2	0.0025	0.0288321995465	Monopolar	True	1159728347	S983-p	[1.1568038133546583, 1.162652880644246]	ALQLSNSPGASSAFLK_S7	0.999999996425	S(5): 0.0; S(7): 100.0; S(11): 0.0; S(12): 0.0	1726877489	N-Term(Dimethyl); S7(Phospho); K16(Dimethyl)	Yes	Yes	Yes	Yes	No	No	No	[]	[]	9
P48960	CD97 antigen OS=Homo sapiens GN=CD97 PE=1 SV=4 - [CD97_HUMAN]	ALRASESGI	QTRALRASESGI___	0	2	1.0	1.0	Monopolar	False	-0.246122945196	S831-p	[-0.1718248011618872, -0.32042108923097246]	ALRASESGI_S5	0.999999999952	S(5): 100.0; S(7): 0.0	101148759642	N-Term(Dimethyl); S5(Phospho)	No	No	No	No	No	No	No	[]	[]	7
O75151	Lysine-specific demethylase PHF2 OS=Homo sapiens GN=PHF2 PE=1 SV=4 - [PHF2_HUMAN]	ALRPPTSPGVFGALQNFK	KALRPPTSPGVFGAL	0	1	1.0	1.0	Monopolar	False	0.710487685905	S655-p	[0.71048768590543465]	ALRPPTSPGVFGALQNFK_S7	0.5	T(6): 50.0; S(7): 50.0	203607510738	N-Term(Dimethyl); S7(Phospho); K18(Dimethyl)	Yes	Yes	No	No	No	No	No	[80, 1087]	[-575, 432]	1
Q9Y314	Nitric oxide synthase-interacting protein OS=Homo sapiens GN=NOSIP PE=1 SV=1 - [NOSIP_HUMAN]	ALSGTSPDDVQPGPSVGPPSK	AKALSGTSPDDVQPG	1	2	0.0975	0.225197547684	Monopolar	False	114191256366	S138-p	[0.66441853520556604, 1.6194065921079339]	ALSGTSPDDVQPGPSVGPPSK_S6	0.988985050709	S(3): 0.0; T(5): 1.1; S(6): 98.9; S(15): 0.0; S(20): 0.0	212902128782	N-Term(Dimethyl); S6(Phospho); K21(Dimethyl)	Yes	Yes	Yes	Yes	No	No	No	[172, 6, 100, 117, 157, 190, 257, 289, 294, 132, 267, 175, 178]	[34, -132, -38, -21, 19, 52, 119, 151, 156, -6, 129, 37, 40]	1
Q5SNT2	Transmembrane protein 201 OS=Homo sapiens GN=TMEM201 PE=1 SV=1 - [TM201_HUMAN]	ALSLGTIPSLTR	GRLSRALSLGTIPSL	0	1	1.0	1.0	Monopolar	False	0.631771546573	S454-p	[0.6317715465729559]	ALSLGTIPSLTR_S3	0.999999999997	S(3): 100.0; T(6): 0.0; S(9): 0.0; T(11): 0.0	134476872435	N-Term(Dimethyl:2H(6)13C(2)); S3(Phospho)	Yes	Yes	Yes	No	Yes	No	No	[]	[]	9
Q14160	Protein scribble homolog OS=Homo sapiens GN=SCRIB PE=1 SV=4 - [SCRIB_HUMAN]	ALSPAELR	PAPERALSPAELRAL	0	2	1.0	1.0	Monopolar	False	0.138333364207	S1486-p	[0.037460111329573775, 0.23920661708367269]	ALSPAELR_S3	1.0	S(3): 100.0	964487291241	N-Term(Dimethyl); S3(Phospho)	Yes	Yes	Yes	Yes	Yes	No	Yes	[]	[]	9
O15417	Trinucleotide repeat-containing gene 18 protein OS=Homo sapiens GN=TNRC18 PE=1 SV=3 - [TNC18_HUMAN]	ALSPGLEESGLGLLAR	GARERALSPGLEESG	0	1	1.0	1.0	Monopolar	False	-0.77134458955	S1857-p	[-0.77134458955027196]	ALSPGLEESGLGLLAR_S3	1.0	S(3): 100.0; S(9): 0.0	169087455931	N-Term(Dimethyl); S3(Phospho)	No	Yes	No	No	Yes	No	No	[467, 620, 1258]	[-1390, -1237, -599]	9
O14686	Histone-lysine N-methyltransferase 2D OS=Homo sapiens GN=KMT2D PE=1 SV=2 - [KMT2D_HUMAN]	ALSPVIPLIPR	EQEDRALSPVIPLIP	0	2	1.0	1.0	Monopolar	False	-0.582156023262	S4738-p	[-0.59652565709470107, -0.56778638942907378]	ALSPVIPLIPR_S3	1.0	S(3): 100.0	128375078001	N-Term(Dimethyl); S3(Phospho)	Yes	Yes	No	No	No	No	No	[4756]	[18]	8
Q96L91	E1A-binding protein p400 OS=Homo sapiens GN=EP400 PE=1 SV=4 - [EP400_HUMAN]	ALSPVTSR	SATNKALSPVTSRTP	0	1	1.0	1.0	Monopolar	False	0.45237144654	S736-p	[0.45237144653970818]	ALSPVTSR_S3	0.999999980883	S(3): 100.0; T(6): 0.0; S(7): 0.0	946517442608	N-Term(Dimethyl:2H(6)13C(2)); S3(Phospho)	No	Yes	No	Yes	Yes	No	No	[]	[]	9
Q8IVT2	Mitotic interactor and substrate of PLK1 OS=Homo sapiens GN=MISP PE=1 SV=1 - [MISP_HUMAN]	ALSSDSILSPAPDAR	PGLRRALSSDSILSP	0	1	1.0	1.0	Monopolar	False	0.209427997187	S394-p	[0.2094279971868603]	ALSSDSILSPAPDAR_S3	0.999999681614	S(3): 100.0; S(4): 0.0; S(6): 0.0; S(9): 0.0	16077705554	N-Term(Dimethyl); S3(Phospho)	Yes	Yes	Yes	Yes	Yes	No	No	[]	[]	6
Q8IVT2	Mitotic interactor and substrate of PLK1 OS=Homo sapiens GN=MISP PE=1 SV=1 - [MISP_HUMAN]	ALSSDSILSPAPDAR	LSSDSILSPAPDARA	1	1	0.05	0.164170432537	Bipolar	False	-156730001337	S400-p	[-1.5673000133688035]	ALSSDSILSPAPDAR_S9	1.0	S(3): 0.0; S(4): 0.0; S(6): 0.0; S(9): 100.0	161581303587	N-Term(Dimethyl:2H(6)13C(2)); S9(Phospho)	Yes	Yes	Yes	Yes	Yes	No	No	[]	[]	2
Q6Y7W6	PERQ amino acid-rich with GYF domain-containing protein 2 OS=Homo sapiens GN=GIGYF2 PE=1 SV=1 - [PERQ2_HUMAN]	ALSSGGSITSPPLSPALPK	SSGGSITSPPLSPAL	0	2	1.0	1.0	Monopolar	False	0.34758331844	S26-p	[0.31609381752299204, 0.37907281935665521]	ALSSGGSITSPPLSPALPK_S10	0.999999133323	S(3): 0.0; S(4): 0.0; S(7): 0.0; T(9): 0.0; S(10): 100.0; S(14): 0.0	19321019763	N-Term(Dimethyl:2H(6)13C(2)); S10(Phospho); K19(Dimethyl:2H(6)13C(2))	Yes	Yes	Yes	Yes	No	No	No	[]	[]	9
Q6Y7W6	PERQ amino acid-rich with GYF domain-containing protein 2 OS=Homo sapiens GN=GIGYF2 PE=1 SV=1 - [PERQ2_HUMAN]	ALSSGGSITSPPLSPALPK	SSGGSITSPPLSPAL;SITSPPLSPALPKYK	0	1	1.0	1.0	Monopolar	False	-0.598023282786	S26-p;S30-p	[-0.59802328278641848]	ALSSGGSITSPPLSPALPK_S10_S14	0.999996098744	S(3): 0.0; S(4): 0.0; S(7): 0.0; T(9): 0.0; S(10): 100.0; S(14): 100.0	199598222532	N-Term(Dimethyl); S10(Phospho); S14(Phospho); K19(Dimethyl)	Yes	Yes	Yes	Yes	No	No	No	[]	[]	9
Q6Y7W6	PERQ amino acid-rich with GYF domain-containing protein 2 OS=Homo sapiens GN=GIGYF2 PE=1 SV=1 - [PERQ2_HUMAN]	ALSSGGSITSPPLSPALPK	LSSGGSITSPPLSPA;SITSPPLSPALPKYK	0	1	1.0	1.0	Monopolar	False	-0.884368338159	T25-p;S30-p	[-0.88436833815928972]	ALSSGGSITSPPLSPALPK_T9_S14	0.313685631593	S(3): 1.2; S(4): 1.2; S(7): 33.6; T(9): 33.7; S(10): 33.7; S(14): 96.4	201207670775	N-Term(Dimethyl:2H(6)13C(2)); T9(Phospho); S14(Phospho); K19(Dimethyl:2H(6)13C(2))	Yes	Yes	Yes	Yes	No	No	No	[]	[]	9
P11717	Cation-independent mannose-6-phosphate receptor OS=Homo sapiens GN=IGF2R PE=1 SV=3 - [MPRI_HUMAN]	ALSSLHGDDQDSEDEVLTIPEVK	LHGDDQDSEDEVLTI	0	1	1.0	1.0	Monopolar	False	0.189090890421	S2409-p	[0.18909089042116967]	ALSSLHGDDQDSEDEVLTIPEVK_S12	0.999999999828	S(3): 0.0; S(4): 0.0; S(12): 100.0; T(18): 0.0	263322995861	N-Term(Dimethyl); S12(Phospho); K23(Dimethyl)	Yes	Yes	Yes	Yes	No	No	No	[1277]	[-1132]	8
P54253	Ataxin-1 OS=Homo sapiens GN=ATXN1 PE=1 SV=2 - [ATX1_HUMAN]	ALSTGLDYSPPSAPR	LSTGLDYSPPSAPRS	0	1	1.0	1.0	Monopolar	False	-0.23092057515	S88-p	[-0.23092057515017517]	ALSTGLDYSPPSAPR_S9	0.499978790504	S(3): 0.0; T(4): 0.0; Y(8): 50.0; S(9): 50.0; S(12): 0.0	164784391966	N-Term(Dimethyl:2H(6)13C(2)); S9(Phospho)	No	No	No	No	No	No	No	[16, 194, 609, 696, 745]	[-72, 106, 521, 608, 657]	5
P52948	Nuclear pore complex protein Nup98-Nup96 OS=Homo sapiens GN=NUP98 PE=1 SV=4 - [NUP98_HUMAN]	ALTTPTHYK	AAQKALTTPTHYKLT	1	2	0.0975	0.225197547684	Monopolar	False	0.899544366996	T546-p	[0.541822789762014, 1.2572659442303142]	ALTTPTHYK_T4	0.999855512085	T(3): 0.0; T(4): 100.0; T(6): 0.0; Y(8): 0.0	118367070189	N-Term(Dimethyl:2H(6)13C(2)); T4(Phospho); K9(Dimethyl:2H(6)13C(2))	Yes	No	Yes	Yes	No	No	Yes	[594, 818]	[48, 272]	9
P19338	Nucleolin OS=Homo sapiens GN=NCL PE=1 SV=3 - [NUCL_HUMAN]	ALVATPGKK	PGKALVATPGKKGAA	2	2	0.0025	0.0288321995465	Bipolar	True	-4612223186	T121-p	[-4.7864503174984296, -4.437996054502673]	ALVATPGKK_T5	1.0	T(5): 100.0	104861735716	N-Term(Dimethyl); T5(Phospho); K8(Dimethyl); K9(Dimethyl)	Yes	Yes	Yes	Yes	Yes	Yes	Yes	[377, 324, 437, 577, 403, 294, 589, 297, 486, 624, 410, 16, 295, 333, 223]	[256, 203, 316, 456, 282, 173, 468, 176, 365, 503, 289, -105, 174, 212, 102]	9
Q9H6F5	Coiled-coil domain-containing protein 86 OS=Homo sapiens GN=CCDC86 PE=1 SV=1 - [CCD86_HUMAN]	ALVEFESNPEETREPGSPPSVQR	EETREPGSPPSVQRA	0	2	1.0	1.0	Monopolar	False	-0.235097960392	S47-p	[-0.12153504666372178, -0.34866087412094005]	ALVEFESNPEETREPGSPPSVQR_S17	0.999999952425	S(7): 0.0; T(12): 0.0; S(17): 100.0; S(20): 0.0	267128061276	N-Term(Dimethyl:2H(6)13C(2)); S17(Phospho)	Yes	Yes	Yes	Yes	Yes	No	No	[]	[]	7
Q9UKS6	Protein kinase C and casein kinase substrate in neurons protein 3 OS=Homo sapiens GN=PACSIN3 PE=1 SV=2 - [PACN3_HUMAN]	ALYDYAGQEADELSFRAGEELLK	GQEADELSFRAGEEL	1	1	0.05	0.164170432537	Monopolar	False	113510804121	S383-p	[1.1351080412147327]	ALYDYAGQEADELSFRAGEELLK_S14	0.999999999792	Y(3): 0.0; Y(5): 0.0; S(14): 100.0	274037729244	N-Term(Dimethyl:2H(6)13C(2)); S14(Phospho); K23(Dimethyl:2H(6)13C(2))	Yes	Yes	No	Yes	No	No	No	[]	[]	9
Q9UKS6	Protein kinase C and casein kinase substrate in neurons protein 3 OS=Homo sapiens GN=PACSIN3 PE=1 SV=2 - [PACN3_HUMAN]	ALYDYAGQEADELSFR	GQEADELSFRAGEEL	0	1	1.0	1.0	Monopolar	False	-0.418955259215	S383-p	[-0.41895525921455445]	ALYDYAGQEADELSFR_S14	1.0	Y(3): 0.0; Y(5): 0.0; S(14): 100.0	195582719603	N-Term(Dimethyl); S14(Phospho)	Yes	Yes	No	Yes	No	No	No	[]	[]	9
P58107	Epiplakin OS=Homo sapiens GN=EPPK1 PE=1 SV=2 - [EPIPL_HUMAN]	AMAATLGAGTPPRPQAR	AATLGAGTPPRPQAR	2	2	0.0025	0.0288321995465	Monopolar	True	138779644092	T34-p	[1.4888519689287367, 1.2867409129070202]	AMAATLGAGTPPRPQAR_T10	0.999996457318	T(5): 0.0; T(10): 100.0	178987881832	N-Term(Dimethyl); M2(Oxidation); T10(Phospho)	Yes	Yes	No	Yes	Yes	No	No	[]	[]	1
Q03135	Caveolin-1 OS=Homo sapiens GN=CAV1 PE=1 SV=4 - [CAV1_HUMAN]	AMADELSEK	KAMADELSEKQVYDA	0	2	1.0	1.0	Monopolar	False	-0.263968574666	S37-p	[0.23294234654119994, -0.76087949587346881]	AMADELSEK_S7	1.0	S(7): 100.0	11455728015	N-Term(Dimethyl:2H(6)13C(2)); S7(Phospho); K9(Dimethyl:2H(6)13C(2))	Yes	Yes	No	Yes	Yes	No	No	[5]	[-32]	1
P46013	Antigen KI-67 OS=Homo sapiens GN=MKI67 PE=1 SV=2 - [KI67_HUMAN]	AMDTPKPAVSDEK	DTPKPAVSDEKNINT	0	1	1.0	1.0	Monopolar	False	0.353595649376	S2395-p	[0.35359564937552612]	AMDTPKPAVSDEK_S10	0.98729017949	T(4): 1.3; S(10): 98.7	159285026732	N-Term(Dimethyl:2H(6)13C(2)); M2(Oxidation); K6(Dimethyl:2H(6)13C(2)); S10(Phospho); K13(Dimethyl:2H(6)13C(2))	Yes	Yes	Yes	Yes	Yes	No	No	[2734, 1035, 2009, 2852, 1093, 2492, 2613, 245, 552, 749, 1188, 1703, 1319, 2967, 892, 163, 204, 745, 996, 1153, 1197, 1517, 1883, 2280, 2398, 2430, 999, 1337, 587, 968, 1069]	[339, -1360, -386, 457, -1302, 97, 218, -2150, -1843, -1646, -1207, -692, -1076, 572, -1503, -2232, -2191, -1650, -1399, -1242, -1198, -878, -512, -115, 3, 35, -1396, -1058, -1808, -1427, -1326]	1
Q92879	CUGBP Elav-like family member 1 OS=Homo sapiens GN=CELF1 PE=1 SV=2 - [CELF1_HUMAN]	AMHQAQTMEGCSSPMVVK	AQTMEGCSSPMVVKF	1	1	0.05	0.164170432537	Monopolar	False	204157328172	S178-p	[2.041573281723669]	AMHQAQTMEGCSSPMVVK_S12	0.5	T(7): 0.0; S(12): 50.0; S(13): 50.0	219197934322	N-Term(Dimethyl:2H(6)13C(2)); M2(Oxidation); M8(Oxidation); C11(Carbamidomethyl); S12(Phospho); M15(Oxidation); K18(Dimethyl:2H(6)13C(2))	No	Yes	No	No	No	No	No	[109, 436]	[-69, 258]	9
O95295	SNARE-associated protein Snapin OS=Homo sapiens GN=SNAPIN PE=1 SV=1 - [SNAPN_HUMAN]	AMLDSGIYPPGSPGK	SGIYPPGSPGK____	0	2	1.0	1.0	Monopolar	False	0.508994981658	S133-p	[0.531045532286919, 0.48694443102955437]	AMLDSGIYPPGSPGK_S12	1.0	S(5): 0.0; Y(8): 0.0; S(12): 100.0	164185759153	N-Term(Dimethyl:2H(6)13C(2)); S12(Phospho); K15(Dimethyl:2H(6)13C(2))	No	No	No	No	No	No	No	[]	[]	5
Q9Y6A5	Transforming acidic coiled-coil-containing protein 3 OS=Homo sapiens GN=TACC3 PE=1 SV=1 - [TACC3_HUMAN]	AMTLSPQEEVAAGQMASSSR	AGRAMTLSPQEEVAA	1	2	0.0975	0.225197547684	Monopolar	False	117292786946	S317-p	[2.048340378460856, 0.2975153604631725]	AMTLSPQEEVAAGQMASSSR_S5	0.999817339845	T(3): 0.0; S(5): 100.0; S(17): 0.0; S(18): 0.0; S(19): 0.0	21749646472	N-Term(Dimethyl); M2(Oxidation); S5(Phospho)	Yes	Yes	Yes	Yes	No	No	No	[]	[]	4
O15020	Spectrin beta chain, non-erythrocytic 2 OS=Homo sapiens GN=SPTBN2 PE=1 SV=3 - [SPTN2_HUMAN]	AMTMPPVSPVGAEGPVVLR	AMTMPPVSPVGAEGP	2	2	0.0025	0.0288321995465	Monopolar	True	112518061503	S2359-p	[1.1176521242501636, 1.1327091058107248]	AMTMPPVSPVGAEGPVVLR_S8	0.999999952509	T(3): 0.0; S(8): 100.0	201601042357	N-Term(Dimethyl); S8(Phospho)	Yes	Yes	No	No	Yes	No	No	[]	[]	9
Q8N3D4	EH domain-binding protein 1-like protein 1 OS=Homo sapiens GN=EHBP1L1 PE=1 SV=2 - [EH1L1_HUMAN]	ANEAGGQVGPEAPRPPETSPEMR	EAPRPPETSPEMRSS	0	1	1.0	1.0	Monopolar	False	-0.0596793446037	T284-p	[-0.059679344603717821]	ANEAGGQVGPEAPRPPETSPEMR_T18	0.988485464593	T(18): 98.8; S(19): 1.2	248511764889	N-Term(Dimethyl); T18(Phospho)	Yes	Yes	No	Yes	No	No	No	[]	[]	2
Q1KMD3	Heterogeneous nuclear ribonucleoprotein U-like protein 2 OS=Homo sapiens GN=HNRNPUL2 PE=1 SV=1 - [HNRL2_HUMAN]	ANFSLPEK	LEMKANFSLPEKCDY	1	1	0.05	0.164170432537	Bipolar	False	-173562049007	S597-p	[-1.7356204900700765]	ANFSLPEK_S4	1.0	S(4): 100.0	104149577513	N-Term(Dimethyl); S4(Phospho); K8(Dimethyl)	No	No	No	No	No	No	No	[624, 58, 342]	[27, -539, -255]	6
Q96QT6	PHD finger protein 12 OS=Homo sapiens GN=PHF12 PE=1 SV=2 - [PHF12_HUMAN]	ANGPHLYSSPTDSTDPR	ANGPHLYSSPTDSTD	0	1	1.0	1.0	Monopolar	False	0.506443448736	S554-p	[0.50644344873614644]	ANGPHLYSSPTDSTDPR_S8	0.488456968826	Y(7): 0.6; S(8): 48.8; S(9): 48.8; T(11): 0.6; S(13): 0.6; T(14): 0.6	192282719603	N-Term(Dimethyl); S8(Phospho)	No	No	No	No	No	No	No	[467, 603]	[-87, 49]	1
Q9ULH0	Kinase D-interacting substrate of 220 kDa OS=Homo sapiens GN=KIDINS220 PE=1 SV=3 - [KDIS_HUMAN]	ANLIELEDDSHSGK	LIELEDDSHSGKRGI	0	2	1.0	1.0	Monopolar	False	0.86585497459	S1621-p	[0.918914270545373, 0.81279567863537894]	ANLIELEDDSHSGK_S10	0.5	S(10): 50.0; S(12): 50.0	16637570056	N-Term(Dimethyl); S10(Phospho); K14(Dimethyl)	No	Yes	Yes	No	No	No	No	[]	[]	1
O75396	Vesicle-trafficking protein SEC22b OS=Homo sapiens GN=SEC22B PE=1 SV=4 - [SC22B_HUMAN]	ANNLSSLSK	DSKANNLSSLSKKYR	0	2	1.0	1.0	Monopolar	False	-0.215945378553	S174-p	[-0.32579909015184372, -0.1060916669532489]	ANNLSSLSK_S5	0.00943135581191	S(5): 0.9; S(6): 98.1; S(8): 0.9	106953117552	N-Term(Dimethyl); S5(Phospho); K9(Dimethyl)	No	No	Yes	Yes	No	No	Yes	[169, 82]	[-5, -92]	9
O75396	Vesicle-trafficking protein SEC22b OS=Homo sapiens GN=SEC22B PE=1 SV=4 - [SC22B_HUMAN]	ANNLSSLSK	SKANNLSSLSKKYRQ	1	2	0.0975	0.225197547684	Monopolar	False	124069170303	S175-p	[0.89232599695005987, 1.589057409105934]	ANNLSSLSK_S6	0.497863886518	S(5): 49.8; S(6): 49.8; S(8): 0.4	108562028685	N-Term(Dimethyl:2H(6)13C(2)); S6(Phospho); K9(Dimethyl:2H(6)13C(2))	No	Yes	Yes	Yes	No	No	No	[169, 82]	[-6, -93]	1
Q86UU0	B-cell CLL/lymphoma 9-like protein OS=Homo sapiens GN=BCL9L PE=1 SV=1 - [BCL9L_HUMAN]	ANQISPSNSSLK	GAKANQISPSNSSLK	1	1	0.05	0.164170432537	Monopolar	False	218916017336	S88-p	[2.1891601733568562]	ANQISPSNSSLK_S5	0.999999409851	S(5): 100.0; S(7): 0.0; S(9): 0.0; S(10): 0.0	139775541868	N-Term(Dimethyl:2H(6)13C(2)); S5(Phospho); K12(Dimethyl:2H(6)13C(2))	Yes	Yes	Yes	Yes	No	No	No	[522, 1344]	[434, 1256]	9
Q6A1A2	Putative 3-phosphoinositide-dependent protein kinase 2 OS=Homo sapiens GN=PDPK2P PE=5 SV=1 - [PDPK2_HUMAN]	ANSFVGTAQYVSPELLTEK	SKQARANSFVGTAQY	0	2	1.0	1.0	Monopolar	False	0.0927306416645		[-0.020276745956943953, 0.20573802928603052]	ANSFVGTAQYVSPELLTEK_S3	1.0	S(3): 100.0; T(7): 0.0; Y(10): 0.0; S(12): 0.0; T(17): 0.0	220617363157	N-Term(Dimethyl:2H(6)13C(2)); S3(Phospho); K19(Dimethyl:2H(6)13C(2))	Yes	Yes	Yes	Yes	No	No	No	[]	[]	9
Q92766	Ras-responsive element-binding protein 1 OS=Homo sapiens GN=RREB1 PE=1 SV=3 - [RREB1_HUMAN]	ANSGGVDLDSSGEFASIEK	RSRPRANSGGVDLDS	1	1	0.05	0.164170432537	Monopolar	False	241114345631	S1167-p	[2.4111434563112759]	ANSGGVDLDSSGEFASIEK_S3	1.0	S(3): 100.0; S(10): 0.0; S(11): 0.0; S(16): 0.0	201890471067	N-Term(Dimethyl); S3(Phospho); K19(Dimethyl)	Yes	Yes	Yes	Yes	No	No	No	[615, 885, 203, 551, 857, 913, 171]	[-552, -282, -964, -616, -310, -254, -996]	6
Q13009	T-lymphoma invasion and metastasis-inducing protein 1 OS=Homo sapiens GN=TIAM1 PE=1 SV=2 - [TIAM1_HUMAN]	ANSLGDLYAQK	STCQRANSLGDLYAQ	0	1	1.0	1.0	Monopolar	False	-0.357712493199	S231-p	[-0.35771249319867104]	ANSLGDLYAQK_S3	1.0	S(3): 100.0; Y(8): 0.0	131563273802	N-Term(Dimethyl); S3(Phospho); K11(Dimethyl)	No	No	No	No	No	No	No	[]	[]	9
Q9UFC0	Leucine-rich repeat and WD repeat-containing protein 1 OS=Homo sapiens GN=LRWD1 PE=1 SV=2 - [LRWD1_HUMAN]	ANSPEKPPEAGAAHKPR	TQVQKANSPEKPPEA	0	1	1.0	1.0	Monopolar	False	0.0912929048262	S212-p	[0.091292904826227095]	ANSPEKPPEAGAAHKPR_S3	1.0	S(3): 100.0	19209675024	N-Term(Dimethyl); S3(Phospho); K6(Dimethyl); K15(Dimethyl)	Yes	Yes	Yes	Yes	No	Yes	No	[]	[]	1
Q9Y2H0	Disks large-associated protein 4 OS=Homo sapiens GN=DLGAP4 PE=1 SV=3 - [DLGP4_HUMAN]	ANSWQLVETPEK	NSWQLVETPEKRKEE	1	2	0.0975	0.225197547684	Monopolar	False	0.379016859372	T915-p	[-0.29574245686907696, 1.0537761756125121]	ANSWQLVETPEK_T9	1.0	S(3): 0.0; T(9): 100.0	155382670775	N-Term(Dimethyl:2H(6)13C(2)); T9(Phospho); K12(Dimethyl:2H(6)13C(2))	Yes	Yes	No	No	No	No	No	[]	[]	9
Q9H8V3	Protein ECT2 OS=Homo sapiens GN=ECT2 PE=1 SV=4 - [ECT2_HUMAN]	ANTPELKK	YLYEKANTPELKKSV	0	2	1.0	1.0	Monopolar	False	0.843309600387	T359-p	[0.8107307751555958, 0.87588842561929658]	ANTPELKK_T3	1.0	T(3): 100.0	108870182982	N-Term(Dimethyl:2H(6)13C(2)); T3(Phospho); K7(Dimethyl:2H(6)13C(2)); K8(Dimethyl:2H(6)13C(2))	No	Yes	Yes	No	No	No	No	[563, 83, 89, 93, 25, 611]	[204, -276, -270, -266, -334, 252]	9
Q9H8V3	Protein ECT2 OS=Homo sapiens GN=ECT2 PE=1 SV=4 - [ECT2_HUMAN]	ANTPELK	YLYEKANTPELKKSV	2	2	0.0025	0.0288321995465	Monopolar	True	113108184095	T359-p	[1.2157417407131601, 1.0464219411951632]	ANTPELK_T3	1.0	T(3): 100.0	908448778058	N-Term(Dimethyl); T3(Phospho); K7(Dimethyl)	No	Yes	Yes	No	No	No	No	[563, 83, 89, 93, 25, 611]	[204, -276, -270, -266, -334, 252]	9
Q6P0N0	Mis18-binding protein 1 OS=Homo sapiens GN=MIS18BP1 PE=1 SV=1 - [M18BP_HUMAN]	ANYESPGK	KNKANYESPGKIFLR	0	1	1.0	1.0	Monopolar	False	0.668223361635	S110-p	[0.66822336163472729]	ANYESPGK_S5	0.99993102282	Y(3): 0.0; S(5): 100.0	100143498411	N-Term(Dimethyl); S5(Phospho); K8(Dimethyl)	Yes	No	No	Yes	Yes	No	No	[688, 742, 753, 899, 1079, 647, 727, 956, 983, 47, 65, 113, 126, 157, 171, 201, 203, 211, 262, 379, 506, 639, 707, 797, 840, 883, 1108, 711, 60]	[578, 632, 643, 789, 969, 537, 617, 846, 873, -63, -45, 3, 16, 47, 61, 91, 93, 101, 152, 269, 396, 529, 597, 687, 730, 773, 998, 601, -50]	8
Q8N3V7	Synaptopodin OS=Homo sapiens GN=SYNPO PE=1 SV=2 - [SYNPO_HUMAN]	APAPQPPSLPDRSPRPQR	PPSLPDRSPRPQRHI	0	1	1.0	1.0	Monopolar	False	0.718896832062	S525-p	[0.71889683206228028]	APAPQPPSLPDRSPRPQR_S13	0.999999986719	S(8): 0.0; S(13): 100.0	208309609003	N-Term(Dimethyl:2H(6)13C(2)); S13(Phospho)	Yes	No	Yes	Yes	No	No	No	[]	[]	9
Q03468	DNA excision repair protein ERCC-6 OS=Homo sapiens GN=ERCC6 PE=1 SV=1 - [ERCC6_HUMAN]	APAPVTPPAPVQNK	RKAPAPVTPPAPVQN	2	2	0.0025	0.0288321995465	Monopolar	True	146530234193	T303-p	[1.9210750463017483, 1.0095296375651348]	APAPVTPPAPVQNK_T6	1.0	T(6): 100.0	152279989987	N-Term(Dimethyl); T6(Phospho); K14(Dimethyl)	No	No	No	No	No	No	No	[262]	[-41]	1
Q6ZN55	Zinc finger protein 574 OS=Homo sapiens GN=ZNF574 PE=1 SV=2 - [ZN574_HUMAN]	APAPVVLGSPVVLGPPVGQAR	PAPVVLGSPVVLGPP	2	2	0.0025	0.0288321995465	Monopolar	True	174531244635	S164-p	[1.0256996551024256, 2.4649252375888739]	APAPVVLGSPVVLGPPVGQAR_S9	1.0	S(9): 100.0	208915628414	N-Term(Dimethyl); S9(Phospho)	Yes	Yes	Yes	No	Yes	No	No	[477]	[313]	4
P53814	Smoothelin OS=Homo sapiens GN=SMTN PE=1 SV=7 - [SMTN_HUMAN]	APEGRSPLSAEELMTIEDEGVLDK	PEGRSPLSAEELMTI	1	1	0.05	0.164170432537	Bipolar	False	-102353028866	S579-p	[-1.0235302886632982]	APEGRSPLSAEELMTIEDEGVLDK_S9	0.499999950888	S(6): 50.0; S(9): 50.0; T(15): 0.0	272229910641	N-Term(Dimethyl); S9(Phospho); K24(Dimethyl)	No	No	No	No	No	No	No	[668, 746, 765]	[89, 167, 186]	9
Q9UN79	Transcription factor SOX-13 OS=Homo sapiens GN=SOX13 PE=1 SV=3 - [SOX13_HUMAN]	APELPNTSSSPSLK	KAPELPNTSSSPSLK	0	1	1.0	1.0	Monopolar	False	-0.245189517379	T307-p	[-0.24518951737938044]	APELPNTSSSPSLK_T7	0.999554813959	T(7): 100.0; S(8): 0.0; S(9): 0.0; S(10): 0.0; S(12): 0.0	157987553587	N-Term(Dimethyl:2H(6)13C(2)); T7(Phospho); K14(Dimethyl:2H(6)13C(2))	No	Yes	No	Yes	No	No	No	[139, 514]	[-168, 207]	1
Q9UBU7	Protein DBF4 homolog A OS=Homo sapiens GN=DBF4 PE=1 SV=1 - [DBF4A_HUMAN]	APFHTPPEEPNECDFK	QAKAPFHTPPEEPNE	1	1	0.05	0.164170432537	Monopolar	False	110562229147	T553-p	[1.1056222914702791]	APFHTPPEEPNECDFK_T5	1.0	T(5): 100.0	206693918209	N-Term(Dimethyl:2H(6)13C(2)); T5(Phospho); C13(Carbamidomethyl); K16(Dimethyl:2H(6)13C(2))	No	No	No	Yes	No	No	No	[21, 408, 579]	[-532, -145, 26]	1
Q15746	Myosin light chain kinase, smooth muscle OS=Homo sapiens GN=MYLK PE=1 SV=4 - [MYLK_HUMAN]	APGLGVLSPSGEER	APGLGVLSPSGEERK	2	2	0.0025	0.0288321995465	Monopolar	True	118117173473	S365-p	[1.0894778815549091, 1.2728655879023334]	APGLGVLSPSGEER_S8	0.99992060787	S(8): 100.0; S(10): 0.0	148475236692	N-Term(Dimethyl:2H(6)13C(2)); S8(Phospho)	No	No	No	Yes	No	No	No	[]	[]	1
Q9H9J4	Ubiquitin carboxyl-terminal hydrolase 42 OS=Homo sapiens GN=USP42 PE=1 SV=3 - [UBP42_HUMAN]	APGPSPAK	APKAPGPSPAKEKIG	1	1	0.05	0.164170432537	Bipolar	False	-157015829462	S936-p	[-1.5701582946216945]	APGPSPAK_S5	1.0	S(5): 100.0	876517015362	N-Term(Dimethyl:2H(6)13C(2)); S5(Phospho); K8(Dimethyl:2H(6)13C(2))	No	No	No	No	No	No	No	[]	[]	4
Q9NQX5	Neural proliferation differentiation and control protein 1 OS=Homo sapiens GN=NPDC1 PE=1 SV=2 - [NPDC1_HUMAN]	APGSPAAPR	ATAKAPGSPAAPRIS	0	1	1.0	1.0	Monopolar	False	-0.33483713259	S229-p	[-0.3348371325897139]	APGSPAAPR_S4	1.0	S(4): 100.0	931439683819	N-Term(Dimethyl); S4(Phospho)	No	Yes	No	Yes	No	No	No	[]	[]	8
Q06265	Exosome complex component RRP45 OS=Homo sapiens GN=EXOSC9 PE=1 SV=3 - [EXOS9_HUMAN]	APIDTSDVEEK	EKAPIDTSDVEEKAE	2	2	0.0025	0.0288321995465	Bipolar	True	-103103274282	S306-p	[-1.0606872991987459, -1.0013781864329396]	APIDTSDVEEK_S6	0.999932145957	T(5): 0.0; S(6): 100.0	135569169798	N-Term(Dimethyl:2H(6)13C(2)); S6(Phospho); K11(Dimethyl:2H(6)13C(2))	Yes	Yes	Yes	Yes	Yes	No	No	[297, 419, 274]	[-9, 113, -32]	1
Q09666	Neuroblast differentiation-associated protein AHNAK OS=Homo sapiens GN=AHNAK PE=1 SV=2 - [AHNK_HUMAN]	APKISMPDVDLHLK	HFKAPKISMPDVDLH	1	1	0.05	0.164170432537	Monopolar	False	449731094508	S1654-p	[4.4973109450789037]	APKISMPDVDLHLK_S5	1.0	S(5): 100.0	175205032711	N-Term(Dimethyl:2H(6)13C(2)); K3(Dimethyl:2H(6)13C(2)); S5(Phospho); K14(Dimethyl:2H(6)13C(2))	No	No	No	No	No	No	No	[134, 712, 891, 961, 5623, 1405, 721, 807, 833, 942, 970, 976, 1210, 1360, 2132, 2257, 3036, 814]	[-1520, -942, -763, -693, 3969, -249, -933, -847, -821, -712, -684, -678, -444, -294, 478, 603, 1382, -840]	9
P41252	Isoleucine--tRNA ligase, cytoplasmic OS=Homo sapiens GN=IARS PE=1 SV=2 - [SYIC_HUMAN]	APLKPYPVSPSDK	PLKPYPVSPSDKVLI	1	2	0.0975	0.225197547684	Monopolar	False	0.861647572567	S1047-p	[0.72852840817496578, 0.9947667369591878]	APLKPYPVSPSDK_S9	0.999948389011	Y(6): 0.0; S(9): 100.0; S(11): 0.0	156282414427	N-Term(Dimethyl); K4(Dimethyl); S9(Phospho); K13(Dimethyl)	Yes	Yes	Yes	Yes	Yes	No	No	[]	[]	1
O75369	Filamin-B OS=Homo sapiens GN=FLNB PE=1 SV=2 - [FLNB_HUMAN]	APLNVQFNSPLPGDAVK	PLNVQFNSPLPGDAV	1	1	0.05	0.164170432537	Monopolar	False	240237811012	S886-p	[2.402378110119578]	APLNVQFNSPLPGDAVK_S9	1.0	S(9): 100.0	191906412106	N-Term(Dimethyl:2H(6)13C(2)); S9(Phospho); K17(Dimethyl:2H(6)13C(2))	Yes	Yes	Yes	Yes	No	No	No	[]	[]	9
O14579	Coatomer subunit epsilon OS=Homo sapiens GN=COPE PE=1 SV=3 - [COPE_HUMAN]	APPAPGPASGGSGEVDELFDVK	PPAPGPASGGSGEVD	1	1	0.05	0.164170432537	Monopolar	False	123950079939	S10-p	[1.2395007993930727]	APPAPGPASGGSGEVDELFDVK_S9	0.999571786189	S(9): 100.0; S(12): 0.0	22491326025	N-Term(Dimethyl:2H(6)13C(2)); S9(Phospho); K22(Dimethyl:2H(6)13C(2))	No	No	No	No	No	No	No	[]	[]	2
Q9Y2U8	Inner nuclear membrane protein Man1 OS=Homo sapiens GN=LEMD3 PE=1 SV=2 - [MAN1_HUMAN]	APPAPLAASEVTNSNSAER	AASEVTNSNSAERRK	0	1	1.0	1.0	Monopolar	False	-0.137816947116	S185-p	[-0.13781694711612558]	APPAPLAASEVTNSNSAER_S14	0.499999980087	S(9): 0.0; T(12): 0.0; S(14): 50.0; S(16): 50.0	198992776852	N-Term(Dimethyl); S14(Phospho)	Yes	Yes	Yes	Yes	No	No	Yes	[711]	[526]	1
Q9Y2U8	Inner nuclear membrane protein Man1 OS=Homo sapiens GN=LEMD3 PE=1 SV=2 - [MAN1_HUMAN]	APPAPLAASEVTNSNSAER	SEVTNSNSAERRKPH	0	1	1.0	1.0	Monopolar	False	0.822916233992	S187-p	[0.8229162339921996]	APPAPLAASEVTNSNSAER_S16	0.499999982086	S(9): 0.0; T(12): 0.0; S(14): 50.0; S(16): 50.0	199797269039	N-Term(Dimethyl:2H(6)13C(2)); S16(Phospho)	Yes	Yes	Yes	Yes	No	No	Yes	[711]	[524]	4
Q9Y4B5	Microtubule cross-linking factor 1 OS=Homo sapiens GN=MTCL1 PE=1 SV=5 - [MTCL1_HUMAN]	APPSPGSLAAPGR	LAGKAPPSPGSLAAP	0	1	1.0	1.0	Monopolar	False	0.15609279646	S87-p	[0.15609279646043417]	APPSPGSLAAPGR_S4	0.99987040823	S(4): 100.0; S(7): 0.0	12856287097	N-Term(Dimethyl); S4(Phospho)	No	No	Yes	Yes	Yes	No	No	[]	[]	8
Q8IYB3	Serine/arginine repetitive matrix protein 1 OS=Homo sapiens GN=SRRM1 PE=1 SV=2 - [SRRM1_HUMAN]	APQTSSSPPPVRR	RPRAPQTSSSPPPVR	0	1	1.0	1.0	Monopolar	False	-0.97055130468	S694-p	[-0.97055130468016415]	APQTSSSPPPVRR_S5	0.25	T(4): 25.0; S(5): 25.0; S(6): 25.0; S(7): 25.0	149577893429	N-Term(Dimethyl:2H(6)13C(2)); S5(Phospho)	Yes	Yes	Yes	Yes	Yes	No	No	[231, 249, 459, 127]	[-463, -445, -235, -567]	5
Q8IYB3	Serine/arginine repetitive matrix protein 1 OS=Homo sapiens GN=SRRM1 PE=1 SV=2 - [SRRM1_HUMAN]	APQTSSSPPPVRR	RAPQTSSSPPPVRRG	1	1	0.05	0.164170432537	Bipolar	False	-116434990136	S696-p	[-1.164349901358475]	APQTSSSPPPVRR_S7	0.25	T(4): 25.0; S(5): 25.0; S(6): 25.0; S(7): 25.0	148773685055	N-Term(Dimethyl); S7(Phospho)	Yes	Yes	Yes	Yes	Yes	No	No	[231, 249, 459, 127]	[-465, -447, -237, -569]	9
Q8IYB3	Serine/arginine repetitive matrix protein 1 OS=Homo sapiens GN=SRRM1 PE=1 SV=2 - [SRRM1_HUMAN]	APQTSSSPPPVR	PRAPQTSSSPPPVRR	0	2	1.0	1.0	Monopolar	False	-0.510493344931	S695-p	[-0.7327087489734565, -0.28827794088905911]	APQTSSSPPPVR_S6	0.498190095759	T(4): 0.0; S(5): 0.4; S(6): 49.8; S(7): 49.8	133163505735	N-Term(Dimethyl); S6(Phospho)	Yes	Yes	Yes	Yes	Yes	No	No	[231, 249, 459, 127]	[-464, -446, -236, -568]	9
P49006	MARCKS-related protein OS=Homo sapiens GN=MARCKSL1 PE=1 SV=2 - [MRP_HUMAN]	APRGDVTAEEAAGASPAK	AEEAAGASPAKANGQ	2	2	0.0025	0.0288321995465	Monopolar	True	145272788247	S22-p	[1.4829476038048783, 1.4225081611417998]	APRGDVTAEEAAGASPAK_S15	1.0	T(7): 0.0; S(15): 100.0	184996213131	N-Term(Dimethyl:2H(6)13C(2)); S15(Phospho); K18(Dimethyl:2H(6)13C(2))	Yes	Yes	Yes	Yes	No	Yes	No	[]	[]	2
O15014	Zinc finger protein 609 OS=Homo sapiens GN=ZNF609 PE=1 SV=2 - [ZN609_HUMAN]	APSLTDLVK	PTLTKAPSLTDLVKS	1	1	0.05	0.164170432537	Bipolar	False	-230822620005	S1055-p	[-2.3082262000514033]	APSLTDLVK_S3	0.5	S(3): 50.0; T(5): 50.0	109566179075	N-Term(Dimethyl:2H(6)13C(2)); S3(Phospho); K9(Dimethyl:2H(6)13C(2))	Yes	No	No	Yes	No	No	No	[789, 1115, 1153, 1037]	[-266, 60, 98, -18]	9
Q99650	Oncostatin-M-specific receptor subunit beta OS=Homo sapiens GN=OSMR PE=1 SV=1 - [OSMR_HUMAN]	APSMLGLMTSPENVLK	SMLGLMTSPENVLKA	1	1	0.05	0.164170432537	Bipolar	False	-116879363967	S889-p	[-1.168793639670531]	APSMLGLMTSPENVLK_S10	0.5	S(3): 0.0; T(9): 50.0; S(10): 50.0	184000541868	N-Term(Dimethyl:2H(6)13C(2)); S10(Phospho); K16(Dimethyl:2H(6)13C(2))	Yes	Yes	No	No	No	No	No	[]	[]	5
Q99650	Oncostatin-M-specific receptor subunit beta OS=Homo sapiens GN=OSMR PE=1 SV=1 - [OSMR_HUMAN]	APSMLGLMTSPENVLK	PSMLGLMTSPENVLK	1	1	0.05	0.164170432537	Bipolar	False	-135739317527	T888-p	[-1.3573931752690953]	APSMLGLMTSPENVLK_T9	0.5	S(3): 0.0; T(9): 50.0; S(10): 50.0	182391057005	N-Term(Dimethyl); T9(Phospho); K16(Dimethyl)	No	No	No	No	No	No	No	[]	[]	5
P52594	Arf-GAP domain and FG repeat-containing protein 1 OS=Homo sapiens GN=AGFG1 PE=1 SV=2 - [AGFG1_HUMAN]	APVGSVVSVPSQSSASSDK	APVGSVVSVPSQSSA	1	1	0.05	0.164170432537	Monopolar	False	256154354206	S362-p	[2.5615435420604111]	APVGSVVSVPSQSSASSDK_S8	0.999999963496	S(5): 0.0; S(8): 100.0; S(11): 0.0; S(13): 0.0; S(14): 0.0; S(16): 0.0; S(17): 0.0	19249358386	N-Term(Dimethyl); S8(Phospho); K19(Dimethyl)	No	No	No	No	No	No	No	[]	[]	9
Q5T5Y3	Calmodulin-regulated spectrin-associated protein 1 OS=Homo sapiens GN=CAMSAP1 PE=1 SV=2 - [CAMP1_HUMAN]	APVHFVEPLSPTGVAGHRK	VHFVEPLSPTGVAGH	1	1	0.05	0.164170432537	Monopolar	False	115038288948	S1080-p	[1.150382889484334]	APVHFVEPLSPTGVAGHRK_S10	0.999989062111	S(10): 100.0; T(12): 0.0	215120815058	N-Term(Dimethyl:2H(6)13C(2)); S10(Phospho); K19(Dimethyl:2H(6)13C(2))	No	Yes	Yes	Yes	No	No	No	[]	[]	9
Q5T5Y3	Calmodulin-regulated spectrin-associated protein 1 OS=Homo sapiens GN=CAMSAP1 PE=1 SV=2 - [CAMP1_HUMAN]	APVHFVEPLSPTGVAGHR	VHFVEPLSPTGVAGH	1	1	0.05	0.164170432537	Monopolar	False	107538097975	S1080-p	[1.0753809797483453]	APVHFVEPLSPTGVAGHR_S10	0.999842262128	S(10): 100.0; T(12): 0.0	197898355465	N-Term(Dimethyl); S10(Phospho)	No	Yes	Yes	Yes	No	No	No	[]	[]	9
Q9UJZ1	Stomatin-like protein 2, mitochondrial OS=Homo sapiens GN=STOML2 PE=1 SV=1 - [STML2_HUMAN]	APVPGTPDSLSSGSSR	TKAPVPGTPDSLSSG	0	2	1.0	1.0	Monopolar	False	0.0577513827957	T327-p	[-0.34618028950183888, 0.46168305509321861]	APVPGTPDSLSSGSSR_T6	0.999998312451	T(6): 100.0; S(9): 0.0; S(11): 0.0; S(12): 0.0; S(14): 0.0; S(15): 0.0	163078959837	N-Term(Dimethyl:2H(6)13C(2)); T6(Phospho)	No	No	No	Yes	Yes	No	No	[252]	[-75]	1
Q14980	Nuclear mitotic apparatus protein 1 OS=Homo sapiens GN=NUMA1 PE=1 SV=2 - [NUMA1_HUMAN]	APVPSTCSSTFPEELSPPSHQAK	STFPEELSPPSHQAK	0	2	1.0	1.0	Monopolar	False	0.510684744792	S169-p	[0.5978525142638024, 0.4235169753193209]	APVPSTCSSTFPEELSPPSHQAK_S16	0.999999999999	S(5): 0.0; T(6): 0.0; S(8): 0.0; S(9): 0.0; T(10): 0.0; S(16): 100.0; S(19): 0.0	259019052487	N-Term(Dimethyl); C7(Carbamidomethyl); S16(Phospho); K23(Dimethyl)	Yes	Yes	Yes	Yes	Yes	No	No	[1766, 276, 1822, 2033, 2058]	[1597, 107, 1653, 1864, 1889]	9
Q13200	26S proteasome non-ATPase regulatory subunit 2 OS=Homo sapiens GN=PSMD2 PE=1 SV=3 - [PSMD2_HUMAN]	APVQPQQSPAAAPGGTDEKPSGK	APVQPQQSPAAAPGG	0	2	1.0	1.0	Monopolar	False	0.597125963735	S16-p	[0.6109699409298287, 0.5832819865406653]	APVQPQQSPAAAPGGTDEKPSGK_S8	1.0	S(8): 100.0; T(16): 0.0; S(21): 0.0	240630209713	N-Term(Dimethyl:2H(6)13C(2)); S8(Phospho); K19(Dimethyl:2H(6)13C(2)); K23(Dimethyl:2H(6)13C(2))	Yes	Yes	Yes	Yes	Yes	No	No	[]	[]	1
Q96JH7	Deubiquitinating protein VCIP135 OS=Homo sapiens GN=VCPIP1 PE=1 SV=2 - [VCIP1_HUMAN]	APYSPTTSK	TPTKAPYSPTTSKEK	1	1	0.05	0.164170432537	Monopolar	False	19077077025	S768-p	[1.9077077025032323]	APYSPTTSK_S4	0.49402778615	Y(3): 0.6; S(4): 49.4; T(6): 49.4; T(7): 0.6; S(8): 0.0	108750786009	N-Term(Dimethyl); S4(Phospho); K9(Dimethyl)	No	No	Yes	Yes	No	No	No	[]	[]	5
P47914	60S ribosomal protein L29 OS=Homo sapiens GN=RPL29 PE=1 SV=2 - [RL29_HUMAN]	AQAAAPASVPAQAPK	AQAAAPASVPAQAPK	2	2	0.0025	0.0288321995465	Bipolar	True	-187159158999	S142-p	[-2.0847815189887817, -1.6584016609950034]	AQAAAPASVPAQAPK_S8	1.0	S(8): 100.0	152986906614	N-Term(Dimethyl:2H(6)13C(2)); S8(Phospho); K15(Dimethyl:2H(6)13C(2))	No	Yes	Yes	Yes	Yes	No	No	[149]	[7]	3
Q7Z2K6	Endoplasmic reticulum metallopeptidase 1 OS=Homo sapiens GN=ERMP1 PE=1 SV=2 - [ERMP1_HUMAN]	AQEPLVDGCSGGGR	EPLVDGCSGGGRTRK	0	2	1.0	1.0	Monopolar	False	0.3564680372	S44-p	[0.39160664433555703, 0.32132943006404957]	AQEPLVDGCSGGGR_S10	1.0	S(10): 100.0	15186780261	N-Term(Dimethyl:2H(6)13C(2)); C9(Carbamidomethyl); S10(Phospho)	No	No	No	Yes	No	No	No	[]	[]	1
Q9HBL0	Tensin-1 OS=Homo sapiens GN=TNS1 PE=1 SV=2 - [TENS1_HUMAN]	AQFSVAGVHTVPGSPQAR	GVHTVPGSPQARHRT	0	2	1.0	1.0	Monopolar	False	0.168588979125	S1177-p	[0.15804727090966819, 0.17913068734128146]	AQFSVAGVHTVPGSPQAR_S14	0.999998396357	S(4): 0.0; T(10): 0.0; S(14): 100.0	192498674192	N-Term(Dimethyl:2H(6)13C(2)); S14(Phospho)	Yes	Yes	Yes	Yes	No	No	No	[]	[]	9
O94979	Protein transport protein Sec31A OS=Homo sapiens GN=SEC31A PE=1 SV=3 - [SC31A_HUMAN]	AQGEPVAGHESPKIPYEK	EPVAGHESPKIPYEK	0	2	1.0	1.0	Monopolar	False	0.380684761665	S799-p	[0.222530889950611, 0.5388386333793679]	AQGEPVAGHESPKIPYEK_S11	0.99999999862	S(11): 100.0; Y(16): 0.0	21251683691	N-Term(Dimethyl:2H(6)13C(2)); S11(Phospho); K13(Dimethyl:2H(6)13C(2)); K18(Dimethyl:2H(6)13C(2))	Yes	Yes	Yes	Yes	Yes	No	No	[]	[]	9
P40123	Adenylyl cyclase-associated protein 2 OS=Homo sapiens GN=CAP2 PE=1 SV=1 - [CAP2_HUMAN]	AQGGQTQSPTK	AQGGQTQSPTKSHTP	1	1	0.05	0.164170432537	Monopolar	False	284049709352	S301-p	[2.8404970935212561]	AQGGQTQSPTK_S8	0.990728920993	T(6): 0.0; S(8): 99.1; T(10): 0.9	125467326536	N-Term(Dimethyl:2H(6)13C(2)); S8(Phospho); K11(Dimethyl:2H(6)13C(2))	No	No	No	No	No	No	No	[]	[]	9
Q86U86	Protein polybromo-1 OS=Homo sapiens GN=PBRM1 PE=1 SV=1 - [PB1_HUMAN]	AQHPDYSFGELSR	KAQHPDYSFGELSRL	1	1	0.05	0.164170432537	Monopolar	False	138135275171	S1405-p	[1.3813527517130648]	AQHPDYSFGELSR_S7	0.497824169833	Y(6): 49.8; S(7): 49.8; S(12): 0.4	161468620482	N-Term(Dimethyl); S7(Phospho)	Yes	Yes	Yes	Yes	No	No	Yes	[1293, 1398, 425, 638, 653, 1308, 1642, 1654, 1656, 1299]	[-112, -7, -980, -767, -752, -97, 237, 249, 251, -106]	9
Q9Y520	Protein PRRC2C OS=Homo sapiens GN=PRRC2C PE=1 SV=4 - [PRC2C_HUMAN]	AQKLPDLSPVENK	AQKLPDLSPVENKEH	1	2	0.0975	0.225197547684	Monopolar	False	133485598723	S2105-p	[0.90208452986651377, 1.7676274445849225]	AQKLPDLSPVENK_S8	1.0	S(8): 100.0	160285026732	N-Term(Dimethyl); K3(Dimethyl); S8(Phospho); K13(Dimethyl)	Yes	Yes	Yes	Yes	Yes	No	No	[1133, 2890]	[-972, 785]	9
Q15149	Plectin OS=Homo sapiens GN=PLEC PE=1 SV=3 - [PLEC_HUMAN]	AQLEPVASPAKKPK	AQLEPVASPAKKPKV	1	1	0.05	0.164170432537	Monopolar	False	106051753606	S1435-p	[1.0605175360581964]	AQLEPVASPAKKPK_S8	1.0	S(8): 100.0	165595181637	N-Term(Dimethyl); S8(Phospho); K11(Dimethyl); K12(Dimethyl); K14(Dimethyl)	Yes	Yes	Yes	Yes	Yes	Yes	No	[1210, 708]	[-225, -727]	9
Q15149	Plectin OS=Homo sapiens GN=PLEC PE=1 SV=3 - [PLEC_HUMAN]	AQLEPVASPAK	AQLEPVASPAKKPKV	0	2	1.0	1.0	Monopolar	False	0.584528603549	S1435-p	[0.45113841007517813, 0.7179187970228005]	AQLEPVASPAK_S8	1.0	S(8): 100.0	12466455554	N-Term(Dimethyl); S8(Phospho); K11(Dimethyl)	Yes	Yes	Yes	Yes	Yes	Yes	No	[1210, 708]	[-225, -727]	9
Q69YQ0	Cytospin-A OS=Homo sapiens GN=SPECC1L PE=1 SV=2 - [CYTSA_HUMAN]	AQLGINEDHSEGDEK	LGINEDHSEGDEKSE	1	1	0.05	0.164170432537	Monopolar	False	110336219598	S220-p	[1.1033621959755888]	AQLGINEDHSEGDEK_S10	1.0	S(10): 100.0	179385954466	N-Term(Dimethyl:2H(6)13C(2)); S10(Phospho); K15(Dimethyl:2H(6)13C(2))	No	Yes	No	No	No	No	No	[]	[]	1
O75376	Nuclear receptor corepressor 1 OS=Homo sapiens GN=NCOR1 PE=1 SV=2 - [NCOR1_HUMAN]	AQLSPGIYDDTSAR	EAPKAQLSPGIYDDT	0	2	1.0	1.0	Monopolar	False	0.297346482556	S1472-p	[0.44665330693949745, 0.14803965817276954]	AQLSPGIYDDTSAR_S4	1.0	S(4): 100.0; Y(8): 0.0; T(11): 0.0; S(12): 0.0	16097639636	N-Term(Dimethyl:2H(6)13C(2)); S4(Phospho)	Yes	Yes	Yes	Yes	Yes	No	Yes	[1106, 1869, 1207, 1215, 1226, 1319, 1400, 1412, 1434, 1439, 1518, 1998, 1184, 1843, 2197]	[-366, 397, -265, -257, -246, -153, -72, -60, -38, -33, 46, 526, -288, 371, 725]	9
Q8N137	Centrobin OS=Homo sapiens GN=CNTROB PE=1 SV=1 - [CNTRB_HUMAN]	AQLYLPSTSPPHEGLDGFAQELSR	AQLYLPSTSPPHEGL	0	2	1.0	1.0	Monopolar	False	-0.0467445974953	T61-p	[-0.19777214282892697, 0.10428294783834163]	AQLYLPSTSPPHEGLDGFAQELSR_T8	0.494677766547	Y(4): 0.0; S(7): 49.5; T(8): 49.5; S(9): 1.1; S(23): 0.0	27213077734	N-Term(Dimethyl); T8(Phospho)	No	No	No	No	Yes	No	No	[]	[]	1
Q96PN7	Transcriptional-regulating factor 1 OS=Homo sapiens GN=TRERF1 PE=1 SV=1 - [TREF1_HUMAN]	AQPGSPESSGQPK	DGRAQPGSPESSGQP	0	1	1.0	1.0	Monopolar	False	-0.595189856896	S491-p	[-0.59518985689638271]	AQPGSPESSGQPK_S5	0.999999197242	S(5): 100.0; S(8): 0.0; S(9): 0.0	140563505735	N-Term(Dimethyl); S5(Phospho); K13(Dimethyl)	No	No	Yes	No	No	No	No	[72, 509, 522, 544, 640]	[-419, 18, 31, 53, 149]	9
Q969S3	Zinc finger protein 622 OS=Homo sapiens GN=ZNF622 PE=1 SV=1 - [ZN622_HUMAN]	AQPSMSPK	IKAQPSMSPKKAPPA	1	2	0.0975	0.225197547684	Monopolar	False	0.801537438051	S143-p	[0.6216442558711658, 0.9814306202302996]	AQPSMSPK_S6	0.999905437392	S(4): 0.0; S(6): 100.0	997535875225	N-Term(Dimethyl:2H(6)13C(2)); S6(Phospho); K8(Dimethyl:2H(6)13C(2))	No	No	Yes	No	Yes	Yes	No	[105]	[-38]	9
O15027	Protein transport protein Sec16A OS=Homo sapiens GN=SEC16A PE=1 SV=3 - [SC16A_HUMAN]	AQQELVPPQQQASPPQLPK	VPPQQQASPPQLPKA	0	2	1.0	1.0	Monopolar	False	0.157803711024	S891-p	[0.068178498267601806, 0.24742892377962766]	AQQELVPPQQQASPPQLPK_S13	1.0	S(13): 100.0	222014554195	N-Term(Dimethyl); S13(Phospho); K19(Dimethyl)	Yes	Yes	Yes	Yes	No	No	No	[]	[]	9
Q9NTI5	Sister chromatid cohesion protein PDS5 homolog B OS=Homo sapiens GN=PDS5B PE=1 SV=1 - [PDS5B_HUMAN]	AQQRAESPESSAIESTQSTPQK	QRAESPESSAIESTQ	0	1	1.0	1.0	Monopolar	False	-0.382139457904	S1361-p	[-0.38213945790375292]	AQQRAESPESSAIESTQSTPQK_S10	0.0217794906391	S(7): 95.6; S(10): 2.2; S(11): 2.2; S(15): 0.0; T(16): 0.0; S(18): 0.0; T(19): 0.0	251225955563	N-Term(Dimethyl:2H(6)13C(2)); S10(Phospho); K22(Dimethyl:2H(6)13C(2))	No	No	No	No	No	No	No	[]	[]	1
Q9NTI5	Sister chromatid cohesion protein PDS5 homolog B OS=Homo sapiens GN=PDS5B PE=1 SV=1 - [PDS5B_HUMAN]	AQQRAESPESSAIESTQSTPQK	RAQQRAESPESSAIE	1	2	0.0975	0.225197547684	Monopolar	False	0.558862742029	S1358-p	[1.1762753799123844, -0.058549895854610123]	AQQRAESPESSAIESTQSTPQK_S7	0.999996126863	S(7): 100.0; S(10): 0.0; S(11): 0.0; S(15): 0.0; T(16): 0.0; S(18): 0.0; T(19): 0.0	24961706274	N-Term(Dimethyl); S7(Phospho); K22(Dimethyl)	No	No	Yes	Yes	No	No	No	[]	[]	9
Q8IV32	Coiled-coil domain-containing protein 71 OS=Homo sapiens GN=CCDC71 PE=2 SV=3 - [CCD71_HUMAN]	AQSLQLSLADSPLK	LQLSLADSPLKLRKS	1	2	0.0975	0.225197547684	Monopolar	False	0.462774868086	S208-p	[-1.1261813933097988, 2.0517311294819822]	AQSLQLSLADSPLK_S11	0.999918681084	S(3): 0.0; S(7): 0.0; S(11): 100.0	160685380735	N-Term(Dimethyl); S11(Phospho); K14(Dimethyl)	No	No	No	No	No	No	No	[]	[]	8
P46013	Antigen KI-67 OS=Homo sapiens GN=MKI67 PE=1 SV=2 - [KI67_HUMAN]	AQSLVISPPAPSPRK	VISPPAPSPRKTPVA	2	2	0.0025	0.0288321995465	Bipolar	True	-151828032492	S584-p	[-1.3172121434368611, -1.7193485064078853]	AQSLVISPPAPSPRK_S12	1.0	S(3): 0.0; S(7): 0.0; S(12): 100.0	170000969114	N-Term(Dimethyl:2H(6)13C(2)); S12(Phospho); K15(Dimethyl:2H(6)13C(2))	Yes	Yes	Yes	Yes	Yes	Yes	Yes	[2734, 1035, 2009, 2852, 1093, 2492, 2613, 245, 552, 749, 1188, 1703, 1319, 2967, 892, 163, 204, 745, 996, 1153, 1197, 1517, 1883, 2280, 2398, 2430, 999, 1337, 587, 968, 1069]	[2150, 451, 1425, 2268, 509, 1908, 2029, -339, -32, 165, 604, 1119, 735, 2383, 308, -421, -380, 161, 412, 569, 613, 933, 1299, 1696, 1814, 1846, 415, 753, 3, 384, 485]	5
P46013	Antigen KI-67 OS=Homo sapiens GN=MKI67 PE=1 SV=2 - [KI67_HUMAN]	AQSLVISPPAPSPRK	KAQSLVISPPAPSPR	2	2	0.0025	0.0288321995465	Monopolar	True	402886505707	S579-p	[3.2317088382835668, 4.8260212758497758]	AQSLVISPPAPSPRK_S7	0.00862763145756	S(3): 0.0; S(7): 0.9; S(12): 99.1	168392009153	N-Term(Dimethyl); S7(Phospho); K15(Dimethyl)	Yes	Yes	Yes	Yes	Yes	No	Yes	[2734, 1035, 2009, 2852, 1093, 2492, 2613, 245, 552, 749, 1188, 1703, 1319, 2967, 892, 163, 204, 745, 996, 1153, 1197, 1517, 1883, 2280, 2398, 2430, 999, 1337, 587, 968, 1069]	[2155, 456, 1430, 2273, 514, 1913, 2034, -334, -27, 170, 609, 1124, 740, 2388, 313, -416, -375, 166, 417, 574, 618, 938, 1304, 1701, 1819, 1851, 420, 758, 8, 389, 490]	7
P46013	Antigen KI-67 OS=Homo sapiens GN=MKI67 PE=1 SV=2 - [KI67_HUMAN]	AQSLVISPPAPSPRK	KAQSLVISPPAPSPR;VISPPAPSPRKTPVA	0	2	1.0	1.0	Monopolar	False	0.126570785463	S579-p;S584-p	[-0.4055466217770194, 0.65868819270270984]	AQSLVISPPAPSPRK_S7_S12	0.999999999997	S(3): 0.0; S(7): 100.0; S(12): 100.0	177997282591	N-Term(Dimethyl:2H(6)13C(2)); S7(Phospho); S12(Phospho); K15(Dimethyl:2H(6)13C(2))	Yes	Yes	Yes	Yes	Yes	No	No	[2734, 1035, 2009, 2852, 1093, 2492, 2613, 245, 552, 749, 1188, 1703, 1319, 2967, 892, 163, 204, 745, 996, 1153, 1197, 1517, 1883, 2280, 2398, 2430, 999, 1337, 587, 968, 1069]	[2727, 1028, 2002, 2845, 1086, 2485, 2606, 238, 545, 742, 1181, 1696, 1312, 2960, 885, 156, 197, 738, 989, 1146, 1190, 1510, 1876, 2273, 2391, 2423, 992, 1330, 580, 961, 1062]	8
P46013	Antigen KI-67 OS=Homo sapiens GN=MKI67 PE=1 SV=2 - [KI67_HUMAN]	AQSLVISPPAPSPR	KAQSLVISPPAPSPR	1	2	0.0975	0.225197547684	Monopolar	False	0.882005777756	S579-p	[0.77620567604558277, 0.9878058794667118]	AQSLVISPPAPSPR_S7	0.999999999975	S(3): 0.0; S(7): 100.0; S(12): 0.0	152779411497	N-Term(Dimethyl); S7(Phospho)	Yes	Yes	Yes	Yes	Yes	No	Yes	[2734, 1035, 2009, 2852, 1093, 2492, 2613, 245, 552, 749, 1188, 1703, 1319, 2967, 892, 163, 204, 745, 996, 1153, 1197, 1517, 1883, 2280, 2398, 2430, 999, 1337, 587, 968, 1069]	[2155, 456, 1430, 2273, 514, 1913, 2034, -334, -27, 170, 609, 1124, 740, 2388, 313, -416, -375, 166, 417, 574, 618, 938, 1304, 1701, 1819, 1851, 420, 758, 8, 389, 490]	7
P46013	Antigen KI-67 OS=Homo sapiens GN=MKI67 PE=1 SV=2 - [KI67_HUMAN]	AQSLVISPPAPSPR	KAQSLVISPPAPSPR;VISPPAPSPRKTPVA	1	2	0.0975	0.225197547684	Bipolar	False	-230050007881	S579-p;S584-p	[-4.458709806941247, -0.14229035068380802]	AQSLVISPPAPSPR_S7_S12	0.999999999827	S(3): 0.0; S(7): 100.0; S(12): 100.0	161581328001	N-Term(Dimethyl:2H(6)13C(2)); S7(Phospho); S12(Phospho)	Yes	Yes	Yes	Yes	Yes	No	No	[2734, 1035, 2009, 2852, 1093, 2492, 2613, 245, 552, 749, 1188, 1703, 1319, 2967, 892, 163, 204, 745, 996, 1153, 1197, 1517, 1883, 2280, 2398, 2430, 999, 1337, 587, 968, 1069]	[2727, 1028, 2002, 2845, 1086, 2485, 2606, 238, 545, 742, 1181, 1696, 1312, 2960, 885, 156, 197, 738, 989, 1146, 1190, 1510, 1876, 2273, 2391, 2423, 992, 1330, 580, 961, 1062]	8
Q9NYM9	BET1-like protein OS=Homo sapiens GN=BET1L PE=1 SV=1 - [BET1L_HUMAN]	AQSPGAVEEILDRENK	ADWARAQSPGAVEEI	0	2	1.0	1.0	Monopolar	False	0.446280301647	S9-p	[0.18221795435056592, 0.7103426489431357]	AQSPGAVEEILDRENK_S3	1.0	S(3): 100.0	189191727047	N-Term(Dimethyl); S3(Phospho); K16(Dimethyl)	Yes	Yes	Yes	Yes	No	No	Yes	[]	[]	6
Q8WUI4	Histone deacetylase 7 OS=Homo sapiens GN=HDAC7 PE=1 SV=2 - [HDAC7_HUMAN]	AQSSPAAPASLSAPEPASQAR	RPLSRAQSSPAAPAS	0	1	1.0	1.0	Monopolar	False	0.392296812186	S486-p	[0.39229681218615653]	AQSSPAAPASLSAPEPASQAR_S3	0.999999079304	S(3): 100.0; S(4): 0.0; S(10): 0.0; S(12): 0.0; S(18): 0.0	211003788939	N-Term(Dimethyl:2H(6)13C(2)); S3(Phospho)	Yes	Yes	Yes	Yes	No	No	No	[160, 382]	[-326, -104]	9
Q9Y2U5	Mitogen-activated protein kinase kinase kinase 2 OS=Homo sapiens GN=MAP3K2 PE=1 SV=2 - [M3K2_HUMAN]	AQSYPDNHQEFSDYDNPIFEK	SRMPRAQSYPDNHQE	0	1	1.0	1.0	Monopolar	False	0.706844843479	S239-p	[0.7068448434786635]	AQSYPDNHQEFSDYDNPIFEK_S3	0.5	S(3): 50.0; Y(4): 50.0; S(12): 0.0; Y(14): 0.0	2680121311	N-Term(Dimethyl); S3(Phospho); K21(Dimethyl)	Yes	No	No	Yes	No	No	No	[]	[]	9
Q14669	E3 ubiquitin-protein ligase TRIP12 OS=Homo sapiens GN=TRIP12 PE=1 SV=1 - [TRIPC_HUMAN]	AQTAPTKTSPR	QTAPTKTSPRNAKKH	0	2	1.0	1.0	Monopolar	False	0.471712294591	S1427-p	[0.6432169478865033, 0.30020764129592492]	AQTAPTKTSPR_S9	0.993787326277	T(3): 0.0; T(6): 0.0; T(8): 0.6; S(9): 99.4	129365617552	N-Term(Dimethyl); K7(Dimethyl); S9(Phospho)	No	No	Yes	No	No	No	No	[]	[]	9
Q01082	Spectrin beta chain, non-erythrocytic 1 OS=Homo sapiens GN=SPTBN1 PE=1 SV=2 - [SPTB2_HUMAN]	AQTLPTSVVTITSESSPGKREK	VTITSESSPGKREKD	2	2	0.0025	0.0288321995465	Monopolar	True	2128623235	S2341-p	[2.1615716742050246, 2.0956747957921511]	AQTLPTSVVTITSESSPGKREK_S16	0.499997521977	T(3): 0.0; T(6): 0.0; S(7): 0.0; T(10): 0.0; T(12): 0.0; S(13): 0.0; S(15): 50.0; S(16): 50.0	248030312128	N-Term(Dimethyl); S16(Phospho); K19(Dimethyl); K22(Dimethyl)	Yes	Yes	Yes	Yes	No	Yes	No	[2364]	[23]	9
Q01082	Spectrin beta chain, non-erythrocytic 1 OS=Homo sapiens GN=SPTBN1 PE=1 SV=2 - [SPTB2_HUMAN]	AQTLPTSVVTITSESSPGKR	TSVVTITSESSPGKR	0	1	1.0	1.0	Monopolar	False	0.714572642177	S2338-p	[0.71457264217740668]	AQTLPTSVVTITSESSPGKR_S13	0.000121610887013	T(3): 0.0; T(6): 0.0; S(7): 0.0; T(10): 0.0; T(12): 0.0; S(13): 0.0; S(15): 50.0; S(16): 50.0	221122464352	N-Term(Dimethyl:2H(6)13C(2)); S13(Phospho); K19(Dimethyl:2H(6)13C(2))	No	Yes	No	Yes	No	No	No	[2364]	[26]	9
Q01082	Spectrin beta chain, non-erythrocytic 1 OS=Homo sapiens GN=SPTBN1 PE=1 SV=2 - [SPTB2_HUMAN]	AQTLPTSVVTITSESSPGKR	VVTITSESSPGKREK	0	2	1.0	1.0	Monopolar	False	0.787020891817	S2340-p	[0.68103546253148206, 0.89300632110239908]	AQTLPTSVVTITSESSPGKR_S15	0.499971455527	T(3): 0.0; T(6): 0.0; S(7): 0.0; T(10): 0.0; T(12): 0.0; S(13): 0.0; S(15): 50.0; S(16): 50.0	221121969967	N-Term(Dimethyl:2H(6)13C(2)); S15(Phospho); K19(Dimethyl:2H(6)13C(2))	Yes	Yes	No	Yes	No	No	No	[2364]	[24]	9
Q01082	Spectrin beta chain, non-erythrocytic 1 OS=Homo sapiens GN=SPTBN1 PE=1 SV=2 - [SPTB2_HUMAN]	AQTLPTSVVTITSESSPGKR	VTITSESSPGKREKD	0	1	1.0	1.0	Monopolar	False	0.809442631708	S2341-p	[0.80944263170811648]	AQTLPTSVVTITSESSPGKR_S16	0.98700710408	T(3): 0.0; T(6): 0.0; S(7): 0.0; T(10): 0.0; T(12): 0.0; S(13): 0.0; S(15): 1.3; S(16): 98.7	219513205319	N-Term(Dimethyl); S16(Phospho); K19(Dimethyl)	Yes	Yes	Yes	Yes	No	Yes	No	[2364]	[23]	9
Q01082	Spectrin beta chain, non-erythrocytic 1 OS=Homo sapiens GN=SPTBN1 PE=1 SV=2 - [SPTB2_HUMAN]	AQTLPTSVVTITSESSPGK	VTITSESSPGKREKD	2	2	0.0025	0.0288321995465	Monopolar	True	123217349986	S2341-p	[1.3859706667227947, 1.078376333002891]	AQTLPTSVVTITSESSPGK_S16	0.986918093266	T(3): 0.0; T(6): 0.0; S(7): 0.0; T(10): 0.0; T(12): 0.0; S(13): 0.0; S(15): 1.3; S(16): 98.7	203903679075	N-Term(Dimethyl); S16(Phospho); K19(Dimethyl)	Yes	Yes	Yes	Yes	No	Yes	No	[2364]	[23]	9
Q9UQ35	Serine/arginine repetitive matrix protein 2 OS=Homo sapiens GN=SRRM2 PE=1 SV=2 - [SRRM2_HUMAN]	AQTPPGPSLSGSK	YPKVKAQTPPGPSLS	0	2	1.0	1.0	Monopolar	False	-0.546324425647	T1003-p	[-0.5454400922345267, -0.5472087590600692]	AQTPPGPSLSGSK_T3	1.0	T(3): 100.0; S(8): 0.0; S(10): 0.0; S(12): 0.0	136266935911	N-Term(Dimethyl); T3(Phospho); K13(Dimethyl)	Yes	Yes	Yes	Yes	Yes	No	No	[]	[]	9
Q9UQ35	Serine/arginine repetitive matrix protein 2 OS=Homo sapiens GN=SRRM2 PE=1 SV=2 - [SRRM2_HUMAN]	AQTPPGPSLSGSK	YPKVKAQTPPGPSLS;TPPGPSLSGSKSPCP	1	1	0.05	0.164170432537	Monopolar	False	157500458146	T1003-p;S1010-p	[1.5750045814624851]	AQTPPGPSLSGSK_T3_S10	0.966320532938	T(3): 100.0; S(8): 1.7; S(10): 96.6; S(12): 1.7	145872111692	N-Term(Dimethyl:2H(6)13C(2)); T3(Phospho); S10(Phospho); K13(Dimethyl:2H(6)13C(2))	Yes	Yes	Yes	Yes	Yes	No	No	[]	[]	7
Q9UQ35	Serine/arginine repetitive matrix protein 2 OS=Homo sapiens GN=SRRM2 PE=1 SV=2 - [SRRM2_HUMAN]	AQTPPGPSLSGSK	YPKVKAQTPPGPSLS;AQTPPGPSLSGSKSP	1	2	0.0975	0.225197547684	Monopolar	False	138992765051	T1003-p;S1008-p	[0.73469775521429925, 2.0451575457969247]	AQTPPGPSLSGSK_T3_S8	0.496338338438	T(3): 100.0; S(8): 49.6; S(10): 49.6; S(12): 0.7	144263224974	N-Term(Dimethyl); T3(Phospho); S8(Phospho); K13(Dimethyl)	Yes	Yes	Yes	Yes	Yes	No	No	[]	[]	7
Q9H8Y5	Ankyrin repeat and zinc finger domain-containing protein 1 OS=Homo sapiens GN=ANKZF1 PE=1 SV=1 - [ANKZ1_HUMAN]	AQVPGPLTPEMEAR	AQVPGPLTPEMEARQ	2	2	0.0025	0.0288321995465	Monopolar	True	136835409457	T607-p	[1.42785687370069, 1.3088513154472756]	AQVPGPLTPEMEAR_T8	1.0	T(8): 100.0	160375407591	N-Term(Dimethyl); T8(Phospho)	Yes	Yes	No	Yes	No	No	No	[]	[]	9
Q9BRD0	BUD13 homolog OS=Homo sapiens GN=BUD13 PE=1 SV=1 - [BUD13_HUMAN]	ARHDSPDLAPNVTYSLPR	LRRARHDSPDLAPNV	0	1	1.0	1.0	Monopolar	False	0.86566118097	S271-p	[0.8656611809699256]	ARHDSPDLAPNVTYSLPR_S5	1.0	S(5): 100.0; T(13): 0.0; Y(14): 0.0; S(15): 0.0	211701578121	N-Term(Dimethyl); S5(Phospho)	Yes	Yes	Yes	Yes	No	No	Yes	[65]	[-206]	8
Q96MG7	Melanoma-associated antigen G1 OS=Homo sapiens GN=NDNL2 PE=1 SV=1 - [MAGG1_HUMAN]	ARPQPSGPAPSS	QPSGPAPSS______	1	2	0.0975	0.225197547684	Bipolar	False	-0.684522788142	S303-p	[-1.6166070964308763, 0.24756152014645441]	ARPQPSGPAPSS_S11	0.499999989504	S(6): 0.0; S(11): 50.0; S(12): 50.0	125958122435	N-Term(Dimethyl); S11(Phospho)	No	No	No	No	Yes	No	No	[]	[]	4
Q15149	Plectin OS=Homo sapiens GN=PLEC PE=1 SV=3 - [PLEC_HUMAN]	ARSDEGQLSPATR	RSDEGQLSPATRGAY	0	2	1.0	1.0	Monopolar	False	0.708723511709	S720-p	[0.773615379979685, 0.6438316434379918]	ARSDEGQLSPATR_S9	0.999999986882	S(3): 0.0; S(9): 100.0; T(12): 0.0	150373442259	N-Term(Dimethyl:2H(6)13C(2)); S9(Phospho)	Yes	Yes	Yes	Yes	Yes	No	No	[1210, 708]	[490, -12]	9
Q9UQ35	Serine/arginine repetitive matrix protein 2 OS=Homo sapiens GN=SRRM2 PE=1 SV=2 - [SRRM2_HUMAN]	ARSRTPPSAPSQSR	PLLDRARSRTPPSAP;LDRARSRTPPSAPSQ	0	1	1.0	1.0	Monopolar	False	-0.706207494317	S2407-p;T2409-p	[-0.70620749431688123]	ARSRTPPSAPSQSR_S3_T5	0.999999999993	S(3): 100.0; T(5): 100.0; S(8): 0.0; S(11): 0.0; S(13): 0.0	169379678707	N-Term(Dimethyl:2H(6)13C(2)); S3(Phospho); T5(Phospho)	Yes	Yes	Yes	Yes	Yes	No	No	[]	[]	7
Q13247	Serine/arginine-rich splicing factor 6 OS=Homo sapiens GN=SRSF6 PE=1 SV=2 - [SRSF6_HUMAN]	ARSVSPPPK	VPPSKARSVSPPPKR	1	1	0.05	0.164170432537	Monopolar	False	171591834134	S314-p	[1.7159183413405694]	ARSVSPPPK_S3	0.5	S(3): 50.0; S(5): 50.0	109066032591	N-Term(Dimethyl:2H(6)13C(2)); S3(Phospho); K9(Dimethyl:2H(6)13C(2))	Yes	Yes	Yes	No	Yes	No	No	[182]	[-132]	9
Q13247	Serine/arginine-rich splicing factor 6 OS=Homo sapiens GN=SRSF6 PE=1 SV=2 - [SRSF6_HUMAN]	ARSVSPPPK	VPPSKARSVSPPPKR;PSKARSVSPPPKRAT	0	2	1.0	1.0	Monopolar	False	-0.27320247134	S314-p;S316-p	[0.2894778896260285, -0.8358828323060217]	ARSVSPPPK_S3_S5	1.0	S(3): 100.0; S(5): 100.0	115453764525	N-Term(Dimethyl); S3(Phospho); S5(Phospho); K9(Dimethyl)	Yes	Yes	Yes	No	Yes	No	No	[182]	[175]	8
Q9NQ55	Suppressor of SWI4 1 homolog OS=Homo sapiens GN=PPAN PE=1 SV=1 - [SSF1_HUMAN]	ARVGGSDEEASGIPSR	KKARVGGSDEEASGI	0	2	1.0	1.0	Monopolar	False	-0.31991990054	S359-p	[-0.30663154882835625, -0.3332082522515955]	ARVGGSDEEASGIPSR_S6	0.999999999999	S(6): 100.0; S(11): 0.0; S(15): 0.0	170381389036	N-Term(Dimethyl:2H(6)13C(2)); S6(Phospho)	Yes	Yes	Yes	Yes	Yes	No	No	[]	[]	5
Q15942	Zyxin OS=Homo sapiens GN=ZYX PE=1 SV=1 - [ZYX_HUMAN]	ARVSSGYVPPPVATPFSSK	DPFKARVSSGYVPPP	1	1	0.05	0.164170432537	Monopolar	False	127501766972	S169-p	[1.2750176697233071]	ARVSSGYVPPPVATPFSSK_S4	0.333333333333	S(4): 33.3; S(5): 33.3; Y(7): 33.3; T(14): 0.0; S(17): 0.0; S(18): 0.0	208306253414	N-Term(Dimethyl); S4(Phospho); K19(Dimethyl)	Yes	Yes	Yes	Yes	No	No	No	[]	[]	9
Q15942	Zyxin OS=Homo sapiens GN=ZYX PE=1 SV=1 - [ZYX_HUMAN]	ARVSSGYVPPPVATPFSSK	PFKARVSSGYVPPPV	1	1	0.05	0.164170432537	Monopolar	False	159706261202	S170-p	[1.5970626120181386]	ARVSSGYVPPPVATPFSSK_S5	0.333333333333	S(4): 33.3; S(5): 33.3; Y(7): 33.3; T(14): 0.0; S(17): 0.0; S(18): 0.0	209915201168	N-Term(Dimethyl:2H(6)13C(2)); S5(Phospho); K19(Dimethyl:2H(6)13C(2))	Yes	Yes	Yes	Yes	No	No	No	[]	[]	6
Q8TEK3	Histone-lysine N-methyltransferase, H3 lysine-79 specific OS=Homo sapiens GN=DOT1L PE=1 SV=2 - [DOT1L_HUMAN]	ASAGTPSLSAGVSPK	PSLSAGVSPKRRALP	0	1	1.0	1.0	Monopolar	False	-0.689581543917	S1104-p	[-0.68958154391717885]	ASAGTPSLSAGVSPK_S13	0.990626228484	S(2): 0.0; T(5): 0.0; S(7): 0.0; S(9): 0.9; S(13): 99.1	146573674192	N-Term(Dimethyl); S13(Phospho); K15(Dimethyl)	Yes	Yes	Yes	Yes	No	Yes	No	[]	[]	9
Q14258	E3 ubiquitin/ISG15 ligase TRIM25 OS=Homo sapiens GN=TRIM25 PE=1 SV=2 - [TRI25_HUMAN]	ASAPSPNAQVACDHCLK	PARASAPSPNAQVAC	0	2	1.0	1.0	Monopolar	False	0.611340630403	S100-p	[0.6251051152489193, 0.5975761455564483]	ASAPSPNAQVACDHCLK_S5	0.992716962623	S(2): 0.7; S(5): 99.3	196186062985	N-Term(Dimethyl); S5(Phospho); C12(Carbamidomethyl); C15(Carbamidomethyl); K17(Dimethyl)	Yes	Yes	Yes	Yes	No	No	No	[]	[]	5
Q8IXJ9	Putative Polycomb group protein ASXL1 OS=Homo sapiens GN=ASXL1 PE=1 SV=3 - [ASXL1_HUMAN]	ASASPDRIPSLPQETVDQEPK	NLARASASPDRIPSL	0	2	1.0	1.0	Monopolar	False	-0.436606095938	S503-p	[-0.18765356866933514, -0.68555862320763805]	ASASPDRIPSLPQETVDQEPK_S4	0.5	S(2): 50.0; S(4): 50.0; S(10): 0.0; T(15): 0.0	241725821285	N-Term(Dimethyl:2H(6)13C(2)); S4(Phospho); K21(Dimethyl:2H(6)13C(2))	Yes	No	No	No	No	No	No	[]	[]	9
Q9Y2W1	Thyroid hormone receptor-associated protein 3 OS=Homo sapiens GN=THRAP3 PE=1 SV=2 - [TR150_HUMAN]	ASAVSELSPRERSPALK	ASAVSELSPRERSPA;ELSPRERSPALKSPL	0	2	1.0	1.0	Monopolar	False	-0.207147485335	S243-p;S248-p	[-0.075959498777564693, -0.3383354718930901]	ASAVSELSPRERSPALK_S8_S13	0.499845730909	S(2): 0.0; S(5): 50.0; S(8): 50.0; S(13): 100.0	203006613522	N-Term(Dimethyl:2H(6)13C(2)); S8(Phospho); S13(Phospho); K17(Dimethyl:2H(6)13C(2))	Yes	Yes	Yes	Yes	Yes	No	No	[451, 486, 711, 705, 389, 427, 387, 396, 470, 756, 759, 876, 202, 333, 421, 461, 467, 527, 697, 709]	[444, 479, 704, 698, 382, 420, 380, 389, 463, 749, 752, 869, 195, 326, 414, 454, 460, 520, 690, 702]	6
Q9Y2W1	Thyroid hormone receptor-associated protein 3 OS=Homo sapiens GN=THRAP3 PE=1 SV=2 - [TR150_HUMAN]	ASAVSELSPRER	ASAVSELSPRERSPA	1	2	0.0975	0.225197547684	Bipolar	False	-0.815985927931	S243-p	[-0.52180619679521767, -1.1101656590669089]	ASAVSELSPRER_S8	0.999924357461	S(2): 0.0; S(5): 0.0; S(8): 100.0	141772050657	N-Term(Dimethyl:2H(6)13C(2)); S8(Phospho)	Yes	Yes	Yes	Yes	Yes	No	No	[451, 486, 711, 705, 389, 427, 387, 396, 470, 756, 759, 876, 202, 333, 421, 461, 467, 527, 697, 709]	[208, 243, 468, 462, 146, 184, 144, 153, 227, 513, 516, 633, -41, 90, 178, 218, 224, 284, 454, 466]	9
Q9Y2W1	Thyroid hormone receptor-associated protein 3 OS=Homo sapiens GN=THRAP3 PE=1 SV=2 - [TR150_HUMAN]	ASAVSELSPR	ASAVSELSPRERSPA	1	2	0.0975	0.225197547684	Bipolar	False	-0.862590924271	S243-p	[-1.0701161562676669, -0.6550656922748275]	ASAVSELSPR_S8	1.0	S(2): 0.0; S(5): 0.0; S(8): 100.0	112453788939	N-Term(Dimethyl); S8(Phospho)	Yes	Yes	Yes	Yes	Yes	No	No	[451, 486, 711, 705, 389, 427, 387, 396, 470, 756, 759, 876, 202, 333, 421, 461, 467, 527, 697, 709]	[208, 243, 468, 462, 146, 184, 144, 153, 227, 513, 516, 633, -41, 90, 178, 218, 224, 284, 454, 466]	9
Q7L7X3	Serine/threonine-protein kinase TAO1 OS=Homo sapiens GN=TAOK1 PE=1 SV=1 - [TAOK1_HUMAN]	ASDPQSPPQVSR	TRASDPQSPPQVSRH	1	1	0.05	0.164170432537	Monopolar	False	194726884336	S421-p	[1.9472688433577268]	ASDPQSPPQVSR_S6	1.0	S(2): 0.0; S(6): 100.0; S(11): 0.0	137662162962	N-Term(Dimethyl); S6(Phospho)	Yes	Yes	Yes	Yes	No	No	No	[]	[]	5
Q68CZ2	Tensin-3 OS=Homo sapiens GN=TNS3 PE=1 SV=2 - [TENS3_HUMAN]	ASEAASPLPDSPGDK	AASPLPDSPGDKLVI	1	1	0.05	0.164170432537	Monopolar	False	315519358711	S1154-p	[3.1551935871120964]	ASEAASPLPDSPGDK_S11	1.0	S(2): 0.0; S(6): 0.0; S(11): 100.0	159380497923	N-Term(Dimethyl:2H(6)13C(2)); S11(Phospho); K15(Dimethyl:2H(6)13C(2))	Yes	Yes	Yes	Yes	No	No	Yes	[]	[]	6
Q9BZZ5	Apoptosis inhibitor 5 OS=Homo sapiens GN=API5 PE=1 SV=3 - [API5_HUMAN]	ASEDTTSGSPPKK	SEDTTSGSPPKKSSA	0	2	1.0	1.0	Monopolar	False	0.259882165882	S464-p	[-0.09829254818350297, 0.61805687994699765]	ASEDTTSGSPPKK_S9	0.992633159445	S(2): 0.0; T(5): 0.0; T(6): 0.0; S(7): 0.7; S(9): 99.3	146869340696	N-Term(Dimethyl); S9(Phospho); K12(Dimethyl); K13(Dimethyl)	No	Yes	Yes	No	Yes	Yes	No	[]	[]	9
Q14155	Rho guanine nucleotide exchange factor 7 OS=Homo sapiens GN=ARHGEF7 PE=1 SV=2 - [ARHG7_HUMAN]	ASEKPVSPK	KASEKPVSPKSGTLK	0	2	1.0	1.0	Monopolar	False	-0.122120644703	S249-p	[-0.63613989312728947, 0.39189860372210772]	ASEKPVSPK_S7	1.0	S(2): 0.0; S(7): 100.0	110658561888	N-Term(Dimethyl); K4(Dimethyl); S7(Phospho); K9(Dimethyl)	No	Yes	No	No	No	No	No	[]	[]	9
O14686	Histone-lysine N-methyltransferase 2D OS=Homo sapiens GN=KMT2D PE=1 SV=2 - [KMT2D_HUMAN]	ASEPLLSPPPFGESRK	KASEPLLSPPPFGES	1	2	0.0975	0.225197547684	Bipolar	False	-0.699843327537	S2274-p	[-1.1231672320222208, -0.27651942305128385]	ASEPLLSPPPFGESRK_S7	1.0	S(2): 0.0; S(7): 100.0; S(14): 0.0	186401950436	N-Term(Dimethyl:2H(6)13C(2)); S7(Phospho); K16(Dimethyl:2H(6)13C(2))	Yes	Yes	No	Yes	No	No	No	[4756]	[2482]	9
Q96C57	Uncharacterized protein C12orf43 OS=Homo sapiens GN=C12orf43 PE=1 SV=2 - [CL043_HUMAN]	ASETSPFPPAK	AKKASETSPFPPAKS	0	1	1.0	1.0	Monopolar	False	0.629051392456	S248-p	[0.6290513924555368]	ASETSPFPPAK_S5	0.999894690353	S(2): 0.0; T(4): 0.0; S(5): 100.0	128368901243	N-Term(Dimethyl:2H(6)13C(2)); S5(Phospho); K11(Dimethyl:2H(6)13C(2))	No	No	Yes	Yes	No	No	No	[]	[]	3
Q8NB78	Lysine-specific histone demethylase 1B OS=Homo sapiens GN=KDM1B PE=1 SV=3 - [KDM1B_HUMAN]	ASFDHSPDSLPLR	KKASFDHSPDSLPLR	0	1	1.0	1.0	Monopolar	False	0.013113887065	S17-p	[0.013113887065042379]	ASFDHSPDSLPLR_S6	0.999873008881	S(2): 0.0; S(6): 100.0; S(9): 0.0	155774772825	N-Term(Dimethyl:2H(6)13C(2)); S6(Phospho)	Yes	Yes	Yes	Yes	Yes	No	No	[]	[]	4
Q8NDT2	Putative RNA-binding protein 15B OS=Homo sapiens GN=RBM15B PE=1 SV=3 - [RB15B_HUMAN]	ASGDPGASGMSPR	ASGDPGASGMSPRAS	0	2	1.0	1.0	Monopolar	False	-0.398209209573	S106-p	[-0.5303125853040247, -0.26610583384241138]	ASGDPGASGMSPR_S8	0.5	S(2): 0.0; S(8): 50.0; S(11): 50.0	130556572142	N-Term(Dimethyl:2H(6)13C(2)); S8(Phospho)	No	No	No	No	No	No	No	[213]	[107]	2
P16949	Stathmin OS=Homo sapiens GN=STMN1 PE=1 SV=3 - [STMN1_HUMAN]	ASGQAFELILSPR	QAFELILSPRSKESV	0	2	1.0	1.0	Monopolar	False	0.0995519566146	S25-p	[0.16959071171492446, 0.029513201514215548]	ASGQAFELILSPR_S11	1.0	S(2): 0.0; S(11): 100.0	149674418821	N-Term(Dimethyl); S11(Phospho)	Yes	Yes	Yes	Yes	No	No	No	[]	[]	1
P23528	Cofilin-1 OS=Homo sapiens GN=CFL1 PE=1 SV=3 - [COF1_HUMAN]	ASGVAVSDGVIK	_____MASGVAVSDG	1	2	0.0975	0.225197547684	Bipolar	False	-0.874958236602	S3-p	[-0.099750577335925406, -1.6501658958684386]	ASGVAVSDGVIK_S2	1.0	S(2): 100.0; S(7): 0.0	125472880735	N-Term(Dimethyl:2H(6)13C(2)); S2(Phospho); K12(Dimethyl:2H(6)13C(2))	No	No	No	No	Yes	No	No	[13, 112, 121, 164, 19, 30, 34, 44, 45, 73, 114, 132, 127, 144, 53]	[5, 104, 113, 156, 11, 22, 26, 36, 37, 65, 106, 124, 119, 136, 45]	4
Q5VT52	Regulation of nuclear pre-mRNA domain-containing protein 2 OS=Homo sapiens GN=RPRD2 PE=1 SV=1 - [RPRD2_HUMAN]	ASIGQSPGLPSTTFK	SKASIGQSPGLPSTT	1	2	0.0975	0.225197547684	Bipolar	False	-120801871895	S614-p	[-1.8057869933518322, -0.61025044454308586]	ASIGQSPGLPSTTFK_S6	0.999999999993	S(2): 0.0; S(6): 100.0; S(11): 0.0; T(12): 0.0; T(13): 0.0	16428976306	N-Term(Dimethyl:2H(6)13C(2)); S6(Phospho); K15(Dimethyl:2H(6)13C(2))	Yes	Yes	Yes	Yes	No	No	No	[]	[]	4
Q5QJE6	Deoxynucleotidyltransferase terminal-interacting protein 2 OS=Homo sapiens GN=DNTTIP2 PE=1 SV=2 - [TDIF2_HUMAN]	ASIQAASAESSGQK	IQAASAESSGQKSFA	0	1	1.0	1.0	Monopolar	False	0.641325014196	S20-p	[0.64132501419644738]	ASIQAASAESSGQK_S10	0.499999831288	S(2): 0.0; S(7): 0.0; S(10): 50.0; S(11): 50.0	147068644896	N-Term(Dimethyl); S10(Phospho); K14(Dimethyl)	No	No	No	No	Yes	No	No	[658, 220, 626, 731, 606, 10, 649, 686, 558, 24, 54, 159, 227, 257, 316, 321, 345, 599, 600, 384]	[638, 200, 606, 711, 586, -10, 629, 666, 538, 4, 34, 139, 207, 237, 296, 301, 325, 579, 580, 364]	8
Q9NXE4	Sphingomyelin phosphodiesterase 4 OS=Homo sapiens GN=SMPD4 PE=1 SV=2 - [NSMA3_HUMAN]	ASIQECILPDSPLYHNK	QECILPDSPLYHNKV	0	2	1.0	1.0	Monopolar	False	0.565751879935	S130-p	[0.6525331153450218, 0.4789706445244565]	ASIQECILPDSPLYHNK_S11	0.999998298858	S(2): 0.0; S(11): 100.0; Y(14): 0.0	213709823971	N-Term(Dimethyl:2H(6)13C(2)); C6(Carbamidomethyl); S11(Phospho); K17(Dimethyl:2H(6)13C(2))	Yes	Yes	No	Yes	No	No	No	[]	[]	9
O43572	A-kinase anchor protein 10, mitochondrial OS=Homo sapiens GN=AKAP10 PE=1 SV=2 - [AKA10_HUMAN]	ASISVHSPQK	KASISVHSPQKSTKN	2	2	0.0025	0.0288321995465	Monopolar	True	153394461043	S52-p	[1.4594771144198426, 1.6084121064496999]	ASISVHSPQK_S7	0.999910149729	S(2): 0.0; S(4): 0.0; S(7): 100.0	120568437376	N-Term(Dimethyl:2H(6)13C(2)); S7(Phospho); K10(Dimethyl:2H(6)13C(2))	No	No	Yes	No	No	Yes	No	[]	[]	9
Q15459	Splicing factor 3A subunit 1 OS=Homo sapiens GN=SF3A1 PE=1 SV=1 - [SF3A1_HUMAN]	ASKPLPPAPAPDEYLVSPITGEK	APDEYLVSPITGEKI	1	1	0.05	0.164170432537	Bipolar	False	-297799927934	S413-p	[-2.9779992793394405]	ASKPLPPAPAPDEYLVSPITGEK_S17	0.999843917807	S(2): 0.0; Y(14): 0.0; S(17): 100.0; T(20): 0.0	254134018307	N-Term(Dimethyl); K3(Dimethyl); S17(Phospho); K23(Dimethyl)	Yes	Yes	No	Yes	No	No	No	[686, 542, 424, 499]	[273, 129, 11, 86]	9
Q09666	Neuroblast differentiation-associated protein AHNAK OS=Homo sapiens GN=AHNAK PE=1 SV=2 - [AHNK_HUMAN]	ASLGSLEGEAEAEASSPKGK	EAEAEASSPKGKFSL	2	2	0.0025	0.0288321995465	Monopolar	True	208445744672	S5763-p	[2.247333709535102, 1.9215811838965056]	ASLGSLEGEAEAEASSPKGK_S16	0.999561424465	S(2): 0.0; S(5): 0.0; S(15): 0.0; S(16): 100.0	20819996069	N-Term(Dimethyl); S16(Phospho); K18(Dimethyl); K20(Dimethyl)	Yes	Yes	Yes	Yes	Yes	No	No	[134, 712, 891, 961, 5623, 1405, 721, 807, 833, 942, 970, 976, 1210, 1360, 2132, 2257, 3036, 814]	[-5629, -5051, -4872, -4802, -140, -4358, -5042, -4956, -4930, -4821, -4793, -4787, -4553, -4403, -3631, -3506, -2727, -4949]	9
Q09666	Neuroblast differentiation-associated protein AHNAK OS=Homo sapiens GN=AHNAK PE=1 SV=2 - [AHNK_HUMAN]	ASLGSLEGEAEAEASSPK	EAEAEASSPKGKFSL	0	2	1.0	1.0	Monopolar	False	0.060150189092	S5763-p	[-0.3403189982780883, 0.4606193764619988]	ASLGSLEGEAEAEASSPK_S16	0.992153259529	S(2): 0.0; S(5): 0.0; S(15): 0.8; S(16): 99.2	186885466185	N-Term(Dimethyl); S16(Phospho); K18(Dimethyl)	Yes	Yes	Yes	Yes	Yes	No	No	[134, 712, 891, 961, 5623, 1405, 721, 807, 833, 942, 970, 976, 1210, 1360, 2132, 2257, 3036, 814]	[-5629, -5051, -4872, -4802, -140, -4358, -5042, -4956, -4930, -4821, -4793, -4787, -4553, -4403, -3631, -3506, -2727, -4949]	9
Q09666	Neuroblast differentiation-associated protein AHNAK OS=Homo sapiens GN=AHNAK PE=1 SV=2 - [AHNK_HUMAN]	ASLGSLEGEAEAEASSPK	SSKASLGSLEGEAEA	0	1	1.0	1.0	Monopolar	False	-0.135809538576	S5752-p	[-0.13580953857630151]	ASLGSLEGEAEAEASSPK_S5	0.999999999975	S(2): 0.0; S(5): 100.0; S(15): 0.0; S(16): 0.0	188494108763	N-Term(Dimethyl:2H(6)13C(2)); S5(Phospho); K18(Dimethyl:2H(6)13C(2))	Yes	Yes	Yes	Yes	Yes	No	No	[134, 712, 891, 961, 5623, 1405, 721, 807, 833, 942, 970, 976, 1210, 1360, 2132, 2257, 3036, 814]	[-5618, -5040, -4861, -4791, -129, -4347, -5031, -4945, -4919, -4810, -4782, -4776, -4542, -4392, -3620, -3495, -2716, -4938]	9
Q09666	Neuroblast differentiation-associated protein AHNAK OS=Homo sapiens GN=AHNAK PE=1 SV=2 - [AHNK_HUMAN]	ASLGSLEGEAEAEASSPK	SSKASLGSLEGEAEA;GEAEAEASSPKGKFS	0	1	1.0	1.0	Monopolar	False	-0.377249280488	S5752-p;S5762-p	[-0.37724928048826389]	ASLGSLEGEAEAEASSPK_S5_S15	0.499756965862	S(2): 0.0; S(5): 100.0; S(15): 50.0; S(16): 50.0	194881161862	N-Term(Dimethyl); S5(Phospho); S15(Phospho); K18(Dimethyl)	Yes	Yes	Yes	Yes	Yes	No	No	[134, 712, 891, 961, 5623, 1405, 721, 807, 833, 942, 970, 976, 1210, 1360, 2132, 2257, 3036, 814]	[127, 705, 884, 954, 5616, 1398, 714, 800, 826, 935, 963, 969, 1203, 1353, 2125, 2250, 3029, 807]	9
P52292	Importin subunit alpha-1 OS=Homo sapiens GN=KPNA2 PE=1 SV=1 - [IMA1_HUMAN]	ASLSLIEK	SVYKASLSLIEKYFS	0	2	1.0	1.0	Monopolar	False	0.965359045705	S490-p	[0.99355564853882672, 0.93716244287162576]	ASLSLIEK_S4	0.999999995522	S(2): 0.0; S(4): 100.0	10126276721	N-Term(Dimethyl:2H(6)13C(2)); S4(Phospho); K8(Dimethyl:2H(6)13C(2))	Yes	Yes	Yes	Yes	Yes	No	No	[108, 123]	[-382, -367]	1
Q9UKV3	Apoptotic chromatin condensation inducer in the nucleus OS=Homo sapiens GN=ACIN1 PE=1 SV=2 - [ACINU_HUMAN]	ASLVALPEQTASEEETPPPLLTK	LVALPEQTASEEETP	1	1	0.05	0.164170432537	Bipolar	False	-100233375477	T408-p	[-1.0023337547724169]	ASLVALPEQTASEEETPPPLLTK_T10	0.499963655306	S(2): 0.0; T(10): 50.0; S(12): 50.0; T(16): 0.0; T(22): 0.0	25734124011	N-Term(Dimethyl:2H(6)13C(2)); T10(Phospho); K23(Dimethyl:2H(6)13C(2))	Yes	Yes	Yes	Yes	No	No	No	[532, 315, 305, 238, 548, 811, 375, 823]	[124, -93, -103, -170, 140, 403, -33, 415]	1
Q9UKV3	Apoptotic chromatin condensation inducer in the nucleus OS=Homo sapiens GN=ACIN1 PE=1 SV=2 - [ACINU_HUMAN]	ASLVALPEQTASEEETPPPLLTK	QTASEEETPPPLLTK	0	1	1.0	1.0	Monopolar	False	-0.0342291888684	T414-p	[-0.03422918886836257]	ASLVALPEQTASEEETPPPLLTK_T16	0.999999999995	S(2): 0.0; T(10): 0.0; S(12): 0.0; T(16): 100.0; T(22): 0.0	255731064205	N-Term(Dimethyl); T16(Phospho); K23(Dimethyl)	Yes	Yes	Yes	Yes	No	No	No	[532, 315, 305, 238, 548, 811, 375, 823]	[118, -99, -109, -176, 134, 397, -39, 409]	9
Q12888	Tumor suppressor p53-binding protein 1 OS=Homo sapiens GN=TP53BP1 PE=1 SV=2 - [TP53B_HUMAN]	ASMGVLSGK	RASMGVLSGKRKLIT	1	1	0.05	0.164170432537	Bipolar	False	-230453779169	S1665-p	[-2.3045377916896581]	ASMGVLSGK_S7	0.999999999988	S(2): 0.0; S(7): 100.0	985480577374	N-Term(Dimethyl); S7(Phospho); K9(Dimethyl)	No	Yes	Yes	No	No	No	No	[217, 1434, 1563, 930, 984, 868, 1365]	[-1448, -231, -102, -735, -681, -797, -300]	9
P11171	Protein 4.1 OS=Homo sapiens GN=EPB41 PE=1 SV=4 - [41_HUMAN]	ASNGDTPTHEDLTK	LKASNGDTPTHEDLT	2	2	0.0025	0.0288321995465	Monopolar	True	124769415223	T60-p	[1.364686156838658, 1.1307021476297781]	ASNGDTPTHEDLTK_T6	0.999877585523	S(2): 0.0; T(6): 100.0; T(8): 0.0; T(13): 0.0	162171074095	N-Term(Dimethyl); T6(Phospho); K14(Dimethyl)	No	No	Yes	No	No	No	No	[]	[]	9
Q92783	Signal transducing adapter molecule 1 OS=Homo sapiens GN=STAM PE=1 SV=3 - [STAM1_HUMAN]	ASPALVAK	AAEQAKASPALVAKD	0	2	1.0	1.0	Monopolar	False	0.861921829881	S156-p	[0.9016906556357267, 0.82215300412565384]	ASPALVAK_S2	1.0	S(2): 100.0	908577989483	N-Term(Dimethyl:2H(6)13C(2)); S2(Phospho); K8(Dimethyl:2H(6)13C(2))	No	Yes	No	Yes	No	No	No	[]	[]	9
O94826	Mitochondrial import receptor subunit TOM70 OS=Homo sapiens GN=TOMM70A PE=1 SV=1 - [TOM70_HUMAN]	ASPAPGSGHPEGPGAHLDMNSLDR	KTPEGRASPAPGSGH	1	1	0.05	0.164170432537	Bipolar	False	-133212367952	S91-p	[-1.3321236795235234]	ASPAPGSGHPEGPGAHLDMNSLDR_S2	0.999999918702	S(2): 100.0; S(7): 0.0; S(21): 0.0	247808877926	N-Term(Dimethyl); S2(Phospho)	Yes	Yes	Yes	Yes	No	No	No	[]	[]	9
Q53GL7	Poly [ADP-ribose] polymerase 10 OS=Homo sapiens GN=PARP10 PE=1 SV=2 - [PAR10_HUMAN]	ASPDDPSGLPGRSPDT	PSGLPGRSPDT____	2	2	0.0025	0.0288321995465	Monopolar	True	200428454276	S1022-p	[1.4751136561817404, 2.5334554293372404]	ASPDDPSGLPGRSPDT_S13	0.499999999965	S(2): 0.0; S(7): 0.0; S(13): 50.0; T(16): 50.0	167670512571	N-Term(Dimethyl); S13(Phospho)	No	No	No	No	No	No	No	[]	[]	6
P41273	Tumor necrosis factor ligand superfamily member 9 OS=Homo sapiens GN=TNFSF9 PE=1 SV=1 - [TNFL9_HUMAN]	ASPGSAASPR	GARASPGSAASPRLR	1	2	0.0975	0.225197547684	Monopolar	False	111068687193	S64-p	[0.90590145447981518, 1.3154722893756117]	ASPGSAASPR_S5	0.5	S(2): 0.0; S(5): 50.0; S(8): 50.0	101649766722	N-Term(Dimethyl:2H(6)13C(2)); S5(Phospho)	No	No	No	No	No	No	No	[]	[]	7
P41273	Tumor necrosis factor ligand superfamily member 9 OS=Homo sapiens GN=TNFSF9 PE=1 SV=1 - [TNFL9_HUMAN]	ASPGSAASPR	ASPGSAASPRLREGP	1	1	0.05	0.164170432537	Monopolar	False	1161425653	S67-p	[1.1614256529951112]	ASPGSAASPR_S8	0.5	S(2): 0.0; S(5): 50.0; S(8): 50.0	101650010862	N-Term(Dimethyl:2H(6)13C(2)); S8(Phospho)	No	No	No	No	No	No	No	[]	[]	2
Q96BD0	Solute carrier organic anion transporter family member 4A1 OS=Homo sapiens GN=SLCO4A1 PE=1 SV=2 - [SO4A1_HUMAN]	ASPGTPLSPGSLR	GTPLSPGSLRSAAHS	0	1	1.0	1.0	Monopolar	False	-0.684737896038	S43-p	[-0.68473789603758206]	ASPGTPLSPGSLR_S11	0.999954817296	S(2): 0.0; T(5): 0.0; S(8): 0.0; S(11): 100.0	135571440306	N-Term(Dimethyl:2H(6)13C(2)); S11(Phospho)	Yes	Yes	Yes	Yes	No	No	No	[]	[]	7
Q96BD0	Solute carrier organic anion transporter family member 4A1 OS=Homo sapiens GN=SLCO4A1 PE=1 SV=2 - [SO4A1_HUMAN]	ASPGTPLSPGSLR	ASPGTPLSPGSLRSA	0	1	1.0	1.0	Monopolar	False	-0.69977148415	S40-p	[-0.69977148415024248]	ASPGTPLSPGSLR_S8	0.999939503258	S(2): 0.0; T(5): 0.0; S(8): 100.0; S(11): 0.0	134766716185	N-Term(Dimethyl); S8(Phospho)	Yes	Yes	Yes	Yes	No	No	No	[]	[]	9
Q96BD0	Solute carrier organic anion transporter family member 4A1 OS=Homo sapiens GN=SLCO4A1 PE=1 SV=2 - [SO4A1_HUMAN]	ASPGTPLSPGSLR	ASPGTPLSPGSLRSA;GTPLSPGSLRSAAHS	1	1	0.05	0.164170432537	Bipolar	False	-18727394465	S40-p;S43-p	[-1.8727394464998282]	ASPGTPLSPGSLR_S8_S11	0.999884919653	S(2): 0.0; T(5): 0.0; S(8): 100.0; S(11): 100.0	143567643919	N-Term(Dimethyl:2H(6)13C(2)); S8(Phospho); S11(Phospho)	Yes	Yes	Yes	Yes	No	No	No	[]	[]	8
Q96BD0	Solute carrier organic anion transporter family member 4A1 OS=Homo sapiens GN=SLCO4A1 PE=1 SV=2 - [SO4A1_HUMAN]	ASPGTPLSPGSLR	SRRASPGTPLSPGSL;GTPLSPGSLRSAAHS	1	1	0.05	0.164170432537	Bipolar	False	-142042609088	T37-p;S43-p	[-1.4204260908809063]	ASPGTPLSPGSLR_T5_S11	0.496957941138	S(2): 0.0; T(5): 99.4; S(8): 50.3; S(11): 50.3	142762785521	N-Term(Dimethyl); T5(Phospho); S11(Phospho)	Yes	Yes	Yes	Yes	No	No	No	[]	[]	8
Q9Y426	C2 domain-containing protein 2 OS=Homo sapiens GN=C2CD2 PE=1 SV=2 - [CU025_HUMAN]	ASPLSSDSPVK	VGRASPLSSDSPVKT	0	1	1.0	1.0	Monopolar	False	0.960591237238	S438-p	[0.96059123723750439]	ASPLSSDSPVK_S5	0.498385158754	S(2): 0.0; S(5): 49.8; S(6): 0.3; S(8): 49.8	123968156614	N-Term(Dimethyl:2H(6)13C(2)); S5(Phospho); K11(Dimethyl:2H(6)13C(2))	No	No	No	No	No	No	No	[]	[]	2
Q9Y426	C2 domain-containing protein 2 OS=Homo sapiens GN=C2CD2 PE=1 SV=2 - [CU025_HUMAN]	ASPLSSDSPVK	ASPLSSDSPVKTPIK	1	1	0.05	0.164170432537	Bipolar	False	-110463219789	S441-p	[-1.1046321978875735]	ASPLSSDSPVK_S8	0.999920311409	S(2): 0.0; S(5): 0.0; S(6): 0.0; S(8): 100.0	12235908679	N-Term(Dimethyl); S8(Phospho); K11(Dimethyl)	Yes	No	Yes	Yes	No	Yes	No	[]	[]	9
O00273	DNA fragmentation factor subunit alpha OS=Homo sapiens GN=DFFA PE=1 SV=1 - [DFFA_HUMAN]	ASPPGDLQNPK	SISASKASPPGDLQN	0	2	1.0	1.0	Monopolar	False	0.435895459372	S315-p	[-0.015579216972506194, 0.8873701357159598]	ASPPGDLQNPK_S2	1.0	S(2): 100.0	125960429564	N-Term(Dimethyl); S2(Phospho); K11(Dimethyl)	Yes	Yes	Yes	Yes	No	No	No	[]	[]	3
Q96G74	OTU domain-containing protein 5 OS=Homo sapiens GN=OTUD5 PE=1 SV=1 - [OTUD5_HUMAN]	ASPPPQGPLPGPPGALHR	VGARPRASPPPQGPL	1	1	0.05	0.164170432537	Bipolar	False	-185890351333	S64-p	[-1.858903513334738]	ASPPPQGPLPGPPGALHR_S2	1.0	S(2): 100.0	185394925289	N-Term(Dimethyl); S2(Phospho)	Yes	Yes	Yes	Yes	No	No	No	[]	[]	9
Q9HC35	Echinoderm microtubule-associated protein-like 4 OS=Homo sapiens GN=EML4 PE=1 SV=3 - [EMAL4_HUMAN]	ASPSPQPSSQPLQIHR	PQIRASPSPQPSSQP	0	1	1.0	1.0	Monopolar	False	0.6422617991	S146-p	[0.64226179910043779]	ASPSPQPSSQPLQIHR_S4	0.999875568448	S(2): 0.0; S(4): 100.0; S(8): 0.0; S(9): 0.0	183789567747	N-Term(Dimethyl); S4(Phospho)	Yes	Yes	Yes	Yes	No	No	No	[]	[]	9
Q9UI10	Translation initiation factor eIF-2B subunit delta OS=Homo sapiens GN=EIF2B4 PE=1 SV=2 - [EI2BD_HUMAN]	ASPSTAGETPSGVK	GGPPPKASPSTAGET	0	1	1.0	1.0	Monopolar	False	0.0680079272784	S130-p	[0.06800792727841781]	ASPSTAGETPSGVK_S2	0.999999951441	S(2): 100.0; S(4): 0.0; T(5): 0.0; T(9): 0.0; S(11): 0.0	142466606321	N-Term(Dimethyl); S2(Phospho); K14(Dimethyl)	No	No	Yes	Yes	Yes	No	No	[]	[]	1
Q86YS7	C2 domain-containing protein 5 OS=Homo sapiens GN=C2CD5 PE=1 SV=1 - [C2CD5_HUMAN]	ASPVGDGNFR	AMTVEKASPVGDGNF	0	2	1.0	1.0	Monopolar	False	0.333071450747	S852-p	[0.37044289299383509, 0.29570000850069661]	ASPVGDGNFR_S2	1.0	S(2): 100.0	112748759642	N-Term(Dimethyl); S2(Phospho)	Yes	No	Yes	Yes	No	No	No	[]	[]	9
Q9UIF9	Bromodomain adjacent to zinc finger domain protein 2A OS=Homo sapiens GN=BAZ2A PE=1 SV=4 - [BAZ2A_HUMAN]	ASPVTSPAAAFPTASPANK	AAAFPTASPANKDVS	1	1	0.05	0.164170432537	Bipolar	False	-261112567849	S509-p	[-2.6111256784883046]	ASPVTSPAAAFPTASPANK_S15	0.999905885054	S(2): 0.0; T(5): 0.0; S(6): 0.0; T(13): 0.0; S(15): 100.0	19209514636	N-Term(Dimethyl); S15(Phospho); K19(Dimethyl)	No	Yes	Yes	No	No	No	No	[1150, 695, 866, 1172, 664, 1103]	[641, 186, 357, 663, 155, 594]	9
Q9UIF9	Bromodomain adjacent to zinc finger domain protein 2A OS=Homo sapiens GN=BAZ2A PE=1 SV=4 - [BAZ2A_HUMAN]	ASPVTSPAAAFPTASPANK	SPAAAFPTASPANKD	0	1	1.0	1.0	Monopolar	False	-0.86644300992	T507-p	[-0.86644300991994516]	ASPVTSPAAAFPTASPANK_T13	0.5	S(2): 0.0; T(5): 0.0; S(6): 0.0; T(13): 50.0; S(15): 50.0	192096269407	N-Term(Dimethyl); T13(Phospho); K19(Dimethyl)	No	No	No	No	No	No	No	[1150, 695, 866, 1172, 664, 1103]	[643, 188, 359, 665, 157, 596]	9
Q96CP2	FLYWCH family member 2 OS=Homo sapiens GN=FLYWCH2 PE=1 SV=1 - [FWCH2_HUMAN]	ASQEPSPKPGTEVIPAAPR	VKASQEPSPKPGTEV	0	2	1.0	1.0	Monopolar	False	0.719641264934	S21-p	[0.6228137846744913, 0.8164687451940856]	ASQEPSPKPGTEVIPAAPR_S6	0.999999999029	S(2): 0.0; S(6): 100.0; T(11): 0.0	208414029293	N-Term(Dimethyl:2H(6)13C(2)); S6(Phospho); K8(Dimethyl:2H(6)13C(2))	Yes	Yes	Yes	Yes	No	No	Yes	[]	[]	4
Q9C0C2	182 kDa tankyrase-1-binding protein OS=Homo sapiens GN=TNKS1BP1 PE=1 SV=4 - [TB182_HUMAN]	ASRVPSSDEEVVEEPQSR	DSTEPRASRVPSSDE	0	1	1.0	1.0	Monopolar	False	0.212279455536	S1616-p	[0.21227945553596173]	ASRVPSSDEEVVEEPQSR_S2	0.333333333333	S(2): 33.3; S(6): 33.3; S(7): 33.3; S(17): 0.0	210894156246	N-Term(Dimethyl); S2(Phospho)	No	No	No	No	No	No	No	[]	[]	6
Q9C0C2	182 kDa tankyrase-1-binding protein OS=Homo sapiens GN=TNKS1BP1 PE=1 SV=4 - [TB182_HUMAN]	ASRVPSSDEEVVEEPQSR	PRASRVPSSDEEVVE;RASRVPSSDEEVVEE	0	2	1.0	1.0	Monopolar	False	0.469482078459	S1620-p;S1621-p	[0.77714980017986302, 0.16181435673790895]	ASRVPSSDEEVVEEPQSR_S6_S7	0.999999785526	S(2): 0.0; S(6): 100.0; S(7): 100.0; S(17): 0.0	219696000853	N-Term(Dimethyl:2H(6)13C(2)); S6(Phospho); S7(Phospho)	Yes	Yes	Yes	Yes	No	No	No	[]	[]	5
Q9H019	Mitochondrial fission regulator 1-like OS=Homo sapiens GN=MTFR1L PE=1 SV=2 - [MFR1L_HUMAN]	ASSFADMMGILK	VSLSKASSFADMMGI	1	1	0.05	0.164170432537	Bipolar	False	-103571795838	S238-p	[-1.0357179583817626]	ASSFADMMGILK_S3	0.999999513024	S(2): 0.0; S(3): 100.0	14066455554	N-Term(Dimethyl); S3(Phospho); K12(Dimethyl)	Yes	Yes	No	Yes	Yes	No	No	[]	[]	9
Q9Y485	DmX-like protein 1 OS=Homo sapiens GN=DMXL1 PE=1 SV=3 - [DMXL1_HUMAN]	ASSFLDTSK	RPFYRASSFLDTSKD	0	2	1.0	1.0	Monopolar	False	0.746880358403	S1896-p	[0.700467995576201, 0.79329272122939232]	ASSFLDTSK_S3	0.999999505128	S(2): 0.0; S(3): 100.0; T(7): 0.0; S(8): 0.0	110759440794	N-Term(Dimethyl:2H(6)13C(2)); S3(Phospho); K9(Dimethyl:2H(6)13C(2))	No	No	No	No	No	No	No	[]	[]	1
Q15032	R3H domain-containing protein 1 OS=Homo sapiens GN=R3HDM1 PE=1 SV=3 - [R3HD1_HUMAN]	ASSFSGISVLTR	PAVTKASSFSGISVL	1	2	0.0975	0.225197547684	Bipolar	False	-0.924057727189	S381-p	[-1.4546722883316332, -0.39344316604608964]	ASSFSGISVLTR_S3	0.985832581674	S(2): 1.4; S(3): 98.6; S(5): 0.0; S(8): 0.0; T(11): 0.0	134070280638	N-Term(Dimethyl:2H(6)13C(2)); S3(Phospho)	Yes	Yes	No	Yes	No	No	No	[]	[]	9
P02545	Prelamin-A/C OS=Homo sapiens GN=LMNA PE=1 SV=1 - [LMNA_HUMAN]	ASSHSSQTQGGGSVTKK	SQTQGGGSVTKKRKL	1	2	0.0975	0.225197547684	Bipolar	False	-0.861083044897	S414-p	[-1.1402178474886924, -0.5819482423054779]	ASSHSSQTQGGGSVTKK_S13	0.981754709213	S(2): 0.0; S(3): 0.0; S(5): 0.0; S(6): 0.0; T(8): 0.0; S(13): 98.2; T(15): 1.8	181086984615	N-Term(Dimethyl); S13(Phospho); K16(Dimethyl); K17(Dimethyl)	No	Yes	Yes	No	Yes	No	No	[378, 420, 97, 311, 233, 260, 270, 208, 219, 417, 265, 366, 450, 597, 201, 486]	[-36, 6, -317, -103, -181, -154, -144, -206, -195, 3, -149, -48, 36, 183, -213, 72]	6
P02545	Prelamin-A/C OS=Homo sapiens GN=LMNA PE=1 SV=1 - [LMNA_HUMAN]	ASSHSSQTQGGGSVTKK	RGRASSHSSQTQGGG;GRASSHSSQTQGGGS	2	2	0.0025	0.0288321995465	Bipolar	True	-182171151651	S406-p;S407-p	[-1.677380979810327, -1.9660420532034901]	ASSHSSQTQGGGSVTKK_S5_S6	0.316535052688	S(2): 34.2; S(3): 34.2; S(5): 34.2; S(6): 95.0; T(8): 2.5; S(13): 0.0; T(15): 0.0	191496969967	N-Term(Dimethyl:2H(6)13C(2)); S5(Phospho); S6(Phospho); K16(Dimethyl:2H(6)13C(2)); K17(Dimethyl:2H(6)13C(2))	No	Yes	Yes	No	Yes	No	No	[378, 420, 97, 311, 233, 260, 270, 208, 219, 417, 265, 366, 450, 597, 201, 486]	[371, 413, 90, 304, 226, 253, 263, 201, 212, 410, 258, 359, 443, 590, 194, 479]	4
P02545	Prelamin-A/C OS=Homo sapiens GN=LMNA PE=1 SV=1 - [LMNA_HUMAN]	ASSHSSQTQGGGSVTK	SQTQGGGSVTKKRKL	1	2	0.0975	0.225197547684	Bipolar	False	-126373190128	S414-p	[-0.953777786994648, -1.5736860155624766]	ASSHSSQTQGGGSVTK_S13	0.999999997919	S(2): 0.0; S(3): 0.0; S(5): 0.0; S(6): 0.0; T(8): 0.0; S(13): 100.0; T(15): 0.0	165474394407	N-Term(Dimethyl); S13(Phospho); K16(Dimethyl)	No	Yes	Yes	No	Yes	No	No	[378, 420, 97, 311, 233, 260, 270, 208, 219, 417, 265, 366, 450, 597, 201, 486]	[-36, 6, -317, -103, -181, -154, -144, -206, -195, 3, -149, -48, 36, 183, -213, 72]	6
P02545	Prelamin-A/C OS=Homo sapiens GN=LMNA PE=1 SV=1 - [LMNA_HUMAN]	ASSHSSQTQGGGSVTK	RSRGRASSHSSQTQG;RGRASSHSSQTQGGG	2	2	0.0025	0.0288321995465	Bipolar	True	-14874588422	S404-p;S406-p	[-1.5925832752224314, -1.3823344091714242]	ASSHSSQTQGGGSVTK_S3_S5	0.00598343385593	S(2): 33.5; S(3): 33.5; S(5): 34.1; S(6): 98.8; T(8): 0.0; S(13): 0.0; T(15): 0.0	173471183958	N-Term(Dimethyl); S3(Phospho); S5(Phospho); K16(Dimethyl)	No	Yes	Yes	No	Yes	No	No	[378, 420, 97, 311, 233, 260, 270, 208, 219, 417, 265, 366, 450, 597, 201, 486]	[371, 413, 90, 304, 226, 253, 263, 201, 212, 410, 258, 359, 443, 590, 194, 479]	4
P02545	Prelamin-A/C OS=Homo sapiens GN=LMNA PE=1 SV=1 - [LMNA_HUMAN]	ASSHSSQTQGGGSVTK	RGRASSHSSQTQGGG;GRASSHSSQTQGGGS	1	1	0.05	0.164170432537	Bipolar	False	-18692876933	S406-p;S407-p	[-1.8692876932962947]	ASSHSSQTQGGGSVTK_S5_S6	0.0139203284516	S(2): 1.4; S(3): 97.1; S(5): 2.8; S(6): 97.1; T(8): 1.4; S(13): 0.0; T(15): 0.0	175079789915	N-Term(Dimethyl:2H(6)13C(2)); S5(Phospho); S6(Phospho); K16(Dimethyl:2H(6)13C(2))	No	Yes	Yes	No	Yes	No	No	[378, 420, 97, 311, 233, 260, 270, 208, 219, 417, 265, 366, 450, 597, 201, 486]	[371, 413, 90, 304, 226, 253, 263, 201, 212, 410, 258, 359, 443, 590, 194, 479]	4
Q15477	Helicase SKI2W OS=Homo sapiens GN=SKIV2L PE=1 SV=3 - [SKIV2_HUMAN]	ASSLEDLVLK	APLARASSLEDLVLK	0	2	1.0	1.0	Monopolar	False	0.222736061144	S256-p	[0.07938640569579514, 0.36608571659187067]	ASSLEDLVLK_S3	0.999965670151	S(2): 0.0; S(3): 100.0	122672209349	N-Term(Dimethyl:2H(6)13C(2)); S3(Phospho); K10(Dimethyl:2H(6)13C(2))	Yes	Yes	Yes	Yes	Yes	No	No	[]	[]	9
Q16513	Serine/threonine-protein kinase N2 OS=Homo sapiens GN=PKN2 PE=1 SV=1 - [PKN2_HUMAN]	ASSLGEIDESSELR	PAPPRASSLGEIDES	2	2	0.0025	0.0288321995465	Bipolar	True	-140321872304	S583-p	[-1.3625348147612679, -1.4439026313277632]	ASSLGEIDESSELR_S3	0.999964478295	S(2): 0.0; S(3): 100.0; S(10): 0.0; S(11): 0.0	160875480833	N-Term(Dimethyl:2H(6)13C(2)); S3(Phospho)	Yes	Yes	Yes	Yes	Yes	No	No	[]	[]	9
Q96SB3	Neurabin-2 OS=Homo sapiens GN=PPP1R9B PE=1 SV=2 - [NEB2_HUMAN]	ASSLNENVDHSALLK	RLSLPRASSLNENVD	1	1	0.05	0.164170432537	Bipolar	False	-126076805032	S99-p	[-1.2607680503175898]	ASSLNENVDHSALLK_S2	0.49999999669	S(2): 50.0; S(3): 50.0; S(11): 0.0	173385038939	N-Term(Dimethyl); S2(Phospho); K15(Dimethyl)	No	No	No	No	No	No	No	[]	[]	6
Q9UHB6	LIM domain and actin-binding protein 1 OS=Homo sapiens GN=LIMA1 PE=1 SV=1 - [LIMA1_HUMAN]	ASSLSESSPPK	SPDSRASSLSESSPP	0	2	1.0	1.0	Monopolar	False	0.23453827252	S369-p	[0.38025951253593937, 0.088817032504761417]	ASSLSESSPPK_S3	0.999943611788	S(2): 0.0; S(3): 100.0; S(5): 0.0; S(7): 0.0; S(8): 0.0	122557121458	N-Term(Dimethyl); S3(Phospho); K11(Dimethyl)	Yes	Yes	Yes	Yes	Yes	No	No	[]	[]	5
Q9UHB6	LIM domain and actin-binding protein 1 OS=Homo sapiens GN=LIMA1 PE=1 SV=1 - [LIMA1_HUMAN]	ASSLSESSPPK	RASSLSESSPPKAMK	0	1	1.0	1.0	Monopolar	False	-0.266783306596	S373-p	[-0.26678330659597327]	ASSLSESSPPK_S7	0.499999762113	S(2): 0.0; S(3): 0.0; S(5): 0.0; S(7): 50.0; S(8): 50.0	124166154661	N-Term(Dimethyl:2H(6)13C(2)); S7(Phospho); K11(Dimethyl:2H(6)13C(2))	No	Yes	Yes	Yes	Yes	No	No	[]	[]	9
Q9UHB6	LIM domain and actin-binding protein 1 OS=Homo sapiens GN=LIMA1 PE=1 SV=1 - [LIMA1_HUMAN]	ASSLSESSPPK	RASSLSESSPPKAMK;ASSLSESSPPKAMKK	0	2	1.0	1.0	Monopolar	False	-0.063676796858	S373-p;S374-p	[0.42352147690612096, -0.5508750706221828]	ASSLSESSPPK_S7_S8	0.318539050591	S(2): 2.2; S(3): 2.2; S(5): 65.2; S(7): 65.2; S(8): 65.2	130553727903	N-Term(Dimethyl); S7(Phospho); S8(Phospho); K11(Dimethyl)	Yes	Yes	Yes	Yes	Yes	No	No	[]	[]	9
Q969R5	Lethal(3)malignant brain tumor-like protein 2 OS=Homo sapiens GN=L3MBTL2 PE=1 SV=1 - [LMBL2_HUMAN]	ASSPELPVSVENIKQETDD	VASPDKASSPELPVS	1	1	0.05	0.164170432537	Bipolar	False	-192528068896	S688-p	[-1.9252806889630922]	ASSPELPVSVENIKQETDD_S2	0.5	S(2): 50.0; S(3): 50.0; S(9): 0.0; T(17): 0.0	219401786985	N-Term(Dimethyl); S2(Phospho); K14(Dimethyl)	Yes	No	Yes	Yes	Yes	No	No	[675, 700, 151]	[-13, 12, -537]	1
Q9NWB6	Arginine and glutamate-rich protein 1 OS=Homo sapiens GN=ARGLU1 PE=1 SV=1 - [ARGL1_HUMAN]	ASSPPDRIDIFGR	ERDRERASSPPDRID	0	1	1.0	1.0	Monopolar	False	-0.0428282629751	S76-p	[-0.042828262975069475]	ASSPPDRIDIFGR_S2	0.5	S(2): 50.0; S(3): 50.0	15467808569	N-Term(Dimethyl:2H(6)13C(2)); S2(Phospho)	No	Yes	Yes	Yes	No	No	No	[]	[]	1
Q9NWB6	Arginine and glutamate-rich protein 1 OS=Homo sapiens GN=ARGLU1 PE=1 SV=1 - [ARGL1_HUMAN]	ASSPPDRIDIFGR	RDRERASSPPDRIDI	0	2	1.0	1.0	Monopolar	False	-0.314574579636	S77-p	[-0.15853115168242071, -0.47061800759040534]	ASSPPDRIDIFGR_S3	0.999928492559	S(2): 0.0; S(3): 100.0	153873747435	N-Term(Dimethyl); S3(Phospho)	Yes	Yes	Yes	Yes	No	No	No	[]	[]	7
Q8IXZ2	Zinc finger CCCH domain-containing protein 3 OS=Homo sapiens GN=ZC3H3 PE=1 SV=3 - [ZC3H3_HUMAN]	ASSPSASSSSSFR	KYKWKASSPSASSSS	2	2	0.0025	0.0288321995465	Bipolar	True	-141476984004	S383-p	[-1.044125581157668, -1.7854140989287977]	ASSPSASSSSSFR_S3	0.999744272984	S(2): 0.0; S(3): 100.0; S(5): 0.0; S(7): 0.0; S(8): 0.0; S(9): 0.0; S(10): 0.0; S(11): 0.0	137361503782	N-Term(Dimethyl:2H(6)13C(2)); S3(Phospho)	No	No	No	No	Yes	No	No	[588]	[205]	9
Q9NSU2	Three-prime repair exonuclease 1 OS=Homo sapiens GN=TREX1 PE=1 SV=1 - [TREX1_HUMAN]	ASSPSEHGPRK	KALERASSPSEHGPR	0	1	1.0	1.0	Monopolar	False	-0.86856523197	S222-p	[-0.868565231969732]	ASSPSEHGPRK_S3	0.494473614182	S(2): 49.4; S(3): 49.4; S(5): 1.1	128860443478	N-Term(Dimethyl); S3(Phospho); K11(Dimethyl)	No	No	No	No	No	No	No	[]	[]	6
Q9NPI6	mRNA-decapping enzyme 1A OS=Homo sapiens GN=DCP1A PE=1 SV=2 - [DCP1A_HUMAN]	ASSPSPLTIGTPESQRKPSIILSK	ASSPSPLTIGTPESQ	1	1	0.05	0.164170432537	Monopolar	False	150884600891	T528-p	[1.5088460089081446]	ASSPSPLTIGTPESQRKPSIILSK_T8	0.0129009355532	S(2): 0.0; S(3): 0.0; S(5): 0.0; T(8): 1.3; T(11): 98.7; S(14): 0.0; S(19): 0.0; S(23): 0.0	268257529049	N-Term(Dimethyl:2H(6)13C(2)); T8(Phospho); K17(Dimethyl:2H(6)13C(2)); K24(Dimethyl:2H(6)13C(2))	Yes	No	No	Yes	No	No	Yes	[]	[]	9
Q9BWU0	Kanadaptin OS=Homo sapiens GN=SLC4A1AP PE=1 SV=1 - [NADAP_HUMAN]	ASSQVLSESPSQDSLDAFMSEMK	SSQVLSESPSQDSLD	1	1	0.05	0.164170432537	Monopolar	False	222896073957	S530-p	[2.2289607395706117]	ASSQVLSESPSQDSLDAFMSEMK_S9	0.974000159761	S(2): 0.0; S(3): 0.0; S(7): 1.3; S(9): 97.4; S(11): 1.3; S(14): 0.0; S(20): 0.0	262621725826	N-Term(Dimethyl:2H(6)13C(2)); S9(Phospho); K23(Dimethyl:2H(6)13C(2))	Yes	Yes	Yes	Yes	No	No	No	[]	[]	5
O14646	Chromodomain-helicase-DNA-binding protein 1 OS=Homo sapiens GN=CHD1 PE=1 SV=2 - [CHD1_HUMAN]	ASSSGPRSPLDQR	ASSSGPRSPLDQRSP	0	1	1.0	1.0	Monopolar	False	-0.12848171763	S1677-p	[-0.12848171763023264]	ASSSGPRSPLDQR_S8	0.99987213591	S(2): 0.0; S(3): 0.0; S(4): 0.0; S(8): 100.0	146567973509	N-Term(Dimethyl); S8(Phospho)	Yes	Yes	Yes	Yes	No	No	No	[243]	[-1434]	9
Q71RC2	La-related protein 4 OS=Homo sapiens GN=LARP4 PE=1 SV=3 - [LARP4_HUMAN]	ASTASPCNNNINAATAVALQEPRK	PSRASTASPCNNNIN	1	2	0.0975	0.225197547684	Monopolar	False	101830945666	S597-p	[1.0677854813861296, 0.9688334319434433]	ASTASPCNNNINAATAVALQEPRK_S5	0.999992458556	S(2): 0.0; T(3): 0.0; S(5): 100.0; T(15): 0.0	265035403805	N-Term(Dimethyl:2H(6)13C(2)); S5(Phospho); C7(Carbamidomethyl); K24(Dimethyl:2H(6)13C(2))	Yes	Yes	Yes	Yes	Yes	No	No	[]	[]	1
Q71RC2	La-related protein 4 OS=Homo sapiens GN=LARP4 PE=1 SV=3 - [LARP4_HUMAN]	ASTASPCNNNINAATAVALQEPR	TTKPSRASTASPCNN	0	1	1.0	1.0	Monopolar	False	-0.163140152274	S594-p	[-0.16314015227415801]	ASTASPCNNNINAATAVALQEPR_S2	0.333333333333	S(2): 33.3; T(3): 33.3; S(5): 33.3; T(15): 0.0	247814682369	N-Term(Dimethyl); S2(Phospho); C7(Carbamidomethyl)	Yes	Yes	No	No	No	No	No	[]	[]	1
Q71RC2	La-related protein 4 OS=Homo sapiens GN=LARP4 PE=1 SV=3 - [LARP4_HUMAN]	ASTASPCNNNINAATAVALQEPR	PSRASTASPCNNNIN	0	2	1.0	1.0	Monopolar	False	-0.109092564378	S597-p	[-0.1933588087222865, -0.024826320033633942]	ASTASPCNNNINAATAVALQEPR_S5	0.965572188975	S(2): 1.7; T(3): 1.7; S(5): 96.6; T(15): 0.0	248618899899	N-Term(Dimethyl:2H(6)13C(2)); S5(Phospho); C7(Carbamidomethyl)	Yes	Yes	Yes	Yes	Yes	No	No	[]	[]	1
Q05655	Protein kinase C delta type OS=Homo sapiens GN=PRKCD PE=1 SV=2 - [KPCD_HUMAN]	ASTFCGTPDYIAPEILQGLK	IFGESRASTFCGTPD	1	1	0.05	0.164170432537	Bipolar	False	-153054821213	S506-p	[-1.5305482121316265]	ASTFCGTPDYIAPEILQGLK_S2	0.333261103999	S(2): 33.3; T(3): 33.3; T(7): 33.3; Y(10): 0.0	231711618404	N-Term(Dimethyl); S2(Phospho); C5(Carbamidomethyl); K20(Dimethyl)	Yes	No	No	No	No	No	No	[]	[]	6
Q7L8L6	FAST kinase domain-containing protein 5 OS=Homo sapiens GN=FASTKD5 PE=1 SV=1 - [FAKD5_HUMAN]	ASTLQLGSPR	ASTLQLGSPRATGVD	0	1	1.0	1.0	Monopolar	False	-0.68511108084	S95-p	[-0.68511108084021277]	ASTLQLGSPR_S8	1.0	S(2): 0.0; T(3): 0.0; S(8): 100.0	114561564817	N-Term(Dimethyl:2H(6)13C(2)); S8(Phospho)	Yes	No	No	Yes	Yes	No	No	[]	[]	2
Q8IVT2	Mitotic interactor and substrate of PLK1 OS=Homo sapiens GN=MISP PE=1 SV=1 - [MISP_HUMAN]	ASTPDWVSEGPQPGLR	GLHVGRASTPDWVSE	0	1	1.0	1.0	Monopolar	False	-0.154309595168	S376-p	[-0.15430959516825271]	ASTPDWVSEGPQPGLR_S2	0.0146912692274	S(2): 1.5; T(3): 98.5; S(8): 0.0	181287358275	N-Term(Dimethyl:2H(6)13C(2)); S2(Phospho)	Yes	Yes	No	No	Yes	No	No	[]	[]	6
Q8N1G2	Cap-specific mRNA (nucleoside-2'-O-)-methyltransferase 1 OS=Homo sapiens GN=CMTR1 PE=1 SV=1 - [CMTR1_HUMAN]	ASTTSLSGSDSETEGK	STTSLSGSDSETEGK	1	2	0.0975	0.225197547684	Monopolar	False	0.753052227223	S53-p	[0.36880969270213654, 1.1372947617444207]	ASTTSLSGSDSETEGK_S9	0.973103358014	S(2): 0.0; T(3): 0.0; T(4): 0.0; S(5): 0.0; S(7): 0.9; S(9): 97.3; S(11): 0.9; T(13): 0.9	169272307005	N-Term(Dimethyl); S9(Phospho); K16(Dimethyl)	Yes	Yes	Yes	Yes	No	No	No	[]	[]	7
P28290	Sperm-specific antigen 2 OS=Homo sapiens GN=SSFA2 PE=1 SV=3 - [SSFA2_HUMAN]	ASVALTPTAPSR	FRASVALTPTAPSRT	1	1	0.05	0.164170432537	Bipolar	False	-231452228709	T1156-p	[-2.314522287094487]	ASVALTPTAPSR_T6	0.989825824901	S(2): 0.0; T(6): 99.0; T(8): 1.0; S(11): 0.0	127863701048	N-Term(Dimethyl); T6(Phospho)	No	No	No	Yes	Yes	No	No	[808]	[-348]	9
Q9UPQ0	LIM and calponin homology domains-containing protein 1 OS=Homo sapiens GN=LIMCH1 PE=1 SV=4 - [LIMC1_HUMAN]	ASVLDTSMSAGSGSPSK	SMSAGSGSPSKTVTP	0	2	1.0	1.0	Monopolar	False	0.70420928246	S523-p	[0.5250205028742297, 0.88339806204647497]	ASVLDTSMSAGSGSPSK_S14	0.999889530852	S(2): 0.0; T(6): 0.0; S(7): 0.0; S(9): 0.0; S(12): 0.0; S(14): 100.0; S(16): 0.0	171777018919	N-Term(Dimethyl); S14(Phospho); K17(Dimethyl)	Yes	Yes	Yes	Yes	No	Yes	No	[]	[]	9
Q9UPQ0	LIM and calponin homology domains-containing protein 1 OS=Homo sapiens GN=LIMCH1 PE=1 SV=4 - [LIMC1_HUMAN]	ASVLDTSMSAGSGSPSK	RASVLDTSMSAGSGS;SVLDTSMSAGSGSPS	0	1	1.0	1.0	Monopolar	False	0.733295229879	S516-p;S518-p	[0.73329522987947215]	ASVLDTSMSAGSGSPSK_S7_S9	138241	S(2): 0.0; T(6): 50.0; S(7): 50.0; S(9): 0.0; S(12): 1.3; S(14): 97.4; S(16): 1.3	181382768431	N-Term(Dimethyl:2H(6)13C(2)); S7(Phospho); S9(Phospho); K17(Dimethyl:2H(6)13C(2))	Yes	Yes	Yes	Yes	No	No	No	[]	[]	7
Q9UPQ0	LIM and calponin homology domains-containing protein 1 OS=Homo sapiens GN=LIMCH1 PE=1 SV=4 - [LIMC1_HUMAN]	ASVLDTSMSAGSGSPSK	SVLDTSMSAGSGSPS;DTSMSAGSGSPSKTV	0	1	1.0	1.0	Monopolar	False	0.850389063407	S518-p;S521-p	[0.8503890634073511]	ASVLDTSMSAGSGSPSK_S9_S12	0.163892905587	S(2): 0.0; T(6): 33.3; S(7): 33.3; S(9): 33.3; S(12): 49.2; S(14): 49.2; S(16): 1.6	179773527708	N-Term(Dimethyl); S9(Phospho); S12(Phospho); K17(Dimethyl)	Yes	Yes	Yes	Yes	No	No	No	[]	[]	7
Q9BXS6	Nucleolar and spindle-associated protein 1 OS=Homo sapiens GN=NUSAP1 PE=1 SV=1 - [NUSAP_HUMAN]	ATAKVPSPPDEHQEAENAVSSGNR	RATAKVPSPPDEHQE	1	1	0.05	0.164170432537	Monopolar	False	10712344281	S135-p	[1.0712344281033765]	ATAKVPSPPDEHQEAENAVSSGNR_S7	0.999999988632	T(2): 0.0; S(7): 100.0; S(20): 0.0; S(21): 0.0	264329916744	N-Term(Dimethyl:2H(6)13C(2)); K4(Dimethyl:2H(6)13C(2)); S7(Phospho)	Yes	Yes	Yes	Yes	Yes	No	No	[]	[]	9
P29692	Elongation factor 1-delta OS=Homo sapiens GN=EEF1D PE=1 SV=5 - [EF1D_HUMAN]	ATAPQTQHVSPMRQVEPPAK	APQTQHVSPMRQVEP	0	2	1.0	1.0	Monopolar	False	0.786749928225	S133-p	[0.9367538662842916, 0.63674599016497]	ATAPQTQHVSPMRQVEPPAK_S10	0.987935719277	T(2): 0.0; T(6): 1.2; S(10): 98.8	232523636227	N-Term(Dimethyl:2H(6)13C(2)); S10(Phospho); K20(Dimethyl:2H(6)13C(2))	Yes	Yes	Yes	Yes	Yes	Yes	No	[]	[]	9
P29692	Elongation factor 1-delta OS=Homo sapiens GN=EEF1D PE=1 SV=5 - [EF1D_HUMAN]	ATAPQTQHVSPMRQVEPPAK	SSPGHRATAPQTQHV	0	1	1.0	1.0	Monopolar	False	0.571864248905	T125-p	[0.57186424890497023]	ATAPQTQHVSPMRQVEPPAK_T2	0.999054440635	T(2): 99.9; T(6): 0.0; S(10): 0.0	234122970944	N-Term(Dimethyl:2H(6)13C(2)); T2(Phospho); M12(Oxidation); K20(Dimethyl:2H(6)13C(2))	No	Yes	No	No	No	No	No	[]	[]	2
P29692	Elongation factor 1-delta OS=Homo sapiens GN=EEF1D PE=1 SV=5 - [EF1D_HUMAN]	ATAPQTQHVSPMR	APQTQHVSPMRQVEP	0	2	1.0	1.0	Monopolar	False	-0.363788281656	S133-p	[-0.3480629513395852, -0.37951361197331956]	ATAPQTQHVSPMR_S10	1.0	T(2): 0.0; T(6): 0.0; S(10): 100.0	155574785032	N-Term(Dimethyl:2H(6)13C(2)); S10(Phospho); M12(Oxidation)	Yes	Yes	Yes	Yes	Yes	Yes	No	[]	[]	9
Q8N1G0	Zinc finger protein 687 OS=Homo sapiens GN=ZNF687 PE=1 SV=1 - [ZN687_HUMAN]	ATDIPASASPPPVAGVPFFK	TDIPASASPPPVAGV	0	1	1.0	1.0	Monopolar	False	-0.622184588307	S253-p	[-0.62218458830697698]	ATDIPASASPPPVAGVPFFK_S9	0.499989717636	T(2): 0.0; S(7): 50.0; S(9): 50.0	210507199459	N-Term(Dimethyl); S9(Phospho); K20(Dimethyl)	Yes	Yes	Yes	No	Yes	No	No	[285, 336, 902, 451, 1043]	[32, 83, 649, 198, 790]	9
Q9BRD0	BUD13 homolog OS=Homo sapiens GN=BUD13 PE=1 SV=1 - [BUD13_HUMAN]	ATDSDLSSPR	KATDSDLSSPRHKQS	0	1	1.0	1.0	Monopolar	False	-0.380800443398	S357-p	[-0.38080044339779284]	ATDSDLSSPR_S7	0.499999567355	T(2): 0.0; S(4): 0.0; S(7): 50.0; S(8): 50.0	115648661985	N-Term(Dimethyl); S7(Phospho)	No	No	No	No	No	No	No	[65]	[-292]	7
P55795	Heterogeneous nuclear ribonucleoprotein H2 OS=Homo sapiens GN=HNRNPH2 PE=1 SV=1 - [HNRH2_HUMAN]	ATENDIYNFFSPLNPMR	NDIYNFFSPLNPMRV	0	1	1.0	1.0	Monopolar	False	0.133740421739	S310-p	[0.13374042173923817]	ATENDIYNFFSPLNPMR_S11	0.968557530858	T(2): 0.0; Y(7): 3.1; S(11): 96.9	216097793942	N-Term(Dimethyl:2H(6)13C(2)); S11(Phospho); M16(Oxidation)	Yes	Yes	No	No	Yes	No	No	[14, 35]	[-296, -275]	9
Q9UNF1	Melanoma-associated antigen D2 OS=Homo sapiens GN=MAGED2 PE=1 SV=2 - [MAGD2_HUMAN]	ATEVSKTPEAR	VSKATEVSKTPEARE	1	1	0.05	0.164170432537	Monopolar	False	122621999574	S70-p	[1.2262199957391364]	ATEVSKTPEAR_S5	0.5	T(2): 0.0; S(5): 50.0; T(7): 50.0	132465178099	N-Term(Dimethyl); S5(Phospho); K6(Dimethyl)	No	Yes	No	No	Yes	No	No	[133, 538]	[63, 468]	8
Q9UNF1	Melanoma-associated antigen D2 OS=Homo sapiens GN=MAGED2 PE=1 SV=2 - [MAGD2_HUMAN]	ATEVSKTPEAR	KATEVSKTPEAREAP	2	2	0.0025	0.0288321995465	Monopolar	True	141402387089	T72-p	[1.5768602481362657, 1.2511874936497986]	ATEVSKTPEAR_T7	0.999999694886	T(2): 0.0; S(5): 0.0; T(7): 100.0	13246488513	N-Term(Dimethyl); K6(Dimethyl); T7(Phospho)	No	Yes	Yes	No	Yes	No	No	[133, 538]	[61, 466]	1
Q9UHN6	Transmembrane protein 2 OS=Homo sapiens GN=TMEM2 PE=1 SV=1 - [TMEM2_HUMAN]	ATFAFSPEEQQAQRESQK	DRATFAFSPEEQQAQ	1	1	0.05	0.164170432537	Monopolar	False	144187154072	S63-p	[1.4418715407202558]	ATFAFSPEEQQAQRESQK_S6	0.982510547017	T(2): 0.0; S(6): 98.3; S(16): 1.7	221801272945	N-Term(Dimethyl); S6(Phospho); K18(Dimethyl)	Yes	No	Yes	Yes	No	No	No	[]	[]	1
Q9UHN6	Transmembrane protein 2 OS=Homo sapiens GN=TMEM2 PE=1 SV=1 - [TMEM2_HUMAN]	ATFAFSPEEQQAQR	DRATFAFSPEEQQAQ	1	2	0.0975	0.225197547684	Monopolar	False	0.750131852914	S63-p	[1.1125452923590768, 0.38771841346924407]	ATFAFSPEEQQAQR_S6	1.0	T(2): 0.0; S(6): 100.0	171776091185	N-Term(Dimethyl); S6(Phospho)	Yes	No	Yes	Yes	No	No	No	[]	[]	1
P10412	Histone H1.4 OS=Homo sapiens GN=HIST1H1E PE=1 SV=2 - [H14_HUMAN]	ATGAATPKK	KKATGAATPKKSAKK	0	2	1.0	1.0	Monopolar	False	0.0268751227253	T146-p	[0.11875801924681806, -0.06500777379612582]	ATGAATPKK_T6	0.999999999997	T(2): 0.0; T(6): 100.0	100854820433	N-Term(Dimethyl); T6(Phospho); K8(Dimethyl); K9(Dimethyl)	No	Yes	Yes	No	Yes	Yes	No	[17, 64]	[-129, -82]	8
P61247	40S ribosomal protein S3a OS=Homo sapiens GN=RPS3A PE=1 SV=2 - [RS3A_HUMAN]	ATGDETGAKVERADGYEPPVQESV	YEPPVQESV______	2	2	0.0025	0.0288321995465	Monopolar	True	159320411744	S263-p	[1.6505717924871512, 1.5358364423989304]	ATGDETGAKVERADGYEPPVQESV_S23	1.0	T(2): 0.0; T(6): 0.0; Y(16): 0.0; S(23): 100.0	264120553951	N-Term(Dimethyl); K9(Dimethyl); S23(Phospho)	No	No	No	No	Yes	No	No	[249, 34, 56, 222, 182, 216]	[-14, -229, -207, -41, -81, -47]	3
Q9UQN3	Charged multivesicular body protein 2b OS=Homo sapiens GN=CHMP2B PE=1 SV=1 - [CHM2B_HUMAN]	ATISDEEIERQLK	STSKATISDEEIERQ	1	1	0.05	0.164170432537	Monopolar	False	270760046854	S199-p	[2.7076004685365671]	ATISDEEIERQLK_S4	0.999999997672	T(2): 0.0; S(4): 100.0	166782548704	N-Term(Dimethyl); S4(Phospho); K13(Dimethyl)	Yes	Yes	Yes	Yes	Yes	No	No	[]	[]	5
Q9UQN3	Charged multivesicular body protein 2b OS=Homo sapiens GN=CHMP2B PE=1 SV=1 - [CHM2B_HUMAN]	ATISDEEIER	STSKATISDEEIERQ	0	2	1.0	1.0	Monopolar	False	-0.02209181052	S199-p	[0.11147231553211859, -0.15565593657217192]	ATISDEEIER_S4	0.999999695843	T(2): 0.0; S(4): 100.0	127055668821	N-Term(Dimethyl); S4(Phospho)	Yes	Yes	Yes	Yes	Yes	No	No	[]	[]	5
Q96GS4	Uncharacterized protein C17orf59 OS=Homo sapiens GN=C17orf59 PE=1 SV=2 - [CQ059_HUMAN]	ATISSPLELEGTVSR	GRRATISSPLELEGT	1	2	0.0975	0.225197547684	Monopolar	False	0.852331682378	S199-p	[0.48396900359777945, 1.2206943611576004]	ATISSPLELEGTVSR_S5	0.999898975557	T(2): 0.0; S(4): 0.0; S(5): 100.0; T(12): 0.0; S(14): 0.0	167587248411	N-Term(Dimethyl:2H(6)13C(2)); S5(Phospho)	Yes	Yes	No	Yes	No	No	No	[]	[]	9
P46013	Antigen KI-67 OS=Homo sapiens GN=MKI67 PE=1 SV=2 - [KI67_HUMAN]	ATKIPCESPPLEVVDTTASTK	ATKIPCESPPLEVVD	0	2	1.0	1.0	Monopolar	False	-0.549957458486	S2708-p	[-0.21135349553130922, -0.8885614214409514]	ATKIPCESPPLEVVDTTASTK_S8	0.982099843753	T(2): 1.8; S(8): 98.2; T(16): 0.0; T(17): 0.0; S(19): 0.0; T(20): 0.0	240819980221	N-Term(Dimethyl); K3(Dimethyl); C6(Carbamidomethyl); S8(Phospho); K21(Dimethyl)	Yes	Yes	Yes	Yes	Yes	No	No	[2734, 1035, 2009, 2852, 1093, 2492, 2613, 245, 552, 749, 1188, 1703, 1319, 2967, 892, 163, 204, 745, 996, 1153, 1197, 1517, 1883, 2280, 2398, 2430, 999, 1337, 587, 968, 1069]	[26, -1673, -699, 144, -1615, -216, -95, -2463, -2156, -1959, -1520, -1005, -1389, 259, -1816, -2545, -2504, -1963, -1712, -1555, -1511, -1191, -825, -428, -310, -278, -1709, -1371, -2121, -1740, -1639]	9
P22314	Ubiquitin-like modifier-activating enzyme 1 OS=Homo sapiens GN=UBA1 PE=1 SV=3 - [UBA1_HUMAN]	ATLPSPDKLPGFK	ELKATLPSPDKLPGF	1	2	0.0975	0.225197547684	Monopolar	False	107949026852	S835-p	[0.7687761290242949, 1.3902044080076048]	ATLPSPDKLPGFK_S5	1.0	T(2): 0.0; S(5): 100.0	155896171751	N-Term(Dimethyl:2H(6)13C(2)); S5(Phospho); K8(Dimethyl:2H(6)13C(2)); K13(Dimethyl:2H(6)13C(2))	Yes	Yes	Yes	Yes	No	Yes	No	[528]	[-307]	4
Q96JM3	Chromosome alignment-maintaining phosphoprotein 1 OS=Homo sapiens GN=CHAMP1 PE=1 SV=2 - [CHAP1_HUMAN]	ATLSNPKPQK	ESVKATLSNPKPQKQ	1	2	0.0975	0.225197547684	Monopolar	False	0.790969383426	S223-p	[0.29130273130510714, 1.2906360355476418]	ATLSNPKPQK_S4	0.999999999911	T(2): 0.0; S(4): 100.0	127181254759	N-Term(Dimethyl:2H(6)13C(2)); S4(Phospho); K7(Dimethyl:2H(6)13C(2)); K10(Dimethyl:2H(6)13C(2))	No	Yes	Yes	No	Yes	No	No	[490, 565, 670, 766]	[267, 342, 447, 543]	1
O76021	Ribosomal L1 domain-containing protein 1 OS=Homo sapiens GN=RSL1D1 PE=1 SV=3 - [RL1D1_HUMAN]	ATNESEDEIPQLVPIGKK	QVKATNESEDEIPQL	0	1	1.0	1.0	Monopolar	False	-0.481979455546	S361-p	[-0.48197945554561406]	ATNESEDEIPQLVPIGKK_S5	0.987603466444	T(2): 1.2; S(5): 98.8	213208481197	N-Term(Dimethyl); S5(Phospho); K17(Dimethyl); K18(Dimethyl)	Yes	Yes	Yes	Yes	Yes	No	No	[435, 120, 431]	[74, -241, 70]	2
O76021	Ribosomal L1 domain-containing protein 1 OS=Homo sapiens GN=RSL1D1 PE=1 SV=3 - [RL1D1_HUMAN]	ATNESEDEIPQLVPIGK	QVKATNESEDEIPQL	0	2	1.0	1.0	Monopolar	False	-0.331850680289	S361-p	[-0.2701029254007008, -0.39359843517723336]	ATNESEDEIPQLVPIGK_S5	1.0	T(2): 0.0; S(5): 100.0	197596354857	N-Term(Dimethyl); S5(Phospho); K17(Dimethyl)	Yes	Yes	Yes	Yes	Yes	No	No	[435, 120, 431]	[74, -241, 70]	2
Q96P47	Arf-GAP with GTPase, ANK repeat and PH domain-containing protein 3 OS=Homo sapiens GN=AGAP3 PE=1 SV=2 - [AGAP3_HUMAN]	ATPATAPGTSPR	PATAPGTSPRANGLS	1	2	0.0975	0.225197547684	Monopolar	False	101901225862	S443-p	[1.071563997256486, 0.96646051998226734]	ATPATAPGTSPR_S10	0.991073204964	T(2): 0.0; T(5): 0.0; T(9): 0.9; S(10): 99.1	12426221179	N-Term(Dimethyl:2H(6)13C(2)); S10(Phospho)	No	Yes	No	Yes	No	No	No	[]	[]	9
Q6NW34	Uncharacterized protein C3orf17 OS=Homo sapiens GN=C3orf17 PE=1 SV=3 - [CC017_HUMAN]	ATQETSFDFK	KHKATQETSFDFKCS	1	1	0.05	0.164170432537	Bipolar	False	-0.978249054689	T327-p	[-0.97824905468875833]	ATQETSFDFK_T5	0.499962534221	T(2): 0.0; T(5): 50.0; S(6): 50.0	130957817259	N-Term(Dimethyl); T5(Phospho); K10(Dimethyl)	No	No	No	No	No	No	No	[]	[]	9
Q9UPQ3	Arf-GAP with GTPase, ANK repeat and PH domain-containing protein 1 OS=Homo sapiens GN=AGAP1 PE=1 SV=4 - [AGAP1_HUMAN]	ATSACAPISSPK	TSACAPISSPKTNGL	0	1	1.0	1.0	Monopolar	False	0.368880988347	S421-p	[0.36888098834696459]	ATSACAPISSPK_S9	0.999944121486	T(2): 0.0; S(3): 0.0; S(9): 100.0; S(10): 0.0	132561296263	N-Term(Dimethyl); C5(Carbamidomethyl); S9(Phospho); K12(Dimethyl)	No	No	No	Yes	No	No	No	[]	[]	9
Q5UIP0	Telomere-associated protein RIF1 OS=Homo sapiens GN=RIF1 PE=1 SV=2 - [RIF1_HUMAN]	ATSEEDVSIKSPICEK	EEDVSIKSPICEKQD	0	2	1.0	1.0	Monopolar	False	0.386758185405	S1616-p	[0.14999281643841045, 0.62352355437137941]	ATSEEDVSIKSPICEK_S11	0.993120697982	T(2): 0.0; S(3): 0.0; S(8): 0.7; S(11): 99.3	1981064989	N-Term(Dimethyl:2H(6)13C(2)); K10(Dimethyl:2H(6)13C(2)); S11(Phospho); C14(Carbamidomethyl); K16(Dimethyl:2H(6)13C(2))	Yes	No	Yes	Yes	Yes	No	No	[1880]	[264]	1
Q96GM8	Target of EGR1 protein 1 OS=Homo sapiens GN=TOE1 PE=1 SV=1 - [TOE1_HUMAN]	ATSEVPGSQASPNPVPGDGLHR	ATSEVPGSQASPNPV	0	1	1.0	1.0	Monopolar	False	-0.806846533232	S425-p	[-0.8068465332320045]	ATSEVPGSQASPNPVPGDGLHR_S8	0.499999805578	T(2): 0.0; S(3): 0.0; S(8): 50.0; S(11): 50.0	228106216793	N-Term(Dimethyl); S8(Phospho)	No	Yes	No	No	No	No	No	[]	[]	1
P19105	Myosin regulatory light chain 12A OS=Homo sapiens GN=MYL12A PE=1 SV=2 - [ML12A_HUMAN]	ATSNVFAMFDQSQIQEFK	KRPQRATSNVFAMFD	2	2	0.0025	0.0288321995465	Monopolar	True	200258946977	S19-p	[1.9131769845786237, 2.0920019549567068]	ATSNVFAMFDQSQIQEFK_S3	0.993292275565	T(2): 0.7; S(3): 99.3; S(12): 0.0	222701494017	N-Term(Dimethyl); S3(Phospho); K18(Dimethyl)	Yes	Yes	Yes	Yes	No	No	No	[150]	[131]	4
P19105	Myosin regulatory light chain 12A OS=Homo sapiens GN=MYL12A PE=1 SV=2 - [ML12A_HUMAN]	ATSNVFAMFDQSQIQEFK	KKRPQRATSNVFAMF	1	1	0.05	0.164170432537	Monopolar	False	188465624737	T18-p	[1.8846562473660364]	ATSNVFAMFDQSQIQEFK_T2	0.5	T(2): 50.0; S(3): 50.0; S(12): 0.0	225910234251	N-Term(Dimethyl:2H(6)13C(2)); T2(Phospho); M8(Oxidation); K18(Dimethyl:2H(6)13C(2))	Yes	Yes	Yes	Yes	No	No	No	[150]	[132]	9
Q13233	Mitogen-activated protein kinase kinase kinase 1 OS=Homo sapiens GN=MAP3K1 PE=1 SV=4 - [M3K1_HUMAN]	ATSPEAGGGGGALK	FPGARATSPEAGGGG	1	1	0.05	0.164170432537	Monopolar	False	16423510359	S21-p	[1.6423510358953408]	ATSPEAGGGGGALK_S3	0.999791645531	T(2): 0.0; S(3): 100.0	132471891966	N-Term(Dimethyl:2H(6)13C(2)); S3(Phospho); K14(Dimethyl:2H(6)13C(2))	No	No	Yes	No	No	No	No	[]	[]	7
Q96G74	OTU domain-containing protein 5 OS=Homo sapiens GN=OTUD5 PE=1 SV=1 - [OTUD5_HUMAN]	ATSPLVSLYPALECR	SAGADRATSPLVSLY	1	1	0.05	0.164170432537	Bipolar	False	-219987162748	T507-p	[-2.199871627484513]	ATSPLVSLYPALECR_T2	0.499999989647	T(2): 50.0; S(3): 50.0; S(7): 0.0; Y(9): 0.0	178486711302	N-Term(Dimethyl); T2(Phospho); C14(Carbamidomethyl)	Yes	Yes	No	No	No	No	No	[]	[]	9
Q8IYW5	E3 ubiquitin-protein ligase RNF168 OS=Homo sapiens GN=RNF168 PE=1 SV=1 - [RN168_HUMAN]	ATSSPPDK	YHLRATSSPPDKVLN	1	2	0.0975	0.225197547684	Monopolar	False	0.241570250929	S481-p	[2.2809326873372502, -1.797792185479502]	ATSSPPDK_S4	0.999818036625	T(2): 0.0; S(3): 0.0; S(4): 100.0	954511339093	N-Term(Dimethyl:2H(6)13C(2)); S4(Phospho); K8(Dimethyl:2H(6)13C(2))	No	No	No	No	No	No	No	[210, 126, 468, 232, 548]	[-271, -355, -13, -249, 67]	9
P46100	Transcriptional regulator ATRX OS=Homo sapiens GN=ATRX PE=1 SV=5 - [ATRX_HUMAN]	ATSSSNPSSPAPDWYK	ATSSSNPSSPAPDWY;TSSSNPSSPAPDWYK	1	1	0.05	0.164170432537	Bipolar	False	-100899630453	S1995-p;S1996-p	[-1.0089963045342363]	ATSSSNPSSPAPDWYK_S8_S9	0.000295111271612	T(2): 0.0; S(3): 0.0; S(4): 1.7; S(5): 98.3; S(8): 1.7; S(9): 98.3; Y(15): 0.0	192685551634	N-Term(Dimethyl:2H(6)13C(2)); S8(Phospho); S9(Phospho); K16(Dimethyl:2H(6)13C(2))	Yes	Yes	Yes	No	No	No	No	[1982, 623, 299, 438, 1546, 1004, 1536, 153, 88, 433, 463, 768, 911, 1274, 1488, 1498, 1650, 1774, 2067, 2097, 10, 459, 793, 1530, 2385, 142, 1701, 2076, 2283]	[1975, 616, 292, 431, 1539, 997, 1529, 146, 81, 426, 456, 761, 904, 1267, 1481, 1491, 1643, 1767, 2060, 2090, 3, 452, 786, 1523, 2378, 135, 1694, 2069, 2276]	1
P46100	Transcriptional regulator ATRX OS=Homo sapiens GN=ATRX PE=1 SV=5 - [ATRX_HUMAN]	ATSSSNPSSPAPDWYK	TSSSNPSSPAPDWYK	0	1	1.0	1.0	Monopolar	False	-0.334176922783	S1996-p	[-0.33417692278332822]	ATSSSNPSSPAPDWYK_S9	0.985205759558	T(2): 0.0; S(3): 0.0; S(4): 0.0; S(5): 0.0; S(8): 1.5; S(9): 98.5; Y(15): 0.0	18468832263	N-Term(Dimethyl:2H(6)13C(2)); S9(Phospho); K16(Dimethyl:2H(6)13C(2))	Yes	Yes	Yes	No	No	No	No	[1982, 623, 299, 438, 1546, 1004, 1536, 153, 88, 433, 463, 768, 911, 1274, 1488, 1498, 1650, 1774, 2067, 2097, 10, 459, 793, 1530, 2385, 142, 1701, 2076, 2283]	[-14, -1373, -1697, -1558, -450, -992, -460, -1843, -1908, -1563, -1533, -1228, -1085, -722, -508, -498, -346, -222, 71, 101, -1986, -1537, -1203, -466, 389, -1854, -295, 80, 287]	9
Q03252	Lamin-B2 OS=Homo sapiens GN=LMNB2 PE=1 SV=3 - [LMNB2_HUMAN]	ATSSSSGSLSATGR	SSSSGSLSATGRLGR	0	1	1.0	1.0	Monopolar	False	-0.0476514586812	S406-p	[-0.047651458681162606]	ATSSSSGSLSATGR_S10	0.989801879201	T(2): 0.0; S(3): 0.0; S(4): 0.0; S(5): 0.0; S(6): 0.0; S(8): 1.0; S(10): 99.0; T(12): 0.0	137660576048	N-Term(Dimethyl); S10(Phospho)	Yes	Yes	Yes	No	No	No	No	[57, 61, 175, 373, 383]	[-349, -345, -231, -33, -23]	5
Q03252	Lamin-B2 OS=Homo sapiens GN=LMNB2 PE=1 SV=3 - [LMNB2_HUMAN]	ATSSSSGSLSATGR	VTVSRATSSSSGSLS	1	1	0.05	0.164170432537	Monopolar	False	173218717455	S399-p	[1.7321871745506432]	ATSSSSGSLSATGR_S3	0.99055698369	T(2): 0.0; S(3): 99.1; S(4): 0.9; S(5): 0.0; S(6): 0.0; S(8): 0.0; S(10): 0.0; T(12): 0.0	138464958372	N-Term(Dimethyl:2H(6)13C(2)); S3(Phospho)	Yes	No	Yes	Yes	Yes	No	No	[57, 61, 175, 373, 383]	[-342, -338, -224, -26, -16]	9
Q03252	Lamin-B2 OS=Homo sapiens GN=LMNB2 PE=1 SV=3 - [LMNB2_HUMAN]	ATSSSSGSLSATGR	VSRATSSSSGSLSAT;SRATSSSSGSLSATG	0	1	1.0	1.0	Monopolar	False	-0.308459450937	S401-p;S402-p	[-0.3084594509374481]	ATSSSSGSLSATGR_S5_S6	0.000238672791676	T(2): 0.0; S(3): 0.0; S(4): 0.0; S(5): 100.0; S(6): 0.0; S(8): 100.0; S(10): 0.0; T(12): 0.0	146461540403	N-Term(Dimethyl:2H(6)13C(2)); S5(Phospho); S6(Phospho)	Yes	Yes	Yes	Yes	Yes	No	No	[57, 61, 175, 373, 383]	[50, 54, 168, 366, 376]	1
Q03252	Lamin-B2 OS=Homo sapiens GN=LMNB2 PE=1 SV=3 - [LMNB2_HUMAN]	ATSSSSGSLSATGR	SRATSSSSGSLSATG	0	1	1.0	1.0	Monopolar	False	-0.0458084378015	S402-p	[-0.04580843780146371]	ATSSSSGSLSATGR_S6	0.990027308033	T(2): 0.0; S(3): 0.0; S(4): 0.0; S(5): 1.0; S(6): 99.0; S(8): 0.0; S(10): 0.0; T(12): 0.0	138464946165	N-Term(Dimethyl:2H(6)13C(2)); S6(Phospho)	Yes	Yes	Yes	Yes	Yes	No	No	[57, 61, 175, 373, 383]	[-345, -341, -227, -29, -19]	4
Q14980	Nuclear mitotic apparatus protein 1 OS=Homo sapiens GN=NUMA1 PE=1 SV=2 - [NUMA1_HUMAN]	ATSSTQSLAR	ASLRATSSTQSLARL	2	2	0.0025	0.0288321995465	Bipolar	True	-282617255102	S1853-p	[-2.2539594851805629, -3.3983856168528037]	ATSSTQSLAR_S4	0.988039224727	T(2): 0.0; S(3): 1.2; S(4): 98.8; T(5): 0.0; S(7): 0.0	113757328978	N-Term(Dimethyl:2H(6)13C(2)); S4(Phospho)	No	Yes	Yes	No	Yes	No	No	[1766, 276, 1822, 2033, 2058]	[-87, -1577, -31, 180, 205]	9
Q16513	Serine/threonine-protein kinase N2 OS=Homo sapiens GN=PKN2 PE=1 SV=1 - [PKN2_HUMAN]	ATSVALPGWSPSETR	SVALPGWSPSETRSS	2	2	0.0025	0.0288321995465	Monopolar	True	125461355583	S360-p	[1.3443607886118634, 1.1648663230552221]	ATSVALPGWSPSETR_S10	0.999951254094	T(2): 0.0; S(3): 0.0; S(10): 100.0; S(12): 0.0; T(14): 0.0	167482927122	N-Term(Dimethyl:2H(6)13C(2)); S10(Phospho)	Yes	Yes	Yes	Yes	No	No	No	[]	[]	9
Q13492	Phosphatidylinositol-binding clathrin assembly protein OS=Homo sapiens GN=PICALM PE=1 SV=2 - [PICAL_HUMAN]	ATTLSNAVSSLASTGLSLTK	TTLSNAVSSLASTGL	1	1	0.05	0.164170432537	Monopolar	False	2825877118	S307-p	[2.8258771179982407]	ATTLSNAVSSLASTGLSLTK_S9	0.484221668161	T(2): 1.1; T(3): 1.1; S(5): 1.1; S(9): 48.4; S(10): 48.4; S(13): 0.0; T(14): 0.0; S(17): 0.0; T(19): 0.0	205807303219	N-Term(Dimethyl); S9(Phospho); K20(Dimethyl)	Yes	No	No	No	No	No	No	[238]	[-69]	9
Q96S44	TP53-regulating kinase OS=Homo sapiens GN=TP53RK PE=1 SV=2 - [PRPK_HUMAN]	ATTPADGEEPAPEAEALAAAR		0	1	1.0	1.0	Monopolar	False	-0.550038651091	T7-p	[-0.55003865109120498]	ATTPADGEEPAPEAEALAAAR_T2	0.5	T(2): 50.0; T(3): 50.0	215402153196	N-Term(Dimethyl:2H(6)13C(2)); T2(Phospho)	No	No	No	No	No	No	No	[]	[]	1
Q6T4R5	Nance-Horan syndrome protein OS=Homo sapiens GN=NHS PE=1 SV=2 - [NHS_HUMAN]	ATTPSLPSVDNEFK	QSESRATTPSLPSVD	1	2	0.0975	0.225197547684	Bipolar	False	-123688208189	T997-p	[-1.5968312609716975, -0.87693290280301883]	ATTPSLPSVDNEFK_T3	0.999999301386	T(2): 0.0; T(3): 100.0; S(5): 0.0; S(8): 0.0	165787150755	N-Term(Dimethyl:2H(6)13C(2)); T3(Phospho); K14(Dimethyl:2H(6)13C(2))	No	No	No	No	No	No	No	[]	[]	9
Q9H1E3	Nuclear ubiquitous casein and cyclin-dependent kinase substrate 1 OS=Homo sapiens GN=NUCKS1 PE=1 SV=1 - [NUCKS_HUMAN]	ATVTPSPVK	LKATVTPSPVKGKGK	0	2	1.0	1.0	Monopolar	False	-0.0124337046923	S181-p	[-0.15385990284397694, 0.12899249345947258]	ATVTPSPVK_S6	0.999999999985	T(2): 0.0; T(4): 0.0; S(6): 100.0	10355505847	N-Term(Dimethyl); S6(Phospho); K9(Dimethyl)	Yes	Yes	Yes	Yes	Yes	Yes	Yes	[]	[]	9
Q9H1E3	Nuclear ubiquitous casein and cyclin-dependent kinase substrate 1 OS=Homo sapiens GN=NUCKS1 PE=1 SV=1 - [NUCKS_HUMAN]	ATVTPSPVK	PRLKATVTPSPVKGK;LKATVTPSPVKGKGK	0	2	1.0	1.0	Monopolar	False	-0.202983153172	T179-p;S181-p	[-0.19752699419877162, -0.20843931214486017]	ATVTPSPVK_T4_S6	1.0	T(2): 0.0; T(4): 100.0; S(6): 100.0	111551567259	N-Term(Dimethyl); T4(Phospho); S6(Phospho); K9(Dimethyl)	Yes	Yes	Yes	Yes	Yes	No	No	[]	[]	9
Q13586	Stromal interaction molecule 1 OS=Homo sapiens GN=STIM1 PE=1 SV=3 - [STIM1_HUMAN]	AVAEEDNGSIGEETDSSPGRK	SIGEETDSSPGRKKF	1	2	0.0975	0.225197547684	Monopolar	False	0.628512461295	S667-p	[1.0520624781254082, 0.20496244446390077]	AVAEEDNGSIGEETDSSPGRK_S16	0.499953162618	S(9): 0.0; T(14): 0.0; S(16): 50.0; S(17): 50.0	228399698238	N-Term(Dimethyl); S16(Phospho); K21(Dimethyl)	No	No	No	Yes	No	No	No	[301]	[-366]	9
Q6PCE3	Glucose 1,6-bisphosphate synthase OS=Homo sapiens GN=PGM2L1 PE=1 SV=3 - [PGM2L_HUMAN]	AVAGVMITASHNR	AGVMITASHNRKEDN	0	1	1.0	1.0	Monopolar	False	0.401192057322	S175-p	[0.40119205732190288]	AVAGVMITASHNR_S10	0.993457288371	T(8): 0.7; S(10): 99.3	14506858386	N-Term(Dimethyl); M6(Oxidation); S10(Phospho)	Yes	Yes	Yes	Yes	No	No	No	[]	[]	9
Q6PCE3	Glucose 1,6-bisphosphate synthase OS=Homo sapiens GN=PGM2L1 PE=1 SV=3 - [PGM2L_HUMAN]	AVAGVMITASHNR	AVAGVMITASHNRKE	1	2	0.0975	0.225197547684	Monopolar	False	0.6263599228	T173-p	[0.19107679962035673, 1.061643045979975]	AVAGVMITASHNR_T8	0.5	T(8): 50.0; S(10): 50.0	144273564329	N-Term(Dimethyl:2H(6)13C(2)); T8(Phospho)	No	Yes	No	No	No	No	No	[]	[]	9
Q5SNT6	WASH complex subunit FAM21B OS=Homo sapiens GN=FAM21B PE=2 SV=2 - [FA21B_HUMAN]	AVASPEATVSQTDENK	FKEKAVASPEATVSQ	1	2	0.0975	0.225197547684	Monopolar	False	0.982239246692		[0.8485826120492317, 1.1158958813342434]	AVASPEATVSQTDENK_S4	1.0	S(4): 100.0; T(8): 0.0; S(10): 0.0; T(12): 0.0	179890348997	N-Term(Dimethyl:2H(6)13C(2)); S4(Phospho); K16(Dimethyl:2H(6)13C(2))	Yes	Yes	Yes	No	Yes	No	No	[]	[]	9
Q9P1Y5	Calmodulin-regulated spectrin-associated protein 3 OS=Homo sapiens GN=CAMSAP3 PE=1 SV=2 - [CAMP3_HUMAN]	AVASSPAATNSEVK	SPKAVASSPAATNSE	2	2	0.0025	0.0288321995465	Monopolar	True	18300685577	S554-p	[1.4413573484508486, 2.2187797669553344]	AVASSPAATNSEVK_S5	0.999999480479	S(4): 0.0; S(5): 100.0; T(9): 0.0; S(11): 0.0	146771513548	N-Term(Dimethyl); S5(Phospho); K14(Dimethyl)	Yes	No	Yes	No	No	No	No	[]	[]	5
Q9H2X6	Homeodomain-interacting protein kinase 2 OS=Homo sapiens GN=HIPK2 PE=1 SV=2 - [HIPK2_HUMAN]	AVCSTYLQSR	VSKAVCSTYLQSRYY	1	1	0.05	0.164170432537	Bipolar	False	-131067144108	T360-p	[-1.3106714410776252]	AVCSTYLQSR_T5	0.497309671884	S(4): 0.5; T(5): 49.7; Y(6): 49.7; S(9): 0.0	130061357298	N-Term(Dimethyl:2H(6)13C(2)); C3(Carbamidomethyl); T5(Phospho)	No	Yes	No	No	No	No	No	[32, 953, 1191]	[-328, 593, 831]	9
Q9H2X6	Homeodomain-interacting protein kinase 2 OS=Homo sapiens GN=HIPK2 PE=1 SV=2 - [HIPK2_HUMAN]	AVCSTYLQSR	SKAVCSTYLQSRYYR	0	1	1.0	1.0	Monopolar	False	-0.451794028651	Y361-p	[-0.4517940286510852]	AVCSTYLQSR_Y6	0.989211290245	S(4): 0.0; T(5): 1.1; Y(6): 98.9; S(9): 0.0	129256535521	N-Term(Dimethyl); C3(Carbamidomethyl); Y6(Phospho)	No	Yes	No	Yes	No	No	No	[32, 953, 1191]	[-329, 592, 830]	7
O75475	PC4 and SFRS1-interacting protein OS=Homo sapiens GN=PSIP1 PE=1 SV=1 - [PSIP1_HUMAN]	AVDITTPK	TKAVDITTPKAARRG	0	2	1.0	1.0	Monopolar	False	-0.185761133227	T141-p	[-0.2450656034611578, -0.12645666299365088]	AVDITTPK_T6	0.991335664651	T(5): 0.9; T(6): 99.1	996594774151	N-Term(Dimethyl:2H(6)13C(2)); T6(Phospho); K8(Dimethyl:2H(6)13C(2))	Yes	Yes	Yes	Yes	No	No	No	[75, 407, 364, 250, 254]	[-66, 266, 223, 109, 113]	1
P25054	Adenomatous polyposis coli protein OS=Homo sapiens GN=APC PE=1 SV=2 - [APC_HUMAN]	AVEFSSGAKSPSK	EFSSGAKSPSKSGAQ	0	1	1.0	1.0	Monopolar	False	0.662078991154	S1360-p	[0.66207899115430913]	AVEFSSGAKSPSK_S10	0.984741359403	S(5): 0.8; S(6): 0.8; S(10): 98.5; S(12): 0.0	145872258177	N-Term(Dimethyl); K9(Dimethyl); S10(Phospho); K13(Dimethyl)	Yes	Yes	Yes	No	No	Yes	No	[1812, 1817, 1821, 2599, 2609]	[452, 457, 461, 1239, 1249]	9
P25054	Adenomatous polyposis coli protein OS=Homo sapiens GN=APC PE=1 SV=2 - [APC_HUMAN]	AVEFSSGAKSPSK	RHKAVEFSSGAKSPS	0	1	1.0	1.0	Monopolar	False	0.421856633908	S1355-p	[0.42185663390826994]	AVEFSSGAKSPSK_S5	0.333319867434	S(5): 33.3; S(6): 33.3; S(10): 33.3; S(12): 0.0	145872783079	N-Term(Dimethyl); S5(Phospho); K9(Dimethyl); K13(Dimethyl)	No	No	No	No	No	No	No	[1812, 1817, 1821, 2599, 2609]	[457, 462, 466, 1244, 1254]	1
Q9UHB7	AF4/FMR2 family member 4 OS=Homo sapiens GN=AFF4 PE=1 SV=1 - [AFF4_HUMAN]	AVGMPSPVSPK	SKAVGMPSPVSPKLS	1	1	0.05	0.164170432537	Bipolar	False	-164022248553	S1055-p	[-1.6402224855311267]	AVGMPSPVSPK_S6	0.0109771268959	S(6): 1.1; S(9): 98.9	120559831419	N-Term(Dimethyl); S6(Phospho); K11(Dimethyl)	Yes	Yes	Yes	Yes	No	No	No	[583]	[-472]	9
Q9UHB7	AF4/FMR2 family member 4 OS=Homo sapiens GN=AFF4 PE=1 SV=1 - [AFF4_HUMAN]	AVGMPSPVSPK	SKAVGMPSPVSPKLS;VGMPSPVSPKLSPGN	0	2	1.0	1.0	Monopolar	False	-0.122156144439	S1055-p;S1058-p	[0.11489582478240612, -0.35920811366066807]	AVGMPSPVSPK_S6_S9	1.0	S(6): 100.0; S(9): 100.0	130165239134	N-Term(Dimethyl:2H(6)13C(2)); S6(Phospho); S9(Phospho); K11(Dimethyl:2H(6)13C(2))	Yes	Yes	Yes	Yes	No	No	No	[583]	[576]	9
Q9UHB7	AF4/FMR2 family member 4 OS=Homo sapiens GN=AFF4 PE=1 SV=1 - [AFF4_HUMAN]	AVGMPSPVSPK	VGMPSPVSPKLSPGN	1	1	0.05	0.164170432537	Bipolar	False	-183338770401	S1058-p	[-1.8333877040080009]	AVGMPSPVSPK_S9	0.99999933016	S(6): 0.0; S(9): 100.0	120560161009	N-Term(Dimethyl); S9(Phospho); K11(Dimethyl)	Yes	Yes	Yes	Yes	No	No	No	[583]	[-475]	9
Q9H330	Transmembrane protein 245 OS=Homo sapiens GN=TMEM245 PE=1 SV=2 - [TM245_HUMAN]	AVGPSGGGGETPRTAALALR	PSGGGGETPRTAALA	1	1	0.05	0.164170432537	Monopolar	False	282146087811	T36-p	[2.821460878106683]	AVGPSGGGGETPRTAALALR_T11	0.999987788589	S(5): 0.0; T(11): 100.0; T(14): 0.0	195403305416	N-Term(Dimethyl:2H(6)13C(2)); T11(Phospho)	Yes	No	Yes	Yes	No	No	No	[]	[]	7
Q9H330	Transmembrane protein 245 OS=Homo sapiens GN=TMEM245 PE=1 SV=2 - [TM245_HUMAN]	AVGPSGGGGETPR	PSGGGGETPRTAALA	0	2	1.0	1.0	Monopolar	False	0.470333354966	T36-p	[0.46874653684330897, 0.4719201730892608]	AVGPSGGGGETPR_T11	1.0	S(5): 0.0; T(11): 100.0	125760063353	N-Term(Dimethyl:2H(6)13C(2)); T11(Phospho)	Yes	No	Yes	Yes	No	No	No	[]	[]	7
Q96L91	E1A-binding protein p400 OS=Homo sapiens GN=EP400 PE=1 SV=4 - [EP400_HUMAN]	AVGSPATATPDLVSMATTQGVR	PPPRAVGSPATATPD	1	1	0.05	0.164170432537	Monopolar	False	224536448261	S2686-p	[2.2453644826050851]	AVGSPATATPDLVSMATTQGVR_S4	0.998985190734	S(4): 99.9; T(7): 0.1; T(9): 0.1; S(14): 0.0; T(17): 0.0; T(18): 0.0	224612509518	N-Term(Dimethyl:2H(6)13C(2)); S4(Phospho)	No	No	No	No	No	No	No	[]	[]	9
Q9NYZ3	G2 and S phase-expressed protein 1 OS=Homo sapiens GN=GTSE1 PE=1 SV=3 - [GTSE1_HUMAN]	AVGSPLCVPAR	TMPRAVGSPLCVPAR	0	2	1.0	1.0	Monopolar	False	-0.0826524350836	S536-p	[-0.27686244116122571, 0.11155757099406483]	AVGSPLCVPAR_S4	1.0	S(4): 100.0	123460759153	N-Term(Dimethyl); S4(Phospho); C7(Carbamidomethyl)	Yes	Yes	Yes	Yes	Yes	No	No	[6, 106, 143, 123]	[-530, -430, -393, -413]	9
Q14966	Zinc finger protein 638 OS=Homo sapiens GN=ZNF638 PE=1 SV=2 - [ZN638_HUMAN]	AVIVSSPK	SIKAVIVSSPKAKAT	1	1	0.05	0.164170432537	Monopolar	False	103791702997	S1400-p	[1.0379170299684852]	AVIVSSPK_S5	0.5	S(5): 50.0; S(6): 50.0	936517808819	N-Term(Dimethyl); S5(Phospho); K8(Dimethyl)	No	Yes	No	Yes	Yes	No	No	[740, 775]	[-660, -625]	4
Q14966	Zinc finger protein 638 OS=Homo sapiens GN=ZNF638 PE=1 SV=2 - [ZN638_HUMAN]	AVIVSSPK	IKAVIVSSPKAKATV	0	2	1.0	1.0	Monopolar	False	0.616479923859	S1401-p	[0.71338773597352134, 0.5195721117437673]	AVIVSSPK_S6	0.999920598465	S(5): 0.0; S(6): 100.0	936517015362	N-Term(Dimethyl); S6(Phospho); K8(Dimethyl)	Yes	Yes	Yes	Yes	Yes	No	No	[740, 775]	[-661, -626]	9
Q12996	Cleavage stimulation factor subunit 3 OS=Homo sapiens GN=CSTF3 PE=1 SV=1 - [CSTF3_HUMAN]	AVKRPNEDSDEDEEK	VKRPNEDSDEDEEKG	1	1	0.05	0.164170432537	Monopolar	False	103952975246	S691-p	[1.0395297524576885]	AVKRPNEDSDEDEEK_S9	1.0	S(9): 100.0	192485429564	N-Term(Dimethyl); K3(Dimethyl); S9(Phospho); K15(Dimethyl)	Yes	Yes	Yes	Yes	No	No	No	[]	[]	7
Q7RTP6	Protein-methionine sulfoxide oxidase MICAL3 OS=Homo sapiens GN=MICAL3 PE=1 SV=2 - [MICA3_HUMAN]	AVLIASTRSPISFLSK	KAVLIASTRSPISFL	1	1	0.05	0.164170432537	Monopolar	False	110565647489	T647-p	[1.1056564748901958]	AVLIASTRSPISFLSK_T7	0.333333333249	S(6): 33.3; T(7): 33.3; S(9): 33.3; S(12): 0.0; S(15): 0.0	182601860228	N-Term(Dimethyl); T7(Phospho); K16(Dimethyl)	No	No	No	No	No	No	No	[]	[]	9
P84095	Rho-related GTP-binding protein RhoG OS=Homo sapiens GN=RHOG PE=1 SV=1 - [RHOG_HUMAN]	AVLNPTPIKR	VRAVLNPTPIKRGRS	0	1	1.0	1.0	Monopolar	False	0.333852203279	T180-p	[0.33385220327928844]	AVLNPTPIKR_T6	1.0	T(6): 100.0	126080082884	N-Term(Dimethyl:2H(6)13C(2)); T6(Phospho); K9(Dimethyl:2H(6)13C(2))	No	Yes	No	Yes	No	No	No	[]	[]	1
Q7Z4H7	HAUS augmin-like complex subunit 6 OS=Homo sapiens GN=HAUS6 PE=1 SV=2 - [HAUS6_HUMAN]	AVLSDSPQLSEGK	ARAVLSDSPQLSEGK	2	2	0.0025	0.0288321995465	Monopolar	True	125158857778	S552-p	[1.108600158818718, 1.394576996738]	AVLSDSPQLSEGK_S6	1.0	S(4): 0.0; S(6): 100.0; S(10): 0.0	146671367064	N-Term(Dimethyl); S6(Phospho); K13(Dimethyl)	Yes	Yes	Yes	Yes	Yes	No	No	[]	[]	9
O60749	Sorting nexin-2 OS=Homo sapiens GN=SNX2 PE=1 SV=2 - [SNX2_HUMAN]	AVNTQALSGAGILR	AVNTQALSGAGILRM	0	1	1.0	1.0	Monopolar	False	0.191291239099	S277-p	[0.19129123909853973]	AVNTQALSGAGILR_S8	1.0	T(4): 0.0; S(8): 100.0	148681730833	N-Term(Dimethyl:2H(6)13C(2)); S8(Phospho)	No	Yes	Yes	Yes	No	No	No	[]	[]	9
Q92540	Protein SMG7 OS=Homo sapiens GN=SMG7 PE=1 SV=2 - [SMG7_HUMAN]	AVPALGKSPPHHSGFQQYQQADASK	AVPALGKSPPHHSGF	0	2	1.0	1.0	Monopolar	False	0.744178529054	S781-p	[0.79596294679205026, 0.69239411131567252]	AVPALGKSPPHHSGFQQYQQADASK_S8	0.999239320537	S(8): 99.9; S(13): 0.1; Y(18): 0.0; S(24): 0.0	283752065058	N-Term(Dimethyl:2H(6)13C(2)); K7(Dimethyl:2H(6)13C(2)); S8(Phospho); K25(Dimethyl:2H(6)13C(2))	No	Yes	Yes	Yes	No	No	No	[]	[]	9
Q9Y2K6	Ubiquitin carboxyl-terminal hydrolase 20 OS=Homo sapiens GN=USP20 PE=1 SV=2 - [UBP20_HUMAN]	AVPIAVADEGESESEDDDLKPR	AVADEGESESEDDDL	0	1	1.0	1.0	Monopolar	False	0.186079796912	S132-p	[0.18607979691154797]	AVPIAVADEGESESEDDDLKPR_S12	0.5	S(12): 50.0; S(14): 50.0	24781268652	N-Term(Dimethyl); S12(Phospho); K20(Dimethyl)	Yes	Yes	Yes	Yes	No	No	No	[]	[]	9
Q86TB9	Protein PAT1 homolog 1 OS=Homo sapiens GN=PATL1 PE=1 SV=2 - [PATL1_HUMAN]	AVPIGTPPK	VRAVPIGTPPKQMAV	1	2	0.0975	0.225197547684	Monopolar	False	0.882501158363	T194-p	[0.4279074137004042, 1.3370949030265546]	AVPIGTPPK_T6	1.0	T(6): 100.0	103164726439	N-Term(Dimethyl:2H(6)13C(2)); T6(Phospho); K9(Dimethyl:2H(6)13C(2))	No	Yes	No	Yes	No	No	No	[]	[]	9
Q66K74	Microtubule-associated protein 1S OS=Homo sapiens GN=MAP1S PE=1 SV=2 - [MAP1S_HUMAN]	AVPMAPAPASPGSSNDSSAR	PMAPAPASPGSSNDS	0	2	1.0	1.0	Monopolar	False	0.363592247591	S759-p	[0.3010020117320768, 0.42618248344977555]	AVPMAPAPASPGSSNDSSAR_S10	0.999160879395	S(10): 99.9; S(13): 0.0; S(14): 0.0; S(17): 0.0; S(18): 0.0	199386515989	N-Term(Dimethyl); M4(Oxidation); S10(Phospho)	Yes	Yes	Yes	Yes	No	No	No	[]	[]	8
O94966	Ubiquitin carboxyl-terminal hydrolase 19 OS=Homo sapiens GN=USP19 PE=1 SV=2 - [UBP19_HUMAN]	AVPPGNDPVSPAMVR	PPGNDPVSPAMVRSR	0	2	1.0	1.0	Monopolar	False	0.461318939567	S244-p	[0.72369015051951047, 0.19894772861541105]	AVPPGNDPVSPAMVR_S10	1.0	S(10): 100.0	162282084837	N-Term(Dimethyl:2H(6)13C(2)); S10(Phospho)	No	Yes	No	No	No	No	No	[]	[]	9
Q96JM3	Chromosome alignment-maintaining phosphoprotein 1 OS=Homo sapiens GN=CHAMP1 PE=1 SV=2 - [CHAP1_HUMAN]	AVPPVSPELR	WKAVPPVSPELRKPG	1	2	0.0975	0.225197547684	Bipolar	False	-0.953022415194	S416-p	[-0.8820206190767184, -1.0240242113107811]	AVPPVSPELR_S6	1.0	S(6): 100.0	118065153685	N-Term(Dimethyl:2H(6)13C(2)); S6(Phospho)	Yes	Yes	No	Yes	Yes	No	No	[490, 565, 670, 766]	[74, 149, 254, 350]	5
Q8IWD4	Coiled-coil domain-containing protein 117 OS=Homo sapiens GN=CCDC117 PE=1 SV=1 - [CC117_HUMAN]	AVPSSPAGSAAR	GPRAVPSSPAGSAAR	1	2	0.0975	0.225197547684	Bipolar	False	-146335560839	S53-p	[-0.98478165863123923, -1.9419295581515239]	AVPSSPAGSAAR_S5	0.999718642775	S(4): 0.0; S(5): 100.0; S(9): 0.0	118660222044	N-Term(Dimethyl:2H(6)13C(2)); S5(Phospho)	No	No	Yes	No	No	No	No	[]	[]	3
Q8TB61	Adenosine 3'-phospho 5'-phosphosulfate transporter 1 OS=Homo sapiens GN=SLC35B2 PE=1 SV=1 - [S35B2_HUMAN]	AVPVESPVQKV	KKAVPVESPVQKV__	0	2	1.0	1.0	Monopolar	False	0.400063662564	S427-p	[0.3680461703637147, 0.4320811547645316]	AVPVESPVQKV_S6	1.0	S(6): 100.0	130478080931	N-Term(Dimethyl:2H(6)13C(2)); S6(Phospho); K10(Dimethyl:2H(6)13C(2))	No	No	No	No	Yes	No	No	[]	[]	1
Q8TB61	Adenosine 3'-phospho 5'-phosphosulfate transporter 1 OS=Homo sapiens GN=SLC35B2 PE=1 SV=1 - [S35B2_HUMAN]	AVPVESPVQK	KKAVPVESPVQKV__	1	1	0.05	0.164170432537	Bipolar	False	-118091949415	S427-p	[-1.1809194941489176]	AVPVESPVQK_S6	1.0	S(6): 100.0	120571574583	N-Term(Dimethyl:2H(6)13C(2)); S6(Phospho); K10(Dimethyl:2H(6)13C(2))	No	No	No	No	Yes	No	No	[]	[]	1
P38435	Vitamin K-dependent gamma-carboxylase OS=Homo sapiens GN=GGCX PE=1 SV=2 - [VKGC_HUMAN]	AVSAGSARTSPSSDK	SAGSARTSPSSDKVQ	0	1	1.0	1.0	Monopolar	False	0.0792758631803	S11-p	[0.07927586318025126]	AVSAGSARTSPSSDK_S10	0.986249484013	S(3): 0.0; S(6): 0.7; T(9): 0.7; S(10): 98.6; S(12): 0.0; S(13): 0.0	157282011595	N-Term(Dimethyl:2H(6)13C(2)); S10(Phospho); K15(Dimethyl:2H(6)13C(2))	No	No	Yes	Yes	No	No	No	[]	[]	1
Q9Y6Q9	Nuclear receptor coactivator 3 OS=Homo sapiens GN=NCOA3 PE=1 SV=1 - [NCOA3_HUMAN]	AVSLDSPVSVGSSPPVK	PPYNRAVSLDSPVSV	1	2	0.0975	0.225197547684	Monopolar	False	-0.00215155784732	S857-p	[-3.0767309130668226, 3.0724277973721739]	AVSLDSPVSVGSSPPVK_S3	1.0	S(3): 100.0; S(6): 0.0; S(9): 0.0; S(12): 0.0; S(13): 0.0	176191215696	N-Term(Dimethyl); S3(Phospho); K17(Dimethyl)	Yes	Yes	Yes	Yes	No	No	No	[723, 786, 1194]	[-134, -71, 337]	9
Q9P275	Ubiquitin carboxyl-terminal hydrolase 36 OS=Homo sapiens GN=USP36 PE=1 SV=3 - [UBP36_HUMAN]	AVSPAPQSSSR	VHRARAVSPAPQSSS	2	2	0.0025	0.0288321995465	Bipolar	True	-11560970559	S742-p	[-1.1164476026644885, -1.1957465091415957]	AVSPAPQSSSR_S3	1.0	S(3): 100.0; S(8): 0.0; S(9): 0.0; S(10): 0.0	120259550657	N-Term(Dimethyl:2H(6)13C(2)); S3(Phospho)	No	Yes	Yes	No	Yes	No	No	[]	[]	1
Q14865	AT-rich interactive domain-containing protein 5B OS=Homo sapiens GN=ARID5B PE=1 SV=3 - [ARI5B_HUMAN]	AVSPLDPSK	GKKARAVSPLDPSKE	1	2	0.0975	0.225197547684	Bipolar	False	-0.763086338683	S1032-p	[-1.1224012276474462, -0.40377144971772139]	AVSPLDPSK_S3	1.0	S(3): 100.0; S(8): 0.0	106561406126	N-Term(Dimethyl:2H(6)13C(2)); S3(Phospho); K9(Dimethyl:2H(6)13C(2))	No	Yes	No	Yes	Yes	No	No	[803, 774, 1013, 988, 496, 893, 935, 105, 445]	[-229, -258, -19, -44, -536, -139, -97, -927, -587]	9
P29590	Protein PML OS=Homo sapiens GN=PML PE=1 SV=3 - [PML_HUMAN]	AVSPPHLDGPPSPR	PHLDGPPSPRSPVIG	0	1	1.0	1.0	Monopolar	False	-0.774928031452	S527-p	[-0.77492803145206368]	AVSPPHLDGPPSPR_S12	1.0	S(3): 0.0; S(12): 100.0	153474148922	N-Term(Dimethyl); S12(Phospho)	Yes	Yes	Yes	Yes	Yes	No	No	[490, 160, 380, 65, 460, 394, 478, 400, 426, 487, 183, 209, 401, 476, 623, 497]	[-37, -367, -147, -462, -67, -133, -49, -127, -101, -40, -344, -318, -126, -51, 96, -30]	1
Q14244	Ensconsin OS=Homo sapiens GN=MAP7 PE=1 SV=1 - [MAP7_HUMAN]	AVSPSNPK	SGTRRAVSPSNPKAR	1	2	0.0975	0.225197547684	Monopolar	False	119219596256	S315-p	[0.8519690071757886, 1.5324229179540494]	AVSPSNPK_S3	0.999998009748	S(3): 100.0; S(5): 0.0	935460069561	N-Term(Dimethyl); S3(Phospho); K8(Dimethyl)	No	Yes	Yes	No	Yes	No	No	[406, 295, 377]	[91, -20, 62]	9
Q76FK4	Nucleolar protein 8 OS=Homo sapiens GN=NOL8 PE=1 SV=1 - [NOL8_HUMAN]	AVSPSSSEK	SQDRKAVSPSSSEKR	0	2	1.0	1.0	Monopolar	False	-0.164345007	S660-p	[0.1782541162244068, -0.5069441302252322]	AVSPSSSEK_S3	0.999998856824	S(3): 100.0; S(5): 0.0; S(6): 0.0; S(7): 0.0	102747111692	N-Term(Dimethyl); S3(Phospho); K9(Dimethyl)	No	Yes	Yes	No	Yes	No	No	[222, 703, 1057]	[-438, 43, 397]	7
Q6P4R8	Nuclear factor related to kappa-B-binding protein OS=Homo sapiens GN=NFRKB PE=1 SV=2 - [NFRKB_HUMAN]	AVSTVVVTTAPSPK	VVVTTAPSPKQAPEQ	0	1	1.0	1.0	Monopolar	False	0.510564257804	S1291-p	[0.5105642578039674]	AVSTVVVTTAPSPK_S12	0.999999984966	S(3): 0.0; T(4): 0.0; T(8): 0.0; T(9): 0.0; S(12): 100.0	149281132689	N-Term(Dimethyl); S12(Phospho); K14(Dimethyl)	Yes	Yes	No	Yes	Yes	No	No	[488, 1083]	[-803, -208]	9
Q6P0N0	Mis18-binding protein 1 OS=Homo sapiens GN=MIS18BP1 PE=1 SV=1 - [M18BP_HUMAN]	AVTDFVIPECQKKSPISK	IPECQKKSPISKSMG	0	2	1.0	1.0	Monopolar	False	0.798093617934	S690-p	[0.78488952956722979, 0.81129770630078912]	AVTDFVIPECQKKSPISK_S14	0.986753260934	T(3): 0.0; S(14): 98.7; S(17): 1.3	223918082028	N-Term(Dimethyl); C10(Carbamidomethyl); K12(Dimethyl); K13(Dimethyl); S14(Phospho); K18(Dimethyl)	No	No	No	Yes	Yes	No	No	[688, 742, 753, 899, 1079, 647, 727, 956, 983, 47, 65, 113, 126, 157, 171, 201, 203, 211, 262, 379, 506, 639, 707, 797, 840, 883, 1108, 711, 60]	[-2, 52, 63, 209, 389, -43, 37, 266, 293, -643, -625, -577, -564, -533, -519, -489, -487, -479, -428, -311, -184, -51, 17, 107, 150, 193, 418, 21, -630]	8
Q12802	A-kinase anchor protein 13 OS=Homo sapiens GN=AKAP13 PE=1 SV=2 - [AKP13_HUMAN]	AVTDPQGVGTPEMIPLDWEK	TDPQGVGTPEMIPLD	0	1	1.0	1.0	Monopolar	False	0.812038856055	T1149-p	[0.81203885605491133]	AVTDPQGVGTPEMIPLDWEK_T10	0.999999999997	T(3): 0.0; T(10): 100.0	231910942259	N-Term(Dimethyl); T10(Phospho); K20(Dimethyl)	No	No	No	No	No	No	No	[]	[]	9
Q8IZT6	Abnormal spindle-like microcephaly-associated protein OS=Homo sapiens GN=ASPM PE=1 SV=2 - [ASPM_HUMAN]	AVTETSFNSVNVNGQR	NEKAVTETSFNSVNV	1	1	0.05	0.164170432537	Monopolar	False	117079506953	T279-p	[1.1707950695279115]	AVTETSFNSVNVNGQR_T5	0.49995422012	T(3): 0.0; T(5): 50.0; S(6): 50.0; S(9): 0.0	183889543333	N-Term(Dimethyl:2H(6)13C(2)); T5(Phospho)	No	No	No	Yes	Yes	No	No	[184, 559, 144]	[-95, 280, -135]	6
Q8NEF9	Serum response factor-binding protein 1 OS=Homo sapiens GN=SRFBP1 PE=1 SV=1 - [SRFB1_HUMAN]	AVTIANSPSKPSEK	KAVTIANSPSKPSEK	1	2	0.0975	0.225197547684	Monopolar	False	139313060969	S203-p	[2.4785635561893797, 0.30769766319131314]	AVTIANSPSKPSEK_S7	0.994773717019	T(3): 0.0; S(7): 99.5; S(9): 0.5; S(12): 0.0	159283317747	N-Term(Dimethyl); S7(Phospho); K10(Dimethyl); K14(Dimethyl)	Yes	Yes	Yes	Yes	Yes	Yes	No	[190]	[-13]	8
Q7Z6J0	E3 ubiquitin-protein ligase SH3RF1 OS=Homo sapiens GN=SH3RF1 PE=1 SV=2 - [SH3R1_HUMAN]	AVTNASQAK	APVTRAVTNASQAKV	0	1	1.0	1.0	Monopolar	False	-0.0592467415846	T509-p	[-0.059246741584596196]	AVTNASQAK_T3	0.999999053969	T(3): 100.0; S(6): 0.0	104157866087	N-Term(Dimethyl:2H(6)13C(2)); T3(Phospho); K9(Dimethyl:2H(6)13C(2))	No	No	No	No	No	No	No	[]	[]	9
Q6PKG0	La-related protein 1 OS=Homo sapiens GN=LARP1 PE=1 SV=2 - [LARP1_HUMAN]	AVTPVPTKTEEVSNLK	PGSPRAVTPVPTKTE	0	1	1.0	1.0	Monopolar	False	-0.076254121159	T526-p	[-0.076254121159004318]	AVTPVPTKTEEVSNLK_T3	1.0	T(3): 100.0; T(7): 0.0; T(9): 0.0; S(13): 0.0	187700920286	N-Term(Dimethyl); T3(Phospho); K8(Dimethyl); K16(Dimethyl)	Yes	Yes	Yes	Yes	Yes	No	No	[311]	[-215]	2
Q6PKG0	La-related protein 1 OS=Homo sapiens GN=LARP1 PE=1 SV=2 - [LARP1_HUMAN]	AVTPVPTK	PGSPRAVTPVPTKTE	1	2	0.0975	0.225197547684	Bipolar	False	-0.925294166952	T526-p	[-1.1502952221363998, -0.70029311176763787]	AVTPVPTK_T3	0.999999999925	T(3): 100.0; T(7): 0.0	964605455304	N-Term(Dimethyl:2H(6)13C(2)); T3(Phospho); K8(Dimethyl:2H(6)13C(2))	Yes	Yes	Yes	Yes	Yes	No	No	[311]	[-215]	2
P19338	Nucleolin OS=Homo sapiens GN=NCL PE=1 SV=3 - [NUCL_HUMAN]	AVTTPGKK	TPAKAVTTPGKKGAT	2	2	0.0025	0.0288321995465	Bipolar	True	-494613963551	T106-p	[-5.4412146459261912, -4.4510646250885832]	AVTTPGKK_T4	0.993426366448	T(3): 0.7; T(4): 99.3	989676622296	N-Term(Dimethyl:2H(6)13C(2)); T4(Phospho); K7(Dimethyl:2H(6)13C(2)); K8(Dimethyl:2H(6)13C(2))	No	Yes	No	Yes	Yes	No	No	[377, 324, 437, 577, 403, 294, 589, 297, 486, 624, 410, 16, 295, 333, 223]	[271, 218, 331, 471, 297, 188, 483, 191, 380, 518, 304, -90, 189, 227, 117]	4
Q8N1G0	Zinc finger protein 687 OS=Homo sapiens GN=ZNF687 PE=1 SV=1 - [ZN687_HUMAN]	AVVLPGGTATSPK	LPGGTATSPKMIAKN	0	2	1.0	1.0	Monopolar	False	0.545392632956	S433-p	[0.65051879739865015, 0.44026646851336487]	AVVLPGGTATSPK_S11	0.999850036787	T(8): 0.0; T(10): 0.0; S(11): 100.0	134980095091	N-Term(Dimethyl:2H(6)13C(2)); S11(Phospho); K13(Dimethyl:2H(6)13C(2))	Yes	Yes	No	Yes	Yes	No	Yes	[285, 336, 902, 451, 1043]	[-148, -97, 469, 18, 610]	4
Q8N1G0	Zinc finger protein 687 OS=Homo sapiens GN=ZNF687 PE=1 SV=1 - [ZN687_HUMAN]	AVVLPGGTATSPK	VLPGGTATSPKMIAK	0	1	1.0	1.0	Monopolar	False	0.0289571395117	T432-p	[0.02895713951174872]	AVVLPGGTATSPK_T10	0.497023533695	T(8): 0.6; T(10): 49.7; S(11): 49.7	133371281614	N-Term(Dimethyl); T10(Phospho); K13(Dimethyl)	No	Yes	No	No	Yes	No	No	[285, 336, 902, 451, 1043]	[-147, -96, 470, 19, 611]	4
Q14807	Kinesin-like protein KIF22 OS=Homo sapiens GN=KIF22 PE=1 SV=5 - [KIF22_HUMAN]	AVVMPLQLIQEQAASPNAEIHILK	LIQEQAASPNAEIHI	0	1	1.0	1.0	Monopolar	False	0.847587919076	S543-p	[0.8475879190758702]	AVVMPLQLIQEQAASPNAEIHILK_S15	1.0	S(15): 100.0	276548050289	N-Term(Dimethyl); M4(Oxidation); S15(Phospho); K24(Dimethyl)	No	Yes	Yes	No	Yes	No	No	[465, 32, 387, 400, 500, 559, 269, 431]	[-78, -511, -156, -143, -43, 16, -274, -112]	5
P49792	E3 SUMO-protein ligase RanBP2 OS=Homo sapiens GN=RANBP2 PE=1 SV=2 - [RBP2_HUMAN]	AVVSPPKFVFGSESVK	TTPKAVVSPPKFVFG	0	2	1.0	1.0	Monopolar	False	0.442510151176	S2510-p	[0.48998075143055936, 0.3950395509211825]	AVVSPPKFVFGSESVK_S4	1.0	S(4): 100.0; S(12): 0.0; S(14): 0.0	186611331539	N-Term(Dimethyl:2H(6)13C(2)); S4(Phospho); K7(Dimethyl:2H(6)13C(2)); K16(Dimethyl:2H(6)13C(2))	Yes	Yes	Yes	Yes	No	Yes	No	[1414, 2571, 2592, 1605, 2531, 2181, 2594, 2792, 2424, 1350, 2513, 1533, 1596, 2396, 2612, 2836, 1723, 2255, 2433, 2618, 2650, 2723, 2725]	[-1096, 61, 82, -905, 21, -329, 84, 282, -86, -1160, 3, -977, -914, -114, 102, 326, -787, -255, -77, 108, 140, 213, 215]	9
O75909	Cyclin-K OS=Homo sapiens GN=CCNK PE=1 SV=2 - [CCNK_HUMAN]	AVVVSPKEENK	VKRAVVVSPKEENKA	1	1	0.05	0.164170432537	Bipolar	False	-387274579644	S340-p	[-3.8727457964430112]	AVVVSPKEENK_S5	1.0	S(5): 100.0	13878585681	N-Term(Dimethyl:2H(6)13C(2)); S5(Phospho); K7(Dimethyl:2H(6)13C(2)); K11(Dimethyl:2H(6)13C(2))	Yes	Yes	Yes	Yes	No	No	No	[]	[]	9
Q9Y6M7	Sodium bicarbonate cotransporter 3 OS=Homo sapiens GN=SLC4A7 PE=1 SV=2 - [S4A7_HUMAN]	AVYIGVHVPFSKESR	HVPFSKESRRRHRHR	1	1	0.05	0.164170432537	Monopolar	False	275671936444	S55-p	[2.7567193644372701]	AVYIGVHVPFSKESR_S14	0.5	Y(3): 0.0; S(11): 50.0; S(14): 50.0	184103079586	N-Term(Dimethyl:2H(6)13C(2)); K12(Dimethyl:2H(6)13C(2)); S14(Phospho)	No	No	Yes	No	No	No	No	[]	[]	1
Q99959	Plakophilin-2 OS=Homo sapiens GN=PKP2 PE=1 SV=2 - [PKP2_HUMAN]	AYHSLKD	RTAKAYHSLKD____	2	2	0.0025	0.0288321995465	Monopolar	True	199848702279	S878-p	[2.129555810874046, 1.8674182347068342]	AYHSLKD_S4	0.999999995827	Y(2): 0.0; S(4): 100.0	96944407835	N-Term(Dimethyl); S4(Phospho); K6(Dimethyl)	No	No	No	No	No	No	No	[]	[]	8
Q6P0N0	Mis18-binding protein 1 OS=Homo sapiens GN=MIS18BP1 PE=1 SV=1 - [M18BP_HUMAN]	AYILVTPLK	KKAYILVTPLKSRKV	0	2	1.0	1.0	Monopolar	False	0.613886932652	T653-p	[0.7447137641787895, 0.48306010112445319]	AYILVTPLK_T6	1.0	Y(2): 0.0; T(6): 100.0	116974992552	N-Term(Dimethyl:2H(6)13C(2)); T6(Phospho); K9(Dimethyl:2H(6)13C(2))	Yes	Yes	No	Yes	Yes	No	No	[688, 742, 753, 899, 1079, 647, 727, 956, 983, 47, 65, 113, 126, 157, 171, 201, 203, 211, 262, 379, 506, 639, 707, 797, 840, 883, 1108, 711, 60]	[35, 89, 100, 246, 426, -6, 74, 303, 330, -606, -588, -540, -527, -496, -482, -452, -450, -442, -391, -274, -147, -14, 54, 144, 187, 230, 455, 58, -593]	9
Q92900	Regulator of nonsense transcripts 1 OS=Homo sapiens GN=UPF1 PE=1 SV=2 - [RENT1_HUMAN]	AYQHGGVTGLSQY	HGGVTGLSQY_____	2	2	0.0025	0.0288321995465	Bipolar	True	-237474708488	S1127-p	[-1.2961492645314618, -3.4533449052325071]	AYQHGGVTGLSQY_S11	0.999929338003	Y(2): 0.0; T(8): 0.0; S(11): 100.0; Y(13): 0.0	149669401732	N-Term(Dimethyl:2H(6)13C(2)); S11(Phospho)	No	No	No	No	No	No	No	[]	[]	9
P30414	NK-tumor recognition protein OS=Homo sapiens GN=NKTR PE=1 SV=2 - [NKTR_HUMAN]	AYRPPSGEK	LRAYRPPSGEKWSKG	0	1	1.0	1.0	Monopolar	False	-0.786628428688	S379-p	[-0.78662842868760818]	AYRPPSGEK_S6	0.999999999314	Y(2): 0.0; S(6): 100.0	115663505735	N-Term(Dimethyl:2H(6)13C(2)); S6(Phospho); K9(Dimethyl:2H(6)13C(2))	No	Yes	No	No	Yes	No	No	[581, 323, 1057, 1258, 1177, 666, 1225, 179, 279, 311, 382, 388, 578, 627, 637, 639, 862, 949, 1040, 1043, 1193, 1210, 1216, 1271, 624, 182, 469]	[202, -56, 678, 879, 798, 287, 846, -200, -100, -68, 3, 9, 199, 248, 258, 260, 483, 570, 661, 664, 814, 831, 837, 892, 245, -197, 90]	9
Q9UDY2	Tight junction protein ZO-2 OS=Homo sapiens GN=TJP2 PE=1 SV=2 - [ZO2_HUMAN]	AYSPEYR	PDYERAYSPEYRRGA	0	1	1.0	1.0	Monopolar	False	-0.0924902902212	S266-p	[-0.092490290221230009]	AYSPEYR_S3	0.99188709862	Y(2): 0.8; S(3): 99.2; Y(6): 0.0	100145060911	N-Term(Dimethyl:2H(6)13C(2)); S3(Phospho)	Yes	Yes	Yes	Yes	No	No	No	[]	[]	9
Q9UPU9	Protein Smaug homolog 1 OS=Homo sapiens GN=SAMD4A PE=1 SV=3 - [SMAG1_HUMAN]	AYSSPSTTPEAR	TPIKAYSSPSTTPEA	1	1	0.05	0.164170432537	Monopolar	False	176612478772	S420-p	[1.7661247877167119]	AYSSPSTTPEAR_S4	0.999529492141	Y(2): 0.0; S(3): 0.0; S(4): 100.0; S(6): 0.0; T(7): 0.0; T(8): 0.0	137460380735	N-Term(Dimethyl); S4(Phospho)	Yes	No	Yes	Yes	No	No	No	[]	[]	1
P50613	Cyclin-dependent kinase 7 OS=Homo sapiens GN=CDK7 PE=1 SV=1 - [CDK7_HUMAN]	AYTHQVVTR	GSPNRAYTHQVVTRW	0	1	1.0	1.0	Monopolar	False	-0.717920640903	T170-p	[-0.71792064090286734]	AYTHQVVTR_T3	0.999999360118	Y(2): 0.0; T(3): 100.0; T(8): 0.0	119060954466	N-Term(Dimethyl:2H(6)13C(2)); T3(Phospho)	Yes	Yes	Yes	Yes	No	No	No	[]	[]	9
P21127	Cyclin-dependent kinase 11B OS=Homo sapiens GN=CDK11B PE=1 SV=3 - [CD11B_HUMAN]	AYTPVVVTLWYR	GSPLKAYTPVVVTLW	2	2	0.0025	0.0288321995465	Bipolar	True	-133754032996	T595-p	[-1.577257920363476, -1.0978227395504192]	AYTPVVVTLWYR_T3	0.999942288422	Y(2): 0.0; T(3): 100.0; T(8): 0.0; Y(11): 0.0	158384318724	N-Term(Dimethyl:2H(6)13C(2)); T3(Phospho)	Yes	Yes	Yes	No	Yes	No	No	[741, 719, 11, 20, 29, 266, 459, 467, 491, 564, 641, 649, 652, 673, 794, 5, 419, 424]	[146, 124, -584, -575, -566, -329, -136, -128, -104, -31, 46, 54, 57, 78, 199, -590, -176, -171]	9
Q9UHR4	Brain-specific angiogenesis inhibitor 1-associated protein 2-like protein 1 OS=Homo sapiens GN=BAIAP2L1 PE=1 SV=2 - [BI2L1_HUMAN]	AYTSPLIDMFNNPATAAPNSQR	PSGRAYTSPLIDMFN	1	1	0.05	0.164170432537	Monopolar	False	18322744243	S295-p	[1.8322744242984526]	AYTSPLIDMFNNPATAAPNSQR_S4	0.978452383212	Y(2): 1.1; T(3): 1.1; S(4): 97.8; T(15): 0.0; S(20): 0.0	249520536985	N-Term(Dimethyl:2H(6)13C(2)); S4(Phospho)	Yes	Yes	No	No	No	No	No	[]	[]	9
Q5H9R7	Serine/threonine-protein phosphatase 6 regulatory subunit 3 OS=Homo sapiens GN=PPP6R3 PE=1 SV=2 - [PP6R3_HUMAN]	CAAPRPPSSSPEQR	CAAPRPPSSSPEQRT	0	1	1.0	1.0	Monopolar	False	0.698493437436	S851-p	[0.69849343743575687]	CAAPRPPSSSPEQR_S8	0.333333333333	S(8): 33.3; S(9): 33.3; S(10): 33.3	16477314929	N-Term(Dimethyl); C1(Carbamidomethyl); S8(Phospho)	No	No	No	Yes	No	No	No	[]	[]	9
Q8NFH5	Nucleoporin NUP53 OS=Homo sapiens GN=NUP35 PE=1 SV=1 - [NUP53_HUMAN]	CALSSPSLAFTPPIK	SDRCALSSPSLAFTP	1	2	0.0975	0.225197547684	Bipolar	False	-0.20081440148	S259-p	[0.75036152736266859, -1.1519903303234413]	CALSSPSLAFTPPIK_S5	0.987594977282	S(4): 1.2; S(5): 98.8; S(7): 0.0; T(11): 0.0	172487504759	N-Term(Dimethyl); C1(Carbamidomethyl); S5(Phospho); K15(Dimethyl)	Yes	Yes	Yes	No	No	No	No	[]	[]	9
Q96JM3	Chromosome alignment-maintaining phosphoprotein 1 OS=Homo sapiens GN=CHAMP1 PE=1 SV=2 - [CHAP1_HUMAN]	CDILVQEELLASPKK	VQEELLASPKKLLED	0	2	1.0	1.0	Monopolar	False	-0.592335186493	S603-p	[-0.4076010727833237, -0.7770693002035629]	CDILVQEELLASPKK_S12	1.0	S(12): 100.0	193112894039	N-Term(Dimethyl:2H(6)13C(2)); C1(Carbamidomethyl); S12(Phospho); K14(Dimethyl:2H(6)13C(2)); K15(Dimethyl:2H(6)13C(2))	No	Yes	Yes	No	No	Yes	No	[490, 565, 670, 766]	[-113, -38, 67, 163]	2
P02765	Alpha-2-HS-glycoprotein OS=Homo sapiens GN=AHSG PE=1 SV=1 - [FETUA_HUMAN]	CDSSPDSAEDVRK	KCDSSPDSAEDVRKV	2	2	0.0025	0.0288321995465	Bipolar	True	-331874741598	S138-p	[-3.1807028041430825, -3.4567920278069337]	CDSSPDSAEDVRK_S7	1.0	S(3): 0.0; S(4): 0.0; S(7): 100.0	161773649778	N-Term(Dimethyl:2H(6)13C(2)); C1(Carbamidomethyl); S7(Phospho); K13(Dimethyl:2H(6)13C(2))	Yes	No	No	Yes	Yes	No	No	[]	[]	9
Q9BYW2	Histone-lysine N-methyltransferase SETD2 OS=Homo sapiens GN=SETD2 PE=1 SV=3 - [SETD2_HUMAN]	CGENTSPVLDAVLK	LLKCGENTSPVLDAV	1	1	0.05	0.164170432537	Monopolar	False	208973576768	T904-p	[2.08973576768207]	CGENTSPVLDAVLK_T5	0.5	T(5): 50.0; S(6): 50.0	165487382689	N-Term(Dimethyl:2H(6)13C(2)); C1(Carbamidomethyl); T5(Phospho); K14(Dimethyl:2H(6)13C(2))	No	No	No	No	No	No	No	[637, 359, 776]	[-267, -545, -128]	1
Q5VZL5	Zinc finger MYM-type protein 4 OS=Homo sapiens GN=ZMYM4 PE=1 SV=1 - [ZMYM4_HUMAN]	CGGVEQASSSPR	GGVEQASSSPRSDPL	0	2	1.0	1.0	Monopolar	False	-0.269240392992	S1240-p	[0.034550427773879622, -0.57303121375771426]	CGGVEQASSSPR_S9	0.497759577084	S(8): 0.4; S(9): 49.8; S(10): 49.8	134254582396	N-Term(Dimethyl); C1(Carbamidomethyl); S9(Phospho)	No	No	No	No	No	No	No	[250, 273, 1035, 195, 430, 697, 1431, 140, 149, 400, 1180, 1224, 824, 429, 706, 739, 1127, 1415]	[-990, -967, -205, -1045, -810, -543, 191, -1100, -1091, -840, -60, -16, -416, -811, -534, -501, -113, 175]	1
P49790	Nuclear pore complex protein Nup153 OS=Homo sapiens GN=NUP153 PE=1 SV=2 - [NU153_HUMAN]	CIACQAAKLSPR	ACQAAKLSPRDTAKQ	0	2	1.0	1.0	Monopolar	False	-0.0615595138203	S687-p	[-0.19085308087119845, 0.067734053230512847]	CIACQAAKLSPR_S10	1.0	S(10): 100.0	152681462278	N-Term(Dimethyl:2H(6)13C(2)); C1(Carbamidomethyl); C4(Carbamidomethyl); K8(Dimethyl:2H(6)13C(2)); S10(Phospho)	Yes	Yes	Yes	Yes	No	No	No	[353]	[-334]	1
Q9BYI3	Hyccin OS=Homo sapiens GN=FAM126A PE=1 SV=2 - [HYCCI_HUMAN]	CIQVEITPTSSR	VEITPTSSRISRNAV	0	1	1.0	1.0	Monopolar	False	0.202769011459	S310-p	[0.20276901145906157]	CIQVEITPTSSR_S11	0.496222076037	T(7): 49.6; T(9): 0.4; S(10): 0.4; S(11): 49.6	149869792357	N-Term(Dimethyl); C1(Carbamidomethyl); S11(Phospho)	No	No	No	No	No	No	No	[]	[]	9
Q9BYI3	Hyccin OS=Homo sapiens GN=FAM126A PE=1 SV=2 - [HYCCI_HUMAN]	CIQVEITPTSSR	RCIQVEITPTSSRIS	0	1	1.0	1.0	Monopolar	False	0.128005945965	T306-p	[0.12800594596522807]	CIQVEITPTSSR_T7	0.977760663768	T(7): 97.8; T(9): 0.7; S(10): 0.7; S(11): 0.7	14987014636	N-Term(Dimethyl); C1(Carbamidomethyl); T7(Phospho)	No	No	No	Yes	No	No	No	[]	[]	9
Q9Y2U8	Inner nuclear membrane protein Man1 OS=Homo sapiens GN=LEMD3 PE=1 SV=2 - [MAN1_HUMAN]	CLSPEYAGK	CVYVKCLSPEYAGKA	1	1	0.05	0.164170432537	Monopolar	False	391373551485	S840-p	[3.9137355148517181]	CLSPEYAGK_S3	0.999999974998	S(3): 100.0; Y(6): 0.0	117658622923	N-Term(Dimethyl:2H(6)13C(2)); C1(Carbamidomethyl); S3(Phospho); K9(Dimethyl:2H(6)13C(2))	No	No	No	No	No	No	No	[711]	[-129]	9
Q8WYP5	Protein ELYS OS=Homo sapiens GN=AHCTF1 PE=1 SV=3 - [ELYS_HUMAN]	CLVAGLLSPR	CLVAGLLSPRFVDVQ	0	2	1.0	1.0	Monopolar	False	0.738161655496	S528-p	[0.7156979813760682, 0.7606253296161202]	CLVAGLLSPR_S8	1.0	S(8): 100.0	120165580931	N-Term(Dimethyl:2H(6)13C(2)); C1(Carbamidomethyl); S8(Phospho)	Yes	Yes	No	Yes	Yes	No	No	[]	[]	8
Q32MZ4	Leucine-rich repeat flightless-interacting protein 1 OS=Homo sapiens GN=LRRFIP1 PE=1 SV=2 - [LRRF1_HUMAN]	CMVEVPQELETSTGHSLEK	VPQELETSTGHSLEK	2	2	0.0025	0.0288321995465	Monopolar	True	118705950882	S467-p	[1.0984603753509474, 1.275658642293766]	CMVEVPQELETSTGHSLEK_S12	0.495119241167	T(11): 1.0; S(12): 49.5; T(13): 49.5; S(16): 0.0	23260376318	N-Term(Dimethyl); C1(Carbamidomethyl); M2(Oxidation); S12(Phospho); K19(Dimethyl)	No	No	No	No	No	No	No	[305, 282, 314, 592, 606]	[-162, -185, -153, 125, 139]	9
Q9H0H5	Rac GTPase-activating protein 1 OS=Homo sapiens GN=RACGAP1 PE=1 SV=1 - [RGAP1_HUMAN]	CPLPCIPTLIGTPVK	CIPTLIGTPVKIGEG	2	2	0.0025	0.0288321995465	Monopolar	True	163813216193	T342-p	[1.3736454564362748, 1.9026188674317532]	CPLPCIPTLIGTPVK_T12	0.999993481816	T(8): 0.0; T(12): 100.0	181803146725	N-Term(Dimethyl:2H(6)13C(2)); C1(Carbamidomethyl); C5(Carbamidomethyl); T12(Phospho); K15(Dimethyl:2H(6)13C(2))	Yes	Yes	No	Yes	Yes	No	No	[60, 248, 296, 311, 199]	[-282, -94, -46, -31, -143]	9
Q9BPX3	Condensin complex subunit 3 OS=Homo sapiens GN=NCAPG PE=1 SV=1 - [CND3_HUMAN]	CQTAEADSESDHEVPEPESEMK	CQTAEADSESDHEVP;TAEADSESDHEVPEP	1	2	0.0975	0.225197547684	Monopolar	False	150230103644	S973-p;S975-p	[0.82781403609303339, 2.1767880367825336]	CQTAEADSESDHEVPEPESEMK_S8_S10	0.998825907633	T(3): 0.1; S(8): 99.9; S(10): 99.9; S(19): 0.0	272099447994	N-Term(Dimethyl); C1(Carbamidomethyl); S8(Phospho); S10(Phospho); K22(Dimethyl)	Yes	Yes	No	Yes	No	No	No	[]	[]	1
P43243	Matrin-3 OS=Homo sapiens GN=MATR3 PE=1 SV=2 - [MATR3_HUMAN]	CRDDSFFGETSHNYHK	GERCRDDSFFGETSH	1	2	0.0975	0.225197547684	Monopolar	False	0.569444249548	S234-p	[0.069436201772113848, 1.0694522973241725]	CRDDSFFGETSHNYHK_S5	0.999999999999	S(5): 100.0; T(10): 0.0; S(11): 0.0; Y(14): 0.0	213587088375	N-Term(Dimethyl); C1(Carbamidomethyl); S5(Phospho); K16(Dimethyl)	No	Yes	Yes	Yes	No	No	Yes	[491, 3, 487, 522, 245, 132, 617, 736, 554, 588, 146, 181, 433, 473, 515, 565, 591, 692, 716, 719, 269, 836, 555]	[257, -231, 253, 288, 11, -102, 383, 502, 320, 354, -88, -53, 199, 239, 281, 331, 357, 458, 482, 485, 35, 602, 321]	9
Q9UQ35	Serine/arginine repetitive matrix protein 2 OS=Homo sapiens GN=SRRM2 PE=1 SV=2 - [SRRM2_HUMAN]	CRSPGMLEPLGSSR	TPLDRCRSPGMLEPL	0	1	1.0	1.0	Monopolar	False	-0.688310986196	S2132-p	[-0.6883109861963596]	CRSPGMLEPLGSSR_S3	1.0	S(3): 100.0; S(12): 0.0; S(13): 0.0	167073630123	N-Term(Dimethyl); C1(Carbamidomethyl); S3(Phospho); M6(Oxidation)	Yes	Yes	Yes	Yes	Yes	No	Yes	[]	[]	5
P21333	Filamin-A OS=Homo sapiens GN=FLNA PE=1 SV=4 - [FLNA_HUMAN]	CSGPGLSPGMVR	KCSGPGLSPGMVRAN	0	2	1.0	1.0	Monopolar	False	0.574032099209	S1459-p	[0.6024438340620843, 0.545620364355747]	CSGPGLSPGMVR_S7	1.0	S(2): 0.0; S(7): 100.0	132557414427	N-Term(Dimethyl); C1(Carbamidomethyl); S7(Phospho)	Yes	Yes	Yes	Yes	Yes	No	No	[299]	[-1160]	1
Q9UPQ0	LIM and calponin homology domains-containing protein 1 OS=Homo sapiens GN=LIMCH1 PE=1 SV=4 - [LIMC1_HUMAN]	CSPTVAFVEFPSSPQLK	AFVEFPSSPQLKNDV	1	1	0.05	0.164170432537	Bipolar	False	-256904129359	S681-p	[-2.5690412935887093]	CSPTVAFVEFPSSPQLK_S13	0.988352526592	S(2): 0.0; T(4): 0.0; S(12): 1.2; S(13): 98.8	202996183958	N-Term(Dimethyl); C1(Carbamidomethyl); S13(Phospho); K17(Dimethyl)	No	Yes	Yes	No	No	No	No	[]	[]	9
P47712	Cytosolic phospholipase A2 OS=Homo sapiens GN=PLA2G4A PE=1 SV=2 - [PA24A_HUMAN]	CSVSLSNVEARR	NPSRCSVSLSNVEAR	0	2	1.0	1.0	Monopolar	False	0.171055959245	S729-p	[0.17987167886711108, 0.16224023962190826]	CSVSLSNVEARR_S4	0.999999562072	S(2): 0.0; S(4): 100.0; S(6): 0.0	148568986692	N-Term(Dimethyl); C1(Carbamidomethyl); S4(Phospho)	Yes	Yes	Yes	Yes	No	No	Yes	[541]	[-188]	9
P47712	Cytosolic phospholipase A2 OS=Homo sapiens GN=PLA2G4A PE=1 SV=2 - [PA24A_HUMAN]	CSVSLSNVEAR	NPSRCSVSLSNVEAR	0	2	1.0	1.0	Monopolar	False	-0.484772011065	S729-p	[-0.52459562787505432, -0.44494839425593985]	CSVSLSNVEAR_S4	0.999999540422	S(2): 0.0; S(4): 100.0; S(6): 0.0	132958708372	N-Term(Dimethyl); C1(Carbamidomethyl); S4(Phospho)	Yes	Yes	Yes	Yes	No	No	Yes	[541]	[-188]	9
Q5VWN6	Protein FAM208B OS=Homo sapiens GN=FAM208B PE=1 SV=1 - [F208B_HUMAN]	CTGDFSPSPEK	CTGDFSPSPEKLVKS	0	1	1.0	1.0	Monopolar	False	-0.212605669694	S1541-p	[-0.21260566969449246]	CTGDFSPSPEK_S8	0.989505572463	T(2): 0.0; S(6): 1.0; S(8): 99.0	136054594603	N-Term(Dimethyl); C1(Carbamidomethyl); S8(Phospho); K11(Dimethyl)	No	Yes	No	No	No	No	No	[]	[]	5
O95425	Supervillin OS=Homo sapiens GN=SVIL PE=1 SV=2 - [SVIL_HUMAN]	CTSHSETPTVDDEEK	RKESDRCTSHSETPT	0	2	1.0	1.0	Monopolar	False	-0.512428010115	T672-p	[-0.12227026873206459, -0.90258575149738118]	CTSHSETPTVDDEEK_T2	0.495585833976	T(2): 49.6; S(3): 49.6; S(5): 0.9; T(7): 0.0; T(9): 0.0	1886830614	N-Term(Dimethyl:2H(6)13C(2)); C1(Carbamidomethyl); T2(Phospho); K15(Dimethyl:2H(6)13C(2))	No	No	No	No	No	No	No	[]	[]	1
O95425	Supervillin OS=Homo sapiens GN=SVIL PE=1 SV=2 - [SVIL_HUMAN]	CTSHSETPTVDDEEK	RCTSHSETPTVDDEE	0	1	1.0	1.0	Monopolar	False	0.507959252027	T677-p	[0.5079592520265469]	CTSHSETPTVDDEEK_T7	0.939292004743	T(2): 2.0; S(3): 2.0; S(5): 2.0; T(7): 93.9; T(9): 0.1	18707335681	N-Term(Dimethyl); C1(Carbamidomethyl); T7(Phospho); K15(Dimethyl)	No	No	No	Yes	No	No	No	[]	[]	1
P49792	E3 SUMO-protein ligase RanBP2 OS=Homo sapiens GN=RANBP2 PE=1 SV=2 - [RBP2_HUMAN]	CVACQNPDKPSPSTSVPAPASFK	CQNPDKPSPSTSVPA	1	2	0.0975	0.225197547684	Monopolar	False	111013287076	S1573-p	[0.96629209805792338, 1.2539736434560498]	CVACQNPDKPSPSTSVPAPASFK_S11	0.998366648155	S(11): 99.8; S(13): 0.1; T(14): 0.1; S(15): 0.0; S(21): 0.0	2609199436	N-Term(Dimethyl); C1(Carbamidomethyl); C4(Carbamidomethyl); K9(Dimethyl); S11(Phospho); K23(Dimethyl)	Yes	No	No	No	No	No	No	[1414, 2571, 2592, 1605, 2531, 2181, 2594, 2792, 2424, 1350, 2513, 1533, 1596, 2396, 2612, 2836, 1723, 2255, 2433, 2618, 2650, 2723, 2725]	[-159, 998, 1019, 32, 958, 608, 1021, 1219, 851, -223, 940, -40, 23, 823, 1039, 1263, 150, 682, 860, 1045, 1077, 1150, 1152]	1
Q8IY17	Neuropathy target esterase OS=Homo sapiens GN=PNPLA6 PE=1 SV=2 - [PLPL6_HUMAN]	CVSMPGDISGLQGGPR	PLLSRCVSMPGDISG	0	1	1.0	1.0	Monopolar	False	0.52285434449	S411-p	[0.52285434449037882]	CVSMPGDISGLQGGPR_S3	1.0	S(3): 100.0; S(9): 0.0	174681047239	N-Term(Dimethyl:2H(6)13C(2)); C1(Carbamidomethyl); S3(Phospho)	No	No	No	Yes	No	No	No	[]	[]	9
Q86TC9	Myopalladin OS=Homo sapiens GN=MYPN PE=1 SV=2 - [MYPN_HUMAN]	CVSPIPVSPTSR	QFQPRCVSPIPVSPT;CVSPIPVSPTSRIQN	0	1	1.0	1.0	Monopolar	False	0.48212595364	S813-p;S818-p	[0.48212595364032523]	CVSPIPVSPTSR_S3_S8	0.973845326798	S(3): 100.0; S(8): 97.4; T(10): 1.3; S(11): 1.3	149569401732	N-Term(Dimethyl:2H(6)13C(2)); C1(Carbamidomethyl); S3(Phospho); S8(Phospho)	Yes	Yes	Yes	Yes	No	No	No	[]	[]	9
Q86TC9	Myopalladin OS=Homo sapiens GN=MYPN PE=1 SV=2 - [MYPN_HUMAN]	CVSPIPVSPTSR	CVSPIPVSPTSRIQN	0	2	1.0	1.0	Monopolar	False	0.508922056458	S818-p	[0.62505604293303407, 0.39278806998236415]	CVSPIPVSPTSR_S8	0.981625150367	S(3): 0.0; S(8): 98.2; T(10): 0.9; S(11): 0.9	141571598997	N-Term(Dimethyl:2H(6)13C(2)); C1(Carbamidomethyl); S8(Phospho)	Yes	Yes	Yes	Yes	No	No	Yes	[]	[]	9
Q5UIP0	Telomere-associated protein RIF1 OS=Homo sapiens GN=RIF1 PE=1 SV=2 - [RIF1_HUMAN]	CVWSPLASPSTSILK	MQTRCVWSPLASPST	1	1	0.05	0.164170432537	Monopolar	False	130878680634	S2172-p	[1.3087868063440222]	CVWSPLASPSTSILK_S4	0.0111298311229	S(4): 1.1; S(8): 98.8; S(10): 0.0; T(11): 0.0; S(12): 0.0	178188798704	N-Term(Dimethyl); C1(Carbamidomethyl); S4(Phospho); K15(Dimethyl)	Yes	Yes	No	No	No	No	No	[1880]	[-292]	9
Q5UIP0	Telomere-associated protein RIF1 OS=Homo sapiens GN=RIF1 PE=1 SV=2 - [RIF1_HUMAN]	CVWSPLASPSTSILK	CVWSPLASPSTSILK	0	1	1.0	1.0	Monopolar	False	-0.5491787074	S2176-p	[-0.54917870739976249]	CVWSPLASPSTSILK_S8	0.972711108798	S(4): 0.0; S(8): 97.3; S(10): 0.9; T(11): 0.9; S(12): 0.9	178188383665	N-Term(Dimethyl); C1(Carbamidomethyl); S8(Phospho); K15(Dimethyl)	Yes	No	No	No	No	No	No	[1880]	[-296]	9
O75970	Multiple PDZ domain protein OS=Homo sapiens GN=MPDZ PE=1 SV=2 - [MPDZ_HUMAN]	DADLSPVNASIIK	VTKDADLSPVNASII	1	2	0.0975	0.225197547684	Monopolar	False	0.422877738615	S483-p	[1.3572454089564516, -0.51148993172632573]	DADLSPVNASIIK_S5	1.0	S(5): 100.0; S(10): 0.0	149484013548	N-Term(Dimethyl:2H(6)13C(2)); S5(Phospho); K13(Dimethyl:2H(6)13C(2))	No	Yes	Yes	Yes	No	No	No	[]	[]	9
O43306	Adenylate cyclase type 6 OS=Homo sapiens GN=ADCY6 PE=1 SV=2 - [ADCY6_HUMAN]	DAEPPSPTPAGPPR	LRDAEPPSPTPAGPP	0	1	1.0	1.0	Monopolar	False	-0.454543134737	S54-p	[-0.45454313473651808]	DAEPPSPTPAGPPR_S6	0.999998059687	S(6): 100.0; T(8): 0.0	150470976439	N-Term(Dimethyl:2H(6)13C(2)); S6(Phospho)	No	No	Yes	Yes	No	No	No	[]	[]	3
Q9UPP1	Histone lysine demethylase PHF8 OS=Homo sapiens GN=PHF8 PE=1 SV=3 - [PHF8_HUMAN]	DAEYIYPSLESDDDDPALK	YIYPSLESDDDDPAL	0	1	1.0	1.0	Monopolar	False	0.17768280869	S857-p	[0.17768280868982145]	DAEYIYPSLESDDDDPALK_S11	0.989013344876	Y(4): 0.0; Y(6): 0.0; S(8): 1.1; S(11): 98.9	229195536985	N-Term(Dimethyl); S11(Phospho); K19(Dimethyl)	Yes	Yes	Yes	Yes	Yes	No	No	[1043]	[186]	9
Q9UPP1	Histone lysine demethylase PHF8 OS=Homo sapiens GN=PHF8 PE=1 SV=3 - [PHF8_HUMAN]	DAEYIYPSLESDDDDPALK	DAEYIYPSLESDDDD	0	1	1.0	1.0	Monopolar	False	0.488043288316	S854-p	[0.48804328831550214]	DAEYIYPSLESDDDDPALK_S8	0.992103646282	Y(4): 0.0; Y(6): 0.0; S(8): 99.2; S(11): 0.8	230807353392	N-Term(Dimethyl:2H(6)13C(2)); S8(Phospho); K19(Dimethyl:2H(6)13C(2))	Yes	No	Yes	Yes	Yes	No	No	[1043]	[189]	8
Q9BTA9	WW domain-containing adapter protein with coiled-coil OS=Homo sapiens GN=WAC PE=1 SV=3 - [WAC_HUMAN]	DAGDPSPPNK	MRDAGDPSPPNKMLR	0	1	1.0	1.0	Monopolar	False	-0.46067772728	S53-p	[-0.46067772728003842]	DAGDPSPPNK_S6	1.0	S(6): 100.0	113348344603	N-Term(Dimethyl); S6(Phospho); K10(Dimethyl)	No	Yes	Yes	No	No	No	No	[]	[]	9
Q9BVG9	Phosphatidylserine synthase 2 OS=Homo sapiens GN=PTDSS2 PE=1 SV=1 - [PTSS2_HUMAN]	DAGGPRPESPVPAGR	AGGPRPESPVPAGRA	0	2	1.0	1.0	Monopolar	False	0.641723084939	S16-p	[0.79641611786936362, 0.48703005200802957]	DAGGPRPESPVPAGR_S9	1.0	S(9): 100.0	1570736864	N-Term(Dimethyl); S9(Phospho)	Yes	Yes	Yes	Yes	Yes	No	No	[]	[]	1
O60503	Adenylate cyclase type 9 OS=Homo sapiens GN=ADCY9 PE=1 SV=4 - [ADCY9_HUMAN]	DAHLSPK	QAKDAHLSPKRPWKE	0	2	1.0	1.0	Monopolar	False	-0.0526797417886	S1307-p	[-0.16231536922451251, 0.056955885647291593]	DAHLSPK_S5	1.0	S(5): 100.0	903433946515	N-Term(Dimethyl); S5(Phospho); K7(Dimethyl)	No	Yes	No	No	No	No	No	[]	[]	3
P40855	Peroxisomal biogenesis factor 19 OS=Homo sapiens GN=PEX19 PE=1 SV=1 - [PEX19_HUMAN]	DALFASQEK	AKDALFASQEKFFQE	1	2	0.0975	0.225197547684	Monopolar	False	0.833443779454	S66-p	[0.48821411737506465, 1.1786734415329239]	DALFASQEK_S6	1.0	S(6): 100.0	116061491575	N-Term(Dimethyl:2H(6)13C(2)); S6(Phospho); K9(Dimethyl:2H(6)13C(2))	No	No	No	Yes	No	No	No	[]	[]	5
Q9Y2D5	A-kinase anchor protein 2 OS=Homo sapiens GN=AKAP2 PE=1 SV=3 - [AKAP2_HUMAN]	DALGDSLQVPVSPSSTTSSR	DSLQVPVSPSSTTSS	0	2	1.0	1.0	Monopolar	False	-0.167967373702	S152-p	[-0.021080184796421486, -0.31485456260660794]	DALGDSLQVPVSPSSTTSSR_S12	0.999917137369	S(6): 0.0; S(12): 100.0; S(14): 0.0; S(15): 0.0; T(16): 0.0; T(17): 0.0; S(18): 0.0; S(19): 0.0	212003349485	N-Term(Dimethyl:2H(6)13C(2)); S12(Phospho)	Yes	Yes	Yes	Yes	Yes	No	No	[174]	[22]	9
P49454	Centromere protein F OS=Homo sapiens GN=CENPF PE=1 SV=2 - [CENPF_HUMAN]	DANSSFFDNSSSPHLLDQLK	SSFFDNSSSPHLLDQ	1	1	0.05	0.164170432537	Monopolar	False	126004361754	S275-p	[1.2600436175390979]	DANSSFFDNSSSPHLLDQLK_S11	0.499910661045	S(4): 0.0; S(5): 0.0; S(10): 0.0; S(11): 50.0; S(12): 50.0	235807138424	N-Term(Dimethyl); S11(Phospho); K20(Dimethyl)	No	Yes	No	Yes	Yes	No	Yes	[]	[]	3
P49454	Centromere protein F OS=Homo sapiens GN=CENPF PE=1 SV=2 - [CENPF_HUMAN]	DANSSFFDNSSSPHLLDQLK	SFFDNSSSPHLLDQL	2	2	0.0025	0.0288321995465	Monopolar	True	254663753723	S276-p	[3.0979481715783881, 1.9953269028905676]	DANSSFFDNSSSPHLLDQLK_S12	0.999198203251	S(4): 0.0; S(5): 0.0; S(10): 0.0; S(11): 0.0; S(12): 99.9	235806790524	N-Term(Dimethyl); S12(Phospho); K20(Dimethyl)	No	Yes	Yes	Yes	Yes	No	Yes	[]	[]	2
Q15003	Condensin complex subunit 2 OS=Homo sapiens GN=NCAPH PE=1 SV=3 - [CND2_HUMAN]	DAPSLEEVEGHVADGSATEMGTTK	EGHVADGSATEMGTT	1	2	0.0975	0.225197547684	Monopolar	False	0.527539768922	S201-p	[1.3012210654403695, -0.24614152759724317]	DAPSLEEVEGHVADGSATEMGTTK_S16	0.998767879781	S(4): 0.1; S(16): 99.9; T(18): 0.1; T(22): 0.0; T(23): 0.0	258320614987	N-Term(Dimethyl:2H(6)13C(2)); S16(Phospho); K24(Dimethyl:2H(6)13C(2))	Yes	Yes	Yes	Yes	Yes	No	No	[725]	[524]	4
Q04726	Transducin-like enhancer protein 3 OS=Homo sapiens GN=TLE3 PE=1 SV=2 - [TLE3_HUMAN]	DAPTSPASVASSSSTPSSK	LKKDAPTSPASVASS	0	2	1.0	1.0	Monopolar	False	-0.332805156157	S286-p	[-0.16431816327730792, -0.50129214903667318]	DAPTSPASVASSSSTPSSK_S5	0.999998976884	T(4): 0.0; S(5): 100.0; S(8): 0.0; S(11): 0.0; S(12): 0.0; S(13): 0.0; S(14): 0.0; T(15): 0.0; S(17): 0.0; S(18): 0.0	191594719114	N-Term(Dimethyl:2H(6)13C(2)); S5(Phospho); K19(Dimethyl:2H(6)13C(2))	Yes	Yes	Yes	Yes	No	No	No	[764]	[478]	9
Q9Y520	Protein PRRC2C OS=Homo sapiens GN=PRRC2C PE=1 SV=4 - [PRC2C_HUMAN]	DAQQVEPEGQEKPSPATVR	PEGQEKPSPATVRST	2	2	0.0025	0.0288321995465	Monopolar	True	155642141298	S2143-p	[1.452593117054834, 1.6602497089044677]	DAQQVEPEGQEKPSPATVR_S14	0.99999890113	S(14): 100.0; T(17): 0.0	221814238157	N-Term(Dimethyl:2H(6)13C(2)); K12(Dimethyl:2H(6)13C(2)); S14(Phospho)	Yes	Yes	Yes	Yes	Yes	No	Yes	[1133, 2890]	[-1010, 747]	9
Q96T23	Remodeling and spacing factor 1 OS=Homo sapiens GN=RSF1 PE=1 SV=2 - [RSF1_HUMAN]	DAQRLSPIPEEVPK	DKDAQRLSPIPEEVP	0	2	1.0	1.0	Monopolar	False	-0.398991785599	S604-p	[-0.2224934772679637, -0.5754900939296043]	DAQRLSPIPEEVPK_S6	1.0	S(6): 100.0	171487785521	N-Term(Dimethyl); S6(Phospho); K14(Dimethyl)	Yes	Yes	Yes	Yes	Yes	No	No	[277, 456, 254, 309, 294, 323, 419, 284, 670, 758, 768, 468, 390, 306, 415, 243, 305, 358, 663, 677, 698, 337, 236, 463, 280]	[-327, -148, -350, -295, -310, -281, -185, -320, 66, 154, 164, -136, -214, -298, -189, -361, -299, -246, 59, 73, 94, -267, -368, -141, -324]	5
O94875	Sorbin and SH3 domain-containing protein 2 OS=Homo sapiens GN=SORBS2 PE=1 SV=3 - [SRBS2_HUMAN]	DASSPVPPPHVPPPVPPLRPR	NAFKDASSPVPPPHV	0	1	1.0	1.0	Monopolar	False	0.866873495724	S166-p	[0.86687349572381556]	DASSPVPPPHVPPPVPPLRPR_S4	0.981408088558	S(3): 1.9; S(4): 98.1	231724051266	N-Term(Dimethyl); S4(Phospho)	Yes	Yes	No	No	No	No	No	[]	[]	9
Q8NB46	Serine/threonine-protein phosphatase 6 regulatory ankyrin repeat subunit C OS=Homo sapiens GN=ANKRD52 PE=1 SV=3 - [ANR52_HUMAN]	DAVSPFSFSLLK	FPPKDAVSPFSFSLL	2	2	0.0025	0.0288321995465	Monopolar	True	14628910269	S1028-p	[1.3413327580056507, 1.5844492957926681]	DAVSPFSFSLLK_S4	0.999999992839	S(4): 100.0; S(7): 0.0; S(9): 0.0	146281437864	N-Term(Dimethyl:2H(6)13C(2)); S4(Phospho); K12(Dimethyl:2H(6)13C(2))	Yes	Yes	No	No	No	No	No	[]	[]	7
Q6DD88	Atlastin-3 OS=Homo sapiens GN=ATL3 PE=1 SV=1 - [ATLA3_HUMAN]	DAVVGRPSMDK	DAVVGRPSMDKKAQ_	2	2	0.0025	0.0288321995465	Monopolar	True	160081012051	S535-p	[1.478633637379088, 1.722986603642072]	DAVVGRPSMDK_S8	1.0	S(8): 100.0	131061955442	N-Term(Dimethyl); S8(Phospho); K11(Dimethyl)	No	Yes	No	No	No	No	No	[]	[]	1
Q14012	Calcium/calmodulin-dependent protein kinase type 1 OS=Homo sapiens GN=CAMK1 PE=1 SV=1 - [KCC1A_HUMAN]	DCCVEPGTELSPTLPHQL	VEPGTELSPTLPHQL	0	1	1.0	1.0	Monopolar	False	-0.243152304137	S363-p	[-0.24315230413681932]	DCCVEPGTELSPTLPHQL_S11	0.985045567448	T(8): 0.0; S(11): 98.5; T(13): 1.5	2168986864	N-Term(Dimethyl:2H(6)13C(2)); C2(Carbamidomethyl); C3(Carbamidomethyl); S11(Phospho)	No	No	No	Yes	No	No	No	[]	[]	1
P28290	Sperm-specific antigen 2 OS=Homo sapiens GN=SSFA2 PE=1 SV=3 - [SSFA2_HUMAN]	DCRTPLGASLDEQSSSTLK	CRTPLGASLDEQSSS	0	2	1.0	1.0	Monopolar	False	0.25353390581	S92-p	[0.3415262698101511, 0.16554154180887198]	DCRTPLGASLDEQSSSTLK_S9	0.999999969539	T(4): 0.0; S(9): 100.0; S(14): 0.0; S(15): 0.0; S(16): 0.0; T(17): 0.0	221710782223	N-Term(Dimethyl:2H(6)13C(2)); C2(Carbamidomethyl); S9(Phospho); K19(Dimethyl:2H(6)13C(2))	Yes	Yes	Yes	Yes	Yes	No	Yes	[808]	[716]	9
Q9HCD6	Protein TANC2 OS=Homo sapiens GN=TANC2 PE=1 SV=3 - [TANC2_HUMAN]	DCSYGAVTSPTSTLESR	CSYGAVTSPTSTLES	0	2	1.0	1.0	Monopolar	False	0.301223167254	S169-p	[0.010236253284002739, 0.59221008122307817]	DCSYGAVTSPTSTLESR_S9	0.999860590479	S(3): 0.0; Y(4): 0.0; T(8): 0.0; S(9): 100.0; T(11): 0.0; S(12): 0.0; T(13): 0.0; S(16): 0.0	194685600462	N-Term(Dimethyl:2H(6)13C(2)); C2(Carbamidomethyl); S9(Phospho)	Yes	Yes	No	Yes	No	No	No	[]	[]	9
Q09666	Neuroblast differentiation-associated protein AHNAK OS=Homo sapiens GN=AHNAK PE=1 SV=2 - [AHNK_HUMAN]	DDGVFVQEVTQNSPAAR	VQEVTQNSPAARTGV	1	2	0.0975	0.225197547684	Monopolar	False	0.376831069819	S41-p	[1.3167194488323186, -0.5630573091938436]	DDGVFVQEVTQNSPAAR_S13	0.999932998867	T(10): 0.0; S(13): 100.0	194086235228	N-Term(Dimethyl); S13(Phospho)	Yes	Yes	Yes	Yes	Yes	No	Yes	[134, 712, 891, 961, 5623, 1405, 721, 807, 833, 942, 970, 976, 1210, 1360, 2132, 2257, 3036, 814]	[93, 671, 850, 920, 5582, 1364, 680, 766, 792, 901, 929, 935, 1169, 1319, 2091, 2216, 2995, 773]	9
Q8NEN9	PDZ domain-containing protein 8 OS=Homo sapiens GN=PDZD8 PE=1 SV=1 - [PDZD8_HUMAN]	DEAQSLSHSPK	EAQSLSHSPKRVPTT	0	1	1.0	1.0	Monopolar	False	0.0803600667518	S521-p	[0.080360066751786863]	DEAQSLSHSPK_S9	0.989743258037	S(5): 0.0; S(7): 1.0; S(9): 99.0	133459489622	N-Term(Dimethyl); S9(Phospho); K11(Dimethyl)	No	Yes	Yes	Yes	No	Yes	No	[]	[]	9
P23396	40S ribosomal protein S3 OS=Homo sapiens GN=RPS3 PE=1 SV=2 - [RS3_HUMAN]	DEILPTTPISEQK	KDEILPTTPISEQKG	0	2	1.0	1.0	Monopolar	False	0.586902665999	T221-p	[0.6811822044528424, 0.49262312754594373]	DEILPTTPISEQK_T7	0.499984794976	T(6): 50.0; T(7): 50.0; S(10): 0.0	16228910388	N-Term(Dimethyl:2H(6)13C(2)); T7(Phospho); K13(Dimethyl:2H(6)13C(2))	Yes	Yes	Yes	Yes	Yes	No	No	[230, 214, 18, 62, 141]	[9, -7, -203, -159, -80]	1
P06748	Nucleophosmin OS=Homo sapiens GN=NPM1 PE=1 SV=2 - [NPM_HUMAN]	DELHIVEAEAMNYEGSPIK	EAMNYEGSPIKVTLA	0	2	1.0	1.0	Monopolar	False	-0.28716060804	S70-p	[-0.002630491032835136, -0.5716907250467332]	DELHIVEAEAMNYEGSPIK_S16	0.999999975845	Y(13): 0.0; S(16): 100.0	229713132076	N-Term(Dimethyl:2H(6)13C(2)); S16(Phospho); K19(Dimethyl:2H(6)13C(2))	Yes	Yes	Yes	Yes	Yes	Yes	No	[32, 267, 248, 263, 239, 230, 150, 141, 215, 134, 250, 229, 257, 189, 223, 27, 154, 155, 157, 202, 233, 236, 194, 206, 212]	[-38, 197, 178, 193, 169, 160, 80, 71, 145, 64, 180, 159, 187, 119, 153, -43, 84, 85, 87, 132, 163, 166, 124, 136, 142]	5
Q8NC51	Plasminogen activator inhibitor 1 RNA-binding protein OS=Homo sapiens GN=SERBP1 PE=1 SV=2 - [PAIRB_HUMAN]	DELTESPKYIQK	VKDELTESPKYIQKQ	1	1	0.05	0.164170432537	Monopolar	False	200865652769	S234-p	[2.0086565276927977]	DELTESPKYIQK_S6	0.999999779548	T(4): 0.0; S(6): 100.0; Y(9): 0.0	161479582396	N-Term(Dimethyl); S6(Phospho); K8(Dimethyl); K12(Dimethyl)	Yes	No	Yes	Yes	Yes	No	Yes	[228, 102, 52, 281, 68, 303]	[-6, -132, -182, 47, -166, 69]	9
Q86W92	Liprin-beta-1 OS=Homo sapiens GN=PPFIBP1 PE=1 SV=2 - [LIPB1_HUMAN]	DFAARSPSASITDEDSNV	FKDFAARSPSASITD	1	2	0.0975	0.225197547684	Monopolar	False	0.509421377094	S999-p	[1.0656518421809664, -0.046809087992297327]	DFAARSPSASITDEDSNV_S6	0.999825302022	S(6): 100.0; S(8): 0.0; S(10): 0.0; T(12): 0.0; S(16): 0.0	199789872923	N-Term(Dimethyl:2H(6)13C(2)); S6(Phospho)	Yes	Yes	Yes	Yes	Yes	No	No	[]	[]	9
Q92545	Transmembrane protein 131 OS=Homo sapiens GN=TMEM131 PE=1 SV=3 - [TM131_HUMAN]	DFDHHDSPALEVFTEQPPSPLPK	VFTEQPPSPLPKSKG	0	1	1.0	1.0	Monopolar	False	-0.975837952528	S1375-p	[-0.97583795252844707]	DFDHHDSPALEVFTEQPPSPLPK_S19	1.0	S(7): 0.0; T(14): 0.0; S(19): 100.0	273927536373	N-Term(Dimethyl); S19(Phospho); K23(Dimethyl)	No	Yes	No	No	No	No	No	[]	[]	9
O43237	Cytoplasmic dynein 1 light intermediate chain 2 OS=Homo sapiens GN=DYNC1LI2 PE=1 SV=1 - [DC1L2_HUMAN]	DFQDYMEPEEGCQGSPQRR	PEEGCQGSPQRRGPL	0	2	1.0	1.0	Monopolar	False	0.548101170054	S194-p	[0.8981075698069, 0.19809477030179268]	DFQDYMEPEEGCQGSPQRR_S15	0.999999999998	Y(5): 0.0; S(15): 100.0	244500235348	N-Term(Dimethyl:2H(6)13C(2)); C12(Carbamidomethyl); S15(Phospho)	Yes	Yes	Yes	Yes	No	Yes	No	[]	[]	9
Q9Y6G9	Cytoplasmic dynein 1 light intermediate chain 1 OS=Homo sapiens GN=DYNC1LI1 PE=1 SV=3 - [DC1L1_HUMAN]	DFQEYVEPGEDFPASPQRR	PGEDFPASPQRRNTA	1	2	0.0975	0.225197547684	Bipolar	False	-0.752172791193	S207-p	[-0.45875535421161806, -1.0455902281744784]	DFQEYVEPGEDFPASPQRR_S15	1.0	Y(5): 0.0; S(15): 100.0	238307278805	N-Term(Dimethyl:2H(6)13C(2)); S15(Phospho)	Yes	Yes	Yes	Yes	Yes	Yes	No	[]	[]	4
O15372	Eukaryotic translation initiation factor 3 subunit H OS=Homo sapiens GN=EIF3H PE=1 SV=1 - [EIF3H_HUMAN]	DFSPEALKK	VCKEKDFSPEALKKA	1	2	0.0975	0.225197547684	Monopolar	False	244310186129	S183-p	[4.0707814060094654, 0.81542231657699971]	DFSPEALKK_S3	1.0	S(3): 100.0	119861271849	N-Term(Dimethyl); S3(Phospho); K8(Dimethyl); K9(Dimethyl)	No	Yes	Yes	Yes	Yes	No	No	[]	[]	1
O15372	Eukaryotic translation initiation factor 3 subunit H OS=Homo sapiens GN=EIF3H PE=1 SV=1 - [EIF3H_HUMAN]	DFSPEALK	VCKEKDFSPEALKKA	1	2	0.0975	0.225197547684	Monopolar	False	102808720294	S183-p	[1.0929838314013192, 0.96319057447441869]	DFSPEALK_S3	1.0	S(3): 100.0	105857585325	N-Term(Dimethyl:2H(6)13C(2)); S3(Phospho); K8(Dimethyl:2H(6)13C(2))	No	Yes	Yes	Yes	Yes	No	No	[]	[]	1
Q6WCQ1	Myosin phosphatase Rho-interacting protein OS=Homo sapiens GN=MPRIP PE=1 SV=3 - [MPRIP_HUMAN]	DFTNEAPPAPLPDASASPLSPHRR	DASASPLSPHRRAKS	1	1	0.05	0.164170432537	Bipolar	False	-112908002303	S365-p	[-1.1290800230325972]	DFTNEAPPAPLPDASASPLSPHRR_S20	0.982003333712	T(3): 0.0; S(15): 0.9; S(17): 0.9; S(20): 98.2	265126114254	N-Term(Dimethyl); S20(Phospho)	Yes	Yes	Yes	Yes	No	Yes	Yes	[]	[]	9
Q7Z6E9	E3 ubiquitin-protein ligase RBBP6 OS=Homo sapiens GN=RBBP6 PE=1 SV=1 - [RBBP6_HUMAN]	DFTPNRDK	ASSNKDFTPNRDKKT	0	1	1.0	1.0	Monopolar	False	0.859921644242	T1468-p	[0.85992164424238005]	DFTPNRDK_T3	1.0	T(3): 100.0	112850908079	N-Term(Dimethyl); T3(Phospho); K8(Dimethyl)	Yes	Yes	Yes	No	Yes	Yes	No	[323, 657, 809, 1106, 1169, 1243]	[-1145, -811, -659, -362, -299, -225]	9
Q71RC2	La-related protein 4 OS=Homo sapiens GN=LARP4 PE=1 SV=3 - [LARP4_HUMAN]	DGLNQTTIPVSPPSTTKPSR	NQTTIPVSPPSTTKP	0	2	1.0	1.0	Monopolar	False	-0.0757684324142	S583-p	[-0.02155587363770156, -0.1299809911907449]	DGLNQTTIPVSPPSTTKPSR_S11	0.99999988482	T(6): 0.0; T(7): 0.0; S(11): 100.0; S(14): 0.0; T(15): 0.0; T(16): 0.0; S(19): 0.0	224821652584	N-Term(Dimethyl:2H(6)13C(2)); S11(Phospho); K17(Dimethyl:2H(6)13C(2))	Yes	Yes	Yes	Yes	Yes	No	No	[]	[]	9
Q8WWQ0	PH-interacting protein OS=Homo sapiens GN=PHIP PE=1 SV=2 - [PHIP_HUMAN]	DGPISPKK	EEKDGPISPKKKKPK	0	2	1.0	1.0	Monopolar	False	0.0755239567418	S911-p	[-0.37448258793575695, 0.52553050141937019]	DGPISPKK_S5	1.0	S(5): 100.0	102967143431	N-Term(Dimethyl:2H(6)13C(2)); S5(Phospho); K7(Dimethyl:2H(6)13C(2)); K8(Dimethyl:2H(6)13C(2))	Yes	Yes	Yes	Yes	Yes	Yes	No	[1470, 421, 1041, 1466, 1644]	[559, -490, 130, 555, 733]	9
Q8WWQ0	PH-interacting protein OS=Homo sapiens GN=PHIP PE=1 SV=2 - [PHIP_HUMAN]	DGPISPK	EEKDGPISPKKKKPK	1	2	0.0975	0.225197547684	Monopolar	False	0.616110010996	S911-p	[0.028084773583601175, 1.2041352484075958]	DGPISPK_S5	1.0	S(5): 100.0	865501024151	N-Term(Dimethyl:2H(6)13C(2)); S5(Phospho); K7(Dimethyl:2H(6)13C(2))	Yes	Yes	Yes	Yes	Yes	Yes	No	[1470, 421, 1041, 1466, 1644]	[559, -490, 130, 555, 733]	9
Q9NWH9	SAFB-like transcription modulator OS=Homo sapiens GN=SLTM PE=1 SV=2 - [SLTM_HUMAN]	DGQDAIAQSPEKESK	GQDAIAQSPEKESKD	2	2	0.0025	0.0288321995465	Monopolar	True	164348149093	S289-p	[1.5041089639624918, 1.782854017889846]	DGQDAIAQSPEKESK_S9	0.99988704755	S(9): 100.0; S(14): 0.0	179096000853	N-Term(Dimethyl:2H(6)13C(2)); S9(Phospho); K12(Dimethyl:2H(6)13C(2)); K15(Dimethyl:2H(6)13C(2))	Yes	Yes	Yes	Yes	Yes	Yes	No	[500, 746, 884]	[211, 457, 595]	9
Q9NWH9	SAFB-like transcription modulator OS=Homo sapiens GN=SLTM PE=1 SV=2 - [SLTM_HUMAN]	DGQDAIAQSPEK	GQDAIAQSPEKESKD	0	2	1.0	1.0	Monopolar	False	-0.0469049396708	S289-p	[0.5305915361038881, -0.6244014154455069]	DGQDAIAQSPEK_S9	1.0	S(9): 100.0	139462309446	N-Term(Dimethyl); S9(Phospho); K12(Dimethyl)	Yes	Yes	Yes	Yes	Yes	Yes	No	[500, 746, 884]	[211, 457, 595]	9
P08670	Vimentin OS=Homo sapiens GN=VIM PE=1 SV=4 - [VIME_HUMAN]	DGQVINETSQHHDDLE	GQVINETSQHHDDLE	0	2	1.0	1.0	Monopolar	False	-0.174913492932	S459-p	[-0.060288699638423926, -0.28953828622567224]	DGQVINETSQHHDDLE_S9	0.999901517726	T(8): 0.0; S(9): 100.0	195284013548	N-Term(Dimethyl:2H(6)13C(2)); S9(Phospho)	Yes	Yes	Yes	Yes	Yes	No	Yes	[445, 313]	[-14, -146]	4
Q9ULT0	Tetratricopeptide repeat protein 7A OS=Homo sapiens GN=TTC7A PE=1 SV=3 - [TTC7A_HUMAN]	DGSFGEGLTMK	GGLEKDGSFGEGLTM	1	2	0.0975	0.225197547684	Bipolar	False	-109257671858	S647-p	[-0.66642064553382618, -1.5187327916358624]	DGSFGEGLTMK_S3	1.0	S(3): 100.0; T(9): 0.0	129363847532	N-Term(Dimethyl:2H(6)13C(2)); S3(Phospho); K11(Dimethyl:2H(6)13C(2))	No	Yes	No	Yes	No	No	No	[]	[]	9
Q6W2J9	BCL-6 corepressor OS=Homo sapiens GN=BCOR PE=1 SV=1 - [BCOR_HUMAN]	DGSSPPLLEK	QDRKDGSSPPLLEKQ	1	2	0.0975	0.225197547684	Bipolar	False	-0.52760022977	S423-p	[0.0076032930985818759, -1.0628037526387919]	DGSSPPLLEK_S4	0.999999553996	S(3): 0.0; S(4): 100.0	119465910521	N-Term(Dimethyl:2H(6)13C(2)); S4(Phospho); K10(Dimethyl:2H(6)13C(2))	Yes	Yes	Yes	Yes	Yes	No	No	[530, 786, 1256, 1460]	[107, 363, 833, 1037]	9
P27816	Microtubule-associated protein 4 OS=Homo sapiens GN=MAP4 PE=1 SV=3 - [MAP4_HUMAN]	DGVLTLANNVTPAK	LTLANNVTPAKDVPP	1	2	0.0975	0.225197547684	Monopolar	False	0.954739479612	T571-p	[0.6553382671830477, 1.2541406920406388]	DGVLTLANNVTPAK_T11	1.0	T(5): 0.0; T(11): 100.0	156489384642	N-Term(Dimethyl:2H(6)13C(2)); T11(Phospho); K14(Dimethyl:2H(6)13C(2))	Yes	Yes	Yes	Yes	No	Yes	Yes	[838, 269, 553, 361, 403]	[267, -302, -18, -210, -168]	1
O60499	Syntaxin-10 OS=Homo sapiens GN=STX10 PE=1 SV=1 - [STX10_HUMAN]	DHMVSPTAVAFLER	EMKDHMVSPTAVAFL	1	2	0.0975	0.225197547684	Monopolar	False	0.577421287586	S108-p	[1.9699557335995319, -0.81511315842809262]	DHMVSPTAVAFLER_S5	0.986864485664	S(5): 98.7; T(7): 1.3	168883256712	N-Term(Dimethyl:2H(6)13C(2)); S5(Phospho)	Yes	Yes	Yes	Yes	No	No	No	[]	[]	7
Q9UIG0	Tyrosine-protein kinase BAZ1B OS=Homo sapiens GN=BAZ1B PE=1 SV=2 - [BAZ1B_HUMAN]	DHTVSGDEDYCPR	HCKDHTVSGDEDYCP	1	2	0.0975	0.225197547684	Monopolar	False	0.840869937934	S947-p	[1.7114740645209732, -0.029734188653481736]	DHTVSGDEDYCPR_S5	0.497424427173	T(3): 49.7; S(5): 49.7; Y(10): 0.5	16586143054	N-Term(Dimethyl); S5(Phospho); C11(Carbamidomethyl)	Yes	Yes	Yes	Yes	Yes	No	Yes	[826, 225, 1089, 1107, 1129, 853, 866]	[-121, -722, 142, 160, 182, -94, -81]	1
Q7KZ85	Transcription elongation factor SPT6 OS=Homo sapiens GN=SUPT6H PE=1 SV=2 - [SPT6H_HUMAN]	DHYQDPVPGITPSSSSR	QDPVPGITPSSSSRT	2	2	0.0025	0.0288321995465	Bipolar	True	-418492100352	T1523-p	[-3.5739734301716317, -4.7958685768597444]	DHYQDPVPGITPSSSSR_T11	0.899953884155	Y(3): 2.0; T(11): 90.0; S(13): 2.0; S(14): 2.0; S(15): 2.0; S(16): 2.0	195889787474	N-Term(Dimethyl:2H(6)13C(2)); T11(Phospho)	Yes	Yes	Yes	Yes	No	No	No	[]	[]	9
Q09666	Neuroblast differentiation-associated protein AHNAK OS=Homo sapiens GN=AHNAK PE=1 SV=2 - [AHNK_HUMAN]	DIDISSPEFK	AKDIDISSPEFKIKI	0	2	1.0	1.0	Monopolar	False	0.523342829143	S177-p	[0.7188077704540383, 0.32787788783135596]	DIDISSPEFK_S6	0.999947589883	S(5): 0.0; S(6): 100.0	128659050169	N-Term(Dimethyl); S6(Phospho); K10(Dimethyl)	No	Yes	Yes	Yes	Yes	No	No	[134, 712, 891, 961, 5623, 1405, 721, 807, 833, 942, 970, 976, 1210, 1360, 2132, 2257, 3036, 814]	[-43, 535, 714, 784, 5446, 1228, 544, 630, 656, 765, 793, 799, 1033, 1183, 1955, 2080, 2859, 637]	9
Q05D32	CTD small phosphatase-like protein 2 OS=Homo sapiens GN=CTDSPL2 PE=1 SV=2 - [CTSL2_HUMAN]	DIDNNLITSTPR	DNNLITSTPRAGEKP	0	2	1.0	1.0	Monopolar	False	-0.11325169768	T86-p	[0.21357861651350851, -0.44008201187382423]	DIDNNLITSTPR_T10	0.999983197094	T(8): 0.0; S(9): 0.0; T(10): 100.0	147473344603	N-Term(Dimethyl:2H(6)13C(2)); T10(Phospho)	Yes	Yes	Yes	Yes	Yes	No	No	[275, 43]	[189, -43]	9
Q4G0J3	La-related protein 7 OS=Homo sapiens GN=LARP7 PE=1 SV=1 - [LARP7_HUMAN]	DIEISTEEEK	ENRDIEISTEEEKDT	1	1	0.05	0.164170432537	Monopolar	False	137161828792	S337-p	[1.3716182879193792]	DIEISTEEEK_S5	0.5	S(5): 50.0; T(6): 50.0	134468022337	N-Term(Dimethyl:2H(6)13C(2)); S5(Phospho); K10(Dimethyl:2H(6)13C(2))	Yes	Yes	Yes	Yes	No	No	No	[410, 428]	[73, 91]	9
O75475	PC4 and SFRS1-interacting protein OS=Homo sapiens GN=PSIP1 PE=1 SV=1 - [PSIP1_HUMAN]	DIFPYSENK	PKDIFPYSENKEKYG	1	2	0.0975	0.225197547684	Monopolar	False	0.919614974231	S62-p	[0.8599093636478512, 0.97932058481321771]	DIFPYSENK_S6	0.999977548879	Y(5): 0.0; S(6): 100.0	124855595579	N-Term(Dimethyl); S6(Phospho); K9(Dimethyl)	No	Yes	Yes	Yes	No	No	Yes	[75, 407, 364, 250, 254]	[13, 345, 302, 188, 192]	9
Q15121	Astrocytic phosphoprotein PEA-15 OS=Homo sapiens GN=PEA15 PE=1 SV=2 - [PEA15_HUMAN]	DIIRQPSEEEIIK	KDIIRQPSEEEIIKL	0	2	1.0	1.0	Monopolar	False	-0.0142632239884	S116-p	[-0.22892407947749494, 0.20039763150060147]	DIIRQPSEEEIIK_S7	1.0	S(7): 100.0	172196635618	N-Term(Dimethyl:2H(6)13C(2)); S7(Phospho); K13(Dimethyl:2H(6)13C(2))	Yes	Yes	Yes	Yes	No	No	No	[]	[]	8
O75844	CAAX prenyl protease 1 homolog OS=Homo sapiens GN=ZMPSTE24 PE=1 SV=2 - [FACE1_HUMAN]	DIQEDSGMEPRNEEEGNSEEIK	NKDIQEDSGMEPRNE	0	2	1.0	1.0	Monopolar	False	0.742586856569	S298-p	[0.74983073658225874, 0.73534297655553926]	DIQEDSGMEPRNEEEGNSEEIK_S6	0.999987973088	S(6): 100.0; S(18): 0.0	268719156246	N-Term(Dimethyl:2H(6)13C(2)); S6(Phospho); K22(Dimethyl:2H(6)13C(2))	No	No	No	Yes	No	No	No	[]	[]	1
Q96GX9	Methylthioribulose-1-phosphate dehydratase OS=Homo sapiens GN=APIP PE=1 SV=1 - [MTNB_HUMAN]	DISGPSPSKK	EKDISGPSPSKKLKK	0	2	1.0	1.0	Monopolar	False	0.657727826068	S87-p	[0.6270408889496498, 0.68841476318718398]	DISGPSPSKK_S6	0.999967337286	S(3): 0.0; S(6): 100.0; S(8): 0.0	117960246458	N-Term(Dimethyl); S6(Phospho); K9(Dimethyl); K10(Dimethyl)	No	Yes	Yes	No	No	Yes	No	[]	[]	4
Q96GX9	Methylthioribulose-1-phosphate dehydratase OS=Homo sapiens GN=APIP PE=1 SV=1 - [MTNB_HUMAN]	DISGPSPSK	EKDISGPSPSKKLKK	0	2	1.0	1.0	Monopolar	False	0.554132486157	S87-p	[0.49277441886747286, 0.61549055344634662]	DISGPSPSK_S6	0.999999965765	S(3): 0.0; S(6): 100.0; S(8): 0.0	102347648802	N-Term(Dimethyl); S6(Phospho); K9(Dimethyl)	No	Yes	Yes	No	No	Yes	No	[]	[]	4
Q16204	Coiled-coil domain-containing protein 6 OS=Homo sapiens GN=CCDC6 PE=1 SV=2 - [CCDC6_HUMAN]	DISMEIDSPENMMR	DISMEIDSPENMMRH	1	1	0.05	0.164170432537	Monopolar	False	104304976675	S254-p	[1.0430497667489649]	DISMEIDSPENMMR_S8	1.0	S(3): 0.0; S(8): 100.0	178374284544	N-Term(Dimethyl:2H(6)13C(2)); S8(Phospho)	Yes	Yes	Yes	Yes	No	No	Yes	[74, 266, 424]	[-180, 12, 170]	9
Q7L2J0	7SK snRNA methylphosphate capping enzyme OS=Homo sapiens GN=MEPCE PE=1 SV=1 - [MEPCE_HUMAN]	DITDPLSLNTCTDEGHVVLASPLK	EGHVVLASPLKTGRK	0	2	1.0	1.0	Monopolar	False	0.565532410751	S254-p	[0.5178885929013602, 0.613176228600735]	DITDPLSLNTCTDEGHVVLASPLK_S21	1.0	T(3): 0.0; S(7): 0.0; T(10): 0.0; T(12): 0.0; S(21): 100.0	273133371334	N-Term(Dimethyl); C11(Carbamidomethyl); S21(Phospho); K24(Dimethyl)	Yes	Yes	Yes	Yes	No	Yes	No	[21]	[-233]	7
Q9ULU4	Protein kinase C-binding protein 1 OS=Homo sapiens GN=ZMYND8 PE=1 SV=2 - [PKCB1_HUMAN]	DKASPEPEK	GAVKDKASPEPEKDF	0	1	1.0	1.0	Monopolar	False	-0.297755246634	S668-p	[-0.29775524663413333]	DKASPEPEK_S4	1.0	S(4): 100.0	118868950071	N-Term(Dimethyl:2H(6)13C(2)); K2(Dimethyl:2H(6)13C(2)); S4(Phospho); K9(Dimethyl:2H(6)13C(2))	No	Yes	Yes	Yes	Yes	No	No	[645, 611, 393, 730, 734]	[-23, -57, -275, 62, 66]	9
Q8NFC6	Biorientation of chromosomes in cell division protein 1-like 1 OS=Homo sapiens GN=BOD1L1 PE=1 SV=2 - [BD1L1_HUMAN]	DKDVTLSPVK	KDKDVTLSPVKAGPA	0	1	1.0	1.0	Monopolar	False	-0.149020536699	S1531-p	[-0.14902053669939086]	DKDVTLSPVK_S7	0.999925047222	T(5): 0.0; S(7): 100.0	12898083972	N-Term(Dimethyl:2H(6)13C(2)); K2(Dimethyl:2H(6)13C(2)); S7(Phospho); K10(Dimethyl:2H(6)13C(2))	Yes	Yes	Yes	Yes	No	Yes	No	[835, 1206, 1215]	[-696, -325, -316]	6
Q8N488	RING1 and YY1-binding protein OS=Homo sapiens GN=RYBP PE=1 SV=2 - [RYBP_HUMAN]	DKEISPSVTKK	PEKDKEISPSVTKKN	0	1	1.0	1.0	Monopolar	False	0.351776701254	S99-p	[0.35177670125371108]	DKEISPSVTKK_S5	0.988715778059	S(5): 98.9; S(7): 1.1; T(9): 0.0	142378068724	N-Term(Dimethyl); K2(Dimethyl); S5(Phospho); K10(Dimethyl); K11(Dimethyl)	No	Yes	Yes	No	No	No	No	[]	[]	3
Q8N488	RING1 and YY1-binding protein OS=Homo sapiens GN=RYBP PE=1 SV=2 - [RYBP_HUMAN]	DKEISPSVTK	PEKDKEISPSVTKKN	1	1	0.05	0.164170432537	Monopolar	False	292117228772	S99-p	[2.9211722877195601]	DKEISPSVTK_S5	0.999999059117	S(5): 100.0; S(7): 0.0; T(9): 0.0	129178605833	N-Term(Dimethyl:2H(6)13C(2)); K2(Dimethyl:2H(6)13C(2)); S5(Phospho); K10(Dimethyl:2H(6)13C(2))	No	Yes	Yes	No	No	No	No	[]	[]	3
Q6P1X5	Transcription initiation factor TFIID subunit 2 OS=Homo sapiens GN=TAF2 PE=1 SV=3 - [TAF2_HUMAN]	DKEPFTFSSPASGR	KEPFTFSSPASGRSI	1	1	0.05	0.164170432537	Monopolar	False	15339738048	S1185-p	[1.5339738047960139]	DKEPFTFSSPASGR_S9	0.999411344723	T(6): 0.0; S(8): 0.0; S(9): 99.9; S(12): 0.0	167784994869	N-Term(Dimethyl:2H(6)13C(2)); K2(Dimethyl:2H(6)13C(2)); S9(Phospho)	No	Yes	Yes	Yes	No	No	No	[]	[]	9
Q9UQ35	Serine/arginine repetitive matrix protein 2 OS=Homo sapiens GN=SRRM2 PE=1 SV=2 - [SRRM2_HUMAN]	DKFSPFPVQDRPESSLVFK	PRQKDKFSPFPVQDR	2	2	0.0025	0.0288321995465	Monopolar	True	116962519022	S1188-p	[1.0616362136337434, 1.2776141668155692]	DKFSPFPVQDRPESSLVFK_S4	1.0	S(4): 100.0; S(14): 0.0; S(15): 0.0	238720108395	N-Term(Dimethyl); K2(Dimethyl); S4(Phospho); K19(Dimethyl)	Yes	Yes	Yes	Yes	Yes	No	No	[]	[]	9
Q9BWH6	RNA polymerase II-associated protein 1 OS=Homo sapiens GN=RPAP1 PE=1 SV=3 - [RPAP1_HUMAN]	DKLEPEAPALALPVTPQK	PALALPVTPQKEWLH	1	2	0.0975	0.225197547684	Monopolar	False	13136307935	T321-p	[0.93428567963122755, 1.6929759073754365]	DKLEPEAPALALPVTPQK_T15	1.0	T(15): 100.0	208112985592	N-Term(Dimethyl); K2(Dimethyl); T15(Phospho); K18(Dimethyl)	No	Yes	No	No	No	No	No	[]	[]	1
Q9H4M9	EH domain-containing protein 1 OS=Homo sapiens GN=EHD1 PE=1 SV=2 - [EHD1_HUMAN]	DKPTYDEIFYTLSPVNGK	DEIFYTLSPVNGKIT	1	1	0.05	0.164170432537	Monopolar	False	392410461085	S456-p	[3.9241046108466424]	DKPTYDEIFYTLSPVNGK_S13	0.999999999982	T(4): 0.0; Y(5): 0.0; Y(10): 0.0; T(11): 0.0; S(13): 100.0	225109329586	N-Term(Dimethyl); K2(Dimethyl); S13(Phospho); K18(Dimethyl)	Yes	Yes	Yes	Yes	No	No	No	[208]	[-248]	9
Q96ST3	Paired amphipathic helix protein Sin3a OS=Homo sapiens GN=SIN3A PE=1 SV=2 - [SIN3A_HUMAN]	DKSDSPAIQLR	IKRDKSDSPAIQLRL	1	1	0.05	0.164170432537	Monopolar	False	115446371955	S940-p	[1.154463719552145]	DKSDSPAIQLR_S5	0.999995930101	S(3): 0.0; S(5): 100.0	1381768114	N-Term(Dimethyl:2H(6)13C(2)); K2(Dimethyl:2H(6)13C(2)); S5(Phospho)	Yes	Yes	Yes	Yes	Yes	No	No	[]	[]	6
Q14498	RNA-binding protein 39 OS=Homo sapiens GN=RBM39 PE=1 SV=2 - [RBM39_HUMAN]	DKSPVREPIDNLTPEER	SPFRKDKSPVREPID	0	2	1.0	1.0	Monopolar	False	-0.530654808554	S136-p	[-0.2544659827346263, -0.806843634373406]	DKSPVREPIDNLTPEER_S3	1.0	S(3): 100.0; T(13): 0.0	214713077145	N-Term(Dimethyl:2H(6)13C(2)); K2(Dimethyl:2H(6)13C(2)); S3(Phospho)	Yes	Yes	Yes	Yes	Yes	Yes	No	[16, 21, 119, 232]	[-120, -115, -17, 96]	9
O95067	G2/mitotic-specific cyclin-B2 OS=Homo sapiens GN=CCNB2 PE=1 SV=1 - [CCNB2_HUMAN]	DLASPLIGRS	ASPLIGRS_______	2	2	0.0025	0.0288321995465	Monopolar	True	155212177885	S398-p	[1.4887145460450555, 1.6155290116611629]	DLASPLIGRS_S10	1.0	S(4): 0.0; S(10): 100.0	113657219114	N-Term(Dimethyl); S10(Phospho)	No	No	No	No	No	No	No	[]	[]	8
Q8TEM1	Nuclear pore membrane glycoprotein 210 OS=Homo sapiens GN=NUP210 PE=1 SV=3 - [PO210_HUMAN]	DLAVPAALTPR	LAVPAALTPRASPGH	0	2	1.0	1.0	Monopolar	False	-0.441448286348	T1844-p	[-0.42547297121290995, -0.45742360148251648]	DLAVPAALTPR_T9	1.0	T(9): 100.0	123164689817	N-Term(Dimethyl); T9(Phospho)	Yes	Yes	Yes	Yes	Yes	No	No	[]	[]	1
P19474	E3 ubiquitin-protein ligase TRIM21 OS=Homo sapiens GN=TRIM21 PE=1 SV=1 - [RO52_HUMAN]	DLDITSPELR	LKDLDITSPELRSVC	0	1	1.0	1.0	Monopolar	False	0.935077280167	S266-p	[0.93507728016673097]	DLDITSPELR_S6	0.992428865217	T(5): 0.8; S(6): 99.2	127464494505	N-Term(Dimethyl:2H(6)13C(2)); S6(Phospho)	Yes	Yes	Yes	Yes	No	No	No	[]	[]	2
Q96GX5	Serine/threonine-protein kinase greatwall OS=Homo sapiens GN=MASTL PE=1 SV=1 - [GWL_HUMAN]	DLELALSPIHNSSALPTTGR	KDLELALSPIHNSSA	2	2	0.0025	0.0288321995465	Monopolar	True	312670506864	S370-p	[3.4336664940662769, 2.8197436432228216]	DLELALSPIHNSSALPTTGR_S7	1.0	S(7): 100.0; S(12): 0.0; S(13): 0.0; T(17): 0.0; T(18): 0.0	220010600462	N-Term(Dimethyl); S7(Phospho)	Yes	Yes	Yes	Yes	No	No	No	[266]	[-104]	9
Q96T58	Msx2-interacting protein OS=Homo sapiens GN=SPEN PE=1 SV=1 - [MINT_HUMAN]	DLEPGEVPSDSDEDGEHK	LEPGEVPSDSDEDGE	1	2	0.0975	0.225197547684	Bipolar	False	-0.464751342576	S1380-p	[0.4494718205354698, -1.3789745056880991]	DLEPGEVPSDSDEDGEHK_S9	0.5	S(9): 50.0; S(11): 50.0	210693168821	N-Term(Dimethyl:2H(6)13C(2)); S9(Phospho); K18(Dimethyl:2H(6)13C(2))	Yes	Yes	Yes	Yes	No	No	No	[2967, 2958]	[1587, 1578]	9
D6RF30	Golgin subfamily A member 8K OS=Homo sapiens GN=GOLGA8K PE=3 SV=1 - [GOG8K_HUMAN]	DLESPCQER	ATLKDLESPCQERAV	0	1	1.0	1.0	Monopolar	False	0.115582859247	S77-p	[0.11558285924656908]	DLESPCQER_S4	1.0	S(4): 100.0	124147917357	N-Term(Dimethyl); S4(Phospho); C6(Carbamidomethyl)	No	No	No	No	No	No	No	[]	[]	8
Q9NYF8	Bcl-2-associated transcription factor 1 OS=Homo sapiens GN=BCLAF1 PE=1 SV=2 - [BCLF1_HUMAN]	DLFDYSPPLHK	LKDLFDYSPPLHKNL	0	2	1.0	1.0	Monopolar	False	-0.00647317430112	S512-p	[0.004912668496462769, -0.017859017098707408]	DLFDYSPPLHK_S6	0.999999927839	Y(5): 0.0; S(6): 100.0	14837804431	N-Term(Dimethyl:2H(6)13C(2)); S6(Phospho); K11(Dimethyl:2H(6)13C(2))	Yes	Yes	Yes	Yes	Yes	No	No	[831, 676, 580, 548, 491, 501, 332, 421, 536, 437, 550, 335, 413, 439, 457, 462, 685, 731, 734, 778, 845, 441, 168]	[319, 164, 68, 36, -21, -11, -180, -91, 24, -75, 38, -177, -99, -73, -55, -50, 173, 219, 222, 266, 333, -71, -344]	9
Q9BTK6	PAXIP1-associated glutamate-rich protein 1 OS=Homo sapiens GN=PAGR1 PE=1 SV=1 - [PAGR1_HUMAN]	DLFSLDSEDPSPASPPLR	SEDPSPASPPLRSSG	0	1	1.0	1.0	Monopolar	False	0.166874871537	S237-p	[0.16687487153732006]	DLFSLDSEDPSPASPPLR_S14	0.999917406449	S(4): 0.0; S(7): 0.0; S(11): 0.0; S(14): 100.0	20509321765	N-Term(Dimethyl); S14(Phospho)	Yes	Yes	Yes	No	No	No	No	[]	[]	7
Q9ULD2	Microtubule-associated tumor suppressor 1 OS=Homo sapiens GN=MTUS1 PE=1 SV=2 - [MTUS1_HUMAN]	DLGTQNHTSELILSSPPGQK	TSELILSSPPGQKVG	1	2	0.0975	0.225197547684	Monopolar	False	0.86802401384	S399-p	[1.1488033901372909, 0.58724463754309364]	DLGTQNHTSELILSSPPGQK_S15	0.999996184497	T(4): 0.0; T(8): 0.0; S(9): 0.0; S(14): 0.0; S(15): 100.0	225810678463	N-Term(Dimethyl); S15(Phospho); K20(Dimethyl)	No	No	No	Yes	No	No	No	[]	[]	7
Q9BZF1	Oxysterol-binding protein-related protein 8 OS=Homo sapiens GN=OSBPL8 PE=1 SV=3 - [OSBL8_HUMAN]	DLHQPSLSPASPHSQGFER	QPSLSPASPHSQGFE	0	1	1.0	1.0	Monopolar	False	0.510833716962	S68-p	[0.51083371696161339]	DLHQPSLSPASPHSQGFER_S11	0.999741267532	S(6): 0.0; S(8): 0.0; S(11): 100.0; S(14): 0.0	219799801998	N-Term(Dimethyl); S11(Phospho)	Yes	Yes	Yes	Yes	No	No	Yes	[]	[]	1
Q8IY81	pre-rRNA processing protein FTSJ3 OS=Homo sapiens GN=FTSJ3 PE=1 SV=2 - [SPB1_HUMAN]	DLIDNSFNR	KRDLIDNSFNRYTFN	0	2	1.0	1.0	Monopolar	False	-0.262030022914	S688-p	[-0.14117397646926533, -0.38288606935949832]	DLIDNSFNR_S6	1.0	S(6): 100.0	120152556028	N-Term(Dimethyl); S6(Phospho)	Yes	Yes	Yes	Yes	Yes	No	Yes	[237, 579, 643, 404]	[-451, -109, -45, -284]	8
Q9UN79	Transcription factor SOX-13 OS=Homo sapiens GN=SOX13 PE=1 SV=3 - [SOX13_HUMAN]	DLISLDSSPAK	DLISLDSSPAKERLE	0	2	1.0	1.0	Monopolar	False	0.402366215697	S386-p	[-0.064949988362177691, 0.86968241975654426]	DLISLDSSPAK_S8	0.5	S(4): 0.0; S(7): 50.0; S(8): 50.0	129772636595	N-Term(Dimethyl:2H(6)13C(2)); S8(Phospho); K11(Dimethyl:2H(6)13C(2))	Yes	Yes	Yes	Yes	No	Yes	No	[139, 514]	[-247, 128]	9
P19387	DNA-directed RNA polymerase II subunit RPB3 OS=Homo sapiens GN=POLR2C PE=1 SV=2 - [RPB3_HUMAN]	DLISNSPR	SRDLISNSPRVIPVT	2	2	0.0025	0.0288321995465	Monopolar	True	106909124962	S124-p	[1.056825664059457, 1.0813568351860787]	DLISNSPR_S6	0.999999999975	S(4): 0.0; S(6): 100.0	100947062864	N-Term(Dimethyl); S6(Phospho)	Yes	Yes	Yes	Yes	No	No	No	[175]	[51]	2
P42677	40S ribosomal protein S27 OS=Homo sapiens GN=RPS27 PE=1 SV=3 - [RS27_HUMAN]	DLLHPSPEEEK	AKDLLHPSPEEEKRK	0	2	1.0	1.0	Monopolar	False	0.127847371233	S11-p	[0.11556651189932365, 0.14012823056603368]	DLLHPSPEEEK_S6	1.0	S(6): 100.0	144575175657	N-Term(Dimethyl:2H(6)13C(2)); S6(Phospho); K11(Dimethyl:2H(6)13C(2))	Yes	Yes	Yes	Yes	Yes	No	No	[5, 22]	[-6, 11]	1
Q9UHB7	AF4/FMR2 family member 4 OS=Homo sapiens GN=AFF4 PE=1 SV=1 - [AFF4_HUMAN]	DLLPSPAGPVPSK	KEKDLLPSPAGPVPS	1	2	0.0975	0.225197547684	Bipolar	False	-112540627703	S814-p	[-3.0194349595505474, 0.76862240548927829]	DLLPSPAGPVPSK_S5	0.999999999999	S(5): 100.0; S(12): 0.0	142982841673	N-Term(Dimethyl:2H(6)13C(2)); S5(Phospho); K13(Dimethyl:2H(6)13C(2))	No	Yes	Yes	Yes	No	No	No	[583]	[-231]	9
Q96RL1	BRCA1-A complex subunit RAP80 OS=Homo sapiens GN=UIMC1 PE=1 SV=2 - [UIMC1_HUMAN]	DLNESPVK	TRRDLNESPVKSFVS	0	2	1.0	1.0	Monopolar	False	0.14461635253	S677-p	[0.053293673793702034, 0.23593903126680182]	DLNESPVK_S5	1.0	S(5): 100.0	103749211302	N-Term(Dimethyl); S5(Phospho); K8(Dimethyl)	Yes	Yes	Yes	No	No	Yes	No	[20, 635, 382, 31, 544, 607, 90, 696, 9, 642, 6, 75, 245, 480, 485, 559, 562, 587, 613, 308, 374]	[-657, -42, -295, -646, -133, -70, -587, 19, -668, -35, -671, -602, -432, -197, -192, -118, -115, -90, -64, -369, -303]	9
Q9UGU0	Transcription factor 20 OS=Homo sapiens GN=TCF20 PE=1 SV=3 - [TCF20_HUMAN]	DLPSPDSRNCPAVTLTSPAK	DSSKDLPSPDSRNCP	1	1	0.05	0.164170432537	Monopolar	False	100405401756	S1322-p	[1.0040540175550365]	DLPSPDSRNCPAVTLTSPAK_S4	0.999987892106	S(4): 100.0; S(7): 0.0; T(14): 0.0; T(16): 0.0; S(17): 0.0	227817276363	N-Term(Dimethyl:2H(6)13C(2)); S4(Phospho); C10(Carbamidomethyl); K20(Dimethyl:2H(6)13C(2))	No	Yes	Yes	Yes	Yes	No	No	[929, 1446, 844, 823, 710, 806, 832, 920, 957, 1098, 1137, 1178, 1274, 1309, 1510, 1017, 1351]	[-393, 124, -478, -499, -612, -516, -490, -402, -365, -224, -185, -144, -48, -13, 188, -305, 29]	1
Q9UGU0	Transcription factor 20 OS=Homo sapiens GN=TCF20 PE=1 SV=3 - [TCF20_HUMAN]	DLPSPDSR	DSSKDLPSPDSRNCP	1	2	0.0975	0.225197547684	Bipolar	False	-0.919057861588	S1322-p	[-0.72092806731983661, -1.1171876558568903]	DLPSPDSR_S4	0.999999467161	S(4): 100.0; S(7): 0.0	994424363995	N-Term(Dimethyl); S4(Phospho)	No	Yes	Yes	Yes	Yes	No	No	[929, 1446, 844, 823, 710, 806, 832, 920, 957, 1098, 1137, 1178, 1274, 1309, 1510, 1017, 1351]	[-393, 124, -478, -499, -612, -516, -490, -402, -365, -224, -185, -144, -48, -13, 188, -305, 29]	1
Q8WY36	HMG box transcription factor BBX OS=Homo sapiens GN=BBX PE=1 SV=1 - [BBX_HUMAN]	DLPSPKK	DSSRDLPSPKKAKTE	0	2	1.0	1.0	Monopolar	False	-0.666352915945	S183-p	[-0.7790435635815407, -0.55366226830787069]	DLPSPKK_S4	1.0	S(4): 100.0	972649644757	N-Term(Dimethyl:2H(6)13C(2)); S4(Phospho); K6(Dimethyl:2H(6)13C(2)); K7(Dimethyl:2H(6)13C(2))	No	Yes	No	Yes	No	No	No	[341, 385, 696, 137, 169, 361, 368]	[158, 202, 513, -46, -14, 178, 185]	9
Q9P2D0	Inhibitor of Bruton tyrosine kinase OS=Homo sapiens GN=IBTK PE=1 SV=3 - [IBTK_HUMAN]	DLQSPDFTTGFHSDKIEAK	GSPRDLQSPDFTTGF	1	1	0.05	0.164170432537	Monopolar	False	113966189047	S1045-p	[1.1396618904689639]	DLQSPDFTTGFHSDKIEAK_S4	0.999999973608	S(4): 100.0; T(8): 0.0; T(9): 0.0; S(13): 0.0	232422085934	N-Term(Dimethyl:2H(6)13C(2)); S4(Phospho); K15(Dimethyl:2H(6)13C(2)); K19(Dimethyl:2H(6)13C(2))	Yes	Yes	Yes	Yes	No	No	No	[375]	[-670]	9
P16949	Stathmin OS=Homo sapiens GN=STMN1 PE=1 SV=3 - [STMN1_HUMAN]	DLSLEEIQK	PPKKKDLSLEEIQKK	2	2	0.0025	0.0288321995465	Monopolar	True	189926443927	S46-p	[2.760837901507613, 1.0376909770279754]	DLSLEEIQK_S3	1.0	S(3): 100.0	121059733763	N-Term(Dimethyl); S3(Phospho); K9(Dimethyl)	Yes	Yes	Yes	Yes	No	No	No	[]	[]	9
Q7Z6Z7	E3 ubiquitin-protein ligase HUWE1 OS=Homo sapiens GN=HUWE1 PE=1 SV=3 - [HUWE1_HUMAN]	DLSMSEEDQMMR	GGVVRDLSMSEEDQM	1	2	0.0975	0.225197547684	Monopolar	False	135621869651	S1368-p	[2.484248903980309, 0.2281884890333038]	DLSMSEEDQMMR_S3	0.999999999999	S(3): 100.0; S(5): 0.0	157958390989	N-Term(Dimethyl); S3(Phospho)	Yes	Yes	No	Yes	No	No	No	[]	[]	9
Q15596	Nuclear receptor coactivator 2 OS=Homo sapiens GN=NCOA2 PE=1 SV=2 - [NCOA2_HUMAN]	DLSQESSSTAPGSEVTIKQEPVSPK	TIKQEPVSPKKKENA	1	1	0.05	0.164170432537	Monopolar	False	189037969597	S736-p	[1.8903796959696901]	DLSQESSSTAPGSEVTIKQEPVSPK_S23	0.999459743628	S(3): 0.0; S(6): 0.0; S(7): 0.0; S(8): 0.0; T(9): 0.0; S(13): 0.0; T(16): 0.0; S(23): 99.9	276536569576	N-Term(Dimethyl); K18(Dimethyl); S23(Phospho); K25(Dimethyl)	Yes	Yes	No	Yes	No	No	No	[785, 765, 239, 640, 731, 788]	[49, 29, -497, -96, -5, 52]	9
O95359	Transforming acidic coiled-coil-containing protein 2 OS=Homo sapiens GN=TACC2 PE=1 SV=3 - [TACC2_HUMAN]	DLSRSSDSEEAFETPESTTPVK	PAKDLSRSSDSEEAF	0	1	1.0	1.0	Monopolar	False	-0.665015084799	S1946-p	[-0.66501508479901661]	DLSRSSDSEEAFETPESTTPVK_S5	0.331414817266	S(3): 0.6; S(5): 33.1; S(6): 33.1; S(8): 33.1; T(14): 0.0; S(17): 0.0; T(18): 0.0; T(19): 0.0	25481416357	N-Term(Dimethyl); S5(Phospho); K22(Dimethyl)	Yes	Yes	No	No	No	No	No	[]	[]	9
O43741	5'-AMP-activated protein kinase subunit beta-2 OS=Homo sapiens GN=PRKAB2 PE=1 SV=1 - [AAKB2_HUMAN]	DLSSSPPGPYGQEMYAFR	SCRDLSSSPPGPYGQ	1	1	0.05	0.164170432537	Monopolar	False	109677987056	S184-p	[1.0967798705606011]	DLSSSPPGPYGQEMYAFR_S5	0.999877221491	S(3): 0.0; S(4): 0.0; S(5): 100.0; Y(10): 0.0; Y(15): 0.0	210988139525	N-Term(Dimethyl); S5(Phospho)	Yes	Yes	Yes	Yes	No	No	No	[]	[]	9
Q13586	Stromal interaction molecule 1 OS=Homo sapiens GN=STIM1 PE=1 SV=3 - [STIM1_HUMAN]	DLTHSDSESSLHMSDR	SQRDLTHSDSESSLH	0	2	1.0	1.0	Monopolar	False	-0.462933540491	S519-p	[-0.6916588297922897, -0.23420825118969524]	DLTHSDSESSLHMSDR_S5	0.974989972302	T(3): 0.0; S(5): 97.5; S(7): 0.0; S(9): 1.2; S(10): 1.2; S(14): 0.0	192477885618	N-Term(Dimethyl); S5(Phospho)	Yes	Yes	Yes	Yes	No	No	Yes	[301]	[-218]	9
Q9Y2W1	Thyroid hormone receptor-associated protein 3 OS=Homo sapiens GN=THRAP3 PE=1 SV=2 - [TR150_HUMAN]	DLVHSNKK	LCRDLVHSNKKEQEF	1	1	0.05	0.164170432537	Bipolar	False	-21079408478	S600-p	[-2.107940847795835]	DLVHSNKK_S5	1.0	S(5): 100.0	110458195677	N-Term(Dimethyl); S5(Phospho); K7(Dimethyl); K8(Dimethyl)	No	Yes	Yes	Yes	No	No	No	[451, 486, 711, 705, 389, 427, 387, 396, 470, 756, 759, 876, 202, 333, 421, 461, 467, 527, 697, 709]	[-149, -114, 111, 105, -211, -173, -213, -204, -130, 156, 159, 276, -398, -267, -179, -139, -133, -73, 97, 109]	9
Q15554	Telomeric repeat-binding factor 2 OS=Homo sapiens GN=TERF2 PE=1 SV=3 - [TERF2_HUMAN]	DLVLPTQALPASPALK	PTQALPASPALKNKR	0	2	1.0	1.0	Monopolar	False	0.543917289363	S365-p	[0.62936844301722461, 0.45846613570896538]	DLVLPTQALPASPALK_S12	1.0	T(6): 0.0; S(12): 100.0	176998283567	N-Term(Dimethyl); S12(Phospho); K16(Dimethyl)	Yes	Yes	Yes	Yes	Yes	No	No	[287]	[-78]	8
Q53LP3	Ankyrin repeat domain-containing protein SOWAHC OS=Homo sapiens GN=SOWAHC PE=1 SV=1 - [SWAHC_HUMAN]	DLVMGSSPQLK	LRDLVMGSSPQLKRS	0	1	1.0	1.0	Monopolar	False	0.456485584354	S212-p	[0.45648558435350506]	DLVMGSSPQLK_S6	0.5	S(6): 50.0; S(7): 50.0	132673454466	N-Term(Dimethyl:2H(6)13C(2)); S6(Phospho); K11(Dimethyl:2H(6)13C(2))	No	Yes	Yes	Yes	No	No	No	[]	[]	6
Q53LP3	Ankyrin repeat domain-containing protein SOWAHC OS=Homo sapiens GN=SOWAHC PE=1 SV=1 - [SWAHC_HUMAN]	DLVMGSSPQLK	RDLVMGSSPQLKRSV	0	1	1.0	1.0	Monopolar	False	0.544229527822	S213-p	[0.54422952782219425]	DLVMGSSPQLK_S7	0.99237194737	S(6): 0.8; S(7): 99.2	131064250364	N-Term(Dimethyl); S7(Phospho); K11(Dimethyl)	Yes	Yes	Yes	Yes	No	No	No	[]	[]	6
Q6PJT7	Zinc finger CCCH domain-containing protein 14 OS=Homo sapiens GN=ZC3H14 PE=1 SV=1 - [ZC3HE_HUMAN]	DLVQPDKPASPK	VQPDKPASPKFIVTL	0	2	1.0	1.0	Monopolar	False	0.158148802813	S515-p	[0.22153343841399165, 0.09476416721136591]	DLVQPDKPASPK_S10	1.0	S(10): 100.0	145876115599	N-Term(Dimethyl); K7(Dimethyl); S10(Phospho); K12(Dimethyl)	Yes	Yes	Yes	Yes	Yes	No	Yes	[175, 413, 99, 139, 198, 283, 357, 473, 489, 633, 690, 728, 352]	[-340, -102, -416, -376, -317, -232, -158, -42, -26, 118, 175, 213, -163]	9
O43502	DNA repair protein RAD51 homolog 3 OS=Homo sapiens GN=RAD51C PE=1 SV=1 - [RA51C_HUMAN]	DLVSFPLSPAVR	DLVSFPLSPAVRVKL	0	1	1.0	1.0	Monopolar	False	0.00399265340859	S20-p	[0.0039926534085922283]	DLVSFPLSPAVR_S8	0.99992221712	S(4): 0.0; S(8): 100.0	140872282591	N-Term(Dimethyl); S8(Phospho)	No	No	No	No	No	No	No	[42]	[22]	3
Q12802	A-kinase anchor protein 13 OS=Homo sapiens GN=AKAP13 PE=1 SV=2 - [AKP13_HUMAN]	DMAECSTPLPEDCSPTHSPR	TPLPEDCSPTHSPRV	1	1	0.05	0.164170432537	Bipolar	False	-2915430762	S2398-p	[-2.9154307620017388]	DMAECSTPLPEDCSPTHSPR_S14	0.988833969468	S(6): 0.0; T(7): 0.0; S(14): 98.9; T(16): 1.1; S(18): 0.0	239494534664	N-Term(Dimethyl); C5(Carbamidomethyl); C13(Carbamidomethyl); S14(Phospho)	Yes	No	No	Yes	No	No	No	[]	[]	9
Q8TAQ2	SWI/SNF complex subunit SMARCC2 OS=Homo sapiens GN=SMARCC2 PE=1 SV=1 - [SMRC2_HUMAN]	DMDEPSPVPNVEEVTLPK	TKDMDEPSPVPNVEE	0	2	1.0	1.0	Monopolar	False	0.112570344897	S347-p	[0.07839939007743685, 0.1467412997158677]	DMDEPSPVPNVEEVTLPK_S6	1.0	S(6): 100.0; T(15): 0.0	213198784056	N-Term(Dimethyl); S6(Phospho); K18(Dimethyl)	Yes	Yes	Yes	Yes	Yes	No	No	[704, 848, 566, 718, 564]	[357, 501, 219, 371, 217]	9
P27816	Microtubule-associated protein 4 OS=Homo sapiens GN=MAP4 PE=1 SV=3 - [MAP4_HUMAN]	DMESPTKLDVTLAK	ALAKDMESPTKLDVT	1	2	0.0975	0.225197547684	Monopolar	False	0.892649149044	S280-p	[1.1326021595189113, 0.6526961385682366]	DMESPTKLDVTLAK_S4	0.999999999985	S(4): 100.0; T(6): 0.0; T(11): 0.0	173599077025	N-Term(Dimethyl:2H(6)13C(2)); S4(Phospho); K7(Dimethyl:2H(6)13C(2)); K14(Dimethyl:2H(6)13C(2))	Yes	Yes	Yes	Yes	No	Yes	No	[838, 269, 553, 361, 403]	[558, -11, 273, 81, 123]	1
Q7Z333	Probable helicase senataxin OS=Homo sapiens GN=SETX PE=1 SV=4 - [SETX_HUMAN]	DMHCLEASSPTFSK	DMHCLEASSPTFSKE	0	1	1.0	1.0	Monopolar	False	-0.195978162617	S641-p	[-0.19597816261727474]	DMHCLEASSPTFSK_S8	0.495115821632	S(8): 49.5; S(9): 49.5; T(11): 1.0; S(13): 0.0	177781315794	N-Term(Dimethyl:2H(6)13C(2)); M2(Oxidation); C4(Carbamidomethyl); S8(Phospho); K14(Dimethyl:2H(6)13C(2))	No	No	No	No	No	No	No	[678, 1063, 339, 621, 651, 894, 1109, 1341, 2366, 1132, 2070]	[37, 422, -302, -20, 10, 253, 468, 700, 1725, 491, 1429]	2
Q96EY5	Multivesicular body subunit 12A OS=Homo sapiens GN=MVB12A PE=1 SV=1 - [MB12A_HUMAN]	DMQGLSLDAASQPSK	SRDMQGLSLDAASQP	0	1	1.0	1.0	Monopolar	False	0.202174478024	S170-p	[0.20217447802404431]	DMQGLSLDAASQPSK_S6	1.0	S(6): 100.0; S(11): 0.0; S(14): 0.0	169985869017	N-Term(Dimethyl:2H(6)13C(2)); S6(Phospho); K15(Dimethyl:2H(6)13C(2))	Yes	Yes	Yes	Yes	No	No	No	[]	[]	9
O95251	Histone acetyltransferase KAT7 OS=Homo sapiens GN=KAT7 PE=1 SV=1 - [KAT7_HUMAN]	DMSLKDSGSDLSHRPK	KDMSLKDSGSDLSHR	1	1	0.05	0.164170432537	Monopolar	False	137709411467	S162-p	[1.3770941146680586]	DMSLKDSGSDLSHRPK_S7	0.953233637093	S(3): 0.1; S(7): 95.3; S(9): 2.3; S(12): 2.3	193693400755	N-Term(Dimethyl); K5(Dimethyl); S7(Phospho); K16(Dimethyl)	No	Yes	Yes	Yes	No	No	Yes	[184, 323]	[22, 161]	9
P27816	Microtubule-associated protein 4 OS=Homo sapiens GN=MAP4 PE=1 SV=3 - [MAP4_HUMAN]	DMSPLSETEMALGK	VGLLKDMSPLSETEM	0	2	1.0	1.0	Monopolar	False	0.0918499727731	S507-p	[0.5527081006208107, -0.3690081550745783]	DMSPLSETEMALGK_S3	0.999999982584	S(3): 100.0; S(6): 0.0; T(8): 0.0	167679899778	N-Term(Dimethyl:2H(6)13C(2)); M2(Oxidation); S3(Phospho); K14(Dimethyl:2H(6)13C(2))	Yes	Yes	Yes	Yes	No	No	No	[838, 269, 553, 361, 403]	[331, -238, 46, -146, -104]	1
O00559	Receptor-binding cancer antigen expressed on SiSo cells OS=Homo sapiens GN=EBAG9 PE=1 SV=1 - [RCAS1_HUMAN]	DMTPTIRK	PDYFKDMTPTIRKTQ	1	1	0.05	0.164170432537	Bipolar	False	-228794517928	T99-p	[-2.2879451792812397]	DMTPTIRK_T3	0.999999438491	T(3): 100.0; T(5): 0.0	111353837767	N-Term(Dimethyl); M2(Oxidation); T3(Phospho); K8(Dimethyl)	No	No	No	No	No	No	No	[]	[]	1
O15439	Multidrug resistance-associated protein 4 OS=Homo sapiens GN=ABCC4 PE=1 SV=3 - [MRP4_HUMAN]	DNEESEQPPVPGTPTLR	EQPPVPGTPTLRNRT	0	2	1.0	1.0	Monopolar	False	-0.0155227166552	T646-p	[-0.04704293081377359, 0.015997497503345837]	DNEESEQPPVPGTPTLR_T13	0.499999999999	S(5): 0.0; T(13): 50.0; T(15): 50.0	198192949095	N-Term(Dimethyl:2H(6)13C(2)); T13(Phospho)	Yes	Yes	Yes	Yes	Yes	No	Yes	[]	[]	1
Q562F6	Shugoshin-like 2 OS=Homo sapiens GN=SGOL2 PE=1 SV=2 - [SGOL2_HUMAN]	DNFFSLTPK	LEKDNFFSLTPKDKE	1	1	0.05	0.164170432537	Monopolar	False	113281839496	S843-p	[1.1328183949609492]	DNFFSLTPK_S5	0.5	S(5): 50.0; T(7): 50.0	120456523314	N-Term(Dimethyl); S5(Phospho); K9(Dimethyl)	No	No	No	Yes	Yes	No	No	[]	[]	7
Q562F6	Shugoshin-like 2 OS=Homo sapiens GN=SGOL2 PE=1 SV=2 - [SGOL2_HUMAN]	DNFFSLTPK	KDNFFSLTPKDKETI	0	1	1.0	1.0	Monopolar	False	-0.184533373875	T845-p	[-0.18453337387537083]	DNFFSLTPK_T7	0.5	S(5): 50.0; T(7): 50.0	120456474485	N-Term(Dimethyl); T7(Phospho); K9(Dimethyl)	Yes	Yes	No	Yes	Yes	No	No	[]	[]	8
Q9NVR5	Protein kintoun OS=Homo sapiens GN=DNAAF2 PE=1 SV=2 - [KTU_HUMAN]	DNLNESVITEEK	EKDNLNESVITEEKE	1	1	0.05	0.164170432537	Bipolar	False	-102913134863	S773-p	[-1.0291313486344089]	DNLNESVITEEK_S6	0.999765292403	S(6): 100.0; T(9): 0.0	152671269407	N-Term(Dimethyl); S6(Phospho); K12(Dimethyl)	No	Yes	No	No	No	No	No	[]	[]	6
Q96JC9	ELL-associated factor 1 OS=Homo sapiens GN=EAF1 PE=1 SV=1 - [EAF1_HUMAN]	DNPSPEPQLDDIKR	SPLKDNPSPEPQLDD	0	2	1.0	1.0	Monopolar	False	-0.206800259774	S165-p	[-0.03305491443451325, -0.38054560511373836]	DNPSPEPQLDDIKR_S4	1.0	S(4): 100.0	177591740599	N-Term(Dimethyl:2H(6)13C(2)); S4(Phospho); K13(Dimethyl:2H(6)13C(2))	Yes	Yes	Yes	Yes	No	No	No	[]	[]	9
Q96JM3	Chromosome alignment-maintaining phosphoprotein 1 OS=Homo sapiens GN=CHAMP1 PE=1 SV=2 - [CHAP1_HUMAN]	DNQESSDAELSSSEYIK	LKKDNQESSDAELSS;SDAELSSSEYIKTDL	0	1	1.0	1.0	Monopolar	False	-0.838666150814	S626-p;S634-p	[-0.83866615081385532]	DNQESSDAELSSSEYIK_S5_S13	0.12499962914	S(5): 50.0; S(6): 50.0; S(11): 25.0; S(12): 25.0; S(13): 25.0; Y(15): 25.0	211783085814	N-Term(Dimethyl); S5(Phospho); S13(Phospho); K17(Dimethyl)	Yes	Yes	No	Yes	Yes	No	No	[490, 565, 670, 766]	[483, 558, 663, 759]	7
Q96JM3	Chromosome alignment-maintaining phosphoprotein 1 OS=Homo sapiens GN=CHAMP1 PE=1 SV=2 - [CHAP1_HUMAN]	DNQESSDAELSSSEYIK	KKDNQESSDAELSSS	0	2	1.0	1.0	Monopolar	False	-0.573842008237	S627-p	[-0.80329881223984323, -0.34438520423495456]	DNQESSDAELSSSEYIK_S6	0.992573425455	S(5): 0.7; S(6): 99.3; S(11): 0.0; S(12): 0.0; S(13): 0.0; Y(15): 0.0	203784819212	N-Term(Dimethyl); S6(Phospho); K17(Dimethyl)	Yes	Yes	Yes	Yes	Yes	No	No	[490, 565, 670, 766]	[-137, -62, 43, 139]	7
Q8NEY8	Periphilin-1 OS=Homo sapiens GN=PPHLN1 PE=1 SV=2 - [PPHLN_HUMAN]	DNTFFRESPVGR	DNTFFRESPVGRKDS	0	1	1.0	1.0	Monopolar	False	-0.249104617108	S133-p	[-0.2491046171081548]	DNTFFRESPVGR_S8	0.999999999999	T(3): 0.0; S(8): 100.0	153269023314	N-Term(Dimethyl); S8(Phospho)	Yes	Yes	Yes	Yes	Yes	No	Yes	[240, 453, 235, 37, 109, 171, 328, 199]	[107, 320, 102, -96, -24, 38, 195, 66]	9
Q8IZT6	Abnormal spindle-like microcephaly-associated protein OS=Homo sapiens GN=ASPM PE=1 SV=2 - [ASPM_HUMAN]	DNYGLNQDLESESVNPILSPNQFLK	ESVNPILSPNQFLKD	1	1	0.05	0.164170432537	Bipolar	False	-184765924123	S392-p	[-1.8476592412344166]	DNYGLNQDLESESVNPILSPNQFLK_S19	1.0	Y(3): 0.0; S(11): 0.0; S(13): 0.0; S(19): 100.0	29704150732	N-Term(Dimethyl); S19(Phospho); K25(Dimethyl)	No	Yes	No	No	Yes	No	No	[184, 559, 144]	[-208, 167, -248]	8
Q92766	Ras-responsive element-binding protein 1 OS=Homo sapiens GN=RREB1 PE=1 SV=3 - [RREB1_HUMAN]	DPNSATATAPPSPLK	ATATAPPSPLKRRRL	0	1	1.0	1.0	Monopolar	False	-0.197966038419	S161-p	[-0.19796603841899324]	DPNSATATAPPSPLK_S12	0.999999719446	S(4): 0.0; T(6): 0.0; T(8): 0.0; S(12): 100.0	160276799192	N-Term(Dimethyl); S12(Phospho); K15(Dimethyl)	No	Yes	Yes	No	No	Yes	No	[615, 885, 203, 551, 857, 913, 171]	[454, 724, 42, 390, 696, 752, 10]	6
Q9Y520	Protein PRRC2C OS=Homo sapiens GN=PRRC2C PE=1 SV=4 - [PRC2C_HUMAN]	DQMEGSPNSSESFEHIAR	RRDQMEGSPNSSESF	1	2	0.0975	0.225197547684	Monopolar	False	0.590418727665	S779-p	[1.7498025250709526, -0.5689650697415376]	DQMEGSPNSSESFEHIAR_S6	0.999999994367	S(6): 100.0; S(9): 0.0; S(10): 0.0; S(12): 0.0	213690263548	N-Term(Dimethyl:2H(6)13C(2)); S6(Phospho)	Yes	Yes	Yes	Yes	Yes	No	Yes	[1133, 2890]	[354, 2111]	9
Q96AC1	Fermitin family homolog 2 OS=Homo sapiens GN=FERMT2 PE=1 SV=1 - [FERM2_HUMAN]	DQNESLDEEMFYK	RAKDQNESLDEEMFY	1	1	0.05	0.164170432537	Monopolar	False	110784852666	S666-p	[1.1078485266594105]	DQNESLDEEMFYK_S5	0.999999999999	S(5): 100.0; Y(12): 0.0	17837167842	N-Term(Dimethyl); S5(Phospho); K13(Dimethyl)	Yes	Yes	Yes	Yes	No	No	No	[]	[]	9
P49116	Nuclear receptor subfamily 2 group C member 2 OS=Homo sapiens GN=NR2C2 PE=1 SV=1 - [NR2C2_HUMAN]	DQSTPIIEVEGPLLSDTHVTFK	HVISRDQSTPIIEVE	0	1	1.0	1.0	Monopolar	False	-0.623699475001	S351-p	[-0.62369947500148326]	DQSTPIIEVEGPLLSDTHVTFK_S3	0.5	S(3): 50.0; T(4): 50.0; S(15): 0.0; T(17): 0.0; T(20): 0.0	25622541235	N-Term(Dimethyl); S3(Phospho); K22(Dimethyl)	No	No	No	No	No	No	No	[]	[]	9
Q5FBB7	Shugoshin-like 1 OS=Homo sapiens GN=SGOL1 PE=1 SV=1 - [SGOL1_HUMAN]	DQVNLSPK	SKDQVNLSPKLIQPG	0	2	1.0	1.0	Monopolar	False	0.439717440815	S256-p	[0.15510811419417747, 0.72432676743595525]	DQVNLSPK_S6	1.0	S(6): 100.0	105259575071	N-Term(Dimethyl:2H(6)13C(2)); S6(Phospho); K8(Dimethyl:2H(6)13C(2))	Yes	Yes	Yes	Yes	Yes	No	No	[]	[]	4
Q8N3V7	Synaptopodin OS=Homo sapiens GN=SYNPO PE=1 SV=2 - [SYNPO_HUMAN]	DRASPAAAEEVVPEWASCLK	PAPRDRASPAAAEEV	0	2	1.0	1.0	Monopolar	False	0.250303440221	S685-p	[0.32872243433826603, 0.17188444610463605]	DRASPAAAEEVVPEWASCLK_S4	1.0	S(4): 100.0; S(17): 0.0	233817386227	N-Term(Dimethyl:2H(6)13C(2)); S4(Phospho); C18(Carbamidomethyl); K20(Dimethyl:2H(6)13C(2))	Yes	Yes	Yes	Yes	No	No	No	[]	[]	6
Q9H0H5	Rac GTPase-activating protein 1 OS=Homo sapiens GN=RACGAP1 PE=1 SV=1 - [RGAP1_HUMAN]	DRCPLPCIPTLIGTPVK	CIPTLIGTPVKIGEG	2	2	0.0025	0.0288321995465	Monopolar	True	108933375026	T342-p	[1.0147628122616286, 1.1639046882511508]	DRCPLPCIPTLIGTPVK_T14	0.999999999773	T(10): 0.0; T(14): 100.0	207306497555	N-Term(Dimethyl); C3(Carbamidomethyl); C7(Carbamidomethyl); T14(Phospho); K17(Dimethyl)	Yes	Yes	No	Yes	Yes	No	No	[60, 248, 296, 311, 199]	[-282, -94, -46, -31, -143]	9
Q86VM9	Zinc finger CCCH domain-containing protein 18 OS=Homo sapiens GN=ZC3H18 PE=1 SV=2 - [ZCH18_HUMAN]	DRQSPPPAK	PSDKDRQSPPPAKRP	0	2	1.0	1.0	Monopolar	False	-0.715573001001	S842-p	[-0.6847071054029042, -0.7464388965981097]	DRQSPPPAK_S4	1.0	S(4): 100.0	11315571765	N-Term(Dimethyl); S4(Phospho); K9(Dimethyl)	No	Yes	No	Yes	Yes	No	No	[817, 622, 510, 528, 639, 661, 823, 908, 921, 766, 450, 516, 631, 638, 651, 901]	[-25, -220, -332, -314, -203, -181, -19, 66, 79, -76, -392, -326, -211, -204, -191, 59]	9
Q9BUH8	Brain-enriched guanylate kinase-associated protein OS=Homo sapiens GN=BEGAIN PE=1 SV=1 - [BEGIN_HUMAN]	DRRPSVDAPVTDVGFLR	RRRDRRPSVDAPVTD	0	1	1.0	1.0	Monopolar	False	-0.182820115598	S246-p	[-0.18282011559826628]	DRRPSVDAPVTDVGFLR_S5	1.0	S(5): 100.0; T(11): 0.0	200799863033	N-Term(Dimethyl); S5(Phospho)	Yes	Yes	Yes	Yes	Yes	No	No	[]	[]	6
Q9Y2U5	Mitogen-activated protein kinase kinase kinase 2 OS=Homo sapiens GN=MAP3K2 PE=1 SV=2 - [M3K2_HUMAN]	DRSSPPPGYIPDELHQVAR	GPTSRDRSSPPPGYI	0	1	1.0	1.0	Monopolar	False	0.257813619177	S163-p	[0.2578136191774738]	DRSSPPPGYIPDELHQVAR_S3	0.499999999995	S(3): 50.0; S(4): 50.0; Y(9): 0.0	224206821041	N-Term(Dimethyl); S3(Phospho)	Yes	Yes	Yes	No	No	No	No	[]	[]	9
Q96T37	Putative RNA-binding protein 15 OS=Homo sapiens GN=RBM15 PE=1 SV=2 - [RBM15_HUMAN]	DRTPPLLYR	LRGARDRTPPLLYRD	0	2	1.0	1.0	Monopolar	False	-0.800143196575	T568-p	[-0.9472373830250018, -0.6530490101241011]	DRTPPLLYR_T3	0.999999972944	T(3): 100.0; Y(8): 0.0	124667363157	N-Term(Dimethyl:2H(6)13C(2)); T3(Phospho)	Yes	Yes	Yes	Yes	Yes	No	No	[170, 744]	[-398, 176]	5
Q8WYP5	Protein ELYS OS=Homo sapiens GN=AHCTF1 PE=1 SV=3 - [ELYS_HUMAN]	DRTTSFFLNSPEK	TTSFFLNSPEKEHQE	0	2	1.0	1.0	Monopolar	False	0.0419404027334	S1283-p	[0.36016251719590048, -0.27628171172908833]	DRTTSFFLNSPEK_S10	1.0	T(3): 0.0; T(4): 0.0; S(5): 0.0; S(10): 100.0	167778776732	N-Term(Dimethyl); S10(Phospho); K13(Dimethyl)	Yes	Yes	Yes	No	Yes	Yes	No	[]	[]	2
Q96D46	60S ribosomal export protein NMD3 OS=Homo sapiens GN=NMD3 PE=1 SV=1 - [NMD3_HUMAN]	DSAIPVESDTDDEGAPR	DSAIPVESDTDDEGA	0	2	1.0	1.0	Monopolar	False	-0.444942878395	S468-p	[-0.35018724992573591, -0.53969850686412646]	DSAIPVESDTDDEGAPR_S8	0.991474815291	S(2): 0.0; S(8): 99.1; T(10): 0.9	188981682005	N-Term(Dimethyl:2H(6)13C(2)); S8(Phospho)	Yes	Yes	Yes	Yes	Yes	No	No	[]	[]	9
Q96D46	60S ribosomal export protein NMD3 OS=Homo sapiens GN=NMD3 PE=1 SV=1 - [NMD3_HUMAN]	DSAIPVESDTDDEGAPR	AIPVESDTDDEGAPR	0	1	1.0	1.0	Monopolar	False	-0.645988685541	T470-p	[-0.64598868554055811]	DSAIPVESDTDDEGAPR_T10	0.990002209513	S(2): 0.0; S(8): 1.0; T(10): 99.0	188177397337	N-Term(Dimethyl); T10(Phospho)	Yes	Yes	Yes	Yes	Yes	No	No	[]	[]	9
P50402	Emerin OS=Homo sapiens GN=EMD PE=1 SV=1 - [EMD_HUMAN]	DSAYQSITHYRPVSASR	ITHYRPVSASRSSLD	0	1	1.0	1.0	Monopolar	False	-0.214068464203	S171-p	[-0.21406846420267212]	DSAYQSITHYRPVSASR_S14	0.981010632322	S(2): 0.0; Y(4): 0.0; S(6): 0.0; T(8): 0.0; Y(10): 0.0; S(14): 98.1; S(16): 1.9	204594723873	N-Term(Dimethyl); S14(Phospho)	Yes	Yes	Yes	Yes	Yes	No	No	[]	[]	8
P50402	Emerin OS=Homo sapiens GN=EMD PE=1 SV=1 - [EMD_HUMAN]	DSAYQSITHYRPVSASR	DSAYQSITHYRPVSA	1	1	0.05	0.164170432537	Bipolar	False	-167590503656	T165-p	[-1.675905036556663]	DSAYQSITHYRPVSASR_T8	91109.3	S(2): 0.0; Y(4): 0.0; S(6): 0.0; T(8): 0.0; Y(10): 1.9; S(14): 96.2; S(16): 1.9	204593240719	N-Term(Dimethyl); T8(Phospho)	No	No	No	Yes	No	No	No	[]	[]	7
Q8TDB6	E3 ubiquitin-protein ligase DTX3L OS=Homo sapiens GN=DTX3L PE=1 SV=1 - [DTX3L_HUMAN]	DSCISPSEPETK	QERDSCISPSEPETK	0	1	1.0	1.0	Monopolar	False	-0.954013612881	S221-p	[-0.95401361288051989]	DSCISPSEPETK_S5	0.999999576546	S(2): 0.0; S(5): 100.0; S(7): 0.0; T(11): 0.0	148561503782	N-Term(Dimethyl); C3(Carbamidomethyl); S5(Phospho); K12(Dimethyl)	Yes	No	Yes	No	No	No	No	[]	[]	8
P51532	Transcription activator BRG1 OS=Homo sapiens GN=SMARCA4 PE=1 SV=2 - [SMCA4_HUMAN]	DSDAGSSTPTTSTR	DSDAGSSTPTTSTRS	0	2	1.0	1.0	Monopolar	False	-0.592654255924	T1423-p	[-0.38451341660334615, -0.80079509524556203]	DSDAGSSTPTTSTR_T8	0.976677111538	S(2): 0.0; S(6): 0.0; S(7): 0.8; T(8): 97.7; T(10): 0.8; T(11): 0.8; S(12): 0.0; T(13): 0.0	149864213743	N-Term(Dimethyl:2H(6)13C(2)); T8(Phospho)	No	Yes	Yes	No	No	No	No	[1227]	[-196]	9
P52948	Nuclear pore complex protein Nup98-Nup96 OS=Homo sapiens GN=NUP98 PE=1 SV=4 - [NUP98_HUMAN]	DSENLASPSEYPENGER	RDSENLASPSEYPEN	1	1	0.05	0.164170432537	Bipolar	False	-153242098516	S623-p	[-1.5324209851555111]	DSENLASPSEYPENGER_S7	0.999999997318	S(2): 0.0; S(7): 100.0; S(9): 0.0; Y(11): 0.0	200179948607	N-Term(Dimethyl); S7(Phospho)	Yes	Yes	Yes	Yes	Yes	No	No	[594, 818]	[-29, 195]	1
O15381	Nuclear valosin-containing protein-like OS=Homo sapiens GN=NVL PE=1 SV=1 - [NVL_HUMAN]	DSFFLDLSCEK	DSFFLDLSCEKSNPK	1	1	0.05	0.164170432537	Monopolar	False	338043869605	S191-p	[3.3804386960542026]	DSFFLDLSCEK_S8	0.999999999804	S(2): 0.0; S(8): 100.0	151273185911	N-Term(Dimethyl:2H(6)13C(2)); S8(Phospho); C9(Carbamidomethyl); K11(Dimethyl:2H(6)13C(2))	Yes	Yes	Yes	Yes	Yes	No	No	[208, 163]	[17, -28]	9
Q9BVJ6	U3 small nucleolar RNA-associated protein 14 homolog A OS=Homo sapiens GN=UTP14A PE=1 SV=1 - [UT14A_HUMAN]	DSGSQEVLSELR	QETKDSGSQEVLSEL	1	1	0.05	0.164170432537	Bipolar	False	-147911436013	S453-p	[-1.4791143601286689]	DSGSQEVLSELR_S4	0.990530616702	S(2): 0.9; S(4): 99.1; S(9): 0.0	142764482298	N-Term(Dimethyl); S4(Phospho)	Yes	Yes	Yes	Yes	Yes	No	No	[733, 620, 45, 194, 288, 596, 196, 122, 150, 209, 314, 672]	[280, 167, -408, -259, -165, 143, -257, -331, -303, -244, -139, 219]	4
Q86VQ1	Glucocorticoid-induced transcript 1 protein OS=Homo sapiens GN=GLCCI1 PE=1 SV=1 - [GLCI1_HUMAN]	DSGSSSPLPK	DKDSGSSSPLPKYAS	0	1	1.0	1.0	Monopolar	False	0.105119732091	S398-p	[0.10511973209110398]	DSGSSSPLPK_S6	0.990909783899	S(2): 0.0; S(4): 0.0; S(5): 0.9; S(6): 99.1	112659892454	N-Term(Dimethyl:2H(6)13C(2)); S6(Phospho); K10(Dimethyl:2H(6)13C(2))	No	Yes	Yes	No	No	No	No	[]	[]	9
Q5SNT6	WASH complex subunit FAM21B OS=Homo sapiens GN=FAM21B PE=2 SV=2 - [FA21B_HUMAN]	DSGTLQSQEAK	RDSGTLQSQEAKAVK	0	1	1.0	1.0	Monopolar	False	0.0481754491245		[0.04817544912453159]	DSGTLQSQEAK_S7	0.975979556205	S(2): 1.2; T(4): 1.2; S(7): 97.6	129958891478	N-Term(Dimethyl); S7(Phospho); K11(Dimethyl)	No	Yes	Yes	No	No	No	No	[]	[]	5
Q2TB10	Zinc finger protein 800 OS=Homo sapiens GN=ZNF800 PE=1 SV=1 - [ZN800_HUMAN]	DSITPDIATKPGQPLFLDSISPKK	PLFLDSISPKKSFKT	0	2	1.0	1.0	Monopolar	False	-0.0933607554631	S336-p	[-0.16739436649972217, -0.019327144426493192]	DSITPDIATKPGQPLFLDSISPKK_S21	0.999815915927	S(2): 0.0; T(4): 0.0; T(9): 0.0; S(19): 0.0; S(21): 100.0	279266653805	N-Term(Dimethyl:2H(6)13C(2)); K10(Dimethyl:2H(6)13C(2)); S21(Phospho); K23(Dimethyl:2H(6)13C(2)); K24(Dimethyl:2H(6)13C(2))	Yes	Yes	Yes	Yes	Yes	Yes	No	[409, 132, 476, 254, 261]	[73, -204, 140, -82, -75]	9
P06748	Nucleophosmin OS=Homo sapiens GN=NPM1 PE=1 SV=2 - [NPM_HUMAN]	DSKPSSTPR	NGKDSKPSSTPRSKG	0	1	1.0	1.0	Monopolar	False	0.326086113069	S217-p	[0.32608611306920471]	DSKPSSTPR_S5	0.497624782398	S(2): 0.0; S(5): 49.8; S(6): 49.8; T(7): 0.5	1110518114	N-Term(Dimethyl); K3(Dimethyl); S5(Phospho)	No	Yes	No	No	Yes	No	No	[32, 267, 248, 263, 239, 230, 150, 141, 215, 134, 250, 229, 257, 189, 223, 27, 154, 155, 157, 202, 233, 236, 194, 206, 212]	[-185, 50, 31, 46, 22, 13, -67, -76, -2, -83, 33, 12, 40, -28, 6, -190, -63, -62, -60, -15, 16, 19, -23, -11, -5]	5
Q92503	SEC14-like protein 1 OS=Homo sapiens GN=SEC14L1 PE=1 SV=2 - [S14L1_HUMAN]	DSLGAHSITSPGGNNVQLIDK	LGAHSITSPGGNNVQ	1	1	0.05	0.164170432537	Monopolar	False	1336886457	S586-p	[1.3368864570025063]	DSLGAHSITSPGGNNVQLIDK_S10	0.971467022504	S(2): 0.0; S(7): 1.4; T(9): 1.4; S(10): 97.1	227519107418	N-Term(Dimethyl:2H(6)13C(2)); S10(Phospho); K21(Dimethyl:2H(6)13C(2))	No	Yes	Yes	Yes	No	No	No	[]	[]	9
Q92503	SEC14-like protein 1 OS=Homo sapiens GN=SEC14L1 PE=1 SV=2 - [S14L1_HUMAN]	DSLGAHSITSPGGNNVQLIDK	PQPPKKDSLGAHSIT	1	1	0.05	0.164170432537	Monopolar	False	153071612195	S578-p	[1.5307161219537577]	DSLGAHSITSPGGNNVQLIDK_S2	0.90235377238	S(2): 90.2; S(7): 3.3; T(9): 3.3; S(10): 3.3	225910177975	N-Term(Dimethyl); S2(Phospho); K21(Dimethyl)	No	No	Yes	Yes	No	No	No	[]	[]	9
Q92503	SEC14-like protein 1 OS=Homo sapiens GN=SEC14L1 PE=1 SV=2 - [S14L1_HUMAN]	DSLGAHSITSPGGNNVQLIDK	SLGAHSITSPGGNNV	1	1	0.05	0.164170432537	Monopolar	False	160928871508	T585-p	[1.6092887150778288]	DSLGAHSITSPGGNNVQLIDK_T9	0.486503685301	S(2): 1.3; S(7): 1.3; T(9): 48.7; S(10): 48.7	225910379391	N-Term(Dimethyl); T9(Phospho); K21(Dimethyl)	No	No	No	Yes	No	No	No	[]	[]	1
P07948	Tyrosine-protein kinase Lyn OS=Homo sapiens GN=LYN PE=1 SV=3 - [LYN_HUMAN]	DSLSDDGVDLK	SKGKDSLSDDGVDLK	0	1	1.0	1.0	Monopolar	False	-0.625027775704	S13-p	[-0.62502777570430501]	DSLSDDGVDLK_S4	0.999842428414	S(2): 0.0; S(4): 100.0	129956804075	N-Term(Dimethyl); S4(Phospho); K11(Dimethyl)	Yes	Yes	Yes	Yes	Yes	No	No	[]	[]	1
Q9HCN4	GPN-loop GTPase 1 OS=Homo sapiens GN=GPN1 PE=1 SV=1 - [GPN1_HUMAN]	DSLSPVLHPSDLILTR	DAGTAKDSLSPVLHP	0	1	1.0	1.0	Monopolar	False	-0.180884557411	S312-p	[-0.1808845574107899]	DSLSPVLHPSDLILTR_S2	0.0095613215204	S(2): 1.0; S(4): 99.0; S(10): 0.0; T(15): 0.0	187097917357	N-Term(Dimethyl); S2(Phospho)	Yes	Yes	Yes	No	No	No	No	[]	[]	1
Q9HCN4	GPN-loop GTPase 1 OS=Homo sapiens GN=GPN1 PE=1 SV=1 - [GPN1_HUMAN]	DSLSPVLHPSDLILTR	GTAKDSLSPVLHPSD	0	2	1.0	1.0	Monopolar	False	0.341145838635	S314-p	[0.18002290651362718, 0.502268770756917]	DSLSPVLHPSDLILTR_S4	0.999999459762	S(2): 0.0; S(4): 100.0; S(10): 0.0; T(15): 0.0	187097538939	N-Term(Dimethyl); S4(Phospho)	Yes	Yes	Yes	No	Yes	No	No	[]	[]	2
Q9UQ35	Serine/arginine repetitive matrix protein 2 OS=Homo sapiens GN=SRRM2 PE=1 SV=2 - [SRRM2_HUMAN]	DSLVQSCPGSLSLCAGVK	SKDSLVQSCPGSLSL	0	2	1.0	1.0	Monopolar	False	0.707989818019	S1028-p	[0.82971669000495818, 0.58626294603308626]	DSLVQSCPGSLSLCAGVK_S6	0.999502757863	S(2): 0.0; S(6): 100.0; S(10): 0.0; S(12): 0.0	201392790403	N-Term(Dimethyl); S6(Phospho); C7(Carbamidomethyl); C14(Carbamidomethyl); K18(Dimethyl)	Yes	Yes	Yes	Yes	No	No	No	[]	[]	9
O95197	Reticulon-3 OS=Homo sapiens GN=RTN3 PE=1 SV=2 - [RTN3_HUMAN]	DSPESPFEVIIDK	IEKDSPESPFEVIID	1	1	0.05	0.164170432537	Monopolar	False	216748848629	S246-p	[2.1674884862945945]	DSPESPFEVIIDK_S5	0.999999999994	S(2): 0.0; S(5): 100.0	161175554075	N-Term(Dimethyl); S5(Phospho); K13(Dimethyl)	No	No	No	No	No	No	No	[]	[]	8
O43493	Trans-Golgi network integral membrane protein 2 OS=Homo sapiens GN=TGOLN2 PE=1 SV=2 - [TGON2_HUMAN]	DSPSKSSAEAQTPEDTPNK	PKDSPSKSSAEAQTP	0	1	1.0	1.0	Monopolar	False	-0.8300820742	S70-p	[-0.83008207419962043]	DSPSKSSAEAQTPEDTPNK_S6	0.331668410617	S(2): 0.5; S(4): 33.2; S(6): 33.2; S(7): 33.2; T(12): 0.0; T(16): 0.0	215296414547	N-Term(Dimethyl); K5(Dimethyl); S6(Phospho); K19(Dimethyl)	Yes	Yes	No	Yes	No	No	No	[]	[]	7
Q9C0E8	Protein lunapark OS=Homo sapiens GN=LNP PE=1 SV=2 - [LNP_HUMAN]	DSSAPGGPPERTVTPALSSNVLPR	PGGPPERTVTPALSS	1	1	0.05	0.164170432537	Monopolar	False	32571534035	T211-p	[3.25715340349862]	DSSAPGGPPERTVTPALSSNVLPR_T12	0.499992519298	S(2): 0.0; S(3): 0.0; T(12): 50.0; T(14): 50.0; S(18): 0.0; S(19): 0.0	252129068356	N-Term(Dimethyl:2H(6)13C(2)); T12(Phospho)	No	No	No	No	No	No	No	[]	[]	3
Q9C0E8	Protein lunapark OS=Homo sapiens GN=LNP PE=1 SV=2 - [LNP_HUMAN]	DSSAPGGPPERTVTPALSSNVLPR	GPPERTVTPALSSNV	1	1	0.05	0.164170432537	Monopolar	False	207178375923	T213-p	[2.0717837592327779]	DSSAPGGPPERTVTPALSSNVLPR_T14	0.984845156447	S(2): 0.0; S(3): 0.0; T(12): 1.5; T(14): 98.5; S(18): 0.0; S(19): 0.0	252128592281	N-Term(Dimethyl:2H(6)13C(2)); T14(Phospho)	No	No	No	Yes	No	No	No	[]	[]	1
Q8N684	Cleavage and polyadenylation specificity factor subunit 7 OS=Homo sapiens GN=CPSF7 PE=1 SV=1 - [CPSF7_HUMAN]	DSSDSADGRATPSENLVPSSAR	DSADGRATPSENLVP	0	1	1.0	1.0	Monopolar	False	0.298283107889	T203-p	[0.29828310788888773]	DSSDSADGRATPSENLVPSSAR_T11	0.999629700267	S(2): 0.0; S(3): 0.0; S(5): 0.0; T(11): 100.0; S(13): 0.0; S(19): 0.0; S(20): 0.0	232701266842	N-Term(Dimethyl); T11(Phospho)	Yes	No	No	Yes	No	No	No	[148]	[-55]	7
O95425	Supervillin OS=Homo sapiens GN=SVIL PE=1 SV=2 - [SVIL_HUMAN]	DSSFTEVPRSPK	SFTEVPRSPKHAHSS	0	2	1.0	1.0	Monopolar	False	-0.293650955709	S245-p	[-0.53946422697452734, -0.047837684442844086]	DSSFTEVPRSPK_S10	1.0	S(2): 0.0; S(3): 0.0; T(5): 0.0; S(10): 100.0	150178666868	N-Term(Dimethyl:2H(6)13C(2)); S10(Phospho); K12(Dimethyl:2H(6)13C(2))	Yes	Yes	Yes	Yes	Yes	No	No	[]	[]	9
Q6WKZ4	Rab11 family-interacting protein 1 OS=Homo sapiens GN=RAB11FIP1 PE=1 SV=3 - [RFIP1_HUMAN]	DSSPSSSPSPK	SSPSSSPSPKGFRKK	0	2	1.0	1.0	Monopolar	False	-0.238667774621	S345-p	[0.003570116209081986, -0.48090566545183389]	DSSPSSSPSPK_S9	0.99027444276	S(2): 0.0; S(3): 0.0; S(5): 0.0; S(6): 0.0; S(7): 1.0; S(9): 99.0	122760685911	N-Term(Dimethyl:2H(6)13C(2)); S9(Phospho); K11(Dimethyl:2H(6)13C(2))	Yes	Yes	Yes	No	No	No	No	[]	[]	9
Q6ICB4	Sesquipedalian-2 OS=Homo sapiens GN=FAM109B PE=1 SV=1 - [SESQ2_HUMAN]	DSSPVGLVEEAGSR	HCLSKDSSPVGLVEE	2	2	0.0025	0.0288321995465	Monopolar	True	147106927861	S180-p	[1.7044743540137377, 1.2376642032156271]	DSSPVGLVEEAGSR_S3	0.99999999317	S(2): 0.0; S(3): 100.0; S(13): 0.0	151067839232	N-Term(Dimethyl); S3(Phospho)	No	No	No	Yes	No	No	No	[]	[]	1
Q96KC8	DnaJ homolog subfamily C member 1 OS=Homo sapiens GN=DNAJC1 PE=1 SV=1 - [DNJC1_HUMAN]	DSVTCSPGMVR	LKDSVTCSPGMVRLS	0	2	1.0	1.0	Monopolar	False	0.506740298094	S381-p	[0.2809982740435991, 0.73248232214492148]	DSVTCSPGMVR_S6	0.999999993819	S(2): 0.0; T(4): 0.0; S(6): 100.0	132457914915	N-Term(Dimethyl:2H(6)13C(2)); C5(Carbamidomethyl); S6(Phospho)	Yes	Yes	No	Yes	No	No	No	[391, 462]	[10, 81]	3
Q9NQX3	Gephyrin OS=Homo sapiens GN=GPHN PE=1 SV=1 - [GEPH_HUMAN]	DTASLSTTPSESPRAQATSR	ASLSTTPSESPRAQA	2	2	0.0025	0.0288321995465	Monopolar	True	193573244662	S268-p	[1.8654363386012682, 2.0060285546370045]	DTASLSTTPSESPRAQATSR_S10	0.331212945884	T(2): 0.0; S(4): 0.0; S(6): 0.0; T(7): 0.0; T(8): 0.0; S(10): 33.1; S(12): 33.1; T(18): 0.6; S(19): 33.1	217099893551	N-Term(Dimethyl); S10(Phospho)	No	Yes	No	Yes	No	No	Yes	[]	[]	9
Q9NQX3	Gephyrin OS=Homo sapiens GN=GPHN PE=1 SV=1 - [GEPH_HUMAN]	DTASLSTTPSESPRAQATSR	LSTTPSESPRAQATS	1	1	0.05	0.164170432537	Monopolar	False	164764072501	S270-p	[1.6476407250141301]	DTASLSTTPSESPRAQATSR_S12	0.974178245863	T(2): 0.0; S(4): 0.0; S(6): 0.0; T(7): 0.0; T(8): 0.0; S(10): 1.3; S(12): 97.4; T(18): 1.3; S(19): 0.0	217904715328	N-Term(Dimethyl:2H(6)13C(2)); S12(Phospho)	Yes	Yes	Yes	Yes	No	No	Yes	[]	[]	9
Q9Y5K6	CD2-associated protein OS=Homo sapiens GN=CD2AP PE=1 SV=1 - [CD2AP_HUMAN]	DTCYSPKPSVYLSTPSSASK	PSELKKDTCYSPKPS	1	1	0.05	0.164170432537	Monopolar	False	375343193768	T539-p	[3.7534319376840117]	DTCYSPKPSVYLSTPSSASK_T2	0.33333333309	T(2): 33.3; Y(4): 33.3; S(5): 33.3; S(9): 0.0; Y(11): 0.0; S(13): 0.0; T(14): 0.0; S(16): 0.0; S(17): 0.0; S(19): 0.0	236323202877	N-Term(Dimethyl:2H(6)13C(2)); T2(Phospho); C3(Carbamidomethyl); K7(Dimethyl:2H(6)13C(2)); K20(Dimethyl:2H(6)13C(2))	No	No	No	No	No	No	No	[58]	[-481]	1
Q9UPQ0	LIM and calponin homology domains-containing protein 1 OS=Homo sapiens GN=LIMCH1 PE=1 SV=4 - [LIMC1_HUMAN]	DTDDIESPKR	KDTDDIESPKRSIRD	0	2	1.0	1.0	Monopolar	False	-0.0133810177453	S169-p	[0.037741770848805034, -0.06450380633936942]	DTDDIESPKR_S7	1.0	T(2): 0.0; S(7): 100.0	132766752806	N-Term(Dimethyl:2H(6)13C(2)); S7(Phospho); K9(Dimethyl:2H(6)13C(2))	No	Yes	Yes	No	No	Yes	No	[]	[]	9
Q4G0J3	La-related protein 7 OS=Homo sapiens GN=LARP7 PE=1 SV=1 - [LARP7_HUMAN]	DTGDLKDSSLLK	DTGDLKDSSLLKTKR	0	1	1.0	1.0	Monopolar	False	0.48810116238	S350-p	[0.48810116238035101]	DTGDLKDSSLLK_S8	0.5	T(2): 0.0; S(8): 50.0; S(9): 50.0	14798708972	N-Term(Dimethyl:2H(6)13C(2)); K6(Dimethyl:2H(6)13C(2)); S8(Phospho); K12(Dimethyl:2H(6)13C(2))	Yes	Yes	Yes	Yes	No	No	No	[410, 428]	[60, 78]	1
Q969R8	Integrin-alpha FG-GAP repeat-containing protein 2 OS=Homo sapiens GN=ITFG2 PE=1 SV=1 - [ITFG2_HUMAN]	DTGSPPASEGPTDGSR	LCTWKKDTGSPPASE	1	1	0.05	0.164170432537	Monopolar	False	173530575596	T218-p	[1.7353057559584741]	DTGSPPASEGPTDGSR_T2	0.499999998581	T(2): 50.0; S(4): 50.0; S(8): 0.0; T(12): 0.0; S(15): 0.0	163868181028	N-Term(Dimethyl); T2(Phospho)	No	No	No	Yes	No	No	No	[]	[]	1
Q9NPF5	DNA methyltransferase 1-associated protein 1 OS=Homo sapiens GN=DMAP1 PE=1 SV=1 - [DMAP1_HUMAN]	DTIIDVVGAPLTPNSRK	DVVGAPLTPNSRKRR	1	2	0.0975	0.225197547684	Bipolar	False	-0.642806322525	T445-p	[0.23023311171574662, -1.5158457567663486]	DTIIDVVGAPLTPNSRK_T12	0.999617927305	T(2): 0.0; T(12): 100.0; S(15): 0.0	19481079443	N-Term(Dimethyl:2H(6)13C(2)); T12(Phospho); K17(Dimethyl:2H(6)13C(2))	Yes	Yes	Yes	Yes	Yes	No	No	[]	[]	9
Q9Y666	Solute carrier family 12 member 7 OS=Homo sapiens GN=SLC12A7 PE=1 SV=3 - [S12A7_HUMAN]	DTSLSGFK	KYRSRDTSLSGFKDL	0	2	1.0	1.0	Monopolar	False	-0.0141103481689	S997-p	[-0.091325621277846381, 0.063104924940136142]	DTSLSGFK_S3	0.99999733384	T(2): 0.0; S(3): 100.0; S(5): 0.0	990454698468	N-Term(Dimethyl); S3(Phospho); K8(Dimethyl)	No	No	No	Yes	No	No	No	[]	[]	1
Q8NEY8	Periphilin-1 OS=Homo sapiens GN=PPHLN1 PE=1 SV=2 - [PPHLN_HUMAN]	DTSPSSGSAVSSSK	LKTSRDTSPSSGSAV	1	2	0.0975	0.225197547684	Bipolar	False	-106851245928	S205-p	[-1.2218268028041277, -0.91519811575529508]	DTSPSSGSAVSSSK_S3	0.999998040829	T(2): 0.0; S(3): 100.0; S(5): 0.0; S(6): 0.0; S(8): 0.0; S(11): 0.0; S(12): 0.0; S(13): 0.0	143262040892	N-Term(Dimethyl); S3(Phospho); K14(Dimethyl)	Yes	Yes	Yes	Yes	Yes	No	No	[240, 453, 235, 37, 109, 171, 328, 199]	[35, 248, 30, -168, -96, -34, 123, -6]	9
Q9NQW6	Actin-binding protein anillin OS=Homo sapiens GN=ANLN PE=1 SV=2 - [ANLN_HUMAN]	DTSRSDESPKPGK	DTSRSDESPKPGKFQ	1	1	0.05	0.164170432537	Monopolar	False	181513429231	S642-p	[1.8151342923123901]	DTSRSDESPKPGK_S8	0.999999996298	T(2): 0.0; S(3): 0.0; S(5): 0.0; S(8): 100.0	156773672848	N-Term(Dimethyl); S8(Phospho); K10(Dimethyl); K13(Dimethyl)	No	Yes	Yes	Yes	Yes	No	Yes	[254, 413, 428, 464]	[-388, -229, -214, -178]	9
Q9Y6Q9	Nuclear receptor coactivator 3 OS=Homo sapiens GN=NCOA3 PE=1 SV=1 - [NCOA3_HUMAN]	DTSSITSCGDGNVVKQEQLSPK	VVKQEQLSPKKKENN	1	2	0.0975	0.225197547684	Monopolar	False	111302537343	S728-p	[0.37902151941066142, 1.8470292274553144]	DTSSITSCGDGNVVKQEQLSPK_S20	0.999999999854	T(2): 0.0; S(3): 0.0; S(4): 0.0; T(6): 0.0; S(7): 0.0; S(20): 100.0	251417666988	N-Term(Dimethyl); C8(Carbamidomethyl); K15(Dimethyl); S20(Phospho); K22(Dimethyl)	Yes	No	No	Yes	No	No	No	[723, 786, 1194]	[-5, 58, 466]	9
P17812	CTP synthase 1 OS=Homo sapiens GN=CTPS1 PE=1 SV=2 - [PYRG1_HUMAN]	DTYSDRSGSSSPDSEITELK	YSDRSGSSSPDSEIT	1	1	0.05	0.164170432537	Monopolar	False	151683588017	S574-p	[1.5168358801703481]	DTYSDRSGSSSPDSEITELK_S10	0.248833679729	T(2): 0.0; Y(3): 0.0; S(4): 0.5; S(7): 24.9; S(9): 24.9; S(10): 24.9; S(11): 24.9; S(14): 0.0; T(17): 0.0	232609567623	N-Term(Dimethyl:2H(6)13C(2)); S10(Phospho); K20(Dimethyl:2H(6)13C(2))	Yes	Yes	Yes	Yes	No	No	No	[584]	[10]	9
P17812	CTP synthase 1 OS=Homo sapiens GN=CTPS1 PE=1 SV=2 - [PYRG1_HUMAN]	DTYSDRSGSSSPDSEITELK	SDRSGSSSPDSEITE	0	1	1.0	1.0	Monopolar	False	0.926922655291	S575-p	[0.92692265529052587]	DTYSDRSGSSSPDSEITELK_S11	0.931126845717	T(2): 0.0; Y(3): 1.7; S(4): 1.7; S(7): 1.7; S(9): 0.0; S(10): 1.7; S(11): 93.1; S(14): 0.0; T(17): 0.0	230999722653	N-Term(Dimethyl); S11(Phospho); K20(Dimethyl)	Yes	Yes	Yes	Yes	No	No	No	[584]	[9]	9
Q9NWL6	Asparagine synthetase domain-containing protein 1 OS=Homo sapiens GN=ASNSD1 PE=2 SV=2 - [ASND1_HUMAN]	DVAAAAADSPNK	VAAAAADSPNKHVSV	1	1	0.05	0.164170432537	Monopolar	False	141168002985	S396-p	[1.4116800298498724]	DVAAAAADSPNK_S9	1.0	S(9): 100.0	126556718626	N-Term(Dimethyl); S9(Phospho); K12(Dimethyl)	No	No	Yes	Yes	No	Yes	No	[]	[]	1
Q8IWZ8	SURP and G-patch domain-containing protein 1 OS=Homo sapiens GN=SUGP1 PE=1 SV=2 - [SUGP1_HUMAN]	DVDASPSPLSVQDLK	RDVDASPSPLSVQDL	1	1	0.05	0.164170432537	Bipolar	False	-177395915944	S411-p	[-1.7739591594439976]	DVDASPSPLSVQDLK_S7	0.999864761181	S(5): 0.0; S(7): 100.0; S(10): 0.0	170683854857	N-Term(Dimethyl); S7(Phospho); K15(Dimethyl)	Yes	Yes	Yes	Yes	No	No	No	[427]	[16]	6
Q5VT52	Regulation of nuclear pre-mRNA domain-containing protein 2 OS=Homo sapiens GN=RPRD2 PE=1 SV=1 - [RPRD2_HUMAN]	DVEDMELSDVEDDGSK	DVEDMELSDVEDDGS	1	1	0.05	0.164170432537	Bipolar	False	-112372847207	S374-p	[-1.1237284720703535]	DVEDMELSDVEDDGSK_S8	1.0	S(8): 100.0; S(15): 0.0	191874748411	N-Term(Dimethyl); S8(Phospho); K16(Dimethyl)	Yes	Yes	Yes	Yes	Yes	No	No	[]	[]	9
Q8WYP5	Protein ELYS OS=Homo sapiens GN=AHCTF1 PE=1 SV=3 - [ELYS_HUMAN]	DVFASEVTPSDLQK	DVFASEVTPSDLQKQ	0	2	1.0	1.0	Monopolar	False	0.391946997597	T1369-p	[0.5701505320725676, 0.21374346312177772]	DVFASEVTPSDLQK_T8	0.999999829207	S(5): 0.0; T(8): 100.0; S(10): 0.0	1687884447	N-Term(Dimethyl:2H(6)13C(2)); T8(Phospho); K14(Dimethyl:2H(6)13C(2))	No	Yes	No	Yes	Yes	No	No	[]	[]	3
Q9BZF1	Oxysterol-binding protein-related protein 8 OS=Homo sapiens GN=OSBPL8 PE=1 SV=3 - [OSBL8_HUMAN]	DVLGPSTVVANSDESQLLTPGK	SDESQLLTPGKMSQR	1	1	0.05	0.164170432537	Monopolar	False	106464563248	T39-p	[1.0646456324845086]	DVLGPSTVVANSDESQLLTPGK_T19	0.999999999997	S(6): 0.0; T(7): 0.0; S(12): 0.0; S(15): 0.0; T(19): 100.0	236318204098	N-Term(Dimethyl); T19(Phospho); K22(Dimethyl)	No	No	Yes	Yes	No	Yes	No	[]	[]	9
Q99598	Translin-associated protein X OS=Homo sapiens GN=TSNAX PE=1 SV=1 - [TSNAX_HUMAN]	DVNSSSPVMLAFK	GKDVNSSSPVMLAFK	0	2	1.0	1.0	Monopolar	False	0.896530534871	S33-p	[0.94767062831902427, 0.84539044142318431]	DVNSSSPVMLAFK_S6	0.994137158819	S(4): 0.0; S(5): 0.6; S(6): 99.4	153072783079	N-Term(Dimethyl); S6(Phospho); K13(Dimethyl)	Yes	Yes	No	Yes	No	No	No	[279]	[246]	9
Q6KC79	Nipped-B-like protein OS=Homo sapiens GN=NIPBL PE=1 SV=2 - [NIPBL_HUMAN]	DVPPDILLDSPERK	PPDILLDSPERKQKK	1	1	0.05	0.164170432537	Bipolar	False	-117897931242	S318-p	[-1.1789793124190244]	DVPPDILLDSPERK_S10	1.0	S(10): 100.0	172988603392	N-Term(Dimethyl); S10(Phospho); K14(Dimethyl)	Yes	Yes	No	Yes	Yes	No	No	[]	[]	9
P27816	Microtubule-associated protein 4 OS=Homo sapiens GN=MAP4 PE=1 SV=3 - [MAP4_HUMAN]	DVPPLSETEATPVPIK	PLSETEATPVPIKDM	0	2	1.0	1.0	Monopolar	False	-0.129349871329	T585-p	[-0.73825070475679944, 0.4795509620995091]	DVPPLSETEATPVPIK_T11	0.979859069104	S(6): 1.0; T(8): 1.0; T(11): 98.0	184502494993	N-Term(Dimethyl:2H(6)13C(2)); T11(Phospho); K16(Dimethyl:2H(6)13C(2))	Yes	Yes	Yes	Yes	No	No	No	[838, 269, 553, 361, 403]	[253, -316, -32, -224, -182]	1
Q8NG31	Protein CASC5 OS=Homo sapiens GN=CASC5 PE=1 SV=3 - [CASC5_HUMAN]	DVQSPGFLNEPLSSK	KNIKDVQSPGFLNEP	2	2	0.0025	0.0288321995465	Bipolar	True	-237395244291	S1076-p	[-3.445153201806169, -1.3027516840055997]	DVQSPGFLNEPLSSK_S4	1.0	S(4): 100.0; S(13): 0.0; S(14): 0.0	17699358386	N-Term(Dimethyl:2H(6)13C(2)); S4(Phospho); K15(Dimethyl:2H(6)13C(2))	Yes	Yes	Yes	Yes	Yes	No	No	[830, 202, 252, 526, 657, 1072, 1515, 1087]	[-246, -874, -824, -550, -419, -4, 439, 11]	5
Q9C0C2	182 kDa tankyrase-1-binding protein OS=Homo sapiens GN=TNKS1BP1 PE=1 SV=4 - [TB182_HUMAN]	DVSLGTYGSR	EFQKRDVSLGTYGSR	1	1	0.05	0.164170432537	Monopolar	False	37898409989	S936-p	[3.7898409988972266]	DVSLGTYGSR_S3	0.999999999989	S(3): 100.0; T(6): 0.0; Y(7): 0.0; S(9): 0.0	117056108275	N-Term(Dimethyl:2H(6)13C(2)); S3(Phospho)	Yes	Yes	Yes	Yes	No	No	Yes	[]	[]	3
O75362	Zinc finger protein 217 OS=Homo sapiens GN=ZNF217 PE=1 SV=1 - [ZN217_HUMAN]	DVTGSPPAK	GAKDVTGSPPAKQLK	0	2	1.0	1.0	Monopolar	False	0.598114037635	S570-p	[0.6508087352939039, 0.54541933997565961]	DVTGSPPAK_S5	0.999999994295	T(3): 0.0; S(5): 100.0	102357048216	N-Term(Dimethyl:2H(6)13C(2)); S5(Phospho); K9(Dimethyl:2H(6)13C(2))	No	No	No	No	No	No	No	[]	[]	6
Q8NFC6	Biorientation of chromosomes in cell division protein 1-like 1 OS=Homo sapiens GN=BOD1L1 PE=1 SV=2 - [BD1L1_HUMAN]	DVTLSPVK	KDKDVTLSPVKAGPA	0	2	1.0	1.0	Monopolar	False	-0.299444073422	S1531-p	[-0.3351133915760143, -0.26377475526754079]	DVTLSPVK_S5	0.999923044169	T(3): 0.0; S(5): 100.0	101061076536	N-Term(Dimethyl:2H(6)13C(2)); S5(Phospho); K8(Dimethyl:2H(6)13C(2))	Yes	Yes	Yes	Yes	No	Yes	No	[835, 1206, 1215]	[-696, -325, -316]	6
O00267	Transcription elongation factor SPT5 OS=Homo sapiens GN=SUPT5H PE=1 SV=1 - [SPT5H_HUMAN]	DVTNFTVGGFAPMSPR	VGGFAPMSPRISSPM	2	2	0.0025	0.0288321995465	Bipolar	True	-346588081425	S666-p	[-2.985827676345348, -3.9459339521616874]	DVTNFTVGGFAPMSPR_S14	1.0	T(3): 0.0; T(6): 0.0; S(14): 100.0	181185698118	N-Term(Dimethyl:2H(6)13C(2)); S14(Phospho)	Yes	Yes	Yes	Yes	Yes	No	No	[143, 453]	[-523, -213]	9
P27816	Microtubule-associated protein 4 OS=Homo sapiens GN=MAP4 PE=1 SV=3 - [MAP4_HUMAN]	DVTPPPETEVVLIK	MALGKDVTPPPETEV	1	2	0.0975	0.225197547684	Monopolar	False	0.133606608887	T521-p	[1.044751530480467, -0.7775383127072928]	DVTPPPETEVVLIK_T3	1.0	T(3): 100.0; T(8): 0.0	167288286009	N-Term(Dimethyl); T3(Phospho); K14(Dimethyl)	Yes	Yes	Yes	Yes	No	No	No	[838, 269, 553, 361, 403]	[317, -252, 32, -160, -118]	1
Q14966	Zinc finger protein 638 OS=Homo sapiens GN=ZNF638 PE=1 SV=2 - [ZN638_HUMAN]	DVTVLSVAEEQDLLK	PKDVTVLSVAEEQDL	1	1	0.05	0.164170432537	Bipolar	False	-126638081901	S1667-p	[-1.2663808190099091]	DVTVLSVAEEQDLLK_S6	0.999998232613	T(3): 0.0; S(6): 100.0	179490971556	N-Term(Dimethyl); S6(Phospho); K15(Dimethyl)	No	Yes	No	Yes	Yes	No	No	[740, 775]	[-927, -892]	9
Q9P275	Ubiquitin carboxyl-terminal hydrolase 36 OS=Homo sapiens GN=USP36 PE=1 SV=3 - [UBP36_HUMAN]	DVVLSTSPK	RDVVLSTSPKLLATA	0	2	1.0	1.0	Monopolar	False	0.0820081956755	S582-p	[0.006936783256724088, 0.15707960809420513]	DVVLSTSPK_S7	0.999936765809	S(5): 0.0; T(6): 0.0; S(7): 100.0	108155497923	N-Term(Dimethyl); S7(Phospho); K9(Dimethyl)	Yes	Yes	Yes	Yes	Yes	No	No	[]	[]	9
Q15185	Prostaglandin E synthase 3 OS=Homo sapiens GN=PTGES3 PE=1 SV=1 - [TEBP_HUMAN]	DWEDDSDEDMSNFDR	WKDWEDDSDEDMSNF	2	2	0.0025	0.0288321995465	Bipolar	True	-183281753397	S113-p	[-1.6146230586896273, -2.0510120092448032]	DWEDDSDEDMSNFDR_S6	0.999999990648	S(6): 100.0; S(11): 0.0	199170463743	N-Term(Dimethyl:2H(6)13C(2)); S6(Phospho)	Yes	Yes	Yes	Yes	Yes	No	No	[33, 35, 65, 79, 95, 7, 91]	[-80, -78, -48, -34, -18, -106, -22]	7
P61978	Heterogeneous nuclear ribonucleoprotein K OS=Homo sapiens GN=HNRNPK PE=1 SV=1 - [HNRPK_HUMAN]	DYDDMSPR	RRDYDDMSPRRGPPP	1	2	0.0975	0.225197547684	Monopolar	False	0.696980152009	S284-p	[1.1201460478144893, 0.273814256204047]	DYDDMSPR_S6	0.999999999996	Y(2): 0.0; S(6): 100.0	113042534056	N-Term(Dimethyl:2H(6)13C(2)); M5(Oxidation); S6(Phospho)	No	Yes	Yes	Yes	Yes	Yes	No	[422, 405, 163, 34, 52, 60, 219, 66]	[138, 121, -121, -250, -232, -224, -65, -218]	9
Q8N5P1	Zinc finger CCCH domain-containing protein 8 OS=Homo sapiens GN=ZC3H8 PE=1 SV=2 - [ZC3H8_HUMAN]	DYDVYSDNDICSQESEDNFAK	SKDYDVYSDNDICSQ	0	1	1.0	1.0	Monopolar	False	-0.445300094467	S77-p	[-0.44530009446737984]	DYDVYSDNDICSQESEDNFAK_S6	0.499998253707	Y(2): 0.0; Y(5): 50.0; S(6): 50.0; S(12): 0.0; S(15): 0.0	266610917845	N-Term(Dimethyl:2H(6)13C(2)); S6(Phospho); C11(Carbamidomethyl); K21(Dimethyl:2H(6)13C(2))	Yes	No	No	Yes	No	No	No	[43]	[-34]	7
Q7Z417	Nuclear fragile X mental retardation-interacting protein 2 OS=Homo sapiens GN=NUFIP2 PE=1 SV=1 - [NUFP2_HUMAN]	DYEIESQNPLASPTNTLLGSAK	ESQNPLASPTNTLLG	0	2	1.0	1.0	Monopolar	False	-0.20046580337	S629-p	[-0.04837951072784119, -0.3525520960126276]	DYEIESQNPLASPTNTLLGSAK_S12	0.999925827941	Y(2): 0.0; S(6): 0.0; S(12): 100.0; T(14): 0.0; T(16): 0.0; S(20): 0.0	248419072142	N-Term(Dimethyl); S12(Phospho); K22(Dimethyl)	Yes	Yes	Yes	No	No	No	No	[281, 74, 109, 146, 307, 407, 563, 667]	[-348, -555, -520, -483, -322, -222, -66, 38]	6
P26599	Polypyrimidine tract-binding protein 1 OS=Homo sapiens GN=PTBP1 PE=1 SV=1 - [PTBP1_HUMAN]	DYGNSPLHR	LTKDYGNSPLHRFKK	0	2	1.0	1.0	Monopolar	False	-0.67006350236	S433-p	[-0.6577559065854004, -0.68237109813520891]	DYGNSPLHR_S5	1.0	Y(2): 0.0; S(5): 100.0	11745439929	N-Term(Dimethyl:2H(6)13C(2)); S5(Phospho)	No	Yes	Yes	Yes	Yes	No	Yes	[259, 13, 84, 266, 65, 137, 471, 218, 485]	[-174, -420, -349, -167, -368, -296, 38, -215, 52]	9
O75122	CLIP-associating protein 2 OS=Homo sapiens GN=CLASP2 PE=1 SV=2 - [CLAP2_HUMAN]	DYNPYNYSDSISPFNK	YNYSDSISPFNKSAL	1	2	0.0975	0.225197547684	Monopolar	False	150077171026	S1029-p	[2.813984003881177, 0.18755941664588643]	DYNPYNYSDSISPFNK_S12	0.986659182587	Y(2): 0.0; Y(5): 0.0; Y(7): 0.0; S(8): 0.0; S(10): 1.3; S(12): 98.7	205986088743	N-Term(Dimethyl); S12(Phospho); K16(Dimethyl)	Yes	Yes	Yes	Yes	Yes	No	Yes	[]	[]	7
Q9H4G0	Band 4.1-like protein 1 OS=Homo sapiens GN=EPB41L1 PE=1 SV=2 - [E41L1_HUMAN]	DYSEADGLSERTTPSK	ADGLSERTTPSKAQK;DGLSERTTPSKAQKS	0	1	1.0	1.0	Monopolar	False	0.123782552464	T78-p;T79-p	[0.12378255246384456]	DYSEADGLSERTTPSK_T12_T13	0.496588476138	Y(2): 0.0; S(3): 0.0; S(9): 50.3; T(12): 50.3; T(13): 99.3; S(15): 0.0	198789152708	N-Term(Dimethyl:2H(6)13C(2)); T12(Phospho); T13(Phospho); K16(Dimethyl:2H(6)13C(2))	Yes	Yes	Yes	Yes	No	No	No	[]	[]	8
Q9H4G0	Band 4.1-like protein 1 OS=Homo sapiens GN=EPB41L1 PE=1 SV=2 - [E41L1_HUMAN]	DYSEADGLSERTTPSK	DGLSERTTPSKAQKS	0	1	1.0	1.0	Monopolar	False	0.820297019463	T79-p	[0.8202970194629485]	DYSEADGLSERTTPSK_T13	0.498003805504	Y(2): 0.0; S(3): 0.0; S(9): 0.0; T(12): 0.4; T(13): 49.8; S(15): 49.8	189183232298	N-Term(Dimethyl); T13(Phospho); K16(Dimethyl)	Yes	Yes	Yes	Yes	No	Yes	No	[]	[]	9
O95297	Myelin protein zero-like protein 1 OS=Homo sapiens GN=MPZL1 PE=1 SV=1 - [MPZL1_HUMAN]	DYTGCSTSESLSPVK	CSTSESLSPVKQAPR	1	2	0.0975	0.225197547684	Monopolar	False	0.344117917399	S210-p	[1.5449606992971487, -0.8567248644992224]	DYTGCSTSESLSPVK_S12	0.999999571041	Y(2): 0.0; T(3): 0.0; S(6): 0.0; T(7): 0.0; S(8): 0.0; S(10): 0.0; S(12): 100.0	176675590696	N-Term(Dimethyl); C5(Carbamidomethyl); S12(Phospho); K15(Dimethyl)	Yes	Yes	Yes	Yes	No	Yes	No	[213]	[3]	8
O95466	Formin-like protein 1 OS=Homo sapiens GN=FMNL1 PE=1 SV=3 - [FMNL_HUMAN]	EAAAQEAGADTPGKGEPPAPKSPPK	GEPPAPKSPPKARRP	0	1	1.0	1.0	Monopolar	False	-0.930067278727	S1031-p	[-0.93006727872743]	EAAAQEAGADTPGKGEPPAPKSPPK_S22	0.999999999999	T(11): 0.0; S(22): 100.0	259328683834	N-Term(Dimethyl); K14(Dimethyl); K21(Dimethyl); S22(Phospho); K25(Dimethyl)	Yes	No	Yes	Yes	No	Yes	No	[]	[]	4
Q6IBW4	Condensin-2 complex subunit H2 OS=Homo sapiens GN=NCAPH2 PE=1 SV=1 - [CNDH2_HUMAN]	EAADLDAVPMSLSYEELVRR	DLDAVPMSLSYEELV	0	1	1.0	1.0	Monopolar	False	0.51255306321	S464-p	[0.51255306321038085]	EAADLDAVPMSLSYEELVRR_S11	0.499900583102	S(11): 50.0; S(13): 50.0; Y(14): 0.0	238811056881	N-Term(Dimethyl); M10(Oxidation); S11(Phospho)	Yes	No	No	No	Yes	No	No	[329]	[-135]	6
Q6IBW4	Condensin-2 complex subunit H2 OS=Homo sapiens GN=NCAPH2 PE=1 SV=1 - [CNDH2_HUMAN]	EAADLDAVPMSLSYEELVRR	DAVPMSLSYEELVRR	1	1	0.05	0.164170432537	Monopolar	False	128006036424	S466-p	[1.2800603642381554]	EAADLDAVPMSLSYEELVRR_S13	0.97325464984	S(11): 1.3; S(13): 97.3; Y(14): 1.3	238016342526	N-Term(Dimethyl:2H(6)13C(2)); S13(Phospho)	Yes	Yes	No	Yes	Yes	No	No	[329]	[-137]	1
Q00839	Heterogeneous nuclear ribonucleoprotein U OS=Homo sapiens GN=HNRNPU PE=1 SV=6 - [HNRPU_HUMAN]	EAAGKSSGPTSLFAVTVAPPGAR	KEAAGKSSGPTSLFA	1	1	0.05	0.164170432537	Monopolar	False	182098367536	S188-p	[1.8209836753648323]	EAAGKSSGPTSLFAVTVAPPGAR_S7	0.491685037068	S(6): 49.2; S(7): 49.2; T(10): 0.8; S(11): 0.8; T(16): 0.0	232325296383	N-Term(Dimethyl:2H(6)13C(2)); K5(Dimethyl:2H(6)13C(2)); S7(Phospho)	No	No	No	No	No	No	No	[265, 609, 524, 670, 664, 635, 489, 516, 536, 626, 637, 9, 247, 614]	[77, 421, 336, 482, 476, 447, 301, 328, 348, 438, 449, -179, 59, 426]	3
Q04637	Eukaryotic translation initiation factor 4 gamma 1 OS=Homo sapiens GN=EIF4G1 PE=1 SV=4 - [IF4G1_HUMAN]	EAALPPVSPLK	EAALPPVSPLKAALS	0	2	1.0	1.0	Monopolar	False	0.206451381507	S1231-p	[0.2956014868385501, 0.11730127617499128]	EAALPPVSPLK_S8	1.0	S(8): 100.0	125768657103	N-Term(Dimethyl); S8(Phospho); K11(Dimethyl)	Yes	Yes	Yes	Yes	Yes	Yes	No	[609]	[-622]	9
Q9Y3T9	Nucleolar complex protein 2 homolog OS=Homo sapiens GN=NOC2L PE=1 SV=4 - [NOC2L_HUMAN]	EAARSPDKPGGSPSASR	EAREAARSPDKPGGS	0	2	1.0	1.0	Monopolar	False	-0.744159381315	S49-p	[-0.74739079640434336, -0.7409279662261828]	EAARSPDKPGGSPSASR_S5	1.0	S(5): 100.0; S(12): 0.0; S(14): 0.0; S(16): 0.0	182194260006	N-Term(Dimethyl:2H(6)13C(2)); S5(Phospho); K8(Dimethyl:2H(6)13C(2))	Yes	Yes	Yes	Yes	Yes	Yes	No	[70]	[21]	1
Q9Y3T9	Nucleolar complex protein 2 homolog OS=Homo sapiens GN=NOC2L PE=1 SV=4 - [NOC2L_HUMAN]	EAARSPDKPGGSPSASR	EAREAARSPDKPGGS;SPDKPGGSPSASRRK	0	2	1.0	1.0	Monopolar	False	0.199669536982	S49-p;S56-p	[0.18788954373817535, 0.21144953022519625]	EAARSPDKPGGSPSASR_S5_S12	0.998721873623	S(5): 100.0; S(12): 99.9; S(14): 0.1; S(16): 0.1	190190860348	N-Term(Dimethyl:2H(6)13C(2)); S5(Phospho); K8(Dimethyl:2H(6)13C(2)); S12(Phospho)	Yes	Yes	Yes	Yes	Yes	No	No	[70]	[63]	1
Q9Y3T9	Nucleolar complex protein 2 homolog OS=Homo sapiens GN=NOC2L PE=1 SV=4 - [NOC2L_HUMAN]	EAARSPDKPGGSPSASR	EAREAARSPDKPGGS;DKPGGSPSASRRKGR	0	1	1.0	1.0	Monopolar	False	0.24284102759	S49-p;S58-p	[0.24284102758993481]	EAARSPDKPGGSPSASR_S5_S14	0.0215970398272	S(5): 100.0; S(12): 95.7; S(14): 2.2; S(16): 2.2	188582077389	N-Term(Dimethyl); S5(Phospho); K8(Dimethyl); S14(Phospho)	Yes	Yes	Yes	Yes	Yes	No	No	[70]	[63]	1
Q13428	Treacle protein OS=Homo sapiens GN=TCOF1 PE=1 SV=3 - [TCOF_HUMAN]	EAASGTTPQK	KEAASGTTPQKSRKP	1	2	0.0975	0.225197547684	Monopolar	False	0.69953054291	T1270-p	[3.4761438586946452, -2.0770827728742356]	EAASGTTPQK_T7	0.989672577526	S(4): 0.0; T(6): 1.0; T(7): 99.0	114160746946	N-Term(Dimethyl:2H(6)13C(2)); T7(Phospho); K10(Dimethyl:2H(6)13C(2))	No	Yes	Yes	No	No	Yes	No	[755, 600, 1414, 470, 732, 126]	[-515, -670, 144, -800, -538, -1144]	7
P51858	Hepatoma-derived growth factor OS=Homo sapiens GN=HDGF PE=1 SV=1 - [HDGF_HUMAN]	EAATLEVERPLPMEVEK	GEEKEAATLEVERPL	1	2	0.0975	0.225197547684	Bipolar	False	-0.863500156723	T184-p	[-0.57248866142824717, -1.1545116520182199]	EAATLEVERPLPMEVEK_T4	1.0	T(4): 100.0	209312051754	N-Term(Dimethyl:2H(6)13C(2)); T4(Phospho); K17(Dimethyl:2H(6)13C(2))	No	No	No	Yes	No	No	No	[80, 11]	[-104, -173]	1
Q96C57	Uncharacterized protein C12orf43 OS=Homo sapiens GN=C12orf43 PE=1 SV=2 - [CL043_HUMAN]	EAAVSASDILQESAIHSPGTVEK	LQESAIHSPGTVEKE	1	2	0.0975	0.225197547684	Monopolar	False	0.972156869752	S179-p	[0.8611916260409336, 1.0831221134620943]	EAAVSASDILQESAIHSPGTVEK_S17	0.000139732288457	S(5): 0.0; S(7): 0.0; S(13): 0.0; S(17): 0.0; T(20): 100.0	247520303707	N-Term(Dimethyl); S17(Phospho); K23(Dimethyl)	No	Yes	Yes	Yes	No	No	No	[]	[]	1
P26358	DNA (cytosine-5)-methyltransferase 1 OS=Homo sapiens GN=DNMT1 PE=1 SV=2 - [DNMT1_HUMAN]	EADDDEEVDDNIPEMPSPKK	DNIPEMPSPKKMHQG	0	2	1.0	1.0	Monopolar	False	0.378240817304	S714-p	[0.3808747203505594, 0.3756069142567641]	EADDDEEVDDNIPEMPSPKK_S17	1.0	S(17): 100.0	245303464108	N-Term(Dimethyl); M15(Oxidation); S17(Phospho); K19(Dimethyl); K20(Dimethyl)	Yes	Yes	Yes	Yes	Yes	Yes	No	[259, 1609, 148, 194, 675, 739, 957, 1135]	[-455, 895, -566, -520, -39, 25, 243, 421]	9
P26358	DNA (cytosine-5)-methyltransferase 1 OS=Homo sapiens GN=DNMT1 PE=1 SV=2 - [DNMT1_HUMAN]	EADDDEEVDDNIPEMPSPK	DNIPEMPSPKKMHQG	0	2	1.0	1.0	Monopolar	False	-0.132959037141	S714-p	[0.24784106709576925, -0.5137591413782231]	EADDDEEVDDNIPEMPSPK_S17	1.0	S(17): 100.0	228090556517	N-Term(Dimethyl); S17(Phospho); K19(Dimethyl)	Yes	Yes	Yes	Yes	Yes	Yes	No	[259, 1609, 148, 194, 675, 739, 957, 1135]	[-455, 895, -566, -520, -39, 25, 243, 421]	9
Q5TCZ1	SH3 and PX domain-containing protein 2A OS=Homo sapiens GN=SH3PXD2A PE=1 SV=1 - [SPD2A_HUMAN]	EAEEGPTGASESQDSPRK	GASESQDSPRKLKYE	0	1	1.0	1.0	Monopolar	False	0.935859668199	S547-p	[0.93585966819910738]	EAEEGPTGASESQDSPRK_S15	0.999004671018	T(7): 0.0; S(10): 0.0; S(12): 0.0; S(15): 99.9	201086642819	N-Term(Dimethyl); S15(Phospho); K18(Dimethyl)	Yes	Yes	Yes	No	No	Yes	No	[]	[]	9
Q15545	Transcription initiation factor TFIID subunit 7 OS=Homo sapiens GN=TAF7 PE=1 SV=1 - [TAF7_HUMAN]	EAENQGLDISSPGMSGHR	ENQGLDISSPGMSGH	0	2	1.0	1.0	Monopolar	False	0.41777177014	S200-p	[0.36444157964578067, 0.47110196063447624]	EAENQGLDISSPGMSGHR_S10	0.499930610091	S(10): 50.0; S(11): 50.0; S(15): 0.0	201688505735	N-Term(Dimethyl:2H(6)13C(2)); S10(Phospho); M14(Oxidation)	No	Yes	Yes	No	No	No	No	[129]	[-71]	1
Q14978	Nucleolar and coiled-body phosphoprotein 1 OS=Homo sapiens GN=NOLC1 PE=1 SV=2 - [NOLC1_HUMAN]	EAETPQAKK	EAAKEAETPQAKKIK	1	2	0.0975	0.225197547684	Monopolar	False	0.903512911595	T597-p	[1.9245976217220302, -0.11757179853264155]	EAETPQAKK_T4	1.0	T(4): 100.0	118972075071	N-Term(Dimethyl:2H(6)13C(2)); T4(Phospho); K8(Dimethyl:2H(6)13C(2)); K9(Dimethyl:2H(6)13C(2))	No	Yes	No	No	No	No	No	[193, 604, 67, 663, 572, 647, 407, 415]	[-404, 7, -530, 66, -25, 50, -190, -182]	9
P52564	Dual specificity mitogen-activated protein kinase kinase 6 OS=Homo sapiens GN=MAP2K6 PE=1 SV=1 - [MP2K6_HUMAN]	EAFEQPQTSSTPPRDLDSK	AFEQPQTSSTPPRDL	0	1	1.0	1.0	Monopolar	False	0.971910213516	S26-p	[0.97191021351642659]	EAFEQPQTSSTPPRDLDSK_S9	0.972620463537	T(8): 0.9; S(9): 97.3; S(10): 0.9; T(11): 0.9; S(18): 0.0	228513847532	N-Term(Dimethyl:2H(6)13C(2)); S9(Phospho); K19(Dimethyl:2H(6)13C(2))	No	No	No	No	No	No	No	[329]	[303]	1
P52564	Dual specificity mitogen-activated protein kinase kinase 6 OS=Homo sapiens GN=MAP2K6 PE=1 SV=1 - [MP2K6_HUMAN]	EAFEQPQTSSTPPRDLDSK	EQPQTSSTPPRDLDS	2	2	0.0025	0.0288321995465	Monopolar	True	310962447048	T28-p	[5.1099638961874234, 1.1092850447643208]	EAFEQPQTSSTPPRDLDSK_T11	0.24999999683	T(8): 25.0; S(9): 25.0; S(10): 25.0; T(11): 25.0; S(18): 0.0	226903927975	N-Term(Dimethyl); T11(Phospho); K19(Dimethyl)	Yes	No	Yes	Yes	No	Yes	No	[329]	[301]	1
O60675	Transcription factor MafK OS=Homo sapiens GN=MAFK PE=1 SV=1 - [MAFK_HUMAN]	EAGENAPVLSDDELVSMSVR	GENAPVLSDDELVSM	1	1	0.05	0.164170432537	Monopolar	False	199022270668	S25-p	[1.9902227066759546]	EAGENAPVLSDDELVSMSVR_S10	0.999999999999	S(10): 100.0; S(16): 0.0; S(18): 0.0	223405375853	N-Term(Dimethyl:2H(6)13C(2)); S10(Phospho)	Yes	Yes	No	No	No	No	No	[46, 76, 14]	[21, 51, -11]	7
Q9Y5T4	DnaJ homolog subfamily C member 15 OS=Homo sapiens GN=DNAJC15 PE=1 SV=2 - [DJC15_HUMAN]	EAGLILGVSPSAGK	AGLILGVSPSAGKAK	0	2	1.0	1.0	Monopolar	False	0.251422371653	S104-p	[0.41072173946579826, 0.092123003840733075]	EAGLILGVSPSAGK_S9	0.999953402397	S(9): 100.0; S(11): 0.0	14508429431	N-Term(Dimethyl:2H(6)13C(2)); S9(Phospho); K14(Dimethyl:2H(6)13C(2))	Yes	No	No	Yes	No	No	No	[]	[]	9
Q5JSZ5	Protein PRRC2B OS=Homo sapiens GN=PRRC2B PE=1 SV=2 - [PRC2B_HUMAN]	EAGSPAQEFK	EEAREAGSPAQEFKY	0	1	1.0	1.0	Monopolar	False	-0.589827771287	S613-p	[-0.58982777128749131]	EAGSPAQEFK_S4	1.0	S(4): 100.0	119953264036	N-Term(Dimethyl); S4(Phospho); K10(Dimethyl)	No	Yes	Yes	No	No	No	No	[963]	[350]	9
O14745	Na(+)/H(+) exchange regulatory cofactor NHE-RF1 OS=Homo sapiens GN=SLC9A3R1 PE=1 SV=4 - [NHRF1_HUMAN]	EALAEAALESPRPALVR	LAEAALESPRPALVR	0	2	1.0	1.0	Monopolar	False	0.295414953515	S280-p	[0.25284123404491926, 0.337988672985915]	EALAEAALESPRPALVR_S10	1.0	S(10): 100.0	190903312864	N-Term(Dimethyl:2H(6)13C(2)); S10(Phospho)	Yes	Yes	Yes	Yes	No	No	Yes	[]	[]	5
Q3KQU3	MAP7 domain-containing protein 1 OS=Homo sapiens GN=MAP7D1 PE=1 SV=1 - [MA7D1_HUMAN]	EANANGSSPEPVK	KEANANGSSPEPVKA	0	1	1.0	1.0	Monopolar	False	0.820090729439	S741-p	[0.82009072943874517]	EANANGSSPEPVK_S7	0.5	S(7): 50.0; S(8): 50.0	14356443347	N-Term(Dimethyl); S7(Phospho); K13(Dimethyl)	No	Yes	No	Yes	Yes	No	No	[]	[]	9
Q9H0F6	Sharpin OS=Homo sapiens GN=SHARPIN PE=1 SV=1 - [SHRPN_HUMAN]	EAPATGPSPQHPQK	APREAPATGPSPQHP	0	1	1.0	1.0	Monopolar	False	0.532582394442	T309-p	[0.53258239444184297]	EAPATGPSPQHPQK_T5	0.5	T(5): 50.0; S(8): 50.0	159684257689	N-Term(Dimethyl:2H(6)13C(2)); T5(Phospho); K14(Dimethyl:2H(6)13C(2))	No	No	No	No	No	No	No	[]	[]	2
Q86UU0	B-cell CLL/lymphoma 9-like protein OS=Homo sapiens GN=BCL9L PE=1 SV=1 - [BCL9L_HUMAN]	EAPGSPPLSPR	RRREAPGSPPLSPRG	1	2	0.0975	0.225197547684	Monopolar	False	0.260271149719	S21-p	[-0.52775607252700052, 1.0482983719640959]	EAPGSPPLSPR_S5	0.999999978382	S(5): 100.0; S(9): 0.0	121557231321	N-Term(Dimethyl); S5(Phospho)	Yes	Yes	Yes	Yes	No	No	No	[522, 1344]	[501, 1323]	7
Q86UU0	B-cell CLL/lymphoma 9-like protein OS=Homo sapiens GN=BCL9L PE=1 SV=1 - [BCL9L_HUMAN]	EAPGSPPLSPR	RRREAPGSPPLSPRG;APGSPPLSPRGHCPP	1	1	0.05	0.164170432537	Bipolar	False	-105959102465	S21-p;S25-p	[-1.0595910246466691]	EAPGSPPLSPR_S5_S9	1.0	S(5): 100.0; S(9): 100.0	130358720579	N-Term(Dimethyl:2H(6)13C(2)); S5(Phospho); S9(Phospho)	Yes	Yes	Yes	Yes	No	No	No	[522, 1344]	[515, 1337]	6
O00257	E3 SUMO-protein ligase CBX4 OS=Homo sapiens GN=CBX4 PE=1 SV=3 - [CBX4_HUMAN]	EAPSPTCPDLGAK	GGHKEAPSPTCPDLG	0	1	1.0	1.0	Monopolar	False	0.0183810902708	S182-p	[0.018381090270803591]	EAPSPTCPDLGAK_S4	0.999999997015	S(4): 100.0; T(6): 0.0	147865764036	N-Term(Dimethyl); S4(Phospho); C7(Carbamidomethyl); K13(Dimethyl)	No	No	No	No	Yes	No	No	[280, 212, 205, 494, 223, 106, 149, 249, 114, 278, 365, 23, 77, 319]	[98, 30, 23, 312, 41, -76, -33, 67, -68, 96, 183, -159, -105, 137]	5
P25054	Adenomatous polyposis coli protein OS=Homo sapiens GN=APC PE=1 SV=2 - [APC_HUMAN]	EAPSPTLR	TFIKEAPSPTLRRKL	0	2	1.0	1.0	Monopolar	False	0.0715875533126	S2449-p	[0.10605104956037137, 0.037124057064752358]	EAPSPTLR_S4	0.99994261996	S(4): 100.0; T(6): 0.0	978467027569	N-Term(Dimethyl); S4(Phospho)	No	No	No	Yes	No	No	No	[1812, 1817, 1821, 2599, 2609]	[-637, -632, -628, 150, 160]	9
Q8IYB3	Serine/arginine repetitive matrix protein 1 OS=Homo sapiens GN=SRRM1 PE=1 SV=2 - [SRRM1_HUMAN]	EARSPQPNK	RSTREARSPQPNKRH	0	2	1.0	1.0	Monopolar	False	0.0342902344931	S675-p	[0.37671868046239915, -0.30813821147622589]	EARSPQPNK_S4	1.0	S(4): 100.0	117865056028	N-Term(Dimethyl:2H(6)13C(2)); S4(Phospho); K9(Dimethyl:2H(6)13C(2))	No	Yes	Yes	No	No	No	No	[231, 249, 459, 127]	[-444, -426, -216, -548]	9
Q9NUA8	Zinc finger and BTB domain-containing protein 40 OS=Homo sapiens GN=ZBTB40 PE=1 SV=4 - [ZBT40_HUMAN]	EASASPDPAKK	QEKEASASPDPAKKS	1	1	0.05	0.164170432537	Monopolar	False	260353002354	S728-p	[2.603530023543736]	EASASPDPAKK_S5	0.992906254793	S(3): 0.7; S(5): 99.3	128875029173	N-Term(Dimethyl:2H(6)13C(2)); S5(Phospho); K10(Dimethyl:2H(6)13C(2)); K11(Dimethyl:2H(6)13C(2))	No	No	No	No	No	No	No	[172]	[-556]	8
P27105	Erythrocyte band 7 integral membrane protein OS=Homo sapiens GN=STOM PE=1 SV=3 - [STOM_HUMAN]	EASMVITESPAALQLR	ASMVITESPAALQLR	0	2	1.0	1.0	Monopolar	False	-0.0164491308497	S244-p	[-0.05846536246375955, 0.02556710076444707]	EASMVITESPAALQLR_S9	0.999999998444	S(3): 0.0; T(7): 0.0; S(9): 100.0	18319379138	N-Term(Dimethyl:2H(6)13C(2)); S9(Phospho)	Yes	No	No	No	No	No	No	[]	[]	6
Q9H3P2	Negative elongation factor A OS=Homo sapiens GN=NELFA PE=1 SV=3 - [NELFA_HUMAN]	EASRPPEEPSAPSPTLPAQFK	PEEPSAPSPTLPAQF	2	2	0.0025	0.0288321995465	Monopolar	True	116505927747	S363-p	[1.1302687217757725, 1.1998498331549945]	EASRPPEEPSAPSPTLPAQFK_S13	0.99999986129	S(3): 0.0; S(10): 0.0; S(13): 100.0; T(15): 0.0	238824551754	N-Term(Dimethyl:2H(6)13C(2)); S13(Phospho); K21(Dimethyl:2H(6)13C(2))	Yes	Yes	Yes	Yes	No	No	No	[288]	[-75]	1
Q86YP4	Transcriptional repressor p66-alpha OS=Homo sapiens GN=GATAD2A PE=1 SV=1 - [P66A_HUMAN]	EATAQKPTGSVGSTVTTPPPLVR	SVGSTVTTPPPLVRG	0	2	1.0	1.0	Monopolar	False	0.601614538126	T189-p	[0.5900343426621557, 0.61319473358945342]	EATAQKPTGSVGSTVTTPPPLVR_T17	0.999572342057	T(3): 0.0; T(8): 0.0; S(10): 0.0; S(13): 0.0; T(14): 0.0; T(16): 0.0; T(17): 100.0	243026968746	N-Term(Dimethyl); K6(Dimethyl); T17(Phospho)	Yes	Yes	No	Yes	No	No	No	[487, 93, 451, 550, 30, 576, 464]	[298, -96, 262, 361, -159, 387, 275]	9
P17029	Zinc finger protein with KRAB and SCAN domains 1 OS=Homo sapiens GN=ZKSCAN1 PE=1 SV=3 - [ZKSC1_HUMAN]	EATGLSPQAAQEK	SREATGLSPQAAQEK	1	2	0.0975	0.225197547684	Monopolar	False	0.298177652618	S13-p	[-0.7331951197789969, 1.3295504250159309]	EATGLSPQAAQEK_S6	1.0	T(3): 0.0; S(6): 100.0	148178007689	N-Term(Dimethyl:2H(6)13C(2)); S6(Phospho); K13(Dimethyl:2H(6)13C(2))	Yes	Yes	Yes	Yes	Yes	No	No	[339, 27, 280, 478, 412, 496, 560, 322, 327, 350]	[326, 14, 267, 465, 399, 483, 547, 309, 314, 337]	9
Q9HBL0	Tensin-1 OS=Homo sapiens GN=TNS1 PE=1 SV=2 - [TENS1_HUMAN]	EATSDPSRTPEEEPLNLEGLVAHR	KEATSDPSRTPEEEP	0	1	1.0	1.0	Monopolar	False	0.680411961769	S858-p	[0.68041196176871988]	EATSDPSRTPEEEPLNLEGLVAHR_S7	0.499999980811	T(3): 0.0; S(4): 0.0; S(7): 50.0; T(9): 50.0	275529324703	N-Term(Dimethyl); S7(Phospho)	No	No	No	No	No	No	No	[]	[]	9
Q9BZF1	Oxysterol-binding protein-related protein 8 OS=Homo sapiens GN=OSBPL8 PE=1 SV=3 - [OSBL8_HUMAN]	EAYPTPTK	QGKEAYPTPTKDLHQ	0	1	1.0	1.0	Monopolar	False	0.822046129396	T54-p	[0.8220461293961927]	EAYPTPTK_T5	0.999999572887	Y(3): 0.0; T(5): 100.0; T(7): 0.0	105857499876	N-Term(Dimethyl:2H(6)13C(2)); T5(Phospho); K8(Dimethyl:2H(6)13C(2))	No	No	Yes	Yes	No	Yes	Yes	[]	[]	1
Q8N556	Actin filament-associated protein 1 OS=Homo sapiens GN=AFAP1 PE=1 SV=2 - [AFAP1_HUMAN]	EAYSGCSGPVDSECPPPPSSPVHK	SECPPPPSSPVHKAE	0	2	1.0	1.0	Monopolar	False	0.171932343499	S264-p	[0.63554057066189285, -0.29167588366477359]	EAYSGCSGPVDSECPPPPSSPVHK_S19	0.5	Y(3): 0.0; S(4): 0.0; S(7): 0.0; S(12): 0.0; S(19): 50.0; S(20): 50.0	267712002926	N-Term(Dimethyl); C6(Carbamidomethyl); C14(Carbamidomethyl); S19(Phospho); K24(Dimethyl)	No	No	No	Yes	No	No	No	[]	[]	9
Q7Z569	BRCA1-associated protein OS=Homo sapiens GN=BRAP PE=1 SV=2 - [BRAP_HUMAN]	ECINAAPDSPSK	CINAAPDSPSKQLPD	0	2	1.0	1.0	Monopolar	False	0.337142766857	S117-p	[0.0022380881542538589, 0.6720474455604852]	ECINAAPDSPSK_S9	0.999971226844	S(9): 100.0; S(11): 0.0	14407014636	N-Term(Dimethyl:2H(6)13C(2)); C2(Carbamidomethyl); S9(Phospho); K12(Dimethyl:2H(6)13C(2))	Yes	No	Yes	Yes	No	Yes	No	[246, 154]	[129, 37]	9
Q9NTI5	Sister chromatid cohesion protein PDS5 homolog B OS=Homo sapiens GN=PDS5B PE=1 SV=1 - [PDS5B_HUMAN]	EDILENEDEQNSPPKK	ENEDEQNSPPKKGKR	0	2	1.0	1.0	Monopolar	False	-0.498028992348	S1283-p	[-0.6785540046897046, -0.3175039800057022]	EDILENEDEQNSPPKK_S12	1.0	S(12): 100.0	207307522945	N-Term(Dimethyl:2H(6)13C(2)); S12(Phospho); K15(Dimethyl:2H(6)13C(2)); K16(Dimethyl:2H(6)13C(2))	Yes	Yes	Yes	Yes	Yes	Yes	No	[]	[]	9
Q8NFC6	Biorientation of chromosomes in cell division protein 1-like 1 OS=Homo sapiens GN=BOD1L1 PE=1 SV=2 - [BD1L1_HUMAN]	EDKSPETGTAGGSSTASYSAGR	SLQKEDKSPETGTAG	0	1	1.0	1.0	Monopolar	False	0.100020116281	S2475-p	[0.10002011628061813]	EDKSPETGTAGGSSTASYSAGR_S4	0.998325539601	S(4): 99.8; T(7): 0.1; T(9): 0.1; S(13): 0.0; S(14): 0.0; T(15): 0.0; S(17): 0.0; Y(18): 0.0; S(19): 0.0	225196084957	N-Term(Dimethyl); K3(Dimethyl); S4(Phospho)	No	No	No	Yes	No	No	No	[835, 1206, 1215]	[-1640, -1269, -1260]	1
Q86WW8	Cytochrome c oxidase assembly factor 5 OS=Homo sapiens GN=COA5 PE=1 SV=1 - [COA5_HUMAN]	EDLGACLLQSDCVVQEGKSPR	CVVQEGKSPRQCLKE	0	2	1.0	1.0	Monopolar	False	0.0586131545476	S37-p	[0.5867810337175965, -0.46955472462246495]	EDLGACLLQSDCVVQEGKSPR_S19	0.99970948747	S(10): 0.0; S(19): 100.0	249714108639	N-Term(Dimethyl); C6(Carbamidomethyl); C12(Carbamidomethyl); K18(Dimethyl); S19(Phospho)	No	No	No	No	No	No	No	[]	[]	4
P05114	Non-histone chromosomal protein HMG-14 OS=Homo sapiens GN=HMGN1 PE=1 SV=3 - [HMGN1_HUMAN]	EDLPAENGETKTEESPASDEAGEK	GETKTEESPASDEAG	0	1	1.0	1.0	Monopolar	False	-0.258120629112	S86-p	[-0.2581206291124144]	EDLPAENGETKTEESPASDEAGEK_S15	0.982849312098	T(10): 0.0; T(12): 1.7; S(15): 98.3; S(18): 0.0	272130685787	N-Term(Dimethyl:2H(6)13C(2)); K11(Dimethyl:2H(6)13C(2)); S15(Phospho); K24(Dimethyl:2H(6)13C(2))	Yes	Yes	Yes	Yes	No	No	No	[]	[]	7
P05114	Non-histone chromosomal protein HMG-14 OS=Homo sapiens GN=HMGN1 PE=1 SV=3 - [HMGN1_HUMAN]	EDLPAENGETKTEESPASDEAGEK	KTEESPASDEAGEKE	0	1	1.0	1.0	Monopolar	False	-0.286143775	S89-p	[-0.28614377499986499]	EDLPAENGETKTEESPASDEAGEK_S18	0.959067597785	T(10): 0.0; T(12): 2.0; S(15): 2.0; S(18): 95.9	269716568356	N-Term(Dimethyl); K11(Dimethyl); S18(Phospho); K24(Dimethyl)	Yes	Yes	Yes	Yes	No	No	No	[]	[]	8
P17706	Tyrosine-protein phosphatase non-receptor type 2 OS=Homo sapiens GN=PTPN2 PE=1 SV=2 - [PTN2_HUMAN]	EDLSPAFDHSPNK	LSPAFDHSPNKIMTE	0	2	1.0	1.0	Monopolar	False	0.126991440321	S304-p	[0.3673607315648324, -0.11337785092203656]	EDLSPAFDHSPNK_S10	1.0	S(4): 0.0; S(10): 100.0	160878727903	N-Term(Dimethyl:2H(6)13C(2)); S10(Phospho); K13(Dimethyl:2H(6)13C(2))	Yes	Yes	Yes	Yes	No	Yes	Yes	[]	[]	9
P17706	Tyrosine-protein phosphatase non-receptor type 2 OS=Homo sapiens GN=PTPN2 PE=1 SV=2 - [PTN2_HUMAN]	EDLSPAFDHSPNK	ELSKEDLSPAFDHSP;LSPAFDHSPNKIMTE	0	2	1.0	1.0	Monopolar	False	-0.0772254937077	S298-p;S304-p	[-0.38472758045775302, 0.23027659304227482]	EDLSPAFDHSPNK_S4_S10	1.0	S(4): 100.0; S(10): 100.0	167266630735	N-Term(Dimethyl); S4(Phospho); S10(Phospho); K13(Dimethyl)	Yes	Yes	Yes	Yes	No	No	No	[]	[]	1
Q69YN4	Protein virilizer homolog OS=Homo sapiens GN=KIAA1429 PE=1 SV=2 - [VIR_HUMAN]	EDQFNGSPPRPQPR	KEDQFNGSPPRPQPR	0	1	1.0	1.0	Monopolar	False	0.184369774393	S173-p	[0.18436977439253677]	EDQFNGSPPRPQPR_S7	1.0	S(7): 100.0	173278616695	N-Term(Dimethyl); S7(Phospho)	No	Yes	No	No	No	No	No	[]	[]	9
Q9C0H5	Rho GTPase-activating protein 39 OS=Homo sapiens GN=ARHGAP39 PE=1 SV=2 - [RHG39_HUMAN]	EDSGSSSPPGVFLEK	VKEDSGSSSPPGVFL	0	1	1.0	1.0	Monopolar	False	0.415734606262	S172-p	[0.41573460626245806]	EDSGSSSPPGVFLEK_S6	0.497290027596	S(3): 0.0; S(5): 0.5; S(6): 49.7; S(7): 49.7	168783476439	N-Term(Dimethyl:2H(6)13C(2)); S6(Phospho); K15(Dimethyl:2H(6)13C(2))	No	No	No	No	No	No	No	[]	[]	3
Q99567	Nuclear pore complex protein Nup88 OS=Homo sapiens GN=NUP88 PE=1 SV=2 - [NUP88_HUMAN]	EDVEVAESPLR	EDVEVAESPLRVLAE	0	2	1.0	1.0	Monopolar	False	0.0864659816467	S517-p	[-0.19541477309859817, 0.3683467363920814]	EDVEVAESPLR_S8	1.0	S(8): 100.0	135161284056	N-Term(Dimethyl); S8(Phospho)	Yes	Yes	Yes	Yes	Yes	Yes	No	[]	[]	9
P85037	Forkhead box protein K1 OS=Homo sapiens GN=FOXK1 PE=1 SV=1 - [FOXK1_HUMAN]	EEAPASPLRPLYPQISPLK	HKEEAPASPLRPLYP	1	2	0.0975	0.225197547684	Bipolar	False	-0.901455668708	S213-p	[-0.41003046837714208, -1.3928808690388703]	EEAPASPLRPLYPQISPLK_S6	0.999999999841	S(6): 100.0; Y(12): 0.0; S(16): 0.0	225828604488	N-Term(Dimethyl:2H(6)13C(2)); S6(Phospho); K19(Dimethyl:2H(6)13C(2))	Yes	Yes	Yes	Yes	No	Yes	No	[375]	[162]	4
P85037	Forkhead box protein K1 OS=Homo sapiens GN=FOXK1 PE=1 SV=1 - [FOXK1_HUMAN]	EEAPASPLRPLYPQISPLK	HKEEAPASPLRPLYP;RPLYPQISPLKIHIP	0	1	1.0	1.0	Monopolar	False	-0.253100697026	S213-p;S223-p	[-0.25310069702632698]	EEAPASPLRPLYPQISPLK_S6_S16	0.999999999215	S(6): 100.0; Y(12): 0.0; S(16): 100.0	233824582272	N-Term(Dimethyl:2H(6)13C(2)); S6(Phospho); S16(Phospho); K19(Dimethyl:2H(6)13C(2))	Yes	Yes	Yes	Yes	No	No	No	[375]	[368]	8
P46013	Antigen KI-67 OS=Homo sapiens GN=MKI67 PE=1 SV=2 - [KI67_HUMAN]	EEAQSLEDLAGFK	TPKEEAQSLEDLAGF	1	1	0.05	0.164170432537	Bipolar	False	-277520830129	S1098-p	[-2.77520830128831]	EEAQSLEDLAGFK_S5	1.0	S(5): 100.0	157272148314	N-Term(Dimethyl); S5(Phospho); K13(Dimethyl)	Yes	Yes	Yes	Yes	Yes	No	No	[2734, 1035, 2009, 2852, 1093, 2492, 2613, 245, 552, 749, 1188, 1703, 1319, 2967, 892, 163, 204, 745, 996, 1153, 1197, 1517, 1883, 2280, 2398, 2430, 999, 1337, 587, 968, 1069]	[1636, -63, 911, 1754, -5, 1394, 1515, -853, -546, -349, 90, 605, 221, 1869, -206, -935, -894, -353, -102, 55, 99, 419, 785, 1182, 1300, 1332, -99, 239, -511, -130, -29]	6
P23588	Eukaryotic translation initiation factor 4B OS=Homo sapiens GN=EIF4B PE=1 SV=2 - [IF4B_HUMAN]	EEDCHSPTSKPPKPDQPLK	NKEEDCHSPTSKPPK	0	2	1.0	1.0	Monopolar	False	-0.26994384696	S459-p	[-0.47158120366461853, -0.06830649025503599]	EEDCHSPTSKPPKPDQPLK_S6	0.973063327143	S(6): 97.3; T(8): 2.6; S(9): 0.1	24143104455	N-Term(Dimethyl:2H(6)13C(2)); C4(Carbamidomethyl); S6(Phospho); K10(Dimethyl:2H(6)13C(2)); K13(Dimethyl:2H(6)13C(2)); K19(Dimethyl:2H(6)13C(2))	Yes	Yes	Yes	Yes	No	No	No	[]	[]	9
Q1KMD3	Heterogeneous nuclear ribonucleoprotein U-like protein 2 OS=Homo sapiens GN=HNRNPUL2 PE=1 SV=1 - [HNRL2_HUMAN]	EEDEPEERSGDETPGSEVPGDK	EDEPEERSGDETPGS	1	1	0.05	0.164170432537	Monopolar	False	171237236357	S161-p	[1.7123723635723191]	EEDEPEERSGDETPGSEVPGDK_S9	1.0	S(9): 100.0; T(13): 0.0; S(16): 0.0	252402261715	N-Term(Dimethyl); S9(Phospho); K22(Dimethyl)	Yes	Yes	Yes	Yes	Yes	No	No	[624, 58, 342]	[463, -103, 181]	2
P53985	Monocarboxylate transporter 1 OS=Homo sapiens GN=SLC16A1 PE=1 SV=3 - [MOT1_HUMAN]	EEETSIDVAGKPNEVTK	ESKEEETSIDVAGKP	0	1	1.0	1.0	Monopolar	False	-0.510207379239	S467-p	[-0.51020737923927439]	EEETSIDVAGKPNEVTK_S5	0.981150235641	T(4): 1.9; S(5): 98.1; T(16): 0.0	203409701901	N-Term(Dimethyl:2H(6)13C(2)); S5(Phospho); K11(Dimethyl:2H(6)13C(2)); K17(Dimethyl:2H(6)13C(2))	Yes	Yes	Yes	Yes	Yes	No	No	[462]	[-5]	1
P53985	Monocarboxylate transporter 1 OS=Homo sapiens GN=SLC16A1 PE=1 SV=3 - [MOT1_HUMAN]	EEETSIDVAGKPNEVTK	KESKEEETSIDVAGK	1	1	0.05	0.164170432537	Bipolar	False	-178459004257	T466-p	[-1.7845900425734404]	EEETSIDVAGKPNEVTK_T4	0.5	T(4): 50.0; S(5): 50.0; T(16): 0.0	200997140865	N-Term(Dimethyl); T4(Phospho); K11(Dimethyl); K17(Dimethyl)	Yes	Yes	Yes	Yes	Yes	No	No	[462]	[-4]	5
P26368	Splicing factor U2AF 65 kDa subunit OS=Homo sapiens GN=U2AF2 PE=1 SV=4 - [U2AF2_HUMAN]	EEHGGLIRSPR	EHGGLIRSPRHEKKK	0	1	1.0	1.0	Monopolar	False	-0.703970986495	S79-p	[-0.7039709864954411]	EEHGGLIRSPR_S9	1.0	S(9): 100.0	135866154661	N-Term(Dimethyl); S9(Phospho)	Yes	Yes	Yes	Yes	No	No	No	[70]	[-9]	9
Q969R5	Lethal(3)malignant brain tumor-like protein 2 OS=Homo sapiens GN=L3MBTL2 PE=1 SV=1 - [LMBL2_HUMAN]	EEHLDVASPDK	EEHLDVASPDKASSP	0	1	1.0	1.0	Monopolar	False	0.194973381907	S683-p	[0.19497338190662156]	EEHLDVASPDK_S8	1.0	S(8): 100.0	139170012083	N-Term(Dimethyl:2H(6)13C(2)); S8(Phospho); K11(Dimethyl:2H(6)13C(2))	Yes	Yes	Yes	Yes	No	Yes	No	[675, 700, 151]	[-8, 17, -532]	1
P18031	Tyrosine-protein phosphatase non-receptor type 1 OS=Homo sapiens GN=PTPN1 PE=1 SV=1 - [PTN1_HUMAN]	EEKGSPLNAAPYGIESMSQDTEVR	PIKEEKGSPLNAAPY	0	1	1.0	1.0	Monopolar	False	0.844591167161	S352-p	[0.84459116716099025]	EEKGSPLNAAPYGIESMSQDTEVR_S5	1.0	S(5): 100.0; Y(12): 0.0; S(16): 0.0; S(18): 0.0; T(21): 0.0	276032480221	N-Term(Dimethyl:2H(6)13C(2)); K3(Dimethyl:2H(6)13C(2)); S5(Phospho)	No	Yes	Yes	Yes	No	No	No	[335, 347]	[-17, -5]	1
O00567	Nucleolar protein 56 OS=Homo sapiens GN=NOP56 PE=1 SV=4 - [NOP56_HUMAN]	EELMSSDLEETAGSTSIPK	FSKEELMSSDLEETA	1	1	0.05	0.164170432537	Bipolar	False	-181845546495	S519-p	[-1.8184554649522242]	EELMSSDLEETAGSTSIPK_S5	0.499999998011	S(5): 50.0; S(6): 50.0; T(11): 0.0; S(14): 0.0; T(15): 0.0; S(16): 0.0	21920489233	N-Term(Dimethyl:2H(6)13C(2)); M4(Oxidation); S5(Phospho); K19(Dimethyl:2H(6)13C(2))	Yes	Yes	Yes	Yes	Yes	No	No	[540, 564, 240]	[21, 45, -279]	1
O00567	Nucleolar protein 56 OS=Homo sapiens GN=NOP56 PE=1 SV=4 - [NOP56_HUMAN]	EELMSSDLEETAGSTSIPK	FSKEELMSSDLEETA;SKEELMSSDLEETAG	0	1	1.0	1.0	Monopolar	False	-0.85419991753	S519-p;S520-p	[-0.85419991753016511]	EELMSSDLEETAGSTSIPK_S5_S6	0.957694109603	S(5): 97.9; S(6): 97.9; T(11): 4.2; S(14): 0.0; T(15): 0.0; S(16): 0.0	223993608275	N-Term(Dimethyl); S5(Phospho); S6(Phospho); K19(Dimethyl)	Yes	Yes	Yes	Yes	Yes	No	No	[540, 564, 240]	[533, 557, 233]	9
O00567	Nucleolar protein 56 OS=Homo sapiens GN=NOP56 PE=1 SV=4 - [NOP56_HUMAN]	EELMSSDLEETAGSTSIPK	SKEELMSSDLEETAG	1	2	0.0975	0.225197547684	Bipolar	False	-0.971457093836	S520-p	[-1.0480070149514884, -0.8949071727203837]	EELMSSDLEETAGSTSIPK_S6	0.990750250188	S(5): 0.9; S(6): 99.1; T(11): 0.0; S(14): 0.0; T(15): 0.0; S(16): 0.0	215996502701	N-Term(Dimethyl); S6(Phospho); K19(Dimethyl)	Yes	Yes	Yes	Yes	Yes	No	No	[540, 564, 240]	[20, 44, -280]	3
Q13439	Golgin subfamily A member 4 OS=Homo sapiens GN=GOLGA4 PE=1 SV=1 - [GOGA4_HUMAN]	EENPESDGEPVVEDGTSVK	TKEENPESDGEPVVE	1	2	0.0975	0.225197547684	Bipolar	False	-0.991559266283	S266-p	[-0.21199285054164363, -1.7711256820234962]	EENPESDGEPVVEDGTSVK_S6	1.0	S(6): 100.0; T(16): 0.0; S(17): 0.0	216900395384	N-Term(Dimethyl:2H(6)13C(2)); S6(Phospho); K19(Dimethyl:2H(6)13C(2))	Yes	Yes	No	No	No	No	No	[]	[]	9
P29966	Myristoylated alanine-rich C-kinase substrate OS=Homo sapiens GN=MARCKS PE=1 SV=4 - [MARCS_HUMAN]	EEPAAAGSGAASPSAAEK	AAGSGAASPSAAEKG	0	2	1.0	1.0	Monopolar	False	0.517015691849	S81-p	[0.3806016336154957, 0.65342975008307325]	EEPAAAGSGAASPSAAEK_S12	0.999999424887	S(8): 0.0; S(12): 100.0; S(14): 0.0	173677372923	N-Term(Dimethyl); S12(Phospho); K18(Dimethyl)	Yes	Yes	Yes	Yes	No	No	No	[]	[]	1
Q9Y2X3	Nucleolar protein 58 OS=Homo sapiens GN=NOP58 PE=1 SV=1 - [NOP58_HUMAN]	EEPLSEEEPCTSTAIASPEKK	HIKEEPLSEEEPCTS;CTSTAIASPEKKKKK	0	2	1.0	1.0	Monopolar	False	-0.515779912226	S502-p;S514-p	[-0.47533073947607463, -0.55622908497638801]	EEPLSEEEPCTSTAIASPEKK_S5_S17	0.999999999999	S(5): 100.0; T(11): 0.0; S(12): 0.0; T(13): 0.0; S(17): 100.0	257610165768	N-Term(Dimethyl); S5(Phospho); C10(Carbamidomethyl); S17(Phospho); K20(Dimethyl); K21(Dimethyl)	Yes	Yes	Yes	Yes	Yes	No	No	[467, 415, 497, 444, 422, 426, 418, 390, 465]	[460, 408, 490, 437, 415, 419, 411, 383, 458]	9
Q9Y2X3	Nucleolar protein 58 OS=Homo sapiens GN=NOP58 PE=1 SV=1 - [NOP58_HUMAN]	EEPLSEEEPCTSTAIASPEK	HIKEEPLSEEEPCTS;CTSTAIASPEKKKKK	0	2	1.0	1.0	Monopolar	False	-0.68003136398	S502-p;S514-p	[-0.64170438660133966, -0.71835834135891652]	EEPLSEEEPCTSTAIASPEK_S5_S17	0.999999994255	S(5): 100.0; T(11): 0.0; S(12): 0.0; T(13): 0.0; S(17): 100.0	243607156735	N-Term(Dimethyl:2H(6)13C(2)); S5(Phospho); C10(Carbamidomethyl); S17(Phospho); K20(Dimethyl:2H(6)13C(2))	Yes	Yes	Yes	Yes	Yes	No	No	[467, 415, 497, 444, 422, 426, 418, 390, 465]	[460, 408, 490, 437, 415, 419, 411, 383, 458]	9
Q9NR30	Nucleolar RNA helicase 2 OS=Homo sapiens GN=DDX21 PE=1 SV=5 - [DDX21_HUMAN]	EEPSQNDISPK	EPSQNDISPKTKSLR	0	2	1.0	1.0	Monopolar	False	-0.265550746177	S89-p	[-0.41479132334370461, -0.11631016900940228]	EEPSQNDISPK_S9	0.999999988812	S(4): 0.0; S(9): 100.0	137960881224	N-Term(Dimethyl); S9(Phospho); K11(Dimethyl)	Yes	Yes	Yes	Yes	Yes	No	No	[116, 134, 40, 406, 110, 668]	[27, 45, -49, 317, 21, 579]	1
Q92797	Symplekin OS=Homo sapiens GN=SYMPK PE=1 SV=2 - [SYMPK_HUMAN]	EERSPQTLAPVGEDAMK	LTLKEERSPQTLAPV	1	2	0.0975	0.225197547684	Bipolar	False	-0.513219530184	S1243-p	[0.16787683488152305, -1.1943158952495077]	EERSPQTLAPVGEDAMK_S4	0.999754344895	S(4): 100.0; T(7): 0.0	201002121334	N-Term(Dimethyl:2H(6)13C(2)); S4(Phospho); K17(Dimethyl:2H(6)13C(2))	Yes	Yes	Yes	Yes	No	No	No	[361, 483, 473, 1239]	[-882, -760, -770, -4]	6
Q9Y2W1	Thyroid hormone receptor-associated protein 3 OS=Homo sapiens GN=THRAP3 PE=1 SV=2 - [TR150_HUMAN]	EESAASGGAAYTK	QKEESAASGGAAYTK	1	1	0.05	0.164170432537	Monopolar	False	179651218264	S339-p	[1.796512182637858]	EESAASGGAAYTK_S6	0.979420805389	S(3): 0.0; S(6): 97.9; Y(11): 1.0; T(12): 1.0	137760051146	N-Term(Dimethyl); S6(Phospho); K13(Dimethyl)	No	Yes	No	No	Yes	No	No	[451, 486, 711, 705, 389, 427, 387, 396, 470, 756, 759, 876, 202, 333, 421, 461, 467, 527, 697, 709]	[112, 147, 372, 366, 50, 88, 48, 57, 131, 417, 420, 537, -137, -6, 82, 122, 128, 188, 358, 370]	1
Q9BXK5	Bcl-2-like protein 13 OS=Homo sapiens GN=BCL2L13 PE=1 SV=1 - [B2L13_HUMAN]	EESLVEELSPASEK	ESLVEELSPASEKKP	1	1	0.05	0.164170432537	Bipolar	False	-268238443975	S426-p	[-2.6823844397460972]	EESLVEELSPASEK_S9	0.999999482846	S(3): 0.0; S(9): 100.0; S(12): 0.0	169886784544	N-Term(Dimethyl:2H(6)13C(2)); S9(Phospho); K14(Dimethyl:2H(6)13C(2))	Yes	Yes	Yes	Yes	No	No	No	[]	[]	1
O00567	Nucleolar protein 56 OS=Homo sapiens GN=NOP56 PE=1 SV=4 - [NOP56_HUMAN]	EETVNDPEEAGHRSGSK	PEEAGHRSGSKKKRK	1	1	0.05	0.164170432537	Bipolar	False	-216193565611	S554-p	[-2.1619356561136138]	EETVNDPEEAGHRSGSK_S14	0.983862549733	T(3): 0.0; S(14): 98.4; S(16): 1.6	197784408932	N-Term(Dimethyl); S14(Phospho); K17(Dimethyl)	No	No	Yes	Yes	No	No	No	[540, 564, 240]	[-14, 10, -314]	1
Q8NC51	Plasminogen activator inhibitor 1 RNA-binding protein OS=Homo sapiens GN=SERBP1 PE=1 SV=2 - [PAIRB_HUMAN]	EFDRHSGSDR	KREFDRHSGSDRSSF	0	1	1.0	1.0	Monopolar	False	0.0567229412371	S197-p	[0.056722941237142721]	EFDRHSGSDR_S6	0.999999566856	S(6): 100.0; S(8): 0.0	131352739134	N-Term(Dimethyl); S6(Phospho)	No	No	Yes	Yes	No	No	No	[228, 102, 52, 281, 68, 303]	[31, -95, -145, 84, -129, 106]	9
O15400	Syntaxin-7 OS=Homo sapiens GN=STX7 PE=1 SV=4 - [STX7_HUMAN]	EFGSLPTTPSEQR	EFGSLPTTPSEQRQR	0	1	1.0	1.0	Monopolar	False	0.581787146744	T79-p	[0.58178714674382825]	EFGSLPTTPSEQR_T8	0.49765734154	S(4): 0.0; T(7): 0.5; T(8): 49.8; S(10): 49.8	155669816771	N-Term(Dimethyl); T8(Phospho)	Yes	No	No	Yes	No	No	No	[]	[]	4
Q99733	Nucleosome assembly protein 1-like 4 OS=Homo sapiens GN=NAP1L4 PE=1 SV=1 - [NP1L4_HUMAN]	EFITGDVEPTDAESEWHSENEEEEK	DAESEWHSENEEEEK	0	2	1.0	1.0	Monopolar	False	-0.42906032816	S125-p	[-0.22328770930432373, -0.63483294701534776]	EFITGDVEPTDAESEWHSENEEEEK_S18	0.99999999306	T(4): 0.0; T(10): 0.0; S(14): 0.0; S(18): 100.0	307225265865	N-Term(Dimethyl); S18(Phospho); K25(Dimethyl)	Yes	Yes	Yes	Yes	Yes	No	No	[]	[]	9
Q6P0N0	Mis18-binding protein 1 OS=Homo sapiens GN=MIS18BP1 PE=1 SV=1 - [M18BP_HUMAN]	EFPITEAVGSDK	PITEAVGSDKTNRHP	0	2	1.0	1.0	Monopolar	False	0.648468232682	S860-p	[0.57000994532930793, 0.72692652003474767]	EFPITEAVGSDK_S10	0.999999999929	T(5): 0.0; S(10): 100.0	142866105833	N-Term(Dimethyl); S10(Phospho); K12(Dimethyl)	No	Yes	Yes	No	Yes	No	No	[688, 742, 753, 899, 1079, 647, 727, 956, 983, 47, 65, 113, 126, 157, 171, 201, 203, 211, 262, 379, 506, 639, 707, 797, 840, 883, 1108, 711, 60]	[-172, -118, -107, 39, 219, -213, -133, 96, 123, -813, -795, -747, -734, -703, -689, -659, -657, -649, -598, -481, -354, -221, -153, -63, -20, 23, 248, -149, -800]	2
Q13310	Polyadenylate-binding protein 4 OS=Homo sapiens GN=PABPC4 PE=1 SV=1 - [PABP4_HUMAN]	EFSPFGSITSAK	EKLRKEFSPFGSITS	2	2	0.0025	0.0288321995465	Monopolar	True	152030675002	S315-p	[1.4869085535621505, 1.5537049464822383]	EFSPFGSITSAK_S3	0.999999999997	S(3): 100.0; S(7): 0.0; T(9): 0.0; S(10): 0.0	140665947142	N-Term(Dimethyl); S3(Phospho); K12(Dimethyl)	No	Yes	Yes	Yes	Yes	No	No	[167]	[-148]	9
P11940	Polyadenylate-binding protein 1 OS=Homo sapiens GN=PABPC1 PE=1 SV=2 - [PABP1_HUMAN]	EFSPFGTITSAK	ERLRKEFSPFGTITS	2	2	0.0025	0.0288321995465	Monopolar	True	148511156793	S315-p	[1.4476363144928051, 1.5225868213664899]	EFSPFGTITSAK_S3	1.0	S(3): 100.0; T(7): 0.0; T(9): 0.0; S(10): 0.0	143676616087	N-Term(Dimethyl:2H(6)13C(2)); S3(Phospho); K12(Dimethyl:2H(6)13C(2))	Yes	Yes	Yes	Yes	No	No	No	[299, 312, 167]	[-16, -3, -148]	1
Q92609	TBC1 domain family member 5 OS=Homo sapiens GN=TBC1D5 PE=1 SV=1 - [TBCD5_HUMAN]	EFTGSPPSSATKK	GGREFTGSPPSSATK	1	2	0.0975	0.225197547684	Bipolar	False	-0.654671411517	S554-p	[-1.0033878477949363, -0.3059549752391535]	EFTGSPPSSATKK_S5	0.999991241001	T(3): 0.0; S(5): 100.0; S(8): 0.0; S(9): 0.0; T(11): 0.0	150073710814	N-Term(Dimethyl); S5(Phospho); K12(Dimethyl); K13(Dimethyl)	No	No	Yes	Yes	Yes	No	Yes	[]	[]	9
P22681	E3 ubiquitin-protein ligase CBL OS=Homo sapiens GN=CBL PE=1 SV=2 - [CBL_HUMAN]	EFVSISSPAHVAT	LREFVSISSPAHVAT	1	2	0.0975	0.225197547684	Monopolar	False	132202210882	S899-p	[1.8878540362185721, 0.75619018142557048]	EFVSISSPAHVAT_S6	0.496937055827	S(4): 0.6; S(6): 49.7; S(7): 49.7; T(13): 0.0	146071721067	N-Term(Dimethyl:2H(6)13C(2)); S6(Phospho)	No	No	No	No	No	No	No	[]	[]	5
P22681	E3 ubiquitin-protein ligase CBL OS=Homo sapiens GN=CBL PE=1 SV=2 - [CBL_HUMAN]	EFVSISSPAHVAT	REFVSISSPAHVAT_	1	1	0.05	0.164170432537	Monopolar	False	288146612574	S900-p	[2.8814661257418419]	EFVSISSPAHVAT_S7	0.979027386346	S(4): 1.0; S(6): 1.0; S(7): 97.9; T(13): 0.0	145268083372	N-Term(Dimethyl); S7(Phospho)	Yes	Yes	No	Yes	No	No	No	[]	[]	9
Q12888	Tumor suppressor p53-binding protein 1 OS=Homo sapiens GN=TP53BP1 PE=1 SV=2 - [TP53B_HUMAN]	EGDIIPPLTGATPPLIGHLK	IPPLTGATPPLIGHL	1	2	0.0975	0.225197547684	Monopolar	False	11305559015	T922-p	[0.905001885461088, 1.3561099175438305]	EGDIIPPLTGATPPLIGHLK_T12	0.999999999641	T(9): 0.0; T(12): 100.0	217518674069	N-Term(Dimethyl); T12(Phospho); K20(Dimethyl)	Yes	Yes	No	No	No	No	No	[217, 1434, 1563, 930, 984, 868, 1365]	[-705, 512, 641, 8, 62, -54, 443]	9
P18858	DNA ligase 1 OS=Homo sapiens GN=LIG1 PE=1 SV=1 - [DNLI1_HUMAN]	EGEDGDQPTTPPKPLK	EDGDQPTTPPKPLKT	0	2	1.0	1.0	Monopolar	False	-0.0755592718426	T183-p	[-0.37295190943572454, 0.22183336575046103]	EGEDGDQPTTPPKPLK_T10	0.987711556039	T(9): 1.2; T(10): 98.8	187289848509	N-Term(Dimethyl); T10(Phospho); K13(Dimethyl); K16(Dimethyl)	Yes	Yes	Yes	Yes	Yes	Yes	No	[244, 240, 630]	[61, 57, 447]	1
O00264	Membrane-associated progesterone receptor component 1 OS=Homo sapiens GN=PGRMC1 PE=1 SV=3 - [PGRC1_HUMAN]	EGEEPTVYSDEEEPKDESARK	GEEPTVYSDEEEPKD	0	2	1.0	1.0	Monopolar	False	-0.326392222445	S181-p	[-0.3037917617939121, -0.3489926830968187]	EGEEPTVYSDEEEPKDESARK_S9	0.986120199459	T(6): 0.0; Y(8): 1.4; S(9): 98.6; S(18): 0.0	25881324194	N-Term(Dimethyl); S9(Phospho); K15(Dimethyl); K21(Dimethyl)	Yes	Yes	Yes	Yes	Yes	No	Yes	[]	[]	7
O00264	Membrane-associated progesterone receptor component 1 OS=Homo sapiens GN=PGRMC1 PE=1 SV=3 - [PGRC1_HUMAN]	EGEEPTVYSDEEEPKDESAR	GEEPTVYSDEEEPKD	1	2	0.0975	0.225197547684	Monopolar	False	-0.500754768207	S181-p	[1.2792768339335656, -2.2807863703470788]	EGEEPTVYSDEEEPKDESAR_S9	0.999959034953	T(6): 0.0; Y(8): 0.0; S(9): 100.0; S(18): 0.0	244809013548	N-Term(Dimethyl:2H(6)13C(2)); S9(Phospho); K15(Dimethyl:2H(6)13C(2))	Yes	Yes	Yes	Yes	Yes	No	Yes	[]	[]	7
O00264	Membrane-associated progesterone receptor component 1 OS=Homo sapiens GN=PGRMC1 PE=1 SV=3 - [PGRC1_HUMAN]	EGEEPTVYSDEEEPK	GEEPTVYSDEEEPKD	1	1	0.05	0.164170432537	Bipolar	False	-301349008838	S181-p	[-3.0134900883824223]	EGEEPTVYSDEEEPK_S9	0.496600151418	T(6): 0.7; Y(8): 49.7; S(9): 49.7	188986369505	N-Term(Dimethyl:2H(6)13C(2)); S9(Phospho); K15(Dimethyl:2H(6)13C(2))	Yes	Yes	Yes	Yes	Yes	No	Yes	[]	[]	7
O15504	Nucleoporin-like protein 2 OS=Homo sapiens GN=NUPL2 PE=1 SV=1 - [NUPL2_HUMAN]	EGFGLSENPFASLSPDEQKDEK	ENPFASLSPDEQKDE	0	1	1.0	1.0	Monopolar	False	-0.413670517437	S106-p	[-0.41367051743662131]	EGFGLSENPFASLSPDEQKDEK_S14	0.999792139309	S(6): 0.0; S(12): 0.0; S(14): 100.0	258817050533	N-Term(Dimethyl); S14(Phospho); K19(Dimethyl); K22(Dimethyl)	Yes	Yes	Yes	Yes	No	No	No	[]	[]	4
Q8TDB6	E3 ubiquitin-protein ligase DTX3L OS=Homo sapiens GN=DTX3L PE=1 SV=1 - [DTX3L_HUMAN]	EGHETPMDIDSDDSK	ETPMDIDSDDSKAAS	1	2	0.0975	0.225197547684	Monopolar	False	0.84776307587	S532-p	[1.0391853723170814, 0.6563407794223652]	EGHETPMDIDSDDSK_S11	0.999999337644	T(5): 0.0; S(11): 100.0; S(14): 0.0	184378203001	N-Term(Dimethyl:2H(6)13C(2)); M7(Oxidation); S11(Phospho); K15(Dimethyl:2H(6)13C(2))	No	Yes	No	No	No	No	No	[]	[]	1
Q08945	FACT complex subunit SSRP1 OS=Homo sapiens GN=SSRP1 PE=1 SV=1 - [SSRP1_HUMAN]	EGMNPSYDEYADSDEDQHDAYLER	SYDEYADSDEDQHDA	0	2	1.0	1.0	Monopolar	False	-0.399502984309	S444-p	[-0.535935916869375, -0.2630700517481614]	EGMNPSYDEYADSDEDQHDAYLER_S13	0.999999999998	S(6): 0.0; Y(7): 0.0; Y(10): 0.0; S(13): 100.0; Y(21): 0.0	297310507565	N-Term(Dimethyl); M3(Oxidation); S13(Phospho)	Yes	Yes	Yes	Yes	Yes	No	No	[636, 457]	[192, 13]	7
Q15007	Pre-mRNA-splicing regulator WTAP OS=Homo sapiens GN=WTAP PE=1 SV=2 - [FL2D_HUMAN]	EGNTTEDDFPSSPGNGNK	TEDDFPSSPGNGNKS	1	1	0.05	0.164170432537	Bipolar	False	-218325824478	S306-p	[-2.1832582447775599]	EGNTTEDDFPSSPGNGNK_S12	0.999903119087	T(4): 0.0; T(5): 0.0; S(11): 0.0; S(12): 100.0	200180424681	N-Term(Dimethyl); S12(Phospho); K18(Dimethyl)	Yes	Yes	Yes	Yes	No	No	No	[19, 125, 61]	[-287, -181, -245]	9
P48634	Protein PRRC2A OS=Homo sapiens GN=PRRC2A PE=1 SV=3 - [PRC2A_HUMAN]	EGPEPPEEVPPPTTPPVPK	EEVPPPTTPPVPKVE	0	1	1.0	1.0	Monopolar	False	0.430897127777	T610-p	[0.43089712777666406]	EGPEPPEEVPPPTTPPVPK_T14	0.999783621034	T(13): 0.0; T(14): 100.0	213004758053	N-Term(Dimethyl); T14(Phospho); K19(Dimethyl)	Yes	Yes	Yes	No	No	No	No	[505]	[-105]	6
P21333	Filamin-A OS=Homo sapiens GN=FLNA PE=1 SV=4 - [FLNA_HUMAN]	EGPYSISVLYGDEEVPRSPFK	GDEEVPRSPFKVKVL	0	2	1.0	1.0	Monopolar	False	0.449546616395	S1533-p	[0.9795188806901051, -0.08042564790066054]	EGPYSISVLYGDEEVPRSPFK_S18	0.999999954781	Y(4): 0.0; S(5): 0.0; S(7): 0.0; Y(10): 0.0; S(18): 100.0	252128500729	N-Term(Dimethyl:2H(6)13C(2)); S18(Phospho); K21(Dimethyl:2H(6)13C(2))	Yes	Yes	Yes	Yes	No	Yes	Yes	[299]	[-1234]	9
Q9UQ35	Serine/arginine repetitive matrix protein 2 OS=Homo sapiens GN=SRRM2 PE=1 SV=2 - [SRRM2_HUMAN]	EGRPPEPTPAK	EGRPPEPTPAKRKRR	1	2	0.0975	0.225197547684	Bipolar	False	-101407962992	T2599-p	[-1.1018756507900207, -0.92628360904652229]	EGRPPEPTPAK_T8	1.0	T(8): 100.0	133073430052	N-Term(Dimethyl:2H(6)13C(2)); T8(Phospho); K11(Dimethyl:2H(6)13C(2))	No	Yes	Yes	No	Yes	Yes	No	[]	[]	5
Q86YC2	Partner and localizer of BRCA2 OS=Homo sapiens GN=PALB2 PE=1 SV=1 - [PALB2_HUMAN]	EGSCIFPEELSPK	CIFPEELSPKRMDTE	0	2	1.0	1.0	Monopolar	False	-0.603088483383	S660-p	[-0.5970682946058157, -0.60910867215949871]	EGSCIFPEELSPK_S11	1.0	S(3): 0.0; S(11): 100.0	164481144896	N-Term(Dimethyl:2H(6)13C(2)); C4(Carbamidomethyl); S11(Phospho); K13(Dimethyl:2H(6)13C(2))	No	No	No	Yes	No	No	No	[]	[]	1
Q92576	PHD finger protein 3 OS=Homo sapiens GN=PHF3 PE=1 SV=3 - [PHF3_HUMAN]	EGSDHSSSFESK	ATIRREGSDHSSSFE	2	2	0.0025	0.0288321995465	Monopolar	True	203839646259	S702-p	[3.0700403964553913, 1.0067525287323278]	EGSDHSSSFESK_S3	0.99932363082	S(3): 99.9; S(6): 0.0; S(7): 0.0; S(8): 0.0; S(11): 0.0	143256096067	N-Term(Dimethyl); S3(Phospho); K12(Dimethyl)	No	No	Yes	No	No	No	No	[964]	[262]	4
Q9BVS4	Serine/threonine-protein kinase RIO2 OS=Homo sapiens GN=RIOK2 PE=1 SV=2 - [RIOK2_HUMAN]	EGSEFSFSDGEVAEK	EGSEFSFSDGEVAEK	0	1	1.0	1.0	Monopolar	False	0.138162590567	S337-p	[0.13816259056712032]	EGSEFSFSDGEVAEK_S8	0.986920538405	S(3): 0.0; S(6): 1.3; S(8): 98.7	175372331419	N-Term(Dimethyl); S8(Phospho); K15(Dimethyl)	Yes	Yes	Yes	Yes	No	No	No	[]	[]	5
Q01167	Forkhead box protein K2 OS=Homo sapiens GN=FOXK2 PE=1 SV=3 - [FOXK2_HUMAN]	EGSPAPLEPEPGAAQPK	ESLSREGSPAPLEPE	0	1	1.0	1.0	Monopolar	False	-0.348552660789	S398-p	[-0.34855266078864977]	EGSPAPLEPEPGAAQPK_S3	1.0	S(3): 100.0	1826962572	N-Term(Dimethyl:2H(6)13C(2)); S3(Phospho); K17(Dimethyl:2H(6)13C(2))	Yes	Yes	Yes	Yes	Yes	No	No	[527, 161, 633, 164, 223]	[129, -237, 235, -234, -175]	9
P85037	Forkhead box protein K1 OS=Homo sapiens GN=FOXK1 PE=1 SV=1 - [FOXK1_HUMAN]	EGSPIPHDPEFGSK	ECLSREGSPIPHDPE	1	2	0.0975	0.225197547684	Bipolar	False	-0.694006195571	S445-p	[-0.1991061374786205, -1.1889062536640684]	EGSPIPHDPEFGSK_S3	1.0	S(3): 100.0; S(13): 0.0	164881682005	N-Term(Dimethyl:2H(6)13C(2)); S3(Phospho); K14(Dimethyl:2H(6)13C(2))	Yes	Yes	Yes	Yes	No	No	No	[375]	[-70]	9
Q08379	Golgin subfamily A member 2 OS=Homo sapiens GN=GOLGA2 PE=1 SV=3 - [GOGA2_HUMAN]	EGSPRDNPTAQQIMQLLR	QGEAREGSPRDNPTA	0	2	1.0	1.0	Monopolar	False	0.299556422434	S953-p	[0.33015183108120244, 0.26896101378623988]	EGSPRDNPTAQQIMQLLR_S3	0.975495793504	S(3): 97.5; T(9): 2.5	217008523922	N-Term(Dimethyl:2H(6)13C(2)); S3(Phospho)	Yes	Yes	No	Yes	No	No	No	[]	[]	1
Q13098	COP9 signalosome complex subunit 1 OS=Homo sapiens GN=GPS1 PE=1 SV=4 - [CSN1_HUMAN]	EGSQGELTPANSQSR	EGSQGELTPANSQSR	0	1	1.0	1.0	Monopolar	False	-0.671265188532	T479-p	[-0.6712651885317551]	EGSQGELTPANSQSR_T8	0.999729395263	S(3): 0.0; T(8): 100.0; S(12): 0.0; S(14): 0.0	166871525755	N-Term(Dimethyl); T8(Phospho)	Yes	Yes	Yes	Yes	No	No	Yes	[]	[]	9
P49790	Nuclear pore complex protein Nup153 OS=Homo sapiens GN=NUP153 PE=1 SV=2 - [NU153_HUMAN]	EGSVLDILKSPGFASPK	SVLDILKSPGFASPK	1	1	0.05	0.164170432537	Bipolar	False	-180683894431	S614-p	[-1.8068389443142308]	EGSVLDILKSPGFASPK_S10	0.999983636341	S(3): 0.0; S(10): 100.0; S(15): 0.0	190901053219	N-Term(Dimethyl); K9(Dimethyl); S10(Phospho); K17(Dimethyl)	Yes	Yes	Yes	No	No	No	No	[353]	[-261]	4
O15372	Eukaryotic translation initiation factor 3 subunit H OS=Homo sapiens GN=EIF3H PE=1 SV=1 - [EIF3H_HUMAN]	EGTGSTATSSSSTAGAAGK	GSTATSSSSTAGAAG	0	1	1.0	1.0	Monopolar	False	0.673950082511	S16-p	[0.67395008251112154]	EGTGSTATSSSSTAGAAGK_S11	0.330649581398	T(3): 0.0; S(5): 0.0; T(6): 0.0; T(8): 0.0; S(9): 0.4; S(10): 33.1; S(11): 33.1; S(12): 33.1; T(13): 0.4	177986223021	N-Term(Dimethyl:2H(6)13C(2)); S11(Phospho); K19(Dimethyl:2H(6)13C(2))	No	No	No	No	No	No	No	[]	[]	1
Q92917	G patch domain and KOW motifs-containing protein OS=Homo sapiens GN=GPKOW PE=1 SV=2 - [GPKOW_HUMAN]	EGVLPLTAASTAPISFGFTRTSAR	AASTAPISFGFTRTS	1	1	0.05	0.164170432537	Monopolar	False	142141268264	S20-p	[1.4214126826384077]	EGVLPLTAASTAPISFGFTRTSAR_S15	0.0190761365694	T(7): 0.0; S(10): 0.0; T(11): 0.0; S(15): 1.9; T(19): 1.9; T(21): 1.9; S(22): 94.3	255830911617	N-Term(Dimethyl); S15(Phospho)	No	No	No	No	No	No	No	[5]	[-15]	9
Q92917	G patch domain and KOW motifs-containing protein OS=Homo sapiens GN=GPKOW PE=1 SV=2 - [GPKOW_HUMAN]	EGVLPLTAASTAPISFGFTRTSAR	SFGFTRTSARRRLAD	1	1	0.05	0.164170432537	Monopolar	False	12982000056	S27-p	[1.2982000056017109]	EGVLPLTAASTAPISFGFTRTSAR_S22	0.958308685457	T(7): 0.0; S(10): 0.0; T(11): 0.0; S(15): 1.4; T(19): 1.4; T(21): 1.4; S(22): 95.8	255830801754	N-Term(Dimethyl); S22(Phospho)	No	No	No	No	No	No	No	[5]	[-22]	4
Q86V48	Leucine zipper protein 1 OS=Homo sapiens GN=LUZP1 PE=1 SV=2 - [LUZP1_HUMAN]	EGVNQPAAVVMEDSSPHEALR	AAVVMEDSSPHEALR	1	1	0.05	0.164170432537	Monopolar	False	157532437051	S638-p	[1.5753243705106836]	EGVNQPAAVVMEDSSPHEALR_S14	0.5	S(14): 50.0; S(15): 50.0	235210947018	N-Term(Dimethyl:2H(6)13C(2)); S14(Phospho)	No	No	No	Yes	Yes	No	Yes	[]	[]	9
Q86V48	Leucine zipper protein 1 OS=Homo sapiens GN=LUZP1 PE=1 SV=2 - [LUZP1_HUMAN]	EGVNQPAAVVMEDSSPHEALR	AVVMEDSSPHEALRC	2	2	0.0025	0.0288321995465	Monopolar	True	132772644241	S639-p	[1.462468058363324, 1.1929848264561249]	EGVNQPAAVVMEDSSPHEALR_S15	0.992541063651	S(14): 0.7; S(15): 99.3	236005514889	N-Term(Dimethyl); M11(Oxidation); S15(Phospho)	Yes	Yes	Yes	Yes	Yes	No	Yes	[]	[]	2
P12270	Nucleoprotein TPR OS=Homo sapiens GN=TPR PE=1 SV=3 - [TPR_HUMAN]	EGVQGPLNVSLSEEGK	VQGPLNVSLSEEGKS	0	2	1.0	1.0	Monopolar	False	0.690269503718	S1185-p	[0.5924307664923987, 0.78810824094362308]	EGVQGPLNVSLSEEGK_S10	0.993704052059	S(10): 99.4; S(12): 0.6	177885930052	N-Term(Dimethyl); S10(Phospho); K16(Dimethyl)	Yes	Yes	Yes	Yes	Yes	No	No	[1325, 1333, 1670, 315]	[140, 148, 485, -870]	9
Q9ULJ3	Zinc finger and BTB domain-containing protein 21 OS=Homo sapiens GN=ZBTB21 PE=1 SV=2 - [ZBT21_HUMAN]	EHAPLASPVENK	KEHAPLASPVENKEV	1	2	0.0975	0.225197547684	Monopolar	False	0.499796639163	S714-p	[1.173547199093911, -0.17395392076848548]	EHAPLASPVENK_S7	1.0	S(7): 100.0	144377763548	N-Term(Dimethyl:2H(6)13C(2)); S7(Phospho); K12(Dimethyl:2H(6)13C(2))	No	Yes	No	Yes	Yes	No	No	[879, 469, 430, 40, 617]	[165, -245, -284, -674, -97]	6
Q9UIF9	Bromodomain adjacent to zinc finger domain protein 2A OS=Homo sapiens GN=BAZ2A PE=1 SV=4 - [BAZ2A_HUMAN]	EHFSFSPR	SVRREHFSFSPRMPV	0	1	1.0	1.0	Monopolar	False	-0.40604383352	S611-p	[-0.40604383352005824]	EHFSFSPR_S4	0.5	S(4): 50.0; S(6): 50.0	112251457396	N-Term(Dimethyl:2H(6)13C(2)); S4(Phospho)	No	Yes	No	No	No	No	No	[1150, 695, 866, 1172, 664, 1103]	[539, 84, 255, 561, 53, 492]	9
Q8WYP5	Protein ELYS OS=Homo sapiens GN=AHCTF1 PE=1 SV=3 - [ELYS_HUMAN]	EHQEMDEGSQSLEK	EMDEGSQSLEKLDVS	0	1	1.0	1.0	Monopolar	False	-0.800209925518	S1297-p	[-0.80020992551756209]	EHQEMDEGSQSLEK_S11	0.992027457567	S(9): 0.8; S(11): 99.2	181480790892	N-Term(Dimethyl:2H(6)13C(2)); M5(Oxidation); S11(Phospho); K14(Dimethyl:2H(6)13C(2))	No	Yes	Yes	No	No	No	No	[]	[]	1
Q8WYP5	Protein ELYS OS=Homo sapiens GN=AHCTF1 PE=1 SV=3 - [ELYS_HUMAN]	EHQEMDEGSQSLEK	HQEMDEGSQSLEKLD	0	2	1.0	1.0	Monopolar	False	-0.354669405539	S1295-p	[-0.19841372942247704, -0.5109250816560883]	EHQEMDEGSQSLEK_S9	0.5	S(9): 50.0; S(11): 50.0	179881450071	N-Term(Dimethyl:2H(6)13C(2)); S9(Phospho); K14(Dimethyl:2H(6)13C(2))	No	Yes	No	No	No	No	No	[]	[]	4
O95235	Kinesin-like protein KIF20A OS=Homo sapiens GN=KIF20A PE=1 SV=1 - [KI20A_HUMAN]	EHSLQVSPSLEK	KEHSLQVSPSLEKGA	2	2	0.0025	0.0288321995465	Monopolar	True	157339765585	S532-p	[1.4917349774637416, 1.655060334228439]	EHSLQVSPSLEK_S7	0.999999597046	S(3): 0.0; S(7): 100.0; S(9): 0.0	150581767454	N-Term(Dimethyl:2H(6)13C(2)); S7(Phospho); K12(Dimethyl:2H(6)13C(2))	Yes	Yes	Yes	Yes	Yes	No	Yes	[]	[]	7
Q9H307	Pinin OS=Homo sapiens GN=PNN PE=1 SV=4 - [PININ_HUMAN]	EIAIVHSDAEK	KEIAIVHSDAEKEQE	0	2	1.0	1.0	Monopolar	False	-0.198205590691	S347-p	[-0.82963002119893403, 0.43321883981666526]	EIAIVHSDAEK_S7	1.0	S(7): 100.0	136374357786	N-Term(Dimethyl:2H(6)13C(2)); S7(Phospho); K11(Dimethyl:2H(6)13C(2))	No	Yes	Yes	Yes	Yes	No	No	[157, 553, 365, 528, 109, 311, 304, 108, 137, 280, 536]	[-190, 206, 18, 181, -238, -36, -43, -239, -210, -67, 189]	3
Q32MZ4	Leucine-rich repeat flightless-interacting protein 1 OS=Homo sapiens GN=LRRFIP1 PE=1 SV=2 - [LRRF1_HUMAN]	EIDCLSPEAQK	SREIDCLSPEAQKLA	2	2	0.0025	0.0288321995465	Monopolar	True	147507393216	S16-p	[1.5348746314729869, 1.4152732328554674]	EIDCLSPEAQK_S6	1.0	S(6): 100.0	142563298216	N-Term(Dimethyl); C4(Carbamidomethyl); S6(Phospho); K11(Dimethyl)	Yes	Yes	Yes	Yes	No	No	No	[305, 282, 314, 592, 606]	[289, 266, 298, 576, 590]	8
Q9NQW6	Actin-binding protein anillin OS=Homo sapiens GN=ANLN PE=1 SV=2 - [ANLN_HUMAN]	EIEMSVDDDDINSSK	VDDDDINSSKVINDL	0	1	1.0	1.0	Monopolar	False	0.859468843797	S561-p	[0.85946884379656296]	EIEMSVDDDDINSSK_S13	0.499999999963	S(5): 0.0; S(13): 50.0; S(14): 50.0	183275383177	N-Term(Dimethyl); S13(Phospho); K15(Dimethyl)	Yes	Yes	Yes	Yes	Yes	No	No	[254, 413, 428, 464]	[-307, -148, -133, -97]	9
Q8WWM7	Ataxin-2-like protein OS=Homo sapiens GN=ATXN2L PE=1 SV=2 - [ATX2L_HUMAN]	EIESSPQYR	QLAREIESSPQYRLR	2	2	0.0025	0.0288321995465	Monopolar	True	149986419238	S305-p	[1.6209237102564442, 1.3788046744944045]	EIESSPQYR_S4	0.499981371896	S(4): 50.0; S(5): 50.0; Y(8): 0.0	121652556028	N-Term(Dimethyl); S4(Phospho)	No	No	No	No	No	No	No	[573, 641]	[268, 336]	9
Q8WUM9	Sodium-dependent phosphate transporter 1 OS=Homo sapiens GN=SLC20A1 PE=1 SV=1 - [S20A1_HUMAN]	EIKCSPSESPLMEK	IEREIKCSPSESPLM;IKCSPSESPLMEKKN	0	1	1.0	1.0	Monopolar	False	-0.764904065991	S265-p;S269-p	[-0.76490406599085969]	EIKCSPSESPLMEK_S5_S9	0.999827071496	S(5): 100.0; S(7): 0.0; S(9): 100.0	190293925657	N-Term(Dimethyl:2H(6)13C(2)); K3(Dimethyl:2H(6)13C(2)); C4(Carbamidomethyl); S5(Phospho); S9(Phospho); K14(Dimethyl:2H(6)13C(2))	Yes	No	Yes	Yes	No	No	No	[]	[]	4
Q9BXK5	Bcl-2-like protein 13 OS=Homo sapiens GN=BCL2L13 PE=1 SV=1 - [B2L13_HUMAN]	EINAREESLVEELSPASEK	EINAREESLVEELSP	1	1	0.05	0.164170432537	Monopolar	False	169313348509	S420-p	[1.6931334850887552]	EINAREESLVEELSPASEK_S8	1.0	S(8): 100.0; S(14): 0.0; S(17): 0.0	226608670406	N-Term(Dimethyl); S8(Phospho); K19(Dimethyl)	Yes	Yes	Yes	Yes	No	No	No	[]	[]	3
Q9BXK5	Bcl-2-like protein 13 OS=Homo sapiens GN=BCL2L13 PE=1 SV=1 - [B2L13_HUMAN]	EINAREESLVEELSPASEK	EINAREESLVEELSP;ESLVEELSPASEKKP	1	1	0.05	0.164170432537	Monopolar	False	106713223693	S420-p;S426-p	[1.0671322369259404]	EINAREESLVEELSPASEK_S8_S14	0.999999139845	S(8): 100.0; S(14): 100.0; S(17): 0.0	23621521472	N-Term(Dimethyl:2H(6)13C(2)); S8(Phospho); S14(Phospho); K19(Dimethyl:2H(6)13C(2))	Yes	Yes	Yes	Yes	No	No	No	[]	[]	5
Q9NYZ3	G2 and S phase-expressed protein 1 OS=Homo sapiens GN=GTSE1 PE=1 SV=3 - [GTSE1_HUMAN]	EIPASPSRTK	PKKEIPASPSRTKIP	1	1	0.05	0.164170432537	Monopolar	False	130509949528	S243-p	[1.3050994952830401]	EIPASPSRTK_S5	0.999857715962	S(5): 100.0; S(7): 0.0; T(9): 0.0	122162309446	N-Term(Dimethyl); S5(Phospho); K10(Dimethyl)	No	Yes	Yes	Yes	Yes	Yes	No	[6, 106, 143, 123]	[-237, -137, -100, -120]	8
Q9NYZ3	G2 and S phase-expressed protein 1 OS=Homo sapiens GN=GTSE1 PE=1 SV=3 - [GTSE1_HUMAN]	EIPASPSR	PKKEIPASPSRTKIP	0	1	1.0	1.0	Monopolar	False	0.689357160133	S243-p	[0.68935716013334125]	EIPASPSR_S5	0.991934549213	S(5): 99.2; S(7): 0.8	96445366087	N-Term(Dimethyl); S5(Phospho)	No	Yes	Yes	Yes	Yes	Yes	No	[6, 106, 143, 123]	[-237, -137, -100, -120]	8
Q9BQG0	Myb-binding protein 1A OS=Homo sapiens GN=MYBBP1A PE=1 SV=2 - [MBB1A_HUMAN]	EIPSATQSPISKK	EIPSATQSPISKKRK	1	2	0.0975	0.225197547684	Monopolar	False	103688594381	S1163-p	[1.2342864756527314, 0.8394854119762509]	EIPSATQSPISKK_S8	0.999999488151	S(4): 0.0; T(6): 0.0; S(8): 100.0; S(11): 0.0	157395549192	N-Term(Dimethyl:2H(6)13C(2)); S8(Phospho); K12(Dimethyl:2H(6)13C(2)); K13(Dimethyl:2H(6)13C(2))	Yes	Yes	Yes	Yes	Yes	No	No	[1148]	[-15]	7
Q9BQG0	Myb-binding protein 1A OS=Homo sapiens GN=MYBBP1A PE=1 SV=2 - [MBB1A_HUMAN]	EIPSATQSPISK	KDAKEIPSATQSPIS;EIPSATQSPISKKRK	0	2	1.0	1.0	Monopolar	False	0.141329384616	S1159-p;S1163-p	[0.11699054893276362, 0.1656682202983305]	EIPSATQSPISK_S4_S8	0.99156542494	S(4): 100.0; T(6): 0.0; S(8): 99.2; S(11): 0.8	147366398802	N-Term(Dimethyl); S4(Phospho); S8(Phospho); K12(Dimethyl)	Yes	Yes	Yes	Yes	Yes	No	No	[1148]	[1141]	5
Q9BQG0	Myb-binding protein 1A OS=Homo sapiens GN=MYBBP1A PE=1 SV=2 - [MBB1A_HUMAN]	EIPSATQSPISK	EIPSATQSPISKKRK	0	2	1.0	1.0	Monopolar	False	0.544742293919	S1163-p	[0.40209855436351827, 0.6873860334746464]	EIPSATQSPISK_S8	0.999949862236	S(4): 0.0; T(6): 0.0; S(8): 100.0; S(11): 0.0	139369841185	N-Term(Dimethyl); S8(Phospho); K12(Dimethyl)	Yes	Yes	Yes	Yes	Yes	No	No	[1148]	[-15]	7
Q86UP2	Kinectin OS=Homo sapiens GN=KTN1 PE=1 SV=1 - [KTN1_HUMAN]	EIQNGNLHESDSESVPRDFK	QNGNLHESDSESVPR	0	1	1.0	1.0	Monopolar	False	0.803024317204	S75-p	[0.80302431720388356]	EIQNGNLHESDSESVPRDFK_S10	0.999999207593	S(10): 100.0; S(12): 0.0; S(14): 0.0	243710190182	N-Term(Dimethyl); S10(Phospho); K20(Dimethyl)	Yes	Yes	Yes	Yes	Yes	No	No	[]	[]	9
Q86UP2	Kinectin OS=Homo sapiens GN=KTN1 PE=1 SV=1 - [KTN1_HUMAN]	EIQNGNLHESDSESVPR	QNGNLHESDSESVPR	0	2	1.0	1.0	Monopolar	False	-0.636038360586	S75-p	[-0.5675892763875944, -0.7044874447849349]	EIQNGNLHESDSESVPR_S10	1.0	S(10): 100.0; S(12): 0.0; S(14): 0.0	202692643919	N-Term(Dimethyl:2H(6)13C(2)); S10(Phospho)	Yes	Yes	Yes	Yes	Yes	No	No	[]	[]	9
O43491	Band 4.1-like protein 2 OS=Homo sapiens GN=EPB41L2 PE=1 SV=1 - [E41L2_HUMAN]	EISPGSGPGEIR	EMNGKEISPGSGPGE	0	2	1.0	1.0	Monopolar	False	0.51609526874	S715-p	[0.6828960086794864, 0.34929452880024825]	EISPGSGPGEIR_S3	0.999999999518	S(3): 100.0; S(6): 0.0	131464872923	N-Term(Dimethyl:2H(6)13C(2)); S3(Phospho)	Yes	Yes	Yes	Yes	No	No	No	[144]	[-571]	9
Q8NG31	Protein CASC5 OS=Homo sapiens GN=CASC5 PE=1 SV=3 - [CASC5_HUMAN]	EISPYENK	ETYQKEISPYENKMG	2	2	0.0025	0.0288321995465	Monopolar	True	118001702706	S1773-p	[1.2232052216367701, 1.136828832485719]	EISPYENK_S3	0.999999994592	S(3): 100.0; Y(5): 0.0	113158879271	N-Term(Dimethyl:2H(6)13C(2)); S3(Phospho); K8(Dimethyl:2H(6)13C(2))	Yes	Yes	Yes	Yes	Yes	No	Yes	[830, 202, 252, 526, 657, 1072, 1515, 1087]	[-943, -1571, -1521, -1247, -1116, -701, -258, -686]	3
O94916	Nuclear factor of activated T-cells 5 OS=Homo sapiens GN=NFAT5 PE=1 SV=1 - [NFAT5_HUMAN]	EISSPARPCSFEEAMK	VNVKKEISSPARPCS	0	1	1.0	1.0	Monopolar	False	0.574021645279	S560-p	[0.57402164527854904]	EISSPARPCSFEEAMK_S3	0.499928657423	S(3): 50.0; S(4): 50.0; S(10): 0.0	197486624508	N-Term(Dimethyl); S3(Phospho); C9(Carbamidomethyl); K16(Dimethyl)	Yes	No	No	Yes	No	No	No	[556, 276, 603, 283]	[-4, -284, 43, -277]	9
[truncated: 4,126 more rows]
