# Supplementary material for: Comparative phosphoproteomic analysis reveals signaling networks regulating monopolar and bipolar cytokinesis
Source: Sci Rep. 2018 Feb 2;8:2269. doi: 10.1038/s41598-018-20231-5 (PMC5797227; doi:10.1038/s41598-018-20231-5)
Supplement: Supplementary file 4 — Supplementary Dataset 3 [file 41598_2018_20231_MOESM4_ESM.xlsx]

## Sheet: Peptide
Sequence	# PSMs	# Proteins	# Protein Groups	Protein Group Accessions	Protein Group Descriptions	Modifications	MH+ [Da]	phosphoRS Isoform Probability	phosphoRS Site Probabilities	Area	Heavy/Light	Heavy/Light Count	Heavy/Light Variability [%]	Medium/Light	Medium/Light Count	Medium/Light Variability [%]	q-Value	PEP	phosphoRS Binomial Peptide Score	# Missed Cleavages
NSSSSGTSLLTPK	11	1	1	Q9NXV6	CDKN2A-interacting protein OS=Homo sapiens GN=CDKN2AIP PE=1 SV=3 - [CARF_HUMAN]	N-Term(Dimethyl:2H(6)13C(2)); T11(Phospho); K13(Dimethyl:2H(6)13C(2))	1430.77	1	S(2): 0.0; S(3): 0.0; S(4): 0.0; S(5): 0.0; T(7): 0.0; S(8): 0.0; T(11): 100.0	2.1085e+08							0	8.913e-06	433.635	0
DGMDNQGGYGSVGR	6	1	1	P31942	Heterogeneous nuclear ribonucleoprotein H3 OS=Homo sapiens GN=HNRNPH3 PE=1 SV=2 - [HNRH3_HUMAN]	N-Term(Dimethyl:2H(6)13C(2)); M3(Oxidation)	1464.66			5.77452e+07	2.00665	1;-;-;-;-;-;-;-;-;-;-;-;-;-;-;-;-;-;-;-;-;-;-;-;-;-;-;-;-;-;-;-;-;-;-;-;-;-;-;-;1;-;-;-;-;-;-;-;-;-;-;-;-;-;-;-;-;-;-;-;-;-;-;-;-;-;-;-;-;-;-;-;-;-;-;-;-;-;-;-;-;-;-;-;-;-;-;-;-;-;-;-;-;-;1;-;-;-;-;-;-;-;-;-;-;-;1;-;-;-;-;-;-;-;-;-;-;-;-;-;-;-;-;-;-;1;1;-;-;-;-;-;-;-;-;-;-;-;-;-;-;-;-;-;-;-;-;-;-;-;-;-;-;-;-;-;-;-;-;-;-	17.5222	0.590416	-;-;-;-;-;-;-;-;-;-;-;-;-;-;-;-;-;-;-;-;-;-;-;-;-;-;-;-;-;-;-;-;-;-;-;-;-;-;-;-;1;-;-;-;-;-;-;-;-;-;-;-;-;-;-;-;-;-;-;-;-;-;-;-;-;-;-;-;-;-;-;-;-;-;-;-;-;-;-;-;-;-;-;-;-;-;-;-;-;-;-;-;-;-;1;-;-;-;-;-;-;-;-;-;-;-;1;-;-;-;-;-;-;-;-;-;-;-;-;-;-;-;-;-;-;1;1;-;-;-;-;-;-;-;-;-;-;-;-;-;-;-;-;-;-;-;-;-;-;-;-;-;-;-;-;-;-;-;-;-;-	56.7564	0	0.0001135		0
DGDGTITTK	42	1	1	P62158	Calmodulin OS=Homo sapiens GN=CALM1 PE=1 SV=2 - [CALM_HUMAN]	N-Term(Dimethyl:2H(6)13C(2)); K9(Dimethyl:2H(6)13C(2))	979.59			4315737072	1.76858	1;1;-;-;1;1;1;-;-;-;-;1;-;-;-;-;-;-;-;-;-;-;-;-;-;-;-;-;-;-;-;-;-;1;-;-;-;-;-;-;1;1;-;-;-;-;3;-;-;-;-;-;-;-;-;-;-;-;-;-;-;-;-;-;-;-;-;-;-;-;-;-;-;1;1;-;-;-;-;-;-;-;-;-;-;-;-;-;-;1;-;-;-;1;-;-;-;-;1;-;-;-;-;-;-;-;-;-;1;-;-;-;-;1;-;-;-;-;-;-;-;-;-;-;-;-;1;-;-;-;-;-;-;-;-;-;-;-;-;-;-;-;-;-;-;-;-;-;-;-;-;-;-;-;-;-;-;-;-;-;-	64.9196	0.652903	1;1;-;-;1;1;1;-;-;-;-;-;-;-;-;-;-;-;-;-;-;-;-;-;-;-;-;-;-;-;-;-;-;1;-;-;-;-;-;-;1;1;-;-;-;-;3;-;-;-;-;-;-;-;-;-;-;-;-;-;-;-;-;-;-;-;-;-;-;-;-;-;-;1;1;-;-;-;-;-;-;-;-;-;-;-;-;-;-;1;-;-;-;1;-;-;-;-;-;-;-;-;-;-;-;-;-;-;-;-;-;-;-;1;-;-;-;-;-;-;-;-;-;-;-;-;1;-;-;-;-;-;-;-;-;-;-;-;-;-;-;-;-;-;-;-;-;-;-;-;-;-;-;-;-;-;-;-;-;-;-	28.8739	0	0.001035		0
SSATIQNETPK	13	1	1	Q5HYJ3	Protein FAM76B OS=Homo sapiens GN=FAM76B PE=1 SV=3 - [FA76B_HUMAN]	N-Term(Dimethyl:2H(6)13C(2)); T9(Phospho); K11(Dimethyl:2H(6)13C(2))	1327.71	1	S(1): 0.0; S(2): 0.0; T(4): 0.0; T(9): 100.0	1.36894e+08	54.8611	-;-;-;-;-;-;-;-;-;-;-;-;-;-;-;-;-;-;-;-;-;-;-;-;-;-;-;-;-;-;-;-;-;-;-;-;-;-;-;-;-;-;-;-;-;-;-;-;-;-;-;-;-;-;-;-;-;-;-;-;-;-;-;-;-;-;-;-;-;-;-;-;-;-;-;-;-;-;-;-;-;-;-;-;-;-;-;-;-;-;-;-;-;-;-;-;-;-;-;-;-;-;-;-;-;-;-;-;-;-;-;1;-;1;1;-;-;-;-;-;-;-;-;-;-;-;-;-;-;-;-;-;-;-;-;-;-;-;-;-;-;-;-;-;-;-;-;-;-;-;-;-;-;-;-;-;-;-;-;-;-	38.8912	0.938424	-;-;-;-;-;-;-;-;-;-;-;-;-;-;-;-;-;-;-;-;-;-;-;-;-;-;-;-;-;-;-;-;-;-;-;-;-;-;-;-;1;-;-;-;-;-;-;-;-;-;-;-;-;-;-;-;-;-;-;-;-;-;-;-;-;-;-;-;-;-;-;-;-;-;-;-;-;-;-;-;-;-;-;-;-;-;-;-;-;-;-;-;-;-;-;-;-;-;-;-;-;-;-;-;-;-;-;-;-;-;-;-;-;1;-;-;-;-;-;-;-;-;-;-;-;-;-;-;-;-;-;-;-;-;-;-;-;-;-;-;-;-;-;-;-;-;-;-;-;-;-;-;-;-;-;-;-;-;-;-;-	74.8286	0	9.952e-06	400.433	0
AGFAGDDAPR	121	10	5	P63267;P68133;P60709;P63261;Q6S8J3	Actin, gamma-enteric smooth muscle OS=Homo sapiens GN=ACTG2 PE=1 SV=1 - [ACTH_HUMAN];Actin, alpha skeletal muscle OS=Homo sapiens GN=ACTA1 PE=1 SV=1 - [ACTS_HUMAN];Actin, cytoplasmic 1 OS=Homo sapiens GN=ACTB PE=1 SV=1 - [ACTB_HUMAN];Actin, cytoplasmic 2 OS=Homo sapiens GN=ACTG1 PE=1 SV=1 - [ACTG_HUMAN];POTE ankyrin domain family member E OS=Homo sapiens GN=POTEE PE=1 SV=3 - [POTEE_HUMAN]	N-Term(Dimethyl:2H(6)13C(2))	1012.52			2858667536							0	1.994e-08		0
GAQASSGSPALPR	17	1	1	P42684	Abelson tyrosine-protein kinase 2 OS=Homo sapiens GN=ABL2 PE=1 SV=1 - [ABL2_HUMAN]	N-Term(Dimethyl:2H(6)13C(2)); S8(Phospho)	1314.66	0.999928	S(5): 0.0; S(6): 0.0; S(8): 100.0	7.96423e+07	8.72545	-;-;-;-;-;-;-;-;-;-;-;-;-;-;-;-;-;-;-;-;-;-;-;-;-;-;-;-;-;-;-;-;-;-;-;-;-;-;-;-;-;-;-;-;-;-;-;-;-;-;-;-;-;-;-;-;-;-;-;-;-;-;-;-;-;-;-;-;-;-;-;-;-;-;-;-;-;-;-;-;-;-;-;-;-;-;-;-;-;1;-;-;-;-;-;-;-;-;-;-;-;-;-;-;-;-;-;-;-;-;-;1;1;1;1;-;-;-;-;-;-;-;-;-;-;-;-;-;-;-;-;-;-;-;-;-;-;-;-;-;-;-;-;-;-;-;-;-;-;-;-;-;-;-;-;-;-;-;-;-;-	49.0002	0.871352	-;-;-;-;-;-;-;-;-;-;-;-;-;-;-;-;-;-;-;-;-;-;-;-;-;-;-;-;-;-;-;-;-;-;-;-;-;-;-;-;-;-;-;-;-;-;-;-;-;-;-;-;-;-;-;-;-;-;-;-;-;-;-;-;-;-;-;-;-;-;-;-;-;-;-;-;-;-;-;-;-;-;-;-;-;-;-;-;-;1;-;-;-;-;-;-;-;-;-;-;-;-;-;-;-;-;-;-;-;-;-;1;1;1;1;-;-;-;-;-;-;-;-;-;-;-;-;-;-;-;-;-;-;-;-;-;-;-;-;-;-;-;-;-;-;-;-;-;-;-;-;-;-;-;-;-;-;-;-;-;-	38.1499	0	0.0137	327.706	0
DSYVGDEAQSK	180	6	4	P63267;P68133;P60709;P63261	Actin, gamma-enteric smooth muscle OS=Homo sapiens GN=ACTG2 PE=1 SV=1 - [ACTH_HUMAN];Actin, alpha skeletal muscle OS=Homo sapiens GN=ACTA1 PE=1 SV=1 - [ACTS_HUMAN];Actin, cytoplasmic 1 OS=Homo sapiens GN=ACTB PE=1 SV=1 - [ACTB_HUMAN];Actin, cytoplasmic 2 OS=Homo sapiens GN=ACTG1 PE=1 SV=1 - [ACTG_HUMAN]	N-Term(Dimethyl:2H(6)13C(2)); K11(Dimethyl:2H(6)13C(2))	1270.68			84704920656							0	9.877e-09		0
DGDGTITTK	29	1	1	P62158	Calmodulin OS=Homo sapiens GN=CALM1 PE=1 SV=2 - [CALM_HUMAN]	N-Term(Dimethyl); K9(Dimethyl)	963.5			2.44181e+09	1.3223	-;-;-;1;-;-;-;-;-;-;-;-;-;-;-;-;-;-;-;-;-;-;-;-;-;-;-;-;-;-;-;-;-;-;1;-;-;-;-;1;-;-;-;-;-;-;-;-;-;-;-;-;-;-;-;-;-;-;-;-;-;-;-;-;-;-;-;-;-;-;-;-;-;-;-;-;-;-;-;-;-;-;-;-;-;-;-;-;-;-;-;-;-;-;-;-;-;-;-;-;-;-;-;-;-;-;-;-;-;-;-;-;-;-;-;-;-;-;-;-;-;-;-;-;-;1;1;-;-;-;-;-;-;-;-;-;-;-;-;-;-;-;-;-;-;-;-;-;-;-;-;-;-;-;-;-;-;-;-;-;-	45.6684	0.572101	-;-;-;1;-;-;-;-;-;-;-;-;-;-;-;-;-;-;-;-;-;-;-;-;-;-;-;-;-;-;-;-;-;-;1;-;-;-;-;-;-;-;-;-;-;-;-;-;-;-;-;-;-;-;-;-;-;-;-;-;-;-;-;-;-;-;-;-;-;-;-;-;-;-;-;-;-;-;-;-;-;-;-;-;-;-;-;-;-;-;-;-;-;-;-;-;-;-;-;-;-;-;-;-;-;-;-;-;-;-;-;-;-;-;-;-;-;-;-;-;-;-;-;-;-;1;1;-;-;-;-;-;-;-;-;-;-;-;-;-;-;-;-;-;-;-;-;-;-;-;-;-;-;-;-;-;-;-;-;-;-	44.2649	0	0.0001928		0
DGNGYISAAELR	21	1	1	P62158	Calmodulin OS=Homo sapiens GN=CALM1 PE=1 SV=2 - [CALM_HUMAN]	N-Term(Dimethyl:2H(6)13C(2))	1301.68			3185679472	1.82592	1;-;-;-;-;-;-;-;-;-;-;-;-;-;-;-;-;-;-;-;-;-;-;-;-;-;-;-;-;-;1;-;-;-;-;-;-;-;1;-;-;-;-;-;-;-;-;-;-;-;-;-;-;-;-;-;-;-;-;-;-;-;-;-;-;-;-;-;-;-;-;-;-;1;-;-;-;-;1;-;-;-;-;-;-;-;-;-;-;-;-;-;-;1;-;-;-;1;-;-;-;-;-;-;-;-;-;-;-;-;-;-;-;-;-;-;-;-;-;-;-;-;-;-;-;-;-;-;-;-;-;-;-;-;-;-;-;-;-;-;-;-;-;-;-;-;-;-;-;-;-;-;-;-;-;-;-;-;-;-;-	37.0854	0.872934	1;-;-;-;-;-;-;-;-;-;-;-;-;-;-;-;-;-;-;-;-;-;-;-;-;-;-;-;-;-;1;-;-;-;-;-;-;-;1;-;-;-;-;-;-;-;-;-;-;-;-;-;-;-;-;-;-;-;-;-;-;-;-;-;-;-;-;-;-;-;-;-;-;1;-;-;-;-;1;-;-;-;-;-;-;-;-;-;-;-;-;-;-;1;-;-;-;-;-;-;-;-;-;-;-;-;-;-;-;-;-;-;-;-;-;-;-;-;-;-;-;-;-;-;-;-;-;-;-;-;-;-;-;-;-;-;-;-;-;-;-;-;-;-;-;-;-;-;-;-;-;-;-;-;-;-;-;-;-;-;-	16.3639	0	1.58e-05		0
DSYVGDEAQSK	139	6	4	P63267;P68133;P60709;P63261	Actin, gamma-enteric smooth muscle OS=Homo sapiens GN=ACTG2 PE=1 SV=1 - [ACTH_HUMAN];Actin, alpha skeletal muscle OS=Homo sapiens GN=ACTA1 PE=1 SV=1 - [ACTS_HUMAN];Actin, cytoplasmic 1 OS=Homo sapiens GN=ACTB PE=1 SV=1 - [ACTB_HUMAN];Actin, cytoplasmic 2 OS=Homo sapiens GN=ACTG1 PE=1 SV=1 - [ACTG_HUMAN]	N-Term(Dimethyl); K11(Dimethyl)	1254.58			46289745938							0	0.008156		0
DQVANSAFVER	37	1	1	P07900	Heat shock protein HSP 90-alpha OS=Homo sapiens GN=HSP90AA1 PE=1 SV=5 - [HS90A_HUMAN]	N-Term(Dimethyl:2H(6)13C(2))	1271.68			12563629260	1.8107	1;1;1;-;-;-;-;-;-;-;-;-;-;-;-;-;-;-;-;-;-;-;-;-;-;-;-;-;-;-;-;1;-;-;-;-;-;-;-;1;-;-;-;1;1;-;1;-;-;-;-;-;-;-;-;-;-;-;-;-;-;-;-;-;-;-;-;-;-;-;1;-;-;-;-;-;-;-;-;-;-;-;-;-;-;1;-;-;-;1;-;-;-;-;-;-;-;1;1;-;-;-;-;-;-;-;-;-;1;-;-;-;-;-;-;-;-;-;-;-;-;-;-;-;-;-;-;-;-;-;-;-;-;-;-;-;-;-;-;-;-;-;-;-;-;-;-;-;-;-;-;-;-;-;-;-;-;-;-;-;-	59.1857	0.802142	1;1;1;-;-;-;-;-;-;-;-;-;-;-;-;-;-;-;-;-;-;-;-;-;-;-;-;-;-;-;-;1;-;-;-;-;-;-;-;1;-;-;-;1;1;-;1;-;-;-;-;-;-;-;-;-;-;-;-;-;-;-;-;-;-;-;-;-;-;-;1;-;-;-;-;-;-;-;-;-;-;-;-;-;-;1;-;-;-;-;-;-;-;-;-;-;-;-;-;-;-;-;-;-;-;-;-;-;-;-;-;-;-;-;-;-;-;-;-;-;-;-;-;-;-;-;-;-;-;-;-;-;-;-;-;-;-;-;-;-;-;-;-;-;-;-;-;-;-;-;-;-;-;-;-;-;-;-;-;-;-	72.309	0	1.939e-08		0
RALANSLACQGK	48	1	1	P04075	Fructose-bisphosphate aldolase A OS=Homo sapiens GN=ALDOA PE=1 SV=2 - [ALDOA_HUMAN]	N-Term(Dimethyl:2H(6)13C(2)); C9(Carbamidomethyl); K12(Dimethyl:2H(6)13C(2))	1360.83			54167053520	1.76859	2;-;-;-;-;-;-;-;-;-;-;-;-;-;1;4;-;-;-;-;-;-;-;-;-;-;-;-;-;-;-;-;-;-;-;-;-;-;-;-;-;-;-;-;-;-;-;-;-;-;-;-;-;-;2;1;-;-;-;-;-;-;-;-;-;-;-;-;-;-;-;-;-;-;-;-;-;-;-;-;-;1;-;-;-;-;-;-;-;-;-;-;-;-;-;-;-;-;-;-;1;-;-;-;-;-;-;-;-;-;-;-;-;-;-;-;-;-;-;-;-;-;-;-;-;-;-;-;-;-;-;-;-;-;-;-;-;-;-;-;-;-;-;1;-;-;-;-;-;-;-;-;-;-;-;-;-;-;-;-;-	13.9368	1.053	2;-;-;-;-;-;-;-;-;-;-;-;-;-;1;4;-;-;-;-;-;-;-;-;-;-;-;-;-;-;-;-;-;-;-;-;-;-;-;-;-;-;-;-;-;-;-;-;-;-;-;-;-;-;2;1;-;-;-;-;-;-;-;-;-;-;-;-;-;-;-;-;-;-;-;-;-;-;-;-;-;1;-;-;-;-;-;-;-;-;-;-;-;-;-;-;-;-;-;-;1;-;-;-;-;-;-;-;-;-;-;-;-;-;-;-;-;-;-;-;-;-;-;-;-;-;-;-;-;-;-;-;-;-;-;-;-;-;-;-;-;-;-;1;-;-;-;-;-;-;-;-;-;-;-;-;-;-;-;-;-	18.5406	0	0.0003837		1
DGNGYISAAELR	15	1	1	P62158	Calmodulin OS=Homo sapiens GN=CALM1 PE=1 SV=2 - [CALM_HUMAN]	N-Term(Dimethyl)	1293.64			1831166456	1.78532	-;-;-;-;-;-;1;-;-;-;-;-;-;-;-;-;-;-;-;-;-;-;-;-;-;-;-;-;-;-;-;1;-;1;-;-;-;-;-;1;-;-;-;-;-;-;-;-;-;-;-;-;-;-;-;-;-;-;-;-;-;-;-;-;-;-;-;-;-;-;1;1;-;-;1;-;-;1;-;-;-;-;-;-;-;-;-;-;-;-;-;-;-;-;1;-;-;-;1;-;-;-;-;-;-;-;1;-;-;-;-;-;-;-;-;-;-;-;-;-;-;-;-;-;-;-;-;-;-;-;-;-;-;-;-;-;-;-;-;-;-;-;-;-;-;-;-;-;-;-;-;-;-;-;-;-;-;-;-;-;-	27.8567	0.772186	-;-;-;-;-;-;-;-;-;-;-;-;-;-;-;-;-;-;-;-;-;-;-;-;-;-;-;-;-;-;-;1;-;1;-;-;-;-;-;1;-;-;-;-;-;-;-;-;-;-;-;-;-;-;-;-;-;-;-;-;-;-;-;-;-;-;-;-;-;-;1;1;-;-;1;-;-;1;-;-;-;-;-;-;-;-;-;-;-;-;-;-;-;-;1;-;-;-;-;-;-;-;-;-;-;-;1;-;-;-;-;-;-;-;-;-;-;-;-;-;-;-;-;-;-;-;-;-;-;-;-;-;-;-;-;-;-;-;-;-;-;-;-;-;-;-;-;-;-;-;-;-;-;-;-;-;-;-;-;-;-	25.3865	0	9.005e-05		0
GAAAATSSKTPS	38	1	1	Q9UNZ5	Leydig cell tumor 10 kDa protein homolog OS=Homo sapiens GN=C19orf53 PE=1 SV=1 - [L10K_HUMAN]	N-Term(Dimethyl:2H(6)13C(2)); S8(Phospho); K9(Dimethyl:2H(6)13C(2))	1200.64	0.498374	T(6): 0.0; S(7): 0.3; S(8): 49.8; T(10): 49.8; S(12): 0.0	2.35259e+08							0	0.1076	392.947	1
DGDGTITTK	24	1	1	P62158	Calmodulin OS=Homo sapiens GN=CALM1 PE=1 SV=2 - [CALM_HUMAN]	N-Term(Dimethyl:2H(4)); K9(Dimethyl:2H(4))	971.549			1.81382e+09	1.72695	-;-;-;-;-;-;-;-;-;-;-;-;-;-;-;-;-;-;-;-;-;-;-;-;-;-;-;-;-;-;-;-;-;-;-;-;-;-;-;-;-;-;-;-;-;-;-;-;-;-;-;-;-;-;-;-;-;-;-;-;-;-;-;-;-;-;-;-;-;-;-;-;-;-;-;-;-;-;-;-;-;-;-;-;-;-;-;-;-;-;-;-;-;-;1;-;-;-;-;-;-;-;-;-;-;-;1;-;-;-;-;-;-;-;-;-;-;-;-;-;-;-;-;-;-;-;-;-;-;-;-;-;-;-;-;-;-;-;-;-;-;-;-;-;-;-;-;-;-;-;-;-;-;-;-;-;-;-;-;-;-	7.36183	0.741098	-;-;-;-;-;-;-;-;-;-;-;-;-;-;-;-;-;-;-;-;-;-;-;-;-;-;-;-;-;-;-;-;-;-;-;-;-;-;-;-;-;-;-;-;-;-;-;-;-;-;-;-;-;-;-;-;-;-;-;-;-;-;-;-;-;-;-;-;-;-;-;-;-;-;-;-;-;-;-;-;-;-;-;-;-;-;-;-;-;-;-;-;-;-;1;-;-;-;-;-;-;-;-;-;-;-;1;-;-;-;-;-;-;-;-;-;-;-;-;-;-;-;-;-;-;-;-;-;-;-;-;-;-;-;-;-;-;-;-;-;-;-;-;-;-;-;-;-;-;-;-;-;-;-;-;-;-;-;-;-;-	6.68665	0	0.05631		0
NINPSTANSPK	35	1	1	P46937	Transcriptional coactivator YAP1 OS=Homo sapiens GN=YAP1 PE=1 SV=2 - [YAP1_HUMAN]	N-Term(Dimethyl:2H(6)13C(2)); S9(Phospho); K11(Dimethyl:2H(6)13C(2))	1294.7	1	S(5): 0.0; T(6): 0.0; S(9): 100.0	3.27507e+08	4.54625	1;-;-;-;-;-;-;-;-;-;-;-;-;-;-;-;-;-;-;-;-;-;-;-;-;-;-;-;-;-;-;-;-;-;-;-;-;-;1;-;1;-;-;-;-;-;-;-;-;-;-;-;-;-;-;-;-;-;-;-;-;-;-;-;-;-;-;-;-;-;-;-;-;-;-;-;-;-;1;-;-;-;-;-;-;-;-;-;1;-;-;-;-;-;-;-;-;-;-;-;-;1;-;1;1;-;-;-;-;-;-;1;1;1;1;-;1;-;-;-;-;-;-;-;-;-;-;-;-;-;-;1;1;-;-;-;-;-;-;-;-;-;-;-;-;-;-;-;-;-;-;-;-;-;-;-;-;-;-;-;-	62.4937	0.0384945	-;-;-;-;-;-;-;-;-;-;-;-;-;-;-;-;-;-;-;-;-;-;-;-;-;-;-;-;-;-;-;-;-;-;-;-;-;-;-;-;-;-;-;-;-;-;-;-;-;-;-;-;-;-;-;-;-;-;-;-;-;-;-;-;-;-;-;-;-;-;-;-;-;-;-;-;-;-;1;-;-;-;-;-;-;-;-;-;-;-;-;-;-;-;-;-;-;-;-;-;-;-;-;-;-;-;-;-;-;-;-;1;-;1;1;-;-;-;-;-;-;-;-;-;-;-;-;-;-;-;-;-;-;-;-;-;-;-;-;-;-;-;-;-;-;-;-;-;-;-;-;-;-;-;-;-;-;-;-;-;-	35.0023	0	9.797e-14	400.433	0
DGGFCEVCK	21	1	1	P07602	Prosaposin OS=Homo sapiens GN=PSAP PE=1 SV=2 - [SAP_HUMAN]	N-Term(Dimethyl:2H(6)13C(2)); C5(Carbamidomethyl); C8(Carbamidomethyl); K9(Dimethyl:2H(6)13C(2))	1143.57			623742162	1.86716	1;-;-;-;-;-;-;-;-;-;-;-;-;-;-;-;-;-;-;-;-;-;-;-;-;-;-;-;-;-;-;1;-;1;-;-;-;-;-;-;1;-;-;-;-;-;1;-;-;-;-;-;-;-;-;-;-;-;-;-;-;-;-;-;-;-;-;-;-;-;-;1;-;1;1;-;-;-;1;-;-;-;-;-;-;-;-;-;-;-;-;-;-;1;1;-;-;-;-;-;-;-;-;-;-;-;-;-;-;-;-;-;-;1;-;-;-;-;-;-;-;-;-;-;-;1;1;-;-;-;-;-;-;-;-;-;-;-;-;-;-;-;-;-;-;-;-;-;-;-;-;-;-;-;-;-;-;-;-;-;-	24.0144	0.778789	1;-;-;-;-;-;-;-;-;-;-;-;-;-;-;-;-;-;-;-;-;-;-;-;-;-;-;-;-;-;-;1;-;1;-;-;-;-;-;-;1;-;-;-;-;-;1;-;-;-;-;-;-;-;-;-;-;-;-;-;-;-;-;-;-;-;-;-;-;-;-;1;-;1;1;-;-;-;1;-;-;-;-;-;-;-;-;-;-;-;-;-;-;-;1;-;-;-;-;-;-;-;-;-;-;-;-;-;-;-;-;-;-;1;-;-;-;-;-;-;-;-;-;-;-;1;-;-;-;-;-;-;-;-;-;-;-;-;-;-;-;-;-;-;-;-;-;-;-;-;-;-;-;-;-;-;-;-;-;-;-	26.0484	0	0.04557		0
AGFAGDDAPR	75	10	5	P63267;P68133;P60709;P63261;Q6S8J3	Actin, gamma-enteric smooth muscle OS=Homo sapiens GN=ACTG2 PE=1 SV=1 - [ACTH_HUMAN];Actin, alpha skeletal muscle OS=Homo sapiens GN=ACTA1 PE=1 SV=1 - [ACTS_HUMAN];Actin, cytoplasmic 1 OS=Homo sapiens GN=ACTB PE=1 SV=1 - [ACTB_HUMAN];Actin, cytoplasmic 2 OS=Homo sapiens GN=ACTG1 PE=1 SV=1 - [ACTG_HUMAN];POTE ankyrin domain family member E OS=Homo sapiens GN=POTEE PE=1 SV=3 - [POTEE_HUMAN]	N-Term(Dimethyl)	1004.48			18151188448							0	6.902e-07		0
KITIADCGQLE	23	1	1	P62937	Peptidyl-prolyl cis-trans isomerase A OS=Homo sapiens GN=PPIA PE=1 SV=2 - [PPIA_HUMAN]	N-Term(Dimethyl:2H(6)13C(2)); K1(Dimethyl:2H(6)13C(2)); C7(Carbamidomethyl)	1319.78			7.96287e+08	1.44894	1;-;-;-;-;-;-;-;1;-;-;-;-;-;-;-;-;-;-;-;-;-;-;-;-;-;-;-;-;-;-;-;-;-;-;-;-;-;-;-;-;-;-;-;-;-;-;-;-;-;-;-;-;-;-;-;-;-;-;-;-;-;-;-;-;-;-;-;-;-;-;-;-;-;-;-;-;1;1;-;-;-;-;-;-;-;-;-;-;-;-;-;-;-;-;1;-;-;1;-;-;-;-;-;-;-;-;1;1;-;-;-;-;-;-;-;-;-;-;-;-;-;-;-;-;-;-;-;-;-;-;-;-;-;-;-;-;-;-;-;-;-;-;-;-;-;-;-;-;-;-;-;-;-;-;-;-;-;-;-;-	38.9771	0.52704	1;-;-;-;-;-;-;-;1;-;-;-;-;-;-;-;-;-;-;-;-;-;-;-;-;-;-;-;-;-;-;-;-;-;-;-;-;-;-;-;-;-;-;-;-;-;-;-;-;-;-;-;-;-;-;-;-;-;-;-;-;-;-;-;-;-;-;-;-;-;-;-;-;-;-;-;-;1;1;-;-;-;-;-;-;-;-;-;-;-;-;-;-;-;-;1;-;-;1;-;-;-;-;-;-;-;-;1;-;-;-;-;-;-;-;-;-;-;-;-;-;-;-;-;-;-;-;-;-;-;-;-;-;-;-;-;-;-;-;-;-;-;-;-;-;-;-;-;-;-;-;-;-;-;-;-;-;-;-;-;-	52.4615	0	0.0001604		1
KVPQVSTPTLVEVSR	49	1	1	P02768	Serum albumin OS=Homo sapiens GN=ALB PE=1 SV=2 - [ALBU_HUMAN]		1639.94			3160027592							0	0.000107		1
ELISNASDALDK	67	2	2	P14625;P08238	Endoplasmin OS=Homo sapiens GN=HSP90B1 PE=1 SV=1 - [ENPL_HUMAN];Heat shock protein HSP 90-beta OS=Homo sapiens GN=HSP90AB1 PE=1 SV=4 - [HS90B_HUMAN]	N-Term(Dimethyl:2H(6)13C(2)); K12(Dimethyl:2H(6)13C(2))	1347.79			82919397960							0	0.005099		0
SQQTLDTPK	17	1	1	Q5T6F2	Ubiquitin-associated protein 2 OS=Homo sapiens GN=UBAP2 PE=1 SV=1 - [UBAP2_HUMAN]	N-Term(Dimethyl:2H(6)13C(2)); T7(Phospho); K9(Dimethyl:2H(6)13C(2))	1169.64	1	S(1): 0.0; T(4): 0.0; T(7): 100.0	3.01316e+08	23.615	-;-;-;-;-;-;-;-;-;-;-;-;-;-;-;-;-;-;-;-;-;-;-;-;-;-;-;-;-;-;-;-;-;-;-;-;-;-;-;-;1;-;-;-;-;-;-;-;-;-;-;-;-;-;-;-;-;-;-;-;-;-;-;-;-;-;-;-;-;-;-;-;-;-;-;-;-;-;-;-;-;-;-;-;-;-;-;-;-;1;-;-;-;-;-;-;-;-;-;-;-;-;-;-;1;-;-;-;-;-;-;1;1;1;1;-;-;-;-;-;-;-;-;-;-;-;-;-;-;-;-;-;-;-;-;-;-;-;-;-;-;-;-;-;-;-;-;-;-;-;-;-;-;-;-;-;-;-;-;-;-	90.0944				0	0.009443	268.789	0
DYNVTANSK	38	1	1	P00338	L-lactate dehydrogenase A chain OS=Homo sapiens GN=LDHA PE=1 SV=2 - [LDHA_HUMAN]	N-Term(Dimethyl:2H(6)13C(2)); K9(Dimethyl:2H(6)13C(2))	1083.63			11204400210	1.46488	1;2;1;1;1;-;1;-;-;-;-;-;-;-;-;-;1;-;-;-;-;-;-;-;-;-;-;-;-;-;-;-;-;1;-;-;-;-;-;-;-;-;-;-;-;-;1;1;1;-;-;-;-;-;-;-;1;-;-;-;-;-;-;-;-;-;-;-;-;-;-;-;-;1;1;-;-;-;-;-;-;-;-;-;-;-;-;-;-;-;-;-;-;1;1;-;-;1;1;-;-;-;-;-;-;-;-;-;1;-;-;-;-;-;-;-;-;-;-;-;-;-;-;-;-;-;1;-;-;-;-;-;-;-;-;-;-;-;-;-;-;-;-;-;-;1;-;-;-;-;-;-;-;-;-;-;-;-;-;-;-	44.063	0.744312	1;1;1;1;1;1;1;-;-;-;-;-;-;-;-;-;-;-;-;-;-;-;-;-;-;-;-;-;-;-;-;-;-;1;-;-;-;-;-;-;-;-;-;-;-;-;1;1;-;-;-;-;-;-;-;-;1;-;-;-;-;-;-;-;-;-;-;-;-;-;-;-;-;1;1;-;-;-;-;-;-;-;-;-;-;-;-;-;-;-;-;-;-;1;1;-;-;-;-;-;-;-;-;-;-;-;-;-;-;-;-;-;-;-;-;-;-;-;-;-;-;-;-;-;-;-;1;-;-;-;-;-;-;-;-;-;-;-;-;-;-;-;-;-;-;-;-;-;-;-;-;-;-;-;-;-;-;-;-;-;-	29.986	0	0.0001752		0
DGMDNQGGYGSVGR	9	1	1	P31942	Heterogeneous nuclear ribonucleoprotein H3 OS=Homo sapiens GN=HNRNPH3 PE=1 SV=2 - [HNRH3_HUMAN]	N-Term(Dimethyl:2H(6)13C(2))	1448.66			995720072	1.87674	1;-;-;-;-;-;1;-;-;-;-;-;-;-;-;-;-;-;-;-;-;-;-;-;-;-;-;-;-;-;-;-;-;-;-;-;-;-;-;1;-;-;-;-;-;-;1;-;-;-;-;-;-;-;-;-;-;-;-;-;-;-;-;-;-;-;-;-;-;-;-;-;-;-;-;-;-;-;1;-;-;-;-;-;-;-;-;-;-;-;-;-;-;-;-;-;-;-;-;-;-;-;-;-;-;-;-;-;-;-;-;-;-;-;-;-;-;-;-;-;-;-;-;-;-;-;-;-;-;-;-;-;-;-;-;-;-;-;-;-;-;-;-;-;-;-;-;-;-;-;-;-;-;-;-;-;-;-;-;-;-	45.0993	0.878222	1;-;-;-;-;-;1;-;-;-;-;-;-;-;-;-;-;-;-;-;-;-;-;-;-;-;-;-;-;-;-;-;-;-;-;-;-;-;-;1;-;-;-;-;-;-;1;-;-;-;-;-;-;-;-;-;-;-;-;-;-;-;-;-;-;-;-;-;-;-;-;-;-;-;-;-;-;-;1;-;-;-;-;-;-;-;-;-;-;-;-;-;-;-;-;-;-;-;-;-;-;-;-;-;-;-;-;-;-;-;-;-;-;-;-;-;-;-;-;-;-;-;-;-;-;-;-;-;-;-;-;-;-;-;-;-;-;-;-;-;-;-;-;-;-;-;-;-;-;-;-;-;-;-;-;-;-;-;-;-;-	32.4958	0	0.00255651		0
VHIEIGPDGR	129	3	3	P52597;P31943;P55795	Heterogeneous nuclear ribonucleoprotein F OS=Homo sapiens GN=HNRNPF PE=1 SV=3 - [HNRPF_HUMAN];Heterogeneous nuclear ribonucleoprotein H OS=Homo sapiens GN=HNRNPH1 PE=1 SV=4 - [HNRH1_HUMAN];Heterogeneous nuclear ribonucleoprotein H2 OS=Homo sapiens GN=HNRNPH2 PE=1 SV=1 - [HNRH2_HUMAN]	N-Term(Dimethyl:2H(6)13C(2))	1128.65			29795305587							0	3.859e-07		0
NIILEEGK	58	1	1	P23528	Cofilin-1 OS=Homo sapiens GN=CFL1 PE=1 SV=3 - [COF1_HUMAN]	N-Term(Dimethyl:2H(6)13C(2)); K8(Dimethyl:2H(6)13C(2))	987.665			21435801824	1.50906	1;1;1;1;1;-;-;-;-;-;-;-;-;-;-;-;-;-;-;-;-;-;-;-;-;-;-;-;-;-;-;-;-;-;-;-;-;-;1;-;-;-;-;1;1;-;-;-;-;-;-;-;-;-;-;-;-;-;-;-;-;-;-;-;-;-;-;-;-;1;1;-;-;1;1;-;-;-;1;-;-;-;-;-;-;1;-;-;-;-;-;1;-;-;-;1;-;1;-;-;-;-;-;-;-;-;-;1;-;-;-;-;-;-;-;-;-;-;-;-;-;-;-;-;-;-;-;1;-;-;-;-;-;-;-;-;-;-;-;-;-;-;-;-;-;1;-;-;-;-;-;-;-;-;-;-;-;-;-;-;-	33.4329	0.510179	1;1;1;1;1;-;-;-;-;-;-;-;-;-;-;-;-;-;-;-;-;-;-;-;-;-;-;-;-;-;-;-;-;-;-;-;-;-;1;-;-;-;-;1;1;-;-;-;-;-;-;-;-;-;-;-;-;-;-;-;-;-;-;-;-;-;-;-;-;1;1;-;-;1;1;-;-;-;1;-;-;-;-;-;-;1;-;-;-;-;-;1;-;-;-;1;-;-;-;-;-;-;-;-;-;-;-;1;-;-;-;-;-;-;-;-;-;-;-;-;-;-;-;-;-;-;-;1;-;-;-;-;-;-;-;-;-;-;-;-;-;-;-;-;-;-;-;-;-;-;-;-;-;-;-;-;-;-;-;-;-	32.6964	0	0.002049		0
DSYVGDEAQSK	110	6	4	P63267;P68133;P60709;P63261	Actin, gamma-enteric smooth muscle OS=Homo sapiens GN=ACTG2 PE=1 SV=1 - [ACTH_HUMAN];Actin, alpha skeletal muscle OS=Homo sapiens GN=ACTA1 PE=1 SV=1 - [ACTS_HUMAN];Actin, cytoplasmic 1 OS=Homo sapiens GN=ACTB PE=1 SV=1 - [ACTB_HUMAN];Actin, cytoplasmic 2 OS=Homo sapiens GN=ACTG1 PE=1 SV=1 - [ACTG_HUMAN]	N-Term(Dimethyl:2H(4)); K11(Dimethyl:2H(4))	1262.63			38118058254							0	1.149e-05		0
EITALAPSTMK	92	6	4	P63267;P68133;P60709;P63261	Actin, gamma-enteric smooth muscle OS=Homo sapiens GN=ACTG2 PE=1 SV=1 - [ACTH_HUMAN];Actin, alpha skeletal muscle OS=Homo sapiens GN=ACTA1 PE=1 SV=1 - [ACTS_HUMAN];Actin, cytoplasmic 1 OS=Homo sapiens GN=ACTB PE=1 SV=1 - [ACTB_HUMAN];Actin, cytoplasmic 2 OS=Homo sapiens GN=ACTG1 PE=1 SV=1 - [ACTG_HUMAN]	N-Term(Dimethyl:2H(6)13C(2)); K11(Dimethyl:2H(6)13C(2))	1233.77			238108396400							0	0.0008256		0
DGGFCEVCK	16	1	1	P07602	Prosaposin OS=Homo sapiens GN=PSAP PE=1 SV=2 - [SAP_HUMAN]	N-Term(Dimethyl); C5(Carbamidomethyl); C8(Carbamidomethyl); K9(Dimethyl)	1127.48			384987941	1.63889	-;-;-;-;-;-;1;-;-;-;-;-;-;-;-;-;-;-;-;-;-;-;-;-;-;-;-;-;-;-;-;-;-;-;-;-;-;-;-;1;-;-;-;-;-;-;-;-;-;-;-;-;-;-;-;-;-;-;-;-;-;-;-;-;-;-;-;-;-;-;-;-;-;-;-;-;-;-;-;-;-;-;-;-;-;-;-;-;-;-;-;-;-;-;-;-;-;-;-;-;-;-;-;-;-;-;1;-;-;-;-;-;-;-;-;-;-;-;-;-;-;-;-;-;-;-;-;-;-;-;-;-;-;-;-;-;-;-;-;-;-;-;-;-;-;-;-;-;-;-;-;-;-;-;-;-;-;-;-;-;-	30.1184	0.638601	-;-;-;-;-;-;-;-;-;-;-;-;-;-;-;-;-;-;-;-;-;-;-;-;-;-;-;-;-;-;-;-;-;-;-;-;-;-;-;1;-;-;-;-;-;-;-;-;-;-;-;-;-;-;-;-;-;-;-;-;-;-;-;-;-;-;-;-;-;-;-;-;-;-;-;-;-;-;-;-;-;-;-;-;-;-;-;-;-;-;-;-;-;-;-;-;-;-;-;-;-;-;-;-;-;-;1;-;-;-;-;-;-;-;-;-;-;-;-;-;-;-;-;-;-;-;-;-;-;-;-;-;-;-;-;-;-;-;-;-;-;-;-;-;-;-;-;-;-;-;-;-;-;-;-;-;-;-;-;-;-	39.9062	0	0.0003207		0
GGVVGIK	26	1	1	P04075	Fructose-bisphosphate aldolase A OS=Homo sapiens GN=ALDOA PE=1 SV=2 - [ALDOA_HUMAN]	N-Term(Dimethyl:2H(6)13C(2)); K7(Dimethyl:2H(6)13C(2))	701.548			1631471064							0	4.216e-05		0
SNVSDAVAQSTR	27	1	1	P60174	Triosephosphate isomerase OS=Homo sapiens GN=TPI1 PE=1 SV=3 - [TPIS_HUMAN]	N-Term(Dimethyl:2H(6)13C(2))	1270.68			7.42657e+09	2.05748	1;-;-;-;-;-;-;-;1;2;1;-;-;-;-;-;-;-;-;-;-;-;-;-;-;-;-;-;-;-;-;-;-;-;1;-;-;-;-;-;-;-;-;-;-;-;1;2;1;1;-;-;-;-;-;-;-;-;-;-;-;-;-;-;-;-;-;-;-;-;-;-;-;-;1;-;-;-;-;-;-;-;-;-;-;-;-;-;-;-;-;-;-;-;-;-;-;-;-;-;-;-;-;-;-;-;1;-;-;-;-;-;-;-;-;-;-;-;-;-;-;-;-;-;-;-;-;-;1;-;-;-;-;-;-;-;-;-;-;-;-;-;-;-;-;-;-;-;-;-;-;-;-;-;-;-;-;-;-;-;-	51.5094	0.893756	1;-;-;-;-;-;-;-;1;1;1;-;-;-;-;-;-;-;-;-;-;-;-;-;-;-;-;-;-;-;-;-;-;-;1;-;-;-;-;-;-;-;-;-;-;-;1;2;1;-;-;-;-;-;-;-;-;-;-;-;-;-;-;-;-;-;-;-;-;-;-;-;-;-;1;-;-;-;-;-;-;-;-;-;-;-;-;-;-;-;-;-;-;-;-;-;-;-;-;-;-;-;-;-;-;-;1;-;-;-;-;-;-;-;-;-;-;-;-;-;-;-;-;-;-;-;-;-;1;-;-;-;-;-;-;-;-;-;-;-;-;-;-;-;-;-;-;-;-;-;-;-;-;-;-;-;-;-;-;-;-	84.9023	0	4.622e-07		0
VGEFSGANK	21	1	1	P10599	Thioredoxin OS=Homo sapiens GN=TXN PE=1 SV=3 - [THIO_HUMAN]	N-Term(Dimethyl:2H(6)13C(2)); K9(Dimethyl:2H(6)13C(2))	980.597			26778679936	1.76704	1;-;-;-;-;1;-;1;-;-;-;-;-;-;-;-;-;-;-;-;-;-;-;-;-;-;-;-;-;-;-;-;-;-;-;-;-;-;-;-;-;-;-;-;-;1;1;1;-;1;-;-;-;-;-;-;-;-;-;-;-;-;-;-;-;-;-;-;-;-;-;-;-;1;-;-;-;-;-;-;-;-;-;-;-;-;-;-;-;-;-;-;-;-;1;-;-;1;-;-;-;-;-;-;-;-;1;-;-;-;-;-;-;-;-;-;-;-;-;-;-;-;-;-;-;1;1;-;1;-;-;-;-;-;-;-;-;-;-;-;-;-;-;-;-;-;-;-;-;-;-;-;-;-;-;-;-;-;-;-;-	13.8269	0.764404	1;-;-;-;-;-;-;1;-;-;-;-;-;-;-;-;-;-;-;-;-;-;-;-;-;-;-;-;-;-;-;-;-;-;-;-;-;-;-;-;-;-;-;-;-;1;1;1;-;1;-;-;-;-;-;-;-;-;-;-;-;-;-;-;-;-;-;-;-;-;-;-;-;1;-;-;-;-;-;-;-;-;-;-;-;-;-;-;-;-;-;-;-;-;1;-;-;-;-;-;-;-;-;-;-;-;1;-;-;-;-;-;-;-;-;-;-;-;-;-;-;-;-;-;-;1;1;-;1;-;-;-;-;-;-;-;-;-;-;-;-;-;-;-;-;-;-;-;-;-;-;-;-;-;-;-;-;-;-;-;-	18.8623	0	0.01003		0
STSQGSINSPVYSR	10	1	1	O14639	Actin-binding LIM protein 1 OS=Homo sapiens GN=ABLIM1 PE=1 SV=3 - [ABLM1_HUMAN]	N-Term(Dimethyl:2H(6)13C(2)); S9(Phospho)	1598.76	1	S(1): 0.0; T(2): 0.0; S(3): 0.0; S(6): 0.0; S(9): 100.0; Y(12): 0.0; S(13): 0.0	1.05944e+08	2.91405	-;-;-;-;-;-;-;-;-;-;-;-;-;-;-;-;-;-;-;-;-;-;-;-;-;-;-;-;-;-;-;-;-;-;-;-;-;-;-;-;-;-;-;-;-;-;-;-;-;-;-;-;-;-;-;-;-;-;-;-;-;-;-;-;-;-;-;-;-;-;-;-;-;-;-;-;-;-;-;-;-;-;-;-;-;-;-;-;-;-;-;-;-;-;-;-;-;-;-;-;-;-;-;-;1;-;-;-;-;-;-;-;-;-;1;-;-;-;-;-;-;-;-;-;-;-;-;-;-;-;-;1;-;-;-;-;-;-;-;-;-;-;-;-;-;-;-;-;-;-;-;-;-;-;-;-;-;-;-;-;-	12.3985	0.0523834	-;-;-;-;-;-;-;-;-;-;-;-;-;-;-;-;-;-;-;-;-;-;-;-;-;-;-;-;-;-;-;-;-;-;-;-;-;-;-;-;-;-;-;-;-;-;-;-;-;-;-;-;-;-;-;-;-;-;-;-;-;-;-;-;-;-;-;-;-;-;-;-;-;-;-;-;-;-;-;-;-;-;-;-;-;-;-;-;-;-;-;-;-;-;-;-;-;-;-;-;-;-;-;-;1;-;-;-;-;-;-;-;-;-;1;-;-;-;-;-;-;-;-;-;-;-;-;-;-;-;-;-;-;-;-;-;-;-;-;-;-;-;-;-;-;-;-;-;-;-;-;-;-;-;-;-;-;-;-;-;-	16.251	0	0.005156	409.513	0
FYEAFSK	24	1	1	P08238	Heat shock protein HSP 90-beta OS=Homo sapiens GN=HSP90AB1 PE=1 SV=4 - [HS90B_HUMAN]	N-Term(Dimethyl:2H(6)13C(2)); K7(Dimethyl:2H(6)13C(2))	963.575			13186959560	1.69487	-;-;-;-;-;-;1;-;-;-;-;-;-;-;-;-;-;-;-;-;-;-;-;-;-;-;-;-;-;-;-;-;-;-;-;-;-;-;-;-;-;-;-;-;1;-;1;1;-;-;-;-;-;-;-;-;-;-;-;-;-;-;-;-;-;-;-;-;-;-;1;1;-;-;-;-;-;-;-;-;-;-;-;-;-;-;-;-;-;-;-;-;-;1;1;-;-;-;1;-;-;-;-;-;-;-;1;-;-;-;-;-;-;-;-;-;-;-;-;-;-;-;-;-;-;-;1;-;1;-;-;-;-;-;-;-;-;-;-;-;-;-;-;-;-;-;-;-;-;-;-;-;-;-;-;-;-;-;-;-;-	18.4717	0.894403	-;-;-;-;-;-;1;-;-;-;-;-;-;-;-;-;-;-;-;-;-;-;-;-;-;-;-;-;-;-;-;-;-;-;-;-;-;-;-;-;-;-;-;-;1;-;1;1;-;-;-;-;-;-;-;-;-;-;-;-;-;-;-;-;-;-;-;-;-;-;1;1;-;-;-;-;-;-;-;-;-;-;-;-;-;-;-;-;-;-;-;-;-;1;1;-;-;-;-;-;-;-;-;-;-;-;1;-;-;-;-;-;-;-;-;-;-;-;-;-;-;-;-;-;-;-;1;-;1;-;-;-;-;-;-;-;-;-;-;-;-;-;-;-;-;-;-;-;-;-;-;-;-;-;-;-;-;-;-;-;-	15.3148	0	0.004187		0
RAAEEEDEADPK	12	1	1	P20962	Parathymosin OS=Homo sapiens GN=PTMS PE=1 SV=2 - [PTMS_HUMAN]	N-Term(Dimethyl:2H(6)13C(2)); K12(Dimethyl:2H(6)13C(2))	1431.75			2221553574	13.7688	1;-;-;-;-;-;-;-;-;-;-;-;-;-;1;-;-;-;-;-;-;-;-;-;-;-;-;-;-;-;-;-;-;-;-;-;-;-;-;-;-;-;-;-;-;-;-;-;-;-;-;-;-;-;-;-;-;-;-;-;-;-;-;-;-;-;-;-;-;-;-;-;-;-;-;-;-;-;-;-;-;-;-;-;-;-;-;-;-;-;-;-;-;-;-;-;-;-;-;-;-;-;-;-;-;-;-;-;-;-;-;-;-;-;-;-;-;-;-;-;-;-;-;-;-;-;-;-;-;-;-;-;-;-;-;-;-;-;-;-;-;-;-;1;1;1;-;-;-;-;-;-;-;-;-;-;-;-;-;-;-	63.6695	3.97976	1;-;-;-;-;-;-;-;-;-;-;-;-;-;1;-;-;-;-;-;-;-;-;-;-;-;-;-;-;-;-;-;-;-;-;-;-;-;-;-;-;-;-;-;-;-;-;-;-;-;-;-;-;-;-;-;-;-;-;-;-;-;-;-;-;-;-;-;-;-;-;-;-;-;-;-;-;-;-;-;-;-;-;-;-;-;-;-;-;-;-;-;-;-;-;-;-;-;-;-;-;-;-;-;-;-;-;-;-;-;-;-;-;-;-;-;-;-;-;-;-;-;-;-;-;-;-;-;-;-;-;-;-;-;-;-;-;-;-;-;-;-;-;1;1;1;-;-;-;-;-;-;-;-;-;-;-;-;-;-;-	20.1426	0	5.178e-05		1
DGYNYTLSK	14	1	1	P31949	Protein S100-A11 OS=Homo sapiens GN=S100A11 PE=1 SV=2 - [S10AB_HUMAN]	N-Term(Dimethyl:2H(6)13C(2)); K9(Dimethyl:2H(6)13C(2))	1132.65			449851000	2.02574	-;-;-;-;-;-;1;-;-;-;-;-;-;-;-;-;-;-;-;-;-;-;-;-;-;-;-;-;-;-;1;1;-;-;-;-;-;-;-;1;-;-;-;-;-;-;1;-;-;-;-;-;-;-;-;-;-;-;-;-;-;-;-;-;-;-;-;-;-;-;1;1;-;-;-;-;-;-;-;-;-;-;-;-;-;-;-;-;-;-;-;-;-;1;1;-;-;1;1;-;-;-;-;-;-;-;-;-;1;-;-;-;-;-;-;-;-;-;-;-;-;-;-;-;-;-;-;-;-;-;-;-;-;-;-;-;-;-;-;-;-;-;-;-;-;1;-;-;-;-;-;-;-;-;-;-;-;-;-;-;-	50.3778	0.645697	-;-;-;-;-;-;-;-;-;-;-;-;-;-;-;-;-;-;-;-;-;-;-;-;-;-;-;-;-;-;-;1;-;-;-;-;-;-;-;1;-;-;-;-;-;-;-;-;-;-;-;-;-;-;-;-;-;-;-;-;-;-;-;-;-;-;-;-;-;-;-;1;-;-;-;-;-;-;-;-;-;-;-;-;-;-;-;-;-;-;-;-;-;-;-;-;-;-;-;-;-;-;-;-;-;-;-;-;-;-;-;-;-;-;-;-;-;-;-;-;-;-;-;-;-;-;-;-;-;-;-;-;-;-;-;-;-;-;-;-;-;-;-;-;-;-;-;-;-;-;-;-;-;-;-;-;-;-;-;-;-	99.0632	0	0.0003649		0
DGGFCEVCK	10	1	1	P07602	Prosaposin OS=Homo sapiens GN=PSAP PE=1 SV=2 - [SAP_HUMAN]	N-Term(Dimethyl:2H(4)); C5(Carbamidomethyl); C8(Carbamidomethyl); K9(Dimethyl:2H(4))	1135.54			302921470							0	0.0003351		0
LLEGEESR	28	6	4	P41219;P08729;P05787;P08670	Peripherin OS=Homo sapiens GN=PRPH PE=1 SV=2 - [PERI_HUMAN];Keratin, type II cytoskeletal 7 OS=Homo sapiens GN=KRT7 PE=1 SV=5 - [K2C7_HUMAN];Keratin, type II cytoskeletal 8 OS=Homo sapiens GN=KRT8 PE=1 SV=7 - [K2C8_HUMAN];Vimentin OS=Homo sapiens GN=VIM PE=1 SV=4 - [VIME_HUMAN]	N-Term(Dimethyl:2H(6)13C(2))	968.544			53240134444							0	0.02926		0
SAGEALGSSGTPPVR	33	1	1	Q969V6	MKL/myocardin-like protein 1 OS=Homo sapiens GN=MKL1 PE=1 SV=1 - [MKL1_HUMAN]	N-Term(Dimethyl:2H(6)13C(2)); T11(Phospho)	1501.74	0.999946	S(1): 0.0; S(8): 0.0; S(9): 0.0; T(11): 100.0	7.78403e+07	6.01106	1;-;-;-;-;-;-;-;-;-;-;-;-;-;-;-;-;-;-;-;-;-;-;-;-;-;-;-;-;-;-;-;-;-;-;-;-;-;-;1;-;-;-;-;-;-;-;-;-;-;-;-;-;-;-;-;-;-;-;-;-;-;-;-;-;-;-;-;-;-;-;-;-;-;-;-;-;-;1;-;-;-;-;-;-;-;-;-;-;-;-;-;-;-;-;-;-;-;-;-;-;-;-;-;1;-;-;-;-;-;-;-;1;1;-;-;-;-;-;-;-;-;-;-;-;-;-;-;-;-;-;-;-;-;-;-;-;-;-;-;-;-;-;-;-;-;-;-;-;-;-;-;-;-;-;-;-;-;-;-;-	85.9382	0.0713436	-;-;-;-;-;-;-;-;-;-;-;-;-;-;-;-;-;-;-;-;-;-;-;-;-;-;-;-;-;-;-;-;-;-;-;-;-;-;-;-;-;-;-;-;-;-;-;-;-;-;-;-;-;-;-;-;-;-;-;-;-;-;-;-;-;-;-;-;-;-;-;-;-;-;-;-;-;-;-;-;-;-;-;-;-;-;-;-;-;-;-;-;-;-;-;-;-;-;-;-;-;-;-;-;-;-;-;-;-;-;-;-;1;1;-;-;-;-;-;-;-;-;-;-;-;-;-;-;-;-;-;-;-;-;-;-;-;-;-;-;-;-;-;-;-;-;-;-;-;-;-;-;-;-;-;-;-;-;-;-;-	38.1906	0	3.013e-05	435.632	0
DGVVEITGK	45	1	1	P04792	Heat shock protein beta-1 OS=Homo sapiens GN=HSPB1 PE=1 SV=2 - [HSPB1_HUMAN]	N-Term(Dimethyl:2H(6)13C(2)); K9(Dimethyl:2H(6)13C(2))	989.646			6.72969e+09	2.09265	1;1;-;-;-;1;-;-;-;-;-;-;-;-;-;-;-;-;-;-;-;-;-;-;-;-;-;-;-;-;-;-;-;1;-;-;-;-;1;1;-;-;-;-;-;1;1;-;-;-;-;-;-;-;-;-;-;-;-;-;-;-;-;-;-;-;-;-;-;1;-;-;-;-;-;-;-;1;1;-;-;-;-;-;-;-;-;-;-;-;-;1;-;1;1;-;-;-;-;-;-;-;-;-;-;-;-;-;-;-;-;-;-;-;-;-;-;-;-;-;-;-;-;-;-;-;-;-;-;-;-;-;-;-;-;-;-;-;-;-;-;-;-;-;-;-;-;-;-;-;-;-;-;-;-;-;-;-;-;-;-	29.4915	0.827458	1;1;-;-;-;1;-;-;-;-;-;-;-;-;-;-;-;-;-;-;-;-;-;-;-;-;-;-;-;-;-;-;-;1;-;-;-;-;-;-;-;-;-;-;-;1;1;-;-;-;-;-;-;-;-;-;-;-;-;-;-;-;-;-;-;-;-;-;-;1;-;-;-;-;-;-;-;1;1;-;-;-;-;-;-;-;-;-;-;-;-;1;-;1;1;-;-;-;-;-;-;-;-;-;-;-;-;-;-;-;-;-;-;-;-;-;-;-;-;-;-;-;-;1;1;-;-;-;-;-;-;-;-;-;-;-;-;-;-;-;-;-;-;-;-;-;-;-;-;-;-;-;-;-;-;-;-;-;-;-;-	30.5675	0	4.149e-05		0
AGLQFPVGR	138	15	3	P0C0S5;Q96KK5;P16104	Histone H2A.Z OS=Homo sapiens GN=H2AFZ PE=1 SV=2 - [H2AZ_HUMAN];Histone H2A type 1-H OS=Homo sapiens GN=HIST1H2AH PE=1 SV=3 - [H2A1H_HUMAN];Histone H2AX OS=Homo sapiens GN=H2AFX PE=1 SV=2 - [H2AX_HUMAN]	N-Term(Dimethyl:2H(6)13C(2))	980.604			69795004732							0	0.0004649		0
IQTPPPK	10	1	1	P48634	Protein PRRC2A OS=Homo sapiens GN=PRRC2A PE=1 SV=3 - [PRC2A_HUMAN]	N-Term(Dimethyl:2H(6)13C(2)); T3(Phospho); K7(Dimethyl:2H(6)13C(2))	932.575	1	T(3): 100.0	262038989	3.62615	1;-;-;-;-;-;-;-;-;-;-;-;-;-;-;-;-;-;-;-;-;-;-;-;-;-;-;-;-;-;-;-;-;-;-;-;-;-;-;-;1;-;-;-;-;-;-;-;-;-;-;-;-;-;-;-;-;-;-;-;-;-;-;-;-;-;-;-;-;-;-;-;-;-;-;-;-;-;-;-;-;-;-;-;-;-;-;-;-;-;-;-;-;-;-;-;-;-;-;-;-;-;-;-;-;-;-;-;-;-;-;-;-;1;1;-;1;-;-;-;-;-;-;-;-;-;-;-;-;-;-;-;-;-;-;-;-;-;-;-;-;-;-;-;-;-;-;-;-;-;-;-;-;-;-;-;-;-;-;-;-	10.8825	0.0181806	-;-;-;-;-;-;-;-;-;-;-;-;-;-;-;-;-;-;-;-;-;-;-;-;-;-;-;-;-;-;-;-;-;-;-;-;-;-;-;-;1;-;-;-;-;-;-;-;-;-;-;-;-;-;-;-;-;-;-;-;-;-;-;-;-;-;-;-;-;-;-;-;-;-;-;-;-;-;-;-;-;-;-;-;-;-;-;-;-;-;-;-;-;-;-;-;-;-;-;-;-;-;-;-;-;-;-;-;-;-;-;-;-;-;-;-;-;-;-;-;-;-;-;-;-;-;-;-;-;-;-;-;-;-;-;-;-;-;-;-;-;-;-;-;-;-;-;-;-;-;-;-;-;-;-;-;-;-;-;-;-		0	0.03081	217.248	0
DLTDYLMK	60	7	5	Q562R1;P63267;P68133;P60709;P63261	Beta-actin-like protein 2 OS=Homo sapiens GN=ACTBL2 PE=1 SV=2 - [ACTBL_HUMAN];Actin, gamma-enteric smooth muscle OS=Homo sapiens GN=ACTG2 PE=1 SV=1 - [ACTH_HUMAN];Actin, alpha skeletal muscle OS=Homo sapiens GN=ACTA1 PE=1 SV=1 - [ACTS_HUMAN];Actin, cytoplasmic 1 OS=Homo sapiens GN=ACTB PE=1 SV=1 - [ACTB_HUMAN];Actin, cytoplasmic 2 OS=Homo sapiens GN=ACTG1 PE=1 SV=1 - [ACTG_HUMAN]	N-Term(Dimethyl:2H(6)13C(2)); M7(Oxidation); K8(Dimethyl:2H(6)13C(2))	1086.63			5.80497e+09							0	0.01023		0
NLNNSNLFSPVNR	21	1	1	P52948	Nuclear pore complex protein Nup98-Nup96 OS=Homo sapiens GN=NUP98 PE=1 SV=4 - [NUP98_HUMAN]	N-Term(Dimethyl:2H(6)13C(2)); S9(Phospho)	1604.8	1	S(5): 0.0; S(9): 100.0	2.05927e+08	3.79665	1;-;-;-;-;-;-;-;-;-;-;-;-;-;-;-;-;-;-;1;-;-;-;-;-;-;-;-;-;-;-;-;-;-;-;-;-;-;-;-;-;-;-;-;-;-;-;-;-;-;-;-;-;-;-;-;-;-;-;-;-;-;-;-;-;-;-;-;-;-;-;-;-;-;-;-;-;1;1;-;-;-;-;-;-;-;-;2;1;-;-;-;-;-;-;-;-;-;-;-;-;-;-;2;1;-;-;-;-;-;-;-;-;-;-;1;1;-;-;-;-;-;-;-;-;-;-;-;-;-;-;-;-;-;-;-;-;-;-;-;-;-;-;-;-;-;-;-;-;-;-;-;-;-;-;-;-;-;-;-;-	49.3363	0.0479372	1;-;-;-;-;-;-;-;-;-;-;-;-;-;-;-;-;-;-;-;-;-;-;-;-;-;-;-;-;-;-;-;-;-;-;-;-;-;-;-;-;-;-;-;-;-;-;-;-;-;-;-;-;-;-;-;-;-;-;-;-;-;-;-;-;-;-;-;-;-;-;-;-;-;-;-;-;-;1;-;-;-;-;-;-;-;-;1;1;-;-;-;-;-;-;-;-;-;-;-;-;-;-;1;-;-;-;-;-;-;-;-;-;-;-;-;1;-;-;-;-;-;-;-;-;-;-;-;-;-;-;-;-;-;-;-;-;-;-;-;-;-;-;-;-;-;-;-;-;-;-;-;-;-;-;-;-;-;-;-;-	72.3423	0	1.11e-10	409.94	0
SQSAAVTPSSTTSSTR	59	1	1	Q16186	Proteasomal ubiquitin receptor ADRM1 OS=Homo sapiens GN=ADRM1 PE=1 SV=2 - [ADRM1_HUMAN]	N-Term(Dimethyl:2H(6)13C(2)); T7(Phospho)	1683.8	0.999938	S(1): 0.0; S(3): 0.0; T(7): 100.0; S(9): 0.0; S(10): 0.0; T(11): 0.0; T(12): 0.0; S(13): 0.0; S(14): 0.0; T(15): 0.0	2.58845e+08	2.88377	1;-;-;-;-;-;-;-;-;-;-;-;-;-;-;-;-;-;-;-;-;-;-;-;-;-;-;-;-;-;-;-;-;-;-;-;-;-;1;1;1;-;-;-;-;-;-;-;-;-;-;-;-;-;-;-;-;-;-;-;-;-;-;-;-;-;-;-;-;-;-;-;-;-;-;-;-;1;1;-;-;-;-;-;-;-;-;2;-;-;-;-;-;-;-;-;-;-;-;-;-;-;-;2;-;-;-;-;-;-;-;1;1;1;-;-;-;-;-;-;-;-;-;-;-;-;-;-;-;-;-;-;-;-;-;-;-;-;-;-;-;-;-;-;-;-;-;-;-;-;-;-;-;-;-;-;-;-;1;-;2	33.5044	0.0209297	-;-;-;-;-;-;-;-;-;-;-;-;-;-;-;-;-;-;-;-;-;-;-;-;-;-;-;-;-;-;-;-;-;-;-;-;-;-;-;1;-;-;-;-;-;-;-;-;-;-;-;-;-;-;-;-;-;-;-;-;-;-;-;-;-;-;-;-;-;-;-;-;-;-;-;-;-;-;-;-;-;-;-;-;-;-;-;-;-;-;-;-;-;-;-;-;-;-;-;-;-;-;-;-;-;-;-;-;-;-;-;-;-;1;-;-;-;-;-;-;-;-;-;-;-;-;-;-;-;-;-;-;-;-;-;-;-;-;-;-;-;-;-;-;-;-;-;-;-;-;-;-;-;-;-;-;-;-;-;-;-	28.4024	0	1.763e-09	384.403	0
DYFEQYGK	42	2	1	P09651	Heterogeneous nuclear ribonucleoprotein A1 OS=Homo sapiens GN=HNRNPA1 PE=1 SV=5 - [ROA1_HUMAN]	N-Term(Dimethyl:2H(6)13C(2)); K8(Dimethyl:2H(6)13C(2))	1121.61			18982512280	1.8637	1;1;-;-;1;-;1;-;-;-;-;-;-;-;-;-;-;-;-;-;-;-;-;-;-;-;-;1;1;1;1;1;-;1;-;-;-;-;2;-;-;-;-;-;-;-;1;-;-;-;-;-;-;-;-;-;-;-;-;-;-;-;-;-;-;-;-;1;1;1;1;1;-;1;1;-;-;1;-;-;-;-;-;-;-;-;-;-;-;-;-;-;-;1;1;1;-;-;-;-;-;-;-;-;-;-;1;-;-;-;-;-;-;-;-;-;-;-;-;-;-;-;-;-;-;1;1;-;-;-;-;-;-;-;-;-;-;-;-;-;-;-;-;-;-;-;-;-;-;-;-;-;-;-;-;-;-;-;-;-;-	19.8822	0.763711	1;1;-;-;1;-;1;-;-;-;-;-;-;-;-;-;-;-;-;-;-;-;-;-;-;-;-;1;1;1;1;1;-;1;-;-;-;-;2;-;-;-;-;-;-;-;1;-;-;-;-;-;-;-;-;-;-;-;-;-;-;-;-;-;-;-;-;1;1;1;1;1;-;1;1;-;-;1;-;-;-;-;-;-;-;-;-;-;-;-;-;-;-;1;1;1;-;-;-;-;-;-;-;-;-;-;1;-;-;-;-;-;-;-;-;-;-;-;-;-;-;-;-;-;-;1;1;-;-;-;-;-;-;-;-;-;-;-;-;-;-;-;-;-;-;-;-;-;-;-;-;-;-;-;-;-;-;-;-;-;-	21.4345	0	0.0004292		0
HTAAPTDPADGPV	25	1	1	Q04941	Proteolipid protein 2 OS=Homo sapiens GN=PLP2 PE=1 SV=1 - [PLP2_HUMAN]	N-Term(Dimethyl:2H(6)13C(2))	1284.66			2358481741	1.79921	1;-;-;-;-;-;-;-;-;-;-;-;-;-;-;-;-;-;-;-;-;-;-;-;-;-;-;-;-;-;-;1;-;1;-;-;-;-;-;-;-;-;-;-;-;-;-;-;1;-;1;-;-;-;-;-;-;-;-;-;-;-;-;-;-;-;-;-;-;-;-;1;-;-;-;-;-;-;-;-;-;-;-;-;-;-;-;-;-;-;-;-;-;1;1;-;-;-;-;-;-;-;-;-;-;-;1;-;-;-;-;-;-;-;-;-;-;-;-;-;-;-;-;-;-;-;-;-;1;-;-;-;-;-;-;-;-;-;-;-;-;-;-;-;-;-;-;-;-;-;-;-;-;-;-;-;-;-;-;-;-	32.9703	0.640319	1;-;-;-;-;-;-;-;-;-;-;-;-;-;-;-;-;-;-;-;-;-;-;-;-;-;-;-;-;-;-;1;-;-;-;-;-;-;-;-;-;-;-;-;-;-;-;-;1;-;1;-;-;-;-;-;-;-;-;-;-;-;-;-;-;-;-;-;-;-;-;1;-;-;-;-;-;-;-;-;-;-;-;-;-;-;-;-;-;-;-;-;-;1;1;-;-;-;-;-;-;-;-;-;-;-;1;-;-;-;-;-;-;-;-;-;-;-;-;-;-;-;-;-;-;-;-;-;1;-;-;-;-;-;-;-;-;-;-;-;-;-;-;-;-;-;-;-;-;-;-;-;-;-;-;-;-;-;-;-;-	21.7972	0	0.02065		0
DGIVLGADTR	17	1	1	Q99436	Proteasome subunit beta type-7 OS=Homo sapiens GN=PSMB7 PE=1 SV=1 - [PSB7_HUMAN]	N-Term(Dimethyl:2H(6)13C(2))	1052.62			247141065	1.88645	1;-;-;-;-;-;-;-;-;-;-;-;-;-;-;-;-;-;-;-;-;-;-;-;-;-;-;-;-;-;-;1;-;1;-;-;-;-;-;1;-;-;-;-;-;-;1;-;-;-;-;-;-;-;-;-;-;-;-;-;-;-;-;-;-;-;-;-;-;1;1;-;-;-;-;-;-;-;1;-;-;-;-;-;-;-;-;-;-;-;-;-;-;-;-;-;-;-;-;-;-;-;-;-;-;-;1;-;-;-;-;-;-;-;-;-;-;-;-;-;-;-;-;-;-;1;-;-;-;-;-;-;-;-;-;-;-;-;-;-;-;-;-;-;-;-;-;-;-;-;-;-;-;-;-;-;-;-;-;-;-	32.8194	0.948604	1;-;-;-;-;-;-;-;-;-;-;-;-;-;-;-;-;-;-;-;-;-;-;-;-;-;-;-;-;-;-;1;-;1;-;-;-;-;-;1;-;-;-;-;-;-;1;-;-;-;-;-;-;-;-;-;-;-;-;-;-;-;-;-;-;-;-;-;-;1;1;-;-;-;-;-;-;-;1;-;-;-;-;-;-;-;-;-;-;-;-;-;-;-;-;-;-;-;-;-;-;-;-;-;-;-;1;-;-;-;-;-;-;-;-;-;-;-;-;-;-;-;-;-;-;1;-;-;-;-;-;-;-;-;-;-;-;-;-;-;-;-;-;-;-;-;-;-;-;-;-;-;-;-;-;-;-;-;-;-;-	46.491	0	0.1147		0
RAGELTEDEVER	93	1	1	P62269	40S ribosomal protein S18 OS=Homo sapiens GN=RPS18 PE=1 SV=3 - [RS18_HUMAN]	N-Term(Dimethyl:2H(6)13C(2))	1439.75			23273092681	1.93511	-;-;-;-;-;-;-;-;-;-;-;-;-;-;1;3;-;-;-;-;-;-;-;-;-;-;-;-;-;-;-;-;-;-;-;-;-;-;-;-;-;-;-;-;-;-;-;-;-;-;-;-;-;-;-;1;-;-;-;-;-;-;-;-;-;-;-;-;-;-;-;-;-;-;-;-;-;-;-;-;-;-;-;-;-;-;-;-;-;-;-;-;-;-;-;-;-;-;-;-;2;-;-;-;-;-;-;-;-;-;-;-;-;-;-;-;-;-;-;-;-;-;-;-;-;-;-;-;-;-;-;-;-;-;-;-;-;-;-;-;-;-;-;3;1;1;-;-;-;-;-;-;-;-;-;-;-;-;-;-;-	38.0448	1.0214	-;-;-;-;-;-;-;-;-;-;-;-;-;-;1;2;-;-;-;-;-;-;-;-;-;-;-;-;-;-;-;-;-;-;-;-;-;-;-;-;-;-;-;-;-;-;-;-;-;-;-;-;-;-;-;1;-;-;-;-;-;-;-;-;-;-;-;-;-;-;-;-;-;-;-;-;-;-;-;-;-;-;-;-;-;-;-;-;-;-;-;-;-;-;-;-;-;-;-;-;2;-;-;-;-;-;-;-;-;-;-;-;-;-;-;-;-;-;-;-;-;-;-;-;-;-;-;-;-;-;-;-;-;-;-;-;-;-;-;-;-;-;-;3;1;1;-;-;-;-;-;-;-;-;-;-;-;-;-;-;-	24.2277	0	6.562e-09		1
NYYEQWGK	29	1	1	P22626	Heterogeneous nuclear ribonucleoproteins A2/B1 OS=Homo sapiens GN=HNRNPA2B1 PE=1 SV=2 - [ROA2_HUMAN]	N-Term(Dimethyl:2H(6)13C(2)); K8(Dimethyl:2H(6)13C(2))	1159.64			4.22842e+09	2.94471	1;-;-;-;-;-;-;2;2;-;-;-;-;-;-;-;-;-;-;-;-;-;-;-;-;-;-;-;-;-;1;1;-;-;1;-;-;-;-;-;-;-;-;-;-;-;-;-;-;-;-;-;-;-;-;-;-;-;-;-;-;-;-;-;-;-;-;-;-;-;1;1;-;1;1;-;-;-;-;-;-;-;-;-;-;-;-;-;-;-;-;-;-;1;1;-;1;-;-;-;-;-;-;-;-;-;1;1;-;-;-;-;-;-;-;-;-;-;-;-;-;-;-;-;-;-;-;1;-;-;-;-;-;-;-;-;-;-;-;-;-;-;-;-;-;-;-;-;-;-;-;-;-;-;-;-;-;-;-;-;-	83.1841	1.03835	1;-;-;-;-;-;-;-;2;-;-;-;-;-;-;-;-;-;-;-;-;-;-;-;-;-;-;-;-;-;1;1;-;-;1;-;-;-;-;-;-;-;-;-;-;-;-;-;-;-;-;-;-;-;-;-;-;-;-;-;-;-;-;-;-;-;-;-;-;-;1;1;-;1;1;-;-;-;-;-;-;-;-;-;-;-;-;-;-;-;-;-;-;1;1;-;1;-;-;-;-;-;-;-;-;-;1;-;-;-;-;-;-;-;-;-;-;-;-;-;-;-;-;-;-;-;-;1;-;-;-;-;-;-;-;-;-;-;-;-;-;-;-;-;-;-;-;-;-;-;-;-;-;-;-;-;-;-;-;-;-	47.8996	0	0.009909		0
SATTTPSGSPR	16	1	1	Q2M2I8	AP2-associated protein kinase 1 OS=Homo sapiens GN=AAK1 PE=1 SV=3 - [AAK1_HUMAN]	N-Term(Dimethyl:2H(6)13C(2)); S9(Phospho)	1177.57	0.5	S(1): 0.0; T(3): 0.0; T(4): 0.0; T(5): 0.0; S(7): 50.0; S(9): 50.0	4.19566e+07	1.87038	1;-;-;-;-;-;-;-;-;-;-;-;-;-;-;-;-;-;-;-;-;-;-;-;-;-;-;-;-;-;-;-;-;-;-;-;-;-;-;-;-;-;-;-;-;-;-;-;-;-;-;-;-;-;-;-;-;-;-;-;-;-;-;-;-;-;-;-;-;-;-;-;-;-;-;-;-;-;-;-;-;-;-;-;-;-;-;-;-;1;-;-;-;-;-;-;-;-;-;-;-;-;-;-;1;-;-;-;-;-;-;1;-;1;-;-;-;-;-;-;-;-;-;-;-;-;-;-;-;-;-;-;-;-;-;-;-;-;-;-;-;-;-;-;-;-;-;-;-;-;-;-;-;-;-;-;-;-;-;-;-	22.2761	0.400228	1;-;-;-;-;-;-;-;-;-;-;-;-;-;-;-;-;-;-;-;-;-;-;-;-;-;-;-;-;-;-;-;-;-;-;-;-;-;-;-;-;-;-;-;-;-;-;-;-;-;-;-;-;-;-;-;-;-;-;-;-;-;-;-;-;-;-;-;-;-;-;-;-;-;-;-;-;-;-;-;-;-;-;-;-;-;-;-;-;1;-;-;-;-;-;-;-;-;-;-;-;-;-;-;1;-;-;-;-;-;-;1;-;1;-;-;-;-;-;-;-;-;-;-;-;-;-;-;-;-;-;-;-;-;-;-;-;-;-;-;-;-;-;-;-;-;-;-;-;-;-;-;-;-;-;-;-;-;-;-;-	26.379	0	0.04729	226.99	0
RAGELTEDEVER	37	1	1	P62269	40S ribosomal protein S18 OS=Homo sapiens GN=RPS18 PE=1 SV=3 - [RS18_HUMAN]	N-Term(Dimethyl)	1431.71			4631178752	1.67975	1;-;-;-;-;-;-;-;-;-;-;-;-;-;-;1;-;-;-;-;-;-;-;-;-;-;-;-;-;-;-;-;-;-;-;-;-;-;-;-;-;-;-;-;-;-;-;-;-;-;-;-;-;-;-;1;-;-;-;-;-;-;-;-;-;-;-;-;-;-;-;-;-;-;-;-;-;-;-;-;-;1;1;-;-;-;-;-;-;-;-;-;-;-;-;-;-;-;-;-;-;-;-;-;-;-;-;-;-;-;-;-;-;-;-;-;-;-;-;-;-;-;-;-;-;-;-;-;-;-;-;-;-;-;-;-;-;-;-;-;-;-;-;-;1;1;-;-;-;-;-;-;-;-;-;-;-;-;-;-;-	7.1601	0.971258	1;-;-;-;-;-;-;-;-;-;-;-;-;-;-;1;-;-;-;-;-;-;-;-;-;-;-;-;-;-;-;-;-;-;-;-;-;-;-;-;-;-;-;-;-;-;-;-;-;-;-;-;-;-;-;1;-;-;-;-;-;-;-;-;-;-;-;-;-;-;-;-;-;-;-;-;-;-;-;-;-;1;1;-;-;-;-;-;-;-;-;-;-;-;-;-;-;-;-;-;-;-;-;-;-;-;-;-;-;-;-;-;-;-;-;-;-;-;-;-;-;-;-;-;-;-;-;-;-;-;-;-;-;-;-;-;-;-;-;-;-;-;-;-;1;1;-;-;-;-;-;-;-;-;-;-;-;-;-;-;-	7.90533	0	3.551e-05		1
NTDEMVELR	23	1	1	P61978	Heterogeneous nuclear ribonucleoprotein K OS=Homo sapiens GN=HNRNPK PE=1 SV=1 - [HNRPK_HUMAN]	N-Term(Dimethyl:2H(6)13C(2))	1142.59			3964041066	2.05894	1;-;-;-;1;-;-;-;-;-;-;-;-;-;-;-;-;-;-;-;-;-;-;-;-;-;-;-;-;-;-;-;-;1;-;-;-;-;-;-;-;-;-;-;-;-;-;-;-;-;-;-;-;-;-;-;-;-;-;-;-;-;-;-;-;-;-;-;-;-;-;1;-;1;-;-;-;-;-;-;-;-;-;-;-;1;-;-;-;-;-;-;-;-;-;-;-;-;-;-;-;-;-;-;-;-;1;-;-;-;-;-;-;-;-;-;-;-;-;-;-;-;-;-;-;-;-;-;-;-;-;-;-;-;-;-;-;-;-;-;-;-;-;-;-;-;-;-;-;-;-;-;-;-;-;-;-;-;-;-;-	46.5555	0.991766	1;-;-;1;1;-;-;-;-;-;-;-;-;-;-;-;-;-;-;-;-;-;-;-;-;-;-;-;-;-;-;-;-;1;-;-;-;-;-;-;-;-;-;-;-;-;-;-;-;-;-;-;-;-;-;-;-;-;-;-;-;-;-;-;-;-;-;-;-;-;-;1;-;1;-;-;-;-;-;-;-;-;-;-;-;1;-;-;-;-;-;-;-;-;-;-;-;-;-;-;-;-;-;-;-;-;1;-;-;-;-;-;-;-;-;-;-;-;-;-;-;-;-;-;-;-;-;-;-;-;-;-;-;-;-;-;-;-;-;-;-;-;-;-;-;-;-;-;-;-;-;-;-;-;-;-;-;-;-;-;-	41.5985	0	0.08994		0
EVVEEAENGR	44	1	1	P06454	Prothymosin alpha OS=Homo sapiens GN=PTMA PE=1 SV=2 - [PTMA_HUMAN]	N-Term(Dimethyl:2H(6)13C(2))	1167.6			9524418592	1.7766	-;-;1;-;-;1;-;1;1;-;-;1;-;-;-;-;-;-;-;-;-;-;-;-;-;-;-;-;-;-;-;-;-;-;1;-;-;-;-;-;-;-;1;-;1;-;-;-;1;-;1;-;-;-;-;-;-;-;-;-;-;-;-;-;-;-;-;-;-;-;-;-;-;1;1;-;-;-;-;-;-;-;-;-;-;1;1;-;-;-;-;-;-;-;-;-;-;1;1;-;-;-;-;-;-;-;-;-;-;-;-;-;-;-;-;-;1;-;-;-;-;-;-;-;-;-;1;-;-;-;-;-;-;-;-;-;-;-;1;-;-;-;1;-;1;1;-;-;-;-;-;-;-;-;-;-;1;-;-;-;-	28.2753	0.842063	-;-;1;-;-;1;-;1;1;-;-;1;-;-;-;-;-;-;-;-;-;-;-;-;-;-;-;-;-;-;-;-;-;-;1;-;-;-;-;-;-;-;1;-;1;-;-;-;1;-;1;-;-;-;-;-;-;-;-;-;-;-;-;-;-;-;-;-;-;-;-;-;-;1;1;-;-;-;-;-;-;-;-;-;-;1;1;-;-;-;-;-;-;-;-;-;-;1;1;-;-;-;-;-;-;-;-;-;-;-;-;-;-;-;-;-;1;-;-;-;-;-;-;-;-;-;1;-;-;-;-;-;-;-;-;-;-;-;1;-;-;-;1;-;1;1;-;-;-;-;-;-;-;-;-;-;1;-;-;-;-	40.2904	0	7.16e-07		0
NINPSTANSPK	11	1	1	P46937	Transcriptional coactivator YAP1 OS=Homo sapiens GN=YAP1 PE=1 SV=2 - [YAP1_HUMAN]	N-Term(Dimethyl); S9(Phospho); K11(Dimethyl)	1278.61	1	S(5): 0.0; T(6): 0.0; S(9): 100.0	8.88222e+07	3.43581	-;-;-;-;-;-;-;-;-;-;-;-;-;-;-;-;-;-;-;-;-;-;-;-;-;-;-;-;-;-;-;-;-;-;-;-;-;-;-;1;-;-;-;-;-;-;-;-;-;-;-;-;-;-;-;-;-;-;-;-;-;-;-;-;-;-;-;-;-;-;-;-;-;-;-;-;-;-;-;-;-;-;-;-;-;-;-;-;-;1;-;-;-;-;-;-;-;-;-;-;-;-;-;-;-;-;-;-;-;-;-;-;-;-;-;-;-;-;-;-;-;-;-;-;-;-;-;-;-;-;-;-;-;-;-;-;-;-;-;-;-;-;-;-;-;-;-;-;-;-;-;-;-;-;-;-;-;-;-;-;-	6.65692	0.0311172	-;-;-;-;-;-;-;-;-;-;-;-;-;-;-;-;-;-;-;-;-;-;-;-;-;-;-;-;-;-;-;-;-;-;-;-;-;-;-;-;-;-;-;-;-;-;-;-;-;-;-;-;-;-;-;-;-;-;-;-;-;-;-;-;-;-;-;-;-;-;-;-;-;-;-;-;-;-;-;-;-;-;-;-;-;-;-;-;-;1;-;-;-;-;-;-;-;-;-;-;-;-;-;-;-;-;-;-;-;-;-;-;-;-;-;-;-;-;-;-;-;-;-;-;-;-;-;-;-;-;-;-;-;-;-;-;-;-;-;-;-;-;-;-;-;-;-;-;-;-;-;-;-;-;-;-;-;-;-;-;-		0	0.03929	417.035	0
GILAADESTGSIAK	66	1	1	P04075	Fructose-bisphosphate aldolase A OS=Homo sapiens GN=ALDOA PE=1 SV=2 - [ALDOA_HUMAN]	N-Term(Dimethyl:2H(6)13C(2)); K14(Dimethyl:2H(6)13C(2))	1404.85			55119763184	1.89209	1;-;-;-;1;3;-;-;-;-;-;-;-;-;-;-;-;-;-;-;-;-;-;-;-;-;-;-;1;-;1;1;-;1;1;-;-;-;-;-;-;-;-;-;1;6;-;-;-;-;-;-;-;-;-;1;-;-;-;-;-;-;-;-;-;-;-;1;1;1;-;-;-;-;-;-;-;-;-;-;-;-;-;-;-;-;-;-;-;1;-;2;1;-;-;-;-;-;-;-;-;-;-;-;-;4;-;-;-;-;-;-;-;-;-;-;-;-;-;-;-;-;-;1;1;-;-;-;-;-;-;-;-;-;-;-;-;-;-;1;1;-;-;-;-;-;-;-;-;-;-;-;-;-;-;-;-;-;-;-;-	42.5095	0.697422	1;-;-;-;-;2;-;-;-;-;-;-;-;-;-;-;-;-;-;-;-;-;-;-;-;-;-;-;1;-;1;1;-;1;1;-;-;-;-;-;-;-;-;-;1;6;-;-;-;-;-;-;-;-;-;1;-;-;-;-;-;-;-;-;-;-;-;1;1;1;-;-;-;-;-;-;-;-;-;-;-;-;-;-;-;-;-;-;-;-;-;2;1;-;-;-;-;-;-;-;-;-;-;-;-;4;-;-;-;-;-;-;-;-;-;-;-;-;-;-;-;-;-;1;1;-;-;-;-;-;-;-;-;-;-;-;-;-;-;1;1;-;-;-;-;-;-;-;-;-;-;-;-;-;-;-;-;-;-;-;-	25.6541	0	1.72e-08		0
NFSDNQLQEGK	30	1	1	P37802	Transgelin-2 OS=Homo sapiens GN=TAGLN2 PE=1 SV=3 - [TAGL2_HUMAN]	N-Term(Dimethyl:2H(6)13C(2)); K11(Dimethyl:2H(6)13C(2))	1351.74			4796957720	1.62013	1;-;-;-;1;-;1;-;-;-;-;-;-;-;-;-;-;-;-;-;-;-;-;-;-;-;-;-;-;-;-;-;-;-;-;-;-;-;-;-;-;-;-;-;-;-;-;1;1;-;-;-;-;-;-;-;-;-;-;-;-;-;-;-;-;-;-;-;-;-;-;-;-;-;1;-;-;-;-;-;-;-;-;-;-;-;1;-;-;-;-;-;-;1;-;-;-;-;-;-;-;-;-;-;-;-;-;-;-;-;-;-;-;-;-;-;-;-;-;-;-;-;-;-;-;-;-;-;-;-;-;-;-;-;-;-;-;-;-;-;-;-;-;-;-;-;-;-;-;-;-;-;-;-;-;-;-;-;-;-;-	10.3167	0.743767	1;-;-;-;-;-;1;-;-;-;-;-;-;-;-;-;-;-;-;-;-;-;-;-;-;-;-;-;-;-;-;-;-;-;-;-;-;-;-;-;-;-;-;-;-;-;-;1;1;-;-;-;-;-;-;-;-;-;-;-;-;-;-;-;-;-;-;-;-;-;-;-;-;-;1;-;-;-;-;-;-;-;-;-;-;-;1;-;-;-;-;-;-;1;-;-;-;-;-;-;-;-;-;-;-;-;-;-;-;-;-;-;-;-;-;-;-;-;-;-;-;-;-;-;-;-;-;-;-;-;-;-;-;-;-;-;-;-;-;-;-;-;-;-;-;-;-;-;-;-;-;-;-;-;-;-;-;-;-;-;-	43.2634	0	8.851e-05		0
DGVVEITGK	27	1	1	P04792	Heat shock protein beta-1 OS=Homo sapiens GN=HSPB1 PE=1 SV=2 - [HSPB1_HUMAN]	N-Term(Dimethyl); K9(Dimethyl)	973.557			3884659864	2.17078	-;-;-;-;-;-;-;-;-;-;-;-;-;-;-;-;-;-;-;-;-;-;-;-;-;-;-;-;1;1;1;1;-;-;-;-;-;-;-;1;-;-;-;-;-;-;-;-;-;-;-;-;-;-;-;-;-;-;-;-;-;-;-;-;-;-;-;-;-;-;-;-;-;1;1;-;-;-;-;-;-;-;-;-;-;-;-;-;-;-;-;-;-;-;-;-;-;-;-;-;-;-;-;-;-;-;-;-;-;-;-;-;-;-;-;-;-;-;-;-;-;-;-;-;-;-;-;-;-;-;-;-;-;-;-;-;-;-;-;-;-;-;-;-;-;-;-;-;-;-;-;-;-;-;-;-;-;-;-;-;-	25.3291	0.701085	-;-;-;-;-;-;-;-;-;-;-;-;-;-;-;-;-;-;-;-;-;-;-;-;-;-;-;-;1;1;1;1;-;-;-;-;-;-;-;1;-;-;-;-;-;-;-;-;-;-;-;-;-;-;-;-;-;-;-;-;-;-;-;-;-;-;-;-;-;-;-;-;-;1;1;-;-;-;-;-;-;-;-;-;-;-;-;-;-;-;-;-;-;-;-;-;-;-;-;-;-;-;-;-;-;-;-;-;-;-;-;-;-;-;-;-;-;-;-;-;-;-;-;-;-;-;-;-;-;-;-;-;-;-;-;-;-;-;-;-;-;-;-;-;-;-;-;-;-;-;-;-;-;-;-;-;-;-;-;-;-	24.79	0	0.0001668		0
LSVDYGK	21	5	3	P68366;Q9BQE3;P68363	Tubulin alpha-4A chain OS=Homo sapiens GN=TUBA4A PE=1 SV=1 - [TBA4A_HUMAN];Tubulin alpha-1C chain OS=Homo sapiens GN=TUBA1C PE=1 SV=1 - [TBA1C_HUMAN];Tubulin alpha-1B chain OS=Homo sapiens GN=TUBA1B PE=1 SV=1 - [TBA1B_HUMAN]	N-Term(Dimethyl:2H(6)13C(2)); K7(Dimethyl:2H(6)13C(2))	853.56			11187488976							0	6.405e-05		0
EITALAPSTMK	62	6	4	P63267;P68133;P60709;P63261	Actin, gamma-enteric smooth muscle OS=Homo sapiens GN=ACTG2 PE=1 SV=1 - [ACTH_HUMAN];Actin, alpha skeletal muscle OS=Homo sapiens GN=ACTA1 PE=1 SV=1 - [ACTS_HUMAN];Actin, cytoplasmic 1 OS=Homo sapiens GN=ACTB PE=1 SV=1 - [ACTB_HUMAN];Actin, cytoplasmic 2 OS=Homo sapiens GN=ACTG1 PE=1 SV=1 - [ACTG_HUMAN]	N-Term(Dimethyl:2H(6)13C(2)); M10(Oxidation); K11(Dimethyl:2H(6)13C(2))	1249.76			15488814624							0	0.005233		0
NNLVIDTPR	16	2	2	Q9HCK8;Q9P2D1	Chromodomain-helicase-DNA-binding protein 8 OS=Homo sapiens GN=CHD8 PE=1 SV=5 - [CHD8_HUMAN];Chromodomain-helicase-DNA-binding protein 7 OS=Homo sapiens GN=CHD7 PE=1 SV=3 - [CHD7_HUMAN]	N-Term(Dimethyl:2H(6)13C(2)); T7(Phospho)	1157.61	1	T(7): 100.0	1.3417e+08							0	0.1091	325.465	0
HFSVEGQLEFR	10	5	4	Q14568;P08238;Q58FG1;P07900	Putative heat shock protein HSP 90-alpha A2 OS=Homo sapiens GN=HSP90AA2 PE=1 SV=2 - [HS902_HUMAN];Heat shock protein HSP 90-beta OS=Homo sapiens GN=HSP90AB1 PE=1 SV=4 - [HS90B_HUMAN];Putative heat shock protein HSP 90-alpha A4 OS=Homo sapiens GN=HSP90AA4P PE=5 SV=1 - [HS904_HUMAN];Heat shock protein HSP 90-alpha OS=Homo sapiens GN=HSP90AA1 PE=1 SV=5 - [HS90A_HUMAN]	N-Term(Dimethyl)	1376.7			603131820							0	5.518e-10		0
DGADFAK	27	2	2	P04075;P09972	Fructose-bisphosphate aldolase A OS=Homo sapiens GN=ALDOA PE=1 SV=2 - [ALDOA_HUMAN];Fructose-bisphosphate aldolase C OS=Homo sapiens GN=ALDOC PE=1 SV=2 - [ALDOC_HUMAN]	N-Term(Dimethyl:2H(6)13C(2)); K7(Dimethyl:2H(6)13C(2))	795.483			8421781296							0	0.01117		0
DGFVALSK	15	1	1	Q92499	ATP-dependent RNA helicase DDX1 OS=Homo sapiens GN=DDX1 PE=1 SV=2 - [DDX1_HUMAN]	N-Term(Dimethyl:2H(6)13C(2)); K8(Dimethyl:2H(6)13C(2))	908.602			154854924	3.23666	1;-;-;-;-;-;-;-;-;-;-;-;-;-;-;-;-;-;-;-;-;-;-;-;-;-;-;-;-;1;1;1;-;1;1;-;-;-;-;1;-;-;-;-;-;-;1;-;-;-;-;-;-;-;-;-;-;-;-;-;-;-;-;-;-;-;-;-;-;-;1;-;-;-;1;-;-;-;1;-;-;-;-;-;-;-;-;-;-;-;-;-;-;-;-;-;-;-;-;-;-;-;-;-;-;-;-;-;-;-;-;-;-;-;-;-;-;-;-;-;-;-;-;-;-;-;-;-;-;-;-;-;-;-;-;-;-;-;-;-;-;-;-;-;-;-;-;-;-;-;-;-;-;-;-;-;-;-;-;-;-	110.209	1.43436	1;-;-;-;-;-;-;-;-;-;-;-;-;-;-;-;-;-;-;-;-;-;-;-;-;-;-;-;-;1;1;1;-;1;1;-;-;-;-;1;-;-;-;-;-;-;1;-;-;-;-;-;-;-;-;-;-;-;-;-;-;-;-;-;-;-;-;-;-;-;1;-;-;-;1;-;-;-;1;-;-;-;-;-;-;-;-;-;-;-;-;-;-;-;-;-;-;-;-;-;-;-;-;-;-;-;-;-;-;-;-;-;-;-;-;-;-;-;-;-;-;-;-;-;-;-;-;-;-;-;-;-;-;-;-;-;-;-;-;-;-;-;-;-;-;-;-;-;-;-;-;-;-;-;-;-;-;-;-;-;-	150.879	0	0.109		0
FLEQQNK	9	18	8	O95678;P48668;P02538;P13647;P08670;Q5XKE5;P08729;P05787	Keratin, type II cytoskeletal 75 OS=Homo sapiens GN=KRT75 PE=1 SV=2 - [K2C75_HUMAN];Keratin, type II cytoskeletal 6C OS=Homo sapiens GN=KRT6C PE=1 SV=3 - [K2C6C_HUMAN];Keratin, type II cytoskeletal 6A OS=Homo sapiens GN=KRT6A PE=1 SV=3 - [K2C6A_HUMAN];Keratin, type II cytoskeletal 5 OS=Homo sapiens GN=KRT5 PE=1 SV=3 - [K2C5_HUMAN];Vimentin OS=Homo sapiens GN=VIM PE=1 SV=4 - [VIME_HUMAN];Keratin, …	N-Term(Dimethyl); K7(Dimethyl)	962.531			25894397810							0	0.0007003		0
LQTPNTFPK	33	1	1	Q14978	Nucleolar and coiled-body phosphoprotein 1 OS=Homo sapiens GN=NOLC1 PE=1 SV=2 - [NOLC1_HUMAN]	N-Term(Dimethyl:2H(6)13C(2)); T6(Phospho); K9(Dimethyl:2H(6)13C(2))	1197.69	1	T(3): 0.0; T(6): 100.0	5.53322e+08	11.9186	1;-;-;-;-;-;-;-;-;-;-;-;-;-;-;-;-;-;-;-;-;-;-;-;-;-;-;-;-;-;-;-;-;-;-;-;-;-;1;1;-;-;-;-;-;-;-;-;-;-;-;-;-;-;-;-;-;-;-;-;-;-;-;-;-;-;-;-;-;-;-;-;-;-;-;-;-;1;1;-;-;-;-;-;-;-;-;-;-;-;-;-;-;-;-;-;-;-;-;-;-;-;-;-;-;-;-;-;-;-;-;1;1;1;1;-;-;-;-;-;-;-;-;-;-;-;-;-;-;-;-;-;-;-;-;-;-;-;-;-;-;-;-;-;-;-;-;-;-;-;-;-;-;-;-;-;-;-;-;1;1	47.1678	0.0312413	-;-;-;-;-;-;-;-;-;-;-;-;-;-;-;-;-;-;-;-;-;-;-;-;-;-;-;-;-;-;-;-;-;-;-;-;-;-;-;1;-;-;-;-;-;-;-;-;-;-;-;-;-;-;-;-;-;-;-;-;-;-;-;-;-;-;-;-;-;-;-;-;-;-;-;-;-;-;1;-;-;-;-;-;-;-;-;-;-;-;-;-;-;-;-;-;-;-;-;-;-;-;-;-;-;-;-;-;-;-;-;-;1;1;-;-;-;-;-;-;-;-;-;-;-;-;-;-;-;-;-;-;-;-;-;-;-;-;-;-;-;-;-;-;-;-;-;-;-;-;-;-;-;-;-;-;-;-;-;-;-	49.3621	0	0.0007954	200.839	0
KITIADCGQLE	18	1	1	P62937	Peptidyl-prolyl cis-trans isomerase A OS=Homo sapiens GN=PPIA PE=1 SV=2 - [PPIA_HUMAN]	N-Term(Dimethyl:2H(4)); K1(Dimethyl:2H(4)); C7(Carbamidomethyl)	1311.75			3.74033e+08	1.71736	-;-;-;-;-;-;-;-;1;-;-;-;-;-;-;-;-;-;-;-;-;-;-;-;-;-;-;-;-;-;-;-;-;-;-;-;-;-;1;-;-;1;-;-;-;-;-;-;-;-;-;-;-;-;-;-;-;-;-;-;-;-;-;-;-;-;-;-;-;-;-;-;-;-;-;-;-;-;-;-;-;-;-;-;-;-;-;-;-;-;-;-;-;1;-;-;1;-;-;-;-;-;-;-;-;-;-;-;-;-;-;-;-;-;-;-;-;-;-;-;-;-;-;-;-;-;-;1;1;-;-;-;-;-;-;-;-;-;-;-;-;-;-;-;-;-;-;-;-;-;-;-;-;-;-;-;-;-;-;-;-	12.4702	0.723053	-;-;-;-;-;-;-;-;1;-;-;-;-;-;-;-;-;-;-;-;-;-;-;-;-;-;-;-;-;-;-;-;-;-;-;-;-;-;1;-;-;1;-;-;-;-;-;-;-;-;-;-;-;-;-;-;-;-;-;-;-;-;-;-;-;-;-;-;-;-;-;-;-;-;-;-;-;-;-;-;-;-;-;-;-;-;-;-;-;-;-;-;-;1;-;-;1;-;-;-;-;-;-;-;-;-;-;-;-;-;-;-;-;-;-;-;-;-;-;-;-;-;-;-;-;-;-;1;1;-;-;-;-;-;-;-;-;-;-;-;-;-;-;-;-;-;-;-;-;-;-;-;-;-;-;-;-;-;-;-;-	17.3969	0	1.568e-06		1
EITALAPSTMK	43	6	4	P63267;P68133;P60709;P63261	Actin, gamma-enteric smooth muscle OS=Homo sapiens GN=ACTG2 PE=1 SV=1 - [ACTH_HUMAN];Actin, alpha skeletal muscle OS=Homo sapiens GN=ACTA1 PE=1 SV=1 - [ACTS_HUMAN];Actin, cytoplasmic 1 OS=Homo sapiens GN=ACTB PE=1 SV=1 - [ACTB_HUMAN];Actin, cytoplasmic 2 OS=Homo sapiens GN=ACTG1 PE=1 SV=1 - [ACTG_HUMAN]	N-Term(Dimethyl); M10(Oxidation); K11(Dimethyl)	1233.67			7969912060							0	0.01163		0
VAVATPAK	65	1	1	P19338	Nucleolin OS=Homo sapiens GN=NCL PE=1 SV=3 - [NUCL_HUMAN]	N-Term(Dimethyl:2H(6)13C(2)); T5(Phospho); K8(Dimethyl:2H(6)13C(2))	908.58	1	T(5): 100.0	13215430912				1.42929	-;-;-;-;-;-;-;-;-;-;-;-;-;-;-;-;-;-;-;-;-;-;-;-;-;-;-;-;-;-;-;-;-;-;-;-;-;-;-;-;-;-;-;-;-;-;-;-;-;-;-;-;-;-;-;-;-;-;-;-;-;-;-;-;-;-;-;-;-;-;-;-;-;-;-;-;-;1;1;-;-;-;-;-;-;-;-;-;-;-;-;-;-;-;-;-;-;-;-;-;-;-;-;-;-;-;-;-;-;-;-;1;1;-;-;-;-;-;-;-;-;-;-;-;-;-;-;-;-;-;-;-;-;-;-;-;-;-;-;-;-;-;-;-;-;-;-;-;-;-;-;-;-;-;-;-;-;-;-;1;-	56.3969	0	0.0002096	200.819	0
VPSTPPPK	39	1	1	Q9H7N4	Splicing factor, arginine/serine-rich 19 OS=Homo sapiens GN=SCAF1 PE=1 SV=3 - [SFR19_HUMAN]	N-Term(Dimethyl:2H(6)13C(2)); T4(Phospho); K8(Dimethyl:2H(6)13C(2))	974.588	0.5	S(3): 50.0; T(4): 50.0	391324373	3.58827	1;-;-;-;-;-;-;-;-;-;-;-;-;-;-;-;-;-;-;-;-;-;-;-;-;-;-;-;-;-;-;-;-;-;-;-;-;-;-;-;-;-;-;-;-;-;-;-;-;-;-;-;-;-;-;-;-;-;-;-;-;-;-;-;-;-;-;-;-;-;-;-;-;-;-;-;-;-;-;-;-;-;-;-;-;-;-;1;1;1;-;-;-;-;-;-;-;-;-;-;-;-;-;-;1;-;-;-;-;-;-;1;1;1;1;1;-;-;-;-;-;-;-;-;-;-;-;-;-;-;-;-;-;-;-;-;-;-;-;-;-;-;-;-;-;-;-;-;-;-;-;-;-;-;-;-;-;-;-;-;-	115.281	0.897103	1;-;-;-;-;-;-;-;-;-;-;-;-;-;-;-;-;-;-;-;-;-;-;-;-;-;-;-;-;-;-;-;-;-;-;-;-;-;-;-;-;-;-;-;-;-;-;-;-;-;-;-;-;-;-;-;-;-;-;-;-;-;-;-;-;-;-;-;-;-;-;-;-;-;-;-;-;-;-;-;-;-;-;-;-;-;-;1;1;1;-;-;-;-;-;-;-;-;-;-;-;-;-;-;1;-;-;-;-;-;-;1;-;1;1;1;-;-;-;-;-;-;-;-;-;-;-;-;-;-;-;-;-;-;-;-;-;-;-;-;-;-;-;-;-;-;-;-;-;-;-;-;-;-;-;-;-;-;-;-;-	11.1983	0	0.01052	146.924	0
DGVVEITGK	25	1	1	P04792	Heat shock protein beta-1 OS=Homo sapiens GN=HSPB1 PE=1 SV=2 - [HSPB1_HUMAN]	N-Term(Dimethyl:2H(4)); K9(Dimethyl:2H(4))	981.606			3.51254e+09	2.25397	-;-;-;-;-;-;1;-;-;-;-;-;-;-;-;-;-;-;-;-;-;-;-;-;-;-;-;-;-;-;-;-;-;-;-;-;-;-;-;-;-;-;-;-;-;-;-;-;-;-;-;-;-;-;-;-;-;-;-;-;-;-;-;-;-;-;-;-;-;-;1;1;-;-;-;-;-;-;-;-;-;-;-;-;-;-;-;-;-;-;-;-;1;-;-;-;-;-;-;-;-;-;-;-;-;1;1;-;-;-;-;-;-;-;-;-;-;-;-;-;-;-;-;-;-;1;1;-;-;-;-;-;-;-;-;-;-;-;-;-;-;-;-;-;-;-;-;-;-;-;-;-;-;-;-;-;-;-;-;-;-	26.4217	1.03728	-;-;-;-;-;-;1;-;-;-;-;-;-;-;-;-;-;-;-;-;-;-;-;-;-;-;-;-;-;-;-;-;-;-;-;-;-;-;-;-;-;-;-;-;-;-;-;-;-;-;-;-;-;-;-;-;-;-;-;-;-;-;-;-;-;-;-;-;-;-;1;1;-;-;-;-;-;-;-;-;-;-;-;-;-;-;-;-;-;-;-;-;1;-;-;-;-;-;-;-;-;-;-;-;-;1;1;-;-;-;-;-;-;-;-;-;-;-;-;-;-;-;-;-;-;1;1;-;-;-;-;-;-;-;-;-;-;-;-;-;-;-;-;-;-;-;-;-;-;-;-;-;-;-;-;-;-;-;-;-;-	30.8165	0	0.0003428		0
RAAEEEDEADPK	6	1	1	P20962	Parathymosin OS=Homo sapiens GN=PTMS PE=1 SV=2 - [PTMS_HUMAN]	N-Term(Dimethyl:2H(4)); K12(Dimethyl:2H(4))	1423.71			714304072	12.6161	1;-;-;-;-;-;-;-;-;-;-;-;-;-;-;-;-;-;-;-;-;-;-;-;-;-;-;-;-;-;-;-;-;-;-;-;-;-;-;-;-;-;-;-;-;-;-;-;-;-;-;-;-;-;-;1;-;-;-;-;-;-;-;-;-;-;-;-;-;-;-;-;-;-;-;-;-;-;-;-;-;-;-;-;-;-;-;-;-;-;-;-;-;-;-;-;-;-;-;-;-;-;-;-;-;-;-;-;-;-;-;-;-;-;-;-;-;-;-;-;-;-;-;-;-;-;-;-;-;-;-;-;-;-;-;-;-;-;-;-;-;-;-;1;-;1;-;-;-;-;-;-;-;-;-;-;-;-;-;-;-	68.1813	4.87191	1;-;-;-;-;-;-;-;-;-;-;-;-;-;-;-;-;-;-;-;-;-;-;-;-;-;-;-;-;-;-;-;-;-;-;-;-;-;-;-;-;-;-;-;-;-;-;-;-;-;-;-;-;-;-;1;-;-;-;-;-;-;-;-;-;-;-;-;-;-;-;-;-;-;-;-;-;-;-;-;-;-;-;-;-;-;-;-;-;-;-;-;-;-;-;-;-;-;-;-;-;-;-;-;-;-;-;-;-;-;-;-;-;-;-;-;-;-;-;-;-;-;-;-;-;-;-;-;-;-;-;-;-;-;-;-;-;-;-;-;-;-;-;1;-;1;-;-;-;-;-;-;-;-;-;-;-;-;-;-;-	63.4238	0	0.0008326		1
EDQTEYLEER	70	4	3	P08238;Q58FF6;P07900	Heat shock protein HSP 90-beta OS=Homo sapiens GN=HSP90AB1 PE=1 SV=4 - [HS90B_HUMAN];Putative heat shock protein HSP 90-beta 4 OS=Homo sapiens GN=HSP90AB4P PE=5 SV=1 - [H90B4_HUMAN];Heat shock protein HSP 90-alpha OS=Homo sapiens GN=HSP90AA1 PE=1 SV=5 - [HS90A_HUMAN]	N-Term(Dimethyl:2H(6)13C(2))	1347.65			41135192079							0	0.01572		0
DYFEEYGK	50	1	1	P22626	Heterogeneous nuclear ribonucleoproteins A2/B1 OS=Homo sapiens GN=HNRNPA2B1 PE=1 SV=2 - [ROA2_HUMAN]	N-Term(Dimethyl:2H(6)13C(2)); K8(Dimethyl:2H(6)13C(2))	1122.59			8568554920	2.73399	1;-;1;-;-;1;1;-;-;-;-;-;-;-;-;-;-;-;-;-;-;-;-;-;-;-;-;1;1;1;1;1;-;-;-;-;-;-;-;-;-;-;-;-;1;1;1;-;-;-;-;-;-;-;-;-;-;-;-;-;-;-;-;-;-;-;1;1;1;1;1;1;-;1;1;-;-;-;-;-;-;-;-;-;-;-;-;-;-;-;-;-;-;1;1;1;-;-;-;-;-;-;-;-;-;-;1;1;-;-;-;-;-;-;-;-;-;-;-;-;-;-;-;-;-;1;1;-;-;-;-;-;1;-;-;-;-;-;-;-;-;-;-;-;-;-;-;-;-;-;-;-;-;-;-;-;-;-;-;-;-	194.219	0.788103	1;-;1;-;-;1;1;-;-;-;-;-;-;-;-;-;-;-;-;-;-;-;-;-;-;-;-;1;1;1;1;1;-;-;-;-;-;-;-;-;-;-;-;-;-;1;1;-;-;-;-;-;-;-;-;-;-;-;-;-;-;-;-;-;-;-;1;1;1;1;1;1;-;1;-;-;-;-;-;-;-;-;-;-;-;-;-;-;-;-;-;-;-;1;1;1;-;-;-;-;-;-;-;-;-;-;1;1;-;-;-;-;-;-;-;-;-;-;-;-;-;-;-;-;-;1;1;-;-;-;-;-;-;-;-;-;-;-;-;-;-;-;-;-;-;-;-;-;-;-;-;-;-;-;-;-;-;-;-;-;-	32.793	0	0.002684		0
GLQTSQDAR	19	1	1	P27797	Calreticulin OS=Homo sapiens GN=CALR PE=1 SV=1 - [CALR_HUMAN]	N-Term(Dimethyl:2H(6)13C(2))	1011.56			2.95952e+09	1.66238	1;-;-;-;-;-;-;-;-;1;-;-;-;-;-;-;-;-;-;-;-;-;-;-;-;-;-;-;-;-;-;-;-;-;-;-;-;1;-;-;-;-;-;-;-;-;-;1;1;-;-;-;-;-;-;-;-;-;-;-;-;-;-;-;-;-;-;-;-;-;-;-;-;-;-;-;1;-;-;-;-;-;-;-;-;-;-;-;-;-;-;-;-;1;1;-;-;1;1;-;-;-;-;-;-;-;-;1;1;-;-;-;-;-;-;-;-;-;-;-;-;-;-;-;-;-;-;-;1;-;-;-;-;-;-;-;-;-;-;-;-;-;-;-;-;-;-;-;-;-;-;-;-;-;-;-;-;-;-;-;-	35.0091	0.797923	1;-;-;-;-;-;-;-;-;-;-;-;-;-;-;-;-;-;-;-;-;-;-;-;-;-;-;-;-;-;-;-;-;-;-;-;-;1;-;-;-;-;-;-;-;-;-;1;1;-;-;-;-;-;-;-;-;-;-;-;-;-;-;-;-;-;-;-;-;-;-;-;-;-;-;-;1;-;-;-;-;-;-;-;-;-;-;-;-;-;-;-;-;1;1;-;-;-;-;-;-;-;-;-;-;-;-;1;-;-;-;-;-;-;-;-;-;-;-;-;-;-;-;-;-;-;-;-;1;-;-;-;-;-;-;-;-;-;-;-;-;-;-;-;-;-;-;-;-;-;-;-;-;-;-;-;-;-;-;-;-	34.9328	0	0.01531		0
VPSTPPPK	15	1	1	Q9H7N4	Splicing factor, arginine/serine-rich 19 OS=Homo sapiens GN=SCAF1 PE=1 SV=3 - [SFR19_HUMAN]	N-Term(Dimethyl); T4(Phospho); K8(Dimethyl)	958.5	0.99198	S(3): 0.8; T(4): 99.2	1.92834e+08	1.97059	-;-;-;-;-;-;-;-;-;-;-;-;-;-;-;-;-;-;-;-;-;-;-;-;-;-;-;-;-;-;-;-;-;-;-;-;-;-;-;-;1;-;-;-;-;-;-;-;-;-;-;-;-;-;-;-;-;-;-;-;-;-;-;-;-;-;-;-;-;-;-;-;-;-;-;-;-;-;-;-;-;-;-;-;-;-;-;-;-;-;-;-;-;-;-;-;-;-;-;-;-;-;-;-;-;-;-;-;-;-;-;-;-;-;-;-;1;-;-;-;-;-;-;-;-;-;-;-;-;-;-;-;-;-;-;-;-;-;-;-;-;-;-;-;-;-;-;-;-;-;-;-;-;-;-;-;-;-;-;-;-	8.58989	0.946318	-;-;-;-;-;-;-;-;-;-;-;-;-;-;-;-;-;-;-;-;-;-;-;-;-;-;-;-;-;-;-;-;-;-;-;-;-;-;-;-;1;-;-;-;-;-;-;-;-;-;-;-;-;-;-;-;-;-;-;-;-;-;-;-;-;-;-;-;-;-;-;-;-;-;-;-;-;-;-;-;-;-;-;-;-;-;-;-;-;-;-;-;-;-;-;-;-;-;-;-;-;-;-;-;-;-;-;-;-;-;-;-;-;-;-;-;1;-;-;-;-;-;-;-;-;-;-;-;-;-;-;-;-;-;-;-;-;-;-;-;-;-;-;-;-;-;-;-;-;-;-;-;-;-;-;-;-;-;-;-;-	12.7892	0	0.2957	122.158	0
GGGQIIPTAR	42	2	2	Q15029;P13639	116 kDa U5 small nuclear ribonucleoprotein component OS=Homo sapiens GN=EFTUD2 PE=1 SV=1 - [U5S1_HUMAN];Elongation factor 2 OS=Homo sapiens GN=EEF2 PE=1 SV=4 - [EF2_HUMAN]	N-Term(Dimethyl:2H(6)13C(2))	1005.62			3060853792							0	0.006023		0
GLFIIDDK	75	2	2	Q06830;Q13162	Peroxiredoxin-1 OS=Homo sapiens GN=PRDX1 PE=1 SV=1 - [PRDX1_HUMAN];Peroxiredoxin-4 OS=Homo sapiens GN=PRDX4 PE=1 SV=1 - [PRDX4_HUMAN]	N-Term(Dimethyl:2H(6)13C(2)); K8(Dimethyl:2H(6)13C(2))	992.659			34404951808							0	1.202e-06		0
DGTGVVEFVR	13	1	1	Q07955	Serine/arginine-rich splicing factor 1 OS=Homo sapiens GN=SRSF1 PE=1 SV=2 - [SRSF1_HUMAN]	N-Term(Dimethyl:2H(6)13C(2))	1114.63			8.47814e+07	1.45997	-;-;-;-;-;-;-;-;-;-;-;-;-;-;-;-;-;-;-;-;-;-;-;-;-;-;-;-;-;-;-;-;-;-;-;-;-;-;-;-;-;-;-;-;-;-;-;-;-;-;-;-;-;-;-;-;-;-;-;-;-;-;-;-;-;-;-;-;-;1;-;-;-;-;-;-;-;1;-;-;-;-;-;-;-;-;-;-;-;-;-;-;-;-;-;-;-;-;-;-;-;-;-;-;-;-;1;-;-;-;-;-;-;-;-;-;-;-;-;-;-;-;-;-;-;-;-;-;-;-;-;-;-;-;-;-;-;-;-;-;-;-;-;-;-;-;-;-;-;-;-;-;-;-;-;-;-;-;-;-;-	16.6192	0.819633	-;-;-;-;-;-;-;-;-;-;-;-;-;-;-;-;-;-;-;-;-;-;-;-;-;-;-;-;-;-;-;-;-;-;-;-;-;-;-;-;-;-;-;-;-;-;-;-;-;-;-;-;-;-;-;-;-;-;-;-;-;-;-;-;-;-;-;-;-;1;-;-;-;-;-;-;-;1;-;-;-;-;-;-;-;-;-;-;-;-;-;-;-;-;-;-;-;-;-;-;-;-;-;-;-;-;1;-;-;-;-;-;-;-;-;-;-;-;-;-;-;-;-;-;-;-;-;-;-;-;-;-;-;-;-;-;-;-;-;-;-;-;-;-;-;-;-;-;-;-;-;-;-;-;-;-;-;-;-;-;-	46.2489	0	2.709e-05		0
FADLSEAANR	29	1	1	P08670	Vimentin OS=Homo sapiens GN=VIM PE=1 SV=4 - [VIME_HUMAN]	N-Term(Dimethyl:2H(6)13C(2))	1129.6			5.08932e+09	1.65429	1;-;-;-;1;-;-;-;1;-;-;-;-;-;-;-;-;-;-;-;-;-;-;-;-;-;-;-;-;-;-;1;-;-;-;-;-;-;-;-;-;-;-;-;-;-;-;-;-;1;-;-;-;-;-;1;-;-;-;-;-;-;-;-;-;-;-;-;-;-;-;-;-;-;1;-;-;-;-;-;-;-;-;-;-;-;-;-;-;-;-;-;-;-;-;-;-;1;1;-;-;-;-;-;-;-;-;-;-;-;-;-;-;-;-;-;-;-;-;-;-;-;-;-;-;-;-;-;-;-;-;-;-;-;-;-;-;-;-;-;-;-;-;-;-;-;-;-;-;-;-;-;-;-;-;-;-;-;-;-;-	70.6967	0.845943	1;-;-;-;1;-;-;-;1;-;-;-;-;-;-;-;-;-;-;-;-;-;-;-;-;-;-;-;-;-;-;1;-;-;-;-;-;-;-;-;-;-;-;-;-;-;-;-;-;1;-;-;-;-;-;1;-;-;-;-;-;-;-;-;-;-;-;-;-;-;-;-;-;-;1;-;-;-;-;-;-;-;-;-;-;-;-;-;-;-;-;-;-;-;-;-;-;-;-;-;-;-;-;-;-;-;-;-;-;-;-;-;-;-;-;-;-;-;-;-;-;-;-;-;-;-;-;-;-;-;-;-;-;-;-;-;-;-;-;-;-;-;-;-;-;-;-;-;-;-;-;-;-;-;-;-;-;-;-;-;-	21.6861	0	0.0002871		0
SGAQASSTPLSPTR	80	1	1	P02545	Prelamin-A/C OS=Homo sapiens GN=LMNA PE=1 SV=1 - [LMNA_HUMAN]	N-Term(Dimethyl); S11(Phospho)	1467.69	0.994379	S(1): 0.0; S(6): 0.0; S(7): 0.0; T(8): 0.0; S(11): 99.4; T(13): 0.6	12057840512	0.525308	1;-;-;-;-;-;-;-;-;-;-;-;-;-;-;-;-;-;-;-;-;-;-;-;-;-;-;-;-;-;-;-;-;-;-;-;-;-;-;-;-;-;-;-;-;-;-;-;-;-;-;-;-;-;-;-;-;-;-;-;1;-;1;-;-;-;-;-;-;-;-;-;-;-;-;-;-;-;-;-;-;1;-;-;-;-;-;-;-;-;-;-;-;-;-;-;-;-;-;-;-;-;-;-;-;-;-;1;-;-;-;-;1;-;1;-;-;1;-;1;-;1;1;-;-;-;-;-;-;-;-;1;-;-;-;-;-;-;-;-;-;-;-;-;-;-;-;-;-;-;-;-;-;-;-;-;-;1;-;-;-	13.9495	0.0515863	-;-;-;-;-;-;-;-;-;-;-;-;-;-;-;-;-;-;-;-;-;-;-;-;-;-;-;-;-;-;-;-;-;-;-;-;-;-;-;-;-;-;-;-;-;-;-;-;-;-;-;-;-;-;-;-;-;-;-;-;-;-;1;-;-;-;-;-;-;-;-;-;-;-;-;-;-;-;-;-;-;-;-;-;-;-;-;-;-;-;-;-;-;-;-;-;-;-;-;-;-;-;-;-;-;-;-;-;-;-;-;-;-;-;1;-;-;-;-;1;-;1;1;-;-;-;-;-;-;-;-;1;-;-;-;-;-;-;-;-;-;-;-;-;-;-;-;-;-;-;-;-;-;-;-;-;-;1;-;-;-	55.6462	0	1.396e-11	427.685	0
SGAQASSTPLSPTR	75	1	1	P02545	Prelamin-A/C OS=Homo sapiens GN=LMNA PE=1 SV=1 - [LMNA_HUMAN]	N-Term(Dimethyl:2H(6)13C(2)); S11(Phospho)	1475.73	0.993473	S(1): 0.0; S(6): 0.0; S(7): 0.0; T(8): 0.0; S(11): 99.3; T(13): 0.7	6590433740	4.26312	1;-;-;-;-;-;-;-;-;-;-;-;-;-;-;-;-;-;-;-;-;-;-;-;-;-;-;-;-;-;-;-;-;-;-;-;-;1;-;-;-;-;-;-;-;-;-;-;-;-;-;-;-;-;-;-;-;-;-;-;-;-;-;-;-;-;-;-;-;-;-;-;-;-;-;-;1;-;-;-;1;-;-;-;-;-;-;1;1;-;-;-;-;-;-;-;-;-;-;-;-;-;-;-;1;-;-;-;-;-;-;-;-;1;1;-;1;-;-;-;1;-;-;-;-;-;-;-;-;-;-;-;-;-;-;-;-;-;-;-;-;-;-;-;-;-;-;-;-;-;-;-;-;-;-;-;-;-;-;-;-	108.887	1.96514	1;-;-;-;-;-;-;-;-;-;-;-;-;-;-;-;-;-;-;-;-;-;-;-;-;-;-;-;-;-;-;-;-;-;-;-;-;-;-;-;-;-;-;-;-;-;-;-;-;-;-;-;-;-;-;-;-;-;-;-;-;-;-;-;-;-;-;-;-;-;-;-;-;-;-;-;-;-;-;-;-;-;-;-;-;-;-;-;1;-;-;-;-;-;-;-;-;-;-;-;-;-;-;-;1;-;-;-;-;-;-;-;-;1;1;-;1;-;-;-;1;-;-;-;-;-;-;-;-;-;-;-;-;-;-;-;-;-;-;-;-;-;-;-;-;-;-;-;-;-;-;-;-;-;-;-;-;-;-;-;-	71.731	0	3.943e-13	396.31	0
VEILANDQGNR	122	7	5	P08107;P11021;P11142;P54652;P34931	Heat shock 70 kDa protein 1A/1B OS=Homo sapiens GN=HSPA1A PE=1 SV=5 - [HSP71_HUMAN];78 kDa glucose-regulated protein OS=Homo sapiens GN=HSPA5 PE=1 SV=2 - [GRP78_HUMAN];Heat shock cognate 71 kDa protein OS=Homo sapiens GN=HSPA8 PE=1 SV=1 - [HSP7C_HUMAN];Heat shock-related 70 kDa protein 2 OS=Homo sapiens GN=HSPA2 PE=1 SV=1 - [HSP72_HUMAN];Heat shock 70 kDa protein 1-like OS=Homo sapiens GN=HSPA1L …	N-Term(Dimethyl:2H(6)13C(2))	1264.7			41497995685							0	1.437e-06		0
RAPFDLFENR	63	1	1	P07900	Heat shock protein HSP 90-alpha OS=Homo sapiens GN=HSP90AA1 PE=1 SV=5 - [HS90A_HUMAN]	N-Term(Dimethyl:2H(6)13C(2))	1300.72			16841620364	2.22672	1;-;-;-;-;-;-;-;1;-;-;-;-;-;-;2;-;-;-;-;-;-;-;-;-;-;-;-;-;-;-;-;-;-;-;-;-;-;-;-;-;-;-;-;-;-;-;-;-;-;-;-;-;-;-;1;-;-;-;-;-;-;-;-;-;-;-;-;-;-;-;-;-;-;-;-;-;-;-;-;-;1;1;-;-;-;-;-;-;-;-;-;-;-;-;-;-;-;-;-;-;-;-;-;-;-;-;-;-;-;-;-;-;-;-;-;-;-;-;-;-;-;-;-;-;-;-;-;-;-;-;-;-;-;-;-;-;-;-;-;-;-;-;-;-;-;-;-;-;-;-;-;-;-;-;-;-;-;-;-;-	51.9621	0.680331	-;-;-;-;-;-;-;-;1;-;-;-;-;-;-;1;-;-;-;-;-;-;-;-;-;-;-;-;-;-;-;-;-;-;-;-;-;-;-;-;-;-;-;-;-;-;-;-;-;-;-;-;-;-;-;-;-;-;-;-;-;-;-;-;-;-;-;-;-;-;-;-;-;-;-;-;-;-;-;-;-;1;1;-;-;-;-;-;-;-;-;-;-;-;-;-;-;-;-;-;-;-;-;-;-;-;-;-;-;-;-;-;-;-;-;-;-;-;-;-;-;-;-;-;-;-;-;-;-;-;-;-;-;-;-;-;-;-;-;-;-;-;-;-;-;-;-;-;-;-;-;-;-;-;-;-;-;-;-;-;-	26.0441	0	0.00161		1
VEILANDQGNR	76	7	5	P08107;P11021;P11142;P54652;P34931	Heat shock 70 kDa protein 1A/1B OS=Homo sapiens GN=HSPA1A PE=1 SV=5 - [HSP71_HUMAN];78 kDa glucose-regulated protein OS=Homo sapiens GN=HSPA5 PE=1 SV=2 - [GRP78_HUMAN];Heat shock cognate 71 kDa protein OS=Homo sapiens GN=HSPA8 PE=1 SV=1 - [HSP7C_HUMAN];Heat shock-related 70 kDa protein 2 OS=Homo sapiens GN=HSPA2 PE=1 SV=1 - [HSP72_HUMAN];Heat shock 70 kDa protein 1-like OS=Homo sapiens GN=HSPA1L …	N-Term(Dimethyl)	1256.66			22568526672							0	0.000186		0
TSSAVSTPSK	20	1	1	Q9P2N5	RNA-binding protein 27 OS=Homo sapiens GN=RBM27 PE=1 SV=2 - [RBM27_HUMAN]	N-Term(Dimethyl:2H(6)13C(2)); T7(Phospho); K10(Dimethyl:2H(6)13C(2))	1116.61	0.976523	T(1): 0.0; S(2): 0.0; S(3): 0.0; S(6): 1.2; T(7): 97.7; S(9): 1.2	4.41464e+08				2.4018	-;-;-;-;-;-;-;-;-;-;-;-;-;-;-;-;-;-;-;-;-;-;-;-;-;-;-;-;-;-;-;-;-;-;-;-;-;-;-;1;-;-;-;-;-;-;-;-;-;-;-;-;-;-;-;-;-;-;-;-;-;-;-;-;-;-;-;-;-;-;-;-;-;-;-;-;-;-;-;-;-;-;-;-;-;-;-;-;-;-;-;-;-;-;-;-;-;-;-;-;-;-;-;-;-;-;-;-;-;-;-;1;1;-;-;-;-;-;-;-;-;-;-;-;-;-;-;-;-;-;-;-;-;-;-;-;-;-;-;-;-;-;-;-;-;-;-;-;-;-;-;-;-;-;-;-;-;-;-;-;-	71.257	0	0.001591	168.221	0
HQGVMVGMGQK	170	7	5	Q562R1;P63267;P68133;P60709;P63261	Beta-actin-like protein 2 OS=Homo sapiens GN=ACTBL2 PE=1 SV=2 - [ACTBL_HUMAN];Actin, gamma-enteric smooth muscle OS=Homo sapiens GN=ACTG2 PE=1 SV=1 - [ACTH_HUMAN];Actin, alpha skeletal muscle OS=Homo sapiens GN=ACTA1 PE=1 SV=1 - [ACTS_HUMAN];Actin, cytoplasmic 1 OS=Homo sapiens GN=ACTB PE=1 SV=1 - [ACTB_HUMAN];Actin, cytoplasmic 2 OS=Homo sapiens GN=ACTG1 PE=1 SV=1 - [ACTG_HUMAN]	N-Term(Dimethyl:2H(6)13C(2)); K11(Dimethyl:2H(6)13C(2))	1243.72			54899739881							0	2.246e-10		0
GYSFTTTAER	47	2	2	P60709;P63261	Actin, cytoplasmic 1 OS=Homo sapiens GN=ACTB PE=1 SV=1 - [ACTB_HUMAN];Actin, cytoplasmic 2 OS=Homo sapiens GN=ACTG1 PE=1 SV=1 - [ACTG_HUMAN]	N-Term(Dimethyl)	1160.56			19266202112							0	0.001031		0
YESQQNGTPLK	7	1	1	Q5JSZ5	Protein PRRC2B OS=Homo sapiens GN=PRRC2B PE=1 SV=2 - [PRC2B_HUMAN]	N-Term(Dimethyl:2H(6)13C(2)); T8(Phospho); K11(Dimethyl:2H(6)13C(2))	1416.74	1	Y(1): 0.0; S(3): 0.0; T(8): 100.0	8.76807e+07	12.7238	1;-;-;-;-;-;-;-;-;-;-;-;-;-;-;-;-;-;-;-;-;-;-;-;-;-;-;-;-;-;-;-;-;-;-;-;-;-;-;-;-;-;-;-;-;-;-;-;-;-;-;-;-;-;-;-;-;-;-;-;-;-;-;-;-;-;-;-;-;-;-;-;-;-;-;-;-;-;-;-;-;-;-;-;-;-;-;-;-;-;-;-;-;-;-;-;-;-;-;-;-;-;-;-;-;-;-;-;-;-;-;-;-;-;1;-;-;-;-;-;-;-;-;-;-;-;-;-;-;-;-;-;-;-;-;-;-;-;-;-;-;-;-;-;-;-;-;-;-;-;-;-;-;-;-;-;-;-;-;-;-	81.5083				0	2.212e-05	231.276	0
VIGSGCNLDSAR	28	4	2	P00338;P07195	L-lactate dehydrogenase A chain OS=Homo sapiens GN=LDHA PE=1 SV=2 - [LDHA_HUMAN];L-lactate dehydrogenase B chain OS=Homo sapiens GN=LDHB PE=1 SV=2 - [LDHB_HUMAN]	N-Term(Dimethyl:2H(6)13C(2)); C6(Carbamidomethyl)	1284.68			33615735192							0	0.0002425		0
GAGATSGSPPAGR	37	1	1	P16455	Methylated-DNA--protein-cysteine methyltransferase OS=Homo sapiens GN=MGMT PE=1 SV=1 - [MGMT_HUMAN]	N-Term(Dimethyl); S8(Phospho)	1193.53	0.99991	T(5): 0.0; S(6): 0.0; S(8): 100.0	1.36638e+08	1.85886	1;-;-;-;-;-;-;-;-;-;-;-;-;-;-;-;-;-;-;-;-;-;-;-;-;-;-;-;-;-;-;-;-;-;-;-;-;-;-;-;-;-;-;-;-;-;-;-;-;-;-;-;-;-;-;-;-;-;-;-;-;-;-;-;-;-;-;-;-;-;-;-;-;-;-;-;-;-;-;-;-;-;-;-;-;-;-;-;-;2;-;-;-;-;-;-;-;-;-;-;-;-;-;-;1;-;-;-;-;-;-;-;-;-;1;1;1;-;-;-;-;-;-;-;-;-;-;-;-;-;-;-;-;-;-;-;-;-;-;-;-;-;-;-;-;-;-;-;-;-;-;-;-;-;-;-;-;-;-;-;-	9.36932	0.141426	-;-;-;-;-;-;-;-;-;-;-;-;-;-;-;-;-;-;-;-;-;-;-;-;-;-;-;-;-;-;-;-;-;-;-;-;-;-;-;-;-;-;-;-;-;-;-;-;-;-;-;-;-;-;-;-;-;-;-;-;-;-;-;-;-;-;-;-;-;-;-;-;-;-;-;-;-;-;-;-;-;-;-;-;-;-;-;-;-;1;-;-;-;-;-;-;-;-;-;-;-;-;-;-;1;-;-;-;-;-;-;-;-;-;1;1;1;-;-;-;-;-;-;-;-;-;-;-;-;-;-;-;-;-;-;-;-;-;-;-;-;-;-;-;-;-;-;-;-;-;-;-;-;-;-;-;-;-;-;-;-	14.6636	0	1.033e-05	332.581	0
HEQNIDCGGGYVK	43	1	1	P27797	Calreticulin OS=Homo sapiens GN=CALR PE=1 SV=1 - [CALR_HUMAN]	N-Term(Dimethyl:2H(6)13C(2)); C7(Carbamidomethyl); K13(Dimethyl:2H(6)13C(2))	1548.81			54808296520	1.72601	1;-;-;-;-;-;-;-;1;-;-;-;-;-;1;3;-;-;-;-;-;-;-;-;-;-;-;-;-;-;-;-;-;-;-;-;-;-;-;-;-;-;-;-;-;-;-;-;-;-;-;-;-;-;1;1;-;-;-;-;-;-;-;-;-;-;-;-;-;-;-;-;-;-;-;-;-;-;-;-;-;1;1;-;-;-;-;-;-;-;-;-;-;-;-;-;-;-;-;-;1;-;-;-;-;-;-;-;-;-;-;-;-;-;-;-;-;-;-;-;-;-;-;-;-;-;1;-;-;-;-;-;-;-;-;-;-;-;-;-;-;-;-;2;2;-;-;-;-;-;-;-;-;-;-;-;-;-;-;-;-	21.0685	0.887146	1;-;-;-;-;-;-;-;-;-;-;-;-;-;1;3;-;-;-;-;-;-;-;-;-;-;-;-;-;-;-;-;-;-;-;-;-;-;-;-;-;-;-;-;-;-;-;-;-;-;-;-;-;-;1;1;-;-;-;-;-;-;-;-;-;-;-;-;-;-;-;-;-;-;-;-;-;-;-;-;-;1;1;-;-;-;-;-;-;-;-;-;-;-;-;-;-;-;-;-;1;-;-;-;-;-;-;-;-;-;-;-;-;-;-;-;-;-;-;-;-;-;-;-;-;-;1;-;-;-;-;-;-;-;-;-;-;-;-;-;-;-;-;2;2;-;-;-;-;-;-;-;-;-;-;-;-;-;-;-;-	9.16469	0	1.462e-19		0
DVNAAIATIK	81	5	2	Q9BQE3;P68363	Tubulin alpha-1C chain OS=Homo sapiens GN=TUBA1C PE=1 SV=1 - [TBA1C_HUMAN];Tubulin alpha-1B chain OS=Homo sapiens GN=TUBA1B PE=1 SV=1 - [TBA1B_HUMAN]	N-Term(Dimethyl:2H(6)13C(2)); K10(Dimethyl:2H(6)13C(2))	1087.73			55893105024							0	5.829e-06		0
NNQITNNQR	20	1	1	P00558	Phosphoglycerate kinase 1 OS=Homo sapiens GN=PGK1 PE=1 SV=3 - [PGK1_HUMAN]	N-Term(Dimethyl:2H(6)13C(2))	1137.61			2.76233e+09	2.00387	1;-;-;-;-;-;-;-;-;1;-;-;-;-;-;-;-;-;-;-;-;-;-;-;-;-;-;-;-;-;-;-;-;-;-;-;1;1;-;-;-;-;-;-;-;-;-;-;1;-;-;-;-;-;-;-;-;-;-;-;-;-;-;-;-;-;-;-;-;-;-;-;-;-;-;-;1;-;-;-;-;-;-;-;-;-;-;-;-;-;-;-;-;-;-;-;1;-;-;-;-;-;-;-;-;-;-;-;-;-;-;-;-;-;-;-;-;-;-;-;-;-;-;-;-;-;-;-;-;-;-;-;-;-;-;-;-;-;-;-;-;-;-;-;-;-;-;-;-;-;-;-;-;-;-;-;-;-;-;-;-	62.069	0.549874	1;-;-;-;-;-;-;-;-;1;-;-;-;-;-;-;-;-;-;-;-;-;-;-;-;-;-;-;-;-;-;-;-;-;-;-;1;1;-;-;-;-;-;-;-;-;-;-;1;-;-;-;-;-;-;-;-;-;-;-;-;-;-;-;-;-;-;-;-;-;-;-;-;-;-;-;1;-;-;-;-;-;-;-;-;-;-;-;-;-;-;-;-;-;-;-;1;-;-;-;-;-;-;-;-;-;-;-;-;-;-;-;-;-;-;-;-;-;-;-;-;-;-;-;-;-;-;-;-;-;-;-;-;-;-;-;-;-;-;-;-;-;-;-;-;-;-;-;-;-;-;-;-;-;-;-;-;-;-;-;-	39.5305	0	0.001342		0
TAQDLSSPR	10	1	1	Q9UHI6	Probable ATP-dependent RNA helicase DDX20 OS=Homo sapiens GN=DDX20 PE=1 SV=2 - [DDX20_HUMAN]	N-Term(Dimethyl); S6(Phospho)	1082.49	0.991439	T(1): 0.0; S(6): 99.1; S(7): 0.9	137726559	5.24893	-;-;-;-;-;-;-;-;-;-;-;-;-;-;-;-;-;-;-;-;-;-;-;-;-;-;-;-;-;-;-;-;-;-;-;-;-;-;-;-;-;-;-;-;-;-;-;-;-;-;-;-;-;-;-;-;-;-;-;-;-;-;-;-;-;-;-;-;-;-;-;-;-;-;-;-;-;-;-;-;-;-;-;-;-;-;-;-;-;-;-;-;-;-;-;-;-;-;-;-;-;-;-;-;-;-;-;-;-;-;-;-;1;-;-;-;-;-;-;-;-;-;-;-;-;-;-;-;-;-;-;-;-;-;-;-;-;-;-;-;-;-;-;-;-;-;-;-;-;-;-;-;-;-;-;-;-;-;-;-;-		0.0327864	-;-;-;-;-;-;-;-;-;-;-;-;-;-;-;-;-;-;-;-;-;-;-;-;-;-;-;-;-;-;-;-;-;-;-;-;-;-;-;-;-;-;-;-;-;-;-;-;-;-;-;-;-;-;-;-;-;-;-;-;-;-;-;-;-;-;-;-;-;-;-;-;-;-;-;-;-;-;-;-;-;-;-;-;-;-;-;-;-;-;-;-;-;-;-;-;-;-;-;-;-;-;-;-;-;-;-;-;-;-;-;-;1;-;-;-;-;-;-;-;-;-;-;-;-;-;-;-;-;-;-;-;-;-;-;-;-;-;-;-;-;-;-;-;-;-;-;-;-;-;-;-;-;-;-;-;-;-;-;-;-		0	0.007146	213.507	0
ASSTSTPEPTR	22	1	1	Q8N8S7	Protein enabled homolog OS=Homo sapiens GN=ENAH PE=1 SV=2 - [ENAH_HUMAN]	N-Term(Dimethyl:2H(6)13C(2)); T6(Phospho)	1249.59	0.990503	S(2): 0.0; S(3): 0.0; T(4): 0.0; S(5): 0.9; T(6): 99.1; T(10): 0.0	6.92803e+08	3.21653	-;-;-;-;-;-;-;-;-;-;-;-;-;-;-;-;-;-;-;-;-;-;-;-;-;-;-;-;-;-;-;-;-;-;-;-;-;-;-;-;1;-;-;-;-;-;-;-;-;-;-;-;-;-;-;-;-;-;-;-;-;-;-;-;-;-;-;-;-;-;-;-;-;-;-;-;-;-;-;-;-;-;-;-;-;-;-;-;-;1;-;-;-;-;-;-;-;-;-;-;-;-;-;-;-;-;-;-;-;-;-;-;1;-;1;-;-;-;-;-;-;-;-;-;-;-;-;-;-;-;-;-;-;-;-;-;-;-;-;-;-;-;-;-;-;-;-;-;-;-;-;-;-;-;-;-;-;-;-;-;-	2.50189	0.0510597	-;-;-;-;-;-;-;-;-;-;-;-;-;-;-;-;-;-;-;-;-;-;-;-;-;-;-;-;-;-;-;-;-;-;-;-;-;-;-;-;1;-;-;-;-;-;-;-;-;-;-;-;-;-;-;-;-;-;-;-;-;-;-;-;-;-;-;-;-;-;-;-;-;-;-;-;-;-;-;-;-;-;-;-;-;-;-;-;-;1;-;-;-;-;-;-;-;-;-;-;-;-;-;-;-;-;-;-;-;-;-;-;1;-;1;-;-;-;-;-;-;-;-;-;-;-;-;-;-;-;-;-;-;-;-;-;-;-;-;-;-;-;-;-;-;-;-;-;-;-;-;-;-;-;-;-;-;-;-;-;-	45.9937	0	0.09188	253.826	0
VSTPVVK	20	1	1	Q9BTA9	WW domain-containing adapter protein with coiled-coil OS=Homo sapiens GN=WAC PE=1 SV=3 - [WAC_HUMAN]	N-Term(Dimethyl:2H(6)13C(2)); T3(Phospho); K7(Dimethyl:2H(6)13C(2))	881.571	0.98982	S(2): 1.0; T(3): 99.0	7.92354e+08	5.61844	1;-;-;-;-;-;-;-;-;-;-;-;-;-;-;-;-;-;-;-;-;-;-;-;-;-;-;-;-;-;-;-;-;-;-;-;-;-;1;-;-;-;-;-;-;-;-;-;-;-;-;-;-;-;-;-;-;-;-;-;-;-;-;-;-;-;-;-;-;-;-;-;-;-;-;-;-;-;-;-;-;-;-;-;-;-;-;1;1;1;-;-;-;-;-;-;-;-;-;-;-;-;-;1;-;-;-;-;-;-;-;1;1;1;-;-;-;-;-;-;-;-;-;-;-;-;-;-;-;-;-;-;-;-;-;-;-;-;-;-;-;-;-;-;-;-;-;-;-;-;-;-;-;-;-;-;-;-;-;1;1	49.7845	0.0232317	1;-;-;-;-;-;-;-;-;-;-;-;-;-;-;-;-;-;-;-;-;-;-;-;-;-;-;-;-;-;-;-;-;-;-;-;-;-;-;-;-;-;-;-;-;-;-;-;-;-;-;-;-;-;-;-;-;-;-;-;-;-;-;-;-;-;-;-;-;-;-;-;-;-;-;-;-;-;-;-;-;-;-;-;-;-;-;-;-;-;-;-;-;-;-;-;-;-;-;-;-;-;-;-;-;-;-;-;-;-;-;1;1;1;-;-;-;-;-;-;-;-;-;-;-;-;-;-;-;-;-;-;-;-;-;-;-;-;-;-;-;-;-;-;-;-;-;-;-;-;-;-;-;-;-;-;-;-;-;-;-	23.564	0	2.638e-05	129.314	0
TTEEQVQASTPCPR	31	1	1	Q14137	Ribosome biogenesis protein BOP1 OS=Homo sapiens GN=BOP1 PE=1 SV=2 - [BOP1_HUMAN]	N-Term(Dimethyl:2H(6)13C(2)); T10(Phospho); C12(Carbamidomethyl)	1719.78	0.993808	T(1): 0.0; T(2): 0.0; S(9): 0.6; T(10): 99.4	214531594							0	5.12e-05	385.399	0
DLYDAGVK	30	1	1	P07355	Annexin A2 OS=Homo sapiens GN=ANXA2 PE=1 SV=2 - [ANXA2_HUMAN]	N-Term(Dimethyl:2H(6)13C(2)); K8(Dimethyl:2H(6)13C(2))	952.593			11691696040	1.98619	1;1;-;-;1;1;2;-;-;-;-;-;-;-;-;-;-;-;-;-;-;-;-;-;-;-;-;-;-;-;-;1;-;-;1;-;-;-;-;-;-;1;-;-;1;1;1;-;-;-;-;-;-;-;-;-;-;-;-;-;-;-;-;-;-;-;-;-;-;-;1;-;-;-;-;-;-;1;-;-;-;-;-;-;-;-;-;-;-;-;-;-;-;-;1;-;-;-;-;-;-;-;-;-;-;-;-;-;1;-;-;-;-;-;-;-;-;-;-;-;-;-;-;-;-;-;-;-;-;-;-;-;-;-;-;-;-;-;-;-;-;-;-;-;-;-;-;-;-;-;-;-;-;-;-;-;-;-;-;-;-	32.4481	0.791915	1;1;-;-;-;1;1;-;-;-;-;-;-;-;-;-;-;-;-;-;-;-;-;-;-;-;-;-;-;-;-;1;-;-;1;-;-;-;-;-;-;1;-;-;1;1;1;-;-;-;-;-;-;-;-;-;-;-;-;-;-;-;-;-;-;-;-;-;-;-;1;-;-;-;-;-;-;1;-;-;-;-;-;-;-;-;-;-;-;-;-;-;-;-;1;-;-;-;-;-;-;-;-;-;-;-;-;-;-;-;-;-;-;-;-;-;-;-;-;-;-;-;-;-;-;-;-;-;-;-;-;-;-;-;-;-;-;-;-;-;-;-;-;-;-;-;-;-;-;-;-;-;-;-;-;-;-;-;-;-;-	40.3009	0	0.01567		0
GAGATSGSPPAGR	52	1	1	P16455	Methylated-DNA--protein-cysteine methyltransferase OS=Homo sapiens GN=MGMT PE=1 SV=1 - [MGMT_HUMAN]	N-Term(Dimethyl:2H(6)13C(2)); S8(Phospho)	1201.58	0.990521	T(5): 0.0; S(6): 0.9; S(8): 99.1	2.86234e+08	2.30777	-;1;-;-;-;-;-;-;-;-;-;-;-;-;-;-;-;-;-;-;-;-;-;-;-;-;-;-;-;-;-;-;-;-;-;-;-;-;-;-;1;-;-;-;-;-;-;-;-;-;-;-;-;-;-;-;-;-;-;-;-;-;-;-;-;-;-;-;-;-;-;-;-;-;-;-;-;-;-;-;-;-;-;-;-;-;-;-;-;-;-;-;-;-;-;-;-;-;-;-;-;-;-;-;1;-;-;-;-;-;-;-;-;2;1;-;-;-;-;-;-;-;-;-;-;-;-;-;-;-;-;-;-;-;-;-;-;-;-;-;-;-;-;-;-;-;-;-;-;-;-;-;-;-;-;-;-;-;-;-;-	31.0713	0.102987	-;-;-;-;-;-;-;-;-;-;-;-;-;-;-;-;-;-;-;-;-;-;-;-;-;-;-;-;-;-;-;-;-;-;-;-;-;-;-;-;1;-;-;-;-;-;-;-;-;-;-;-;-;-;-;-;-;-;-;-;-;-;-;-;-;-;-;-;-;-;-;-;-;-;-;-;-;-;-;-;-;-;-;-;-;-;-;-;-;-;-;-;-;-;-;-;-;-;-;-;-;-;-;-;-;-;-;-;-;-;-;-;-;-;-;-;-;-;-;-;-;-;-;-;-;-;-;-;-;-;-;-;-;-;-;-;-;-;-;-;-;-;-;-;-;-;-;-;-;-;-;-;-;-;-;-;-;-;-;-;-		0	0.06762	314.573	0
GLFIIDDK	50	2	2	Q06830;Q13162	Peroxiredoxin-1 OS=Homo sapiens GN=PRDX1 PE=1 SV=1 - [PRDX1_HUMAN];Peroxiredoxin-4 OS=Homo sapiens GN=PRDX4 PE=1 SV=1 - [PRDX4_HUMAN]	N-Term(Dimethyl:2H(4)); K8(Dimethyl:2H(4))	984.622			21087212291							0	0.003487		0
HTAAPTDPADGPV	17	1	1	Q04941	Proteolipid protein 2 OS=Homo sapiens GN=PLP2 PE=1 SV=1 - [PLP2_HUMAN]	N-Term(Dimethyl)	1276.62			1179688762	2.34778	-;-;-;-;-;-;-;-;1;-;1;-;-;-;-;-;-;-;-;-;-;-;-;-;-;-;-;-;-;-;-;-;-;-;-;-;-;-;-;-;-;-;-;-;-;-;-;1;-;-;-;-;-;-;-;-;-;-;-;-;-;-;-;-;-;-;-;-;-;-;-;-;-;-;-;-;-;-;-;-;-;-;-;-;-;-;-;-;-;-;-;-;-;-;-;1;1;-;-;-;-;-;-;-;-;-;-;1;-;-;-;-;-;-;-;-;-;-;-;-;-;-;-;-;-;-;-;-;-;-;-;-;-;-;-;-;-;-;-;-;-;-;-;-;-;-;-;-;-;-;-;-;-;-;-;-;-;-;-;-;-	39.9563	0.898029	-;-;-;-;-;-;-;-;1;-;1;-;-;-;-;-;-;-;-;-;-;-;-;-;-;-;-;-;-;-;-;-;-;-;-;-;-;-;-;-;-;-;-;-;-;-;-;1;-;-;-;-;-;-;-;-;-;-;-;-;-;-;-;-;-;-;-;-;-;-;-;-;-;-;-;-;-;-;-;-;-;-;-;-;-;-;-;-;-;-;-;-;-;-;-;1;1;-;-;-;-;-;-;-;-;-;-;1;-;-;-;-;-;-;-;-;-;-;-;-;-;-;-;-;-;-;-;-;-;-;-;-;-;-;-;-;-;-;-;-;-;-;-;-;-;-;-;-;-;-;-;-;-;-;-;-;-;-;-;-;-	18.0714	0	0.008512		0
DGIVLGADTR	8	1	1	Q99436	Proteasome subunit beta type-7 OS=Homo sapiens GN=PSMB7 PE=1 SV=1 - [PSB7_HUMAN]	N-Term(Dimethyl)	1044.57			1.10959e+08	1.91413	-;-;-;-;-;-;-;-;-;-;-;-;-;-;-;-;-;-;-;-;-;-;-;-;-;-;-;-;-;-;-;-;-;-;1;-;-;-;-;-;1;-;-;-;-;-;-;-;-;-;-;-;-;-;-;-;-;-;-;-;-;-;-;-;-;-;-;-;-;-;-;-;-;-;-;-;-;-;-;-;-;-;-;-;-;-;-;-;-;-;-;-;-;-;-;-;-;-;-;-;-;-;-;-;-;-;-;-;-;-;-;-;-;-;-;-;-;-;-;-;-;-;-;-;-;-;-;-;-;-;-;-;-;-;-;-;-;-;-;-;-;-;-;-;-;-;-;-;-;-;-;-;-;-;-;-;-;-;-;-;-	1.40129	0.770715	-;-;-;-;-;-;-;-;-;-;-;-;-;-;-;-;-;-;-;-;-;-;-;-;-;-;-;-;-;-;-;-;-;-;1;-;-;-;-;-;1;-;-;-;-;-;-;-;-;-;-;-;-;-;-;-;-;-;-;-;-;-;-;-;-;-;-;-;-;-;-;-;-;-;-;-;-;-;-;-;-;-;-;-;-;-;-;-;-;-;-;-;-;-;-;-;-;-;-;-;-;-;-;-;-;-;-;-;-;-;-;-;-;-;-;-;-;-;-;-;-;-;-;-;-;-;-;-;-;-;-;-;-;-;-;-;-;-;-;-;-;-;-;-;-;-;-;-;-;-;-;-;-;-;-;-;-;-;-;-;-	30.9855	0	0.1284		0
SAPSSPAPR	11	1	1	O75064	DENN domain-containing protein 4B OS=Homo sapiens GN=DENND4B PE=1 SV=4 - [DEN4B_HUMAN]	N-Term(Dimethyl:2H(6)13C(2)); S5(Phospho)	985.489	0.999957	S(1): 0.0; S(4): 0.0; S(5): 100.0	37356762	2.3838	1;-;-;-;-;-;-;-;-;-;-;-;-;-;-;-;-;-;-;-;-;-;-;-;-;-;-;-;-;-;-;-;-;-;-;-;-;-;-;-;-;-;-;-;-;-;-;-;-;-;-;-;-;-;-;-;-;-;-;-;-;-;-;-;-;-;-;-;-;-;-;-;-;-;-;-;-;-;1;-;-;-;-;-;-;-;-;-;-;-;-;-;-;-;-;-;-;-;-;-;-;-;-;-;1;-;-;-;-;-;-;-;-;-;-;-;-;-;-;-;-;-;-;-;-;-;-;-;-;-;-;-;-;-;-;-;-;-;-;-;-;-;-;-;-;-;-;-;-;-;-;-;-;-;-;-;-;-;-;-;-	42.7792	0.878395	1;-;-;-;-;-;-;-;-;-;-;-;-;-;-;-;-;-;-;-;-;-;-;-;-;-;-;-;-;-;-;-;-;-;-;-;-;-;-;-;-;-;-;-;-;-;-;-;-;-;-;-;-;-;-;-;-;-;-;-;-;-;-;-;-;-;-;-;-;-;-;-;-;-;-;-;-;-;1;-;-;-;-;-;-;-;-;-;-;-;-;-;-;-;-;-;-;-;-;-;-;-;-;-;-;-;-;-;-;-;-;-;-;-;-;-;-;-;-;-;-;-;-;-;-;-;-;-;-;-;-;-;-;-;-;-;-;-;-;-;-;-;-;-;-;-;-;-;-;-;-;-;-;-;-;-;-;-;-;-;-	0.74317	0	0.1215	215.735	0
GLFIIDDK	64	2	2	Q06830;Q13162	Peroxiredoxin-1 OS=Homo sapiens GN=PRDX1 PE=1 SV=1 - [PRDX1_HUMAN];Peroxiredoxin-4 OS=Homo sapiens GN=PRDX4 PE=1 SV=1 - [PRDX4_HUMAN]	N-Term(Dimethyl); K8(Dimethyl)	976.574			24993913952							0	0.0006328		0
DDIVQLK	3	1	1	Q3MIT2	Putative tRNA pseudouridine synthase Pus10 OS=Homo sapiens GN=PUS10 PE=1 SV=1 - [PUS10_HUMAN]	N-Term(Dimethyl:2H(6)13C(2)); K7(Dimethyl:2H(6)13C(2))	902.614			3.84837e+07	2.1185	1;-;-;-;-;-;-;-;-;-;-;-;-;-;-;-;-;-;-;-;-;-;-;-;-;-;-;-;-;-;-;-;-;-;-;-;-;-;-;1;-;-;-;-;-;-;-;-;-;-;-;-;-;-;-;-;-;-;-;-;-;-;-;-;-;-;-;-;-;-;-;-;-;-;-;-;-;-;-;-;-;-;-;-;-;-;-;-;-;-;-;-;-;-;-;-;-;-;-;-;-;-;-;-;-;-;-;-;-;-;-;-;-;-;-;-;-;-;-;-;-;-;-;-;-;-;-;-;-;-;-;-;-;-;-;-;-;-;-;-;-;-;-;-;-;-;-;-;-;-;-;-;-;-;-;-;-;-;-;-;-	10.0168	0.757704	1;-;-;-;-;-;-;-;-;-;-;-;-;-;-;-;-;-;-;-;-;-;-;-;-;-;-;-;-;-;-;-;-;-;-;-;-;-;-;1;-;-;-;-;-;-;-;-;-;-;-;-;-;-;-;-;-;-;-;-;-;-;-;-;-;-;-;-;-;-;-;-;-;-;-;-;-;-;-;-;-;-;-;-;-;-;-;-;-;-;-;-;-;-;-;-;-;-;-;-;-;-;-;-;-;-;-;-;-;-;-;-;-;-;-;-;-;-;-;-;-;-;-;-;-;-;-;-;-;-;-;-;-;-;-;-;-;-;-;-;-;-;-;-;-;-;-;-;-;-;-;-;-;-;-;-;-;-;-;-;-	49.0008	0	0.007759		0
AAQQQQPSASPR	23	1	1	Q86U86	Protein polybromo-1 OS=Homo sapiens GN=PBRM1 PE=1 SV=1 - [PB1_HUMAN]	N-Term(Dimethyl:2H(6)13C(2)); S10(Phospho)	1384.68	0.990507	S(8): 0.9; S(10): 99.1	82922693	2.96291	1;-;-;-;-;-;-;-;-;-;-;-;-;-;-;-;-;-;-;-;-;-;-;-;-;-;-;-;-;-;-;-;-;-;-;-;-;-;-;-;-;-;-;-;-;-;-;-;-;-;-;-;-;-;-;-;-;-;-;-;-;-;-;-;-;-;-;-;-;-;-;-;-;-;-;-;-;-;1;-;-;-;-;-;-;-;-;-;-;1;-;-;-;-;-;-;-;-;-;-;-;-;-;-;1;-;-;-;-;-;-;-;1;1;1;-;-;-;-;-;-;-;-;-;-;-;-;-;-;-;-;-;-;-;-;-;-;-;-;-;-;-;-;-;-;-;-;-;-;-;-;-;-;-;-;-;-;-;-;-;-	1.17205	0.798851	1;-;-;-;-;-;-;-;-;-;-;-;-;-;-;-;-;-;-;-;-;-;-;-;-;-;-;-;-;-;-;-;-;-;-;-;-;-;-;-;-;-;-;-;-;-;-;-;-;-;-;-;-;-;-;-;-;-;-;-;-;-;-;-;-;-;-;-;-;-;-;-;-;-;-;-;-;-;1;-;-;-;-;-;-;-;-;-;-;1;-;-;-;-;-;-;-;-;-;-;-;-;-;-;1;-;-;-;-;-;-;-;1;1;1;-;-;-;-;-;-;-;-;-;-;-;-;-;-;-;-;-;-;-;-;-;-;-;-;-;-;-;-;-;-;-;-;-;-;-;-;-;-;-;-;-;-;-;-;-;-	11.3671	0	0.03268	254.953	0
GYSFTTTAER	76	2	2	P60709;P63261	Actin, cytoplasmic 1 OS=Homo sapiens GN=ACTB PE=1 SV=1 - [ACTB_HUMAN];Actin, cytoplasmic 2 OS=Homo sapiens GN=ACTG1 PE=1 SV=1 - [ACTG_HUMAN]	N-Term(Dimethyl:2H(6)13C(2))	1168.6			35073609216							0	0.0002809		0
HLTDAYFK	19	1	1	Q02878	60S ribosomal protein L6 OS=Homo sapiens GN=RPL6 PE=1 SV=3 - [RL6_HUMAN]	N-Term(Dimethyl:2H(6)13C(2)); K8(Dimethyl:2H(6)13C(2))	1066.65			4.62959e+10	2.48259	-;-;-;-;-;-;-;-;-;-;-;-;-;-;-;-;-;-;-;-;-;-;-;-;-;-;-;-;-;-;-;-;-;-;-;-;-;-;-;-;-;-;-;-;-;-;-;-;1;-;-;-;-;-;-;-;-;-;-;-;-;-;-;-;-;-;-;-;-;-;-;-;-;-;-;-;-;-;-;-;-;-;1;-;-;-;-;-;-;-;-;-;-;-;-;-;-;-;-;-;1;-;-;-;-;-;-;-;-;-;-;-;-;-;-;-;-;-;-;-;-;-;-;-;-;-;-;-;-;-;-;-;-;-;-;-;-;-;-;-;-;-;-;-;-;-;-;-;-;-;-;-;-;-;-;-;-;-;-;-;-	53.7669	0.746796	1;-;-;-;-;-;-;-;-;-;-;-;-;-;-;-;-;-;-;-;-;-;-;-;-;-;-;-;-;-;-;-;-;-;-;-;-;-;-;-;-;-;-;-;-;-;-;-;-;-;-;-;-;-;-;-;-;-;-;-;-;-;-;-;-;-;-;-;-;-;-;-;-;-;-;-;-;-;-;-;-;-;1;-;-;-;-;-;-;-;-;-;-;-;-;-;-;-;-;-;1;-;-;-;-;-;-;-;-;-;-;-;-;-;-;-;-;-;-;-;-;-;-;-;-;-;-;-;-;-;-;-;-;-;-;-;-;-;-;-;-;-;-;-;-;-;-;-;-;-;-;-;-;-;-;-;-;-;-;-;-	14.5182	0	4.232e-05		0
AGAVTSTPNR	13	1	1	Q9ULR3	Protein phosphatase 1H OS=Homo sapiens GN=PPM1H PE=1 SV=2 - [PPM1H_HUMAN]	N-Term(Dimethyl:2H(6)13C(2)); S6(Phospho)	1089.55	0.992496	T(5): 0.7; S(6): 99.2; T(7): 0.0	54890126	3.50701	1;-;-;-;-;-;-;-;-;-;-;-;-;-;-;-;-;-;-;-;-;-;-;-;-;-;-;-;-;-;-;-;-;-;-;-;-;-;-;-;-;-;-;-;-;-;-;-;-;-;-;-;-;-;-;-;-;-;-;-;-;-;-;-;-;-;-;-;-;-;-;-;-;-;-;-;-;-;-;-;-;-;-;-;-;-;-;-;-;1;-;-;-;-;-;-;-;-;-;-;-;-;-;-;1;-;-;-;-;-;-;-;1;1;1;-;-;-;-;-;-;-;-;-;-;-;-;-;-;-;-;-;-;-;-;-;-;-;-;-;-;-;-;-;-;-;-;-;-;-;-;-;-;-;-;-;-;-;-;-;-	6.49762	0.133649	1;-;-;-;-;-;-;-;-;-;-;-;-;-;-;-;-;-;-;-;-;-;-;-;-;-;-;-;-;-;-;-;-;-;-;-;-;-;-;-;-;-;-;-;-;-;-;-;-;-;-;-;-;-;-;-;-;-;-;-;-;-;-;-;-;-;-;-;-;-;-;-;-;-;-;-;-;-;-;-;-;-;-;-;-;-;-;-;-;1;-;-;-;-;-;-;-;-;-;-;-;-;-;-;1;-;-;-;-;-;-;-;-;1;1;-;-;-;-;-;-;-;-;-;-;-;-;-;-;-;-;-;-;-;-;-;-;-;-;-;-;-;-;-;-;-;-;-;-;-;-;-;-;-;-;-;-;-;-;-;-	42.2668	0	0.0002069	238.254	0
DGFVALSK	5	1	1	Q92499	ATP-dependent RNA helicase DDX1 OS=Homo sapiens GN=DDX1 PE=1 SV=2 - [DDX1_HUMAN]	N-Term(Dimethyl:2H(4)); K8(Dimethyl:2H(4))	900.562			6.38135e+07	0.495867	-;-;-;-;-;-;-;-;-;-;-;-;-;-;-;-;-;-;-;-;-;-;-;-;-;-;-;-;-;-;-;-;-;-;-;-;-;-;-;-;-;-;-;-;-;-;-;-;-;-;-;-;-;-;-;-;-;-;-;-;-;-;-;-;-;-;-;-;-;1;-;-;-;-;-;-;-;-;-;-;-;-;-;-;-;-;-;-;-;-;-;-;-;-;-;-;-;-;-;-;-;-;-;-;-;-;-;-;-;-;-;-;-;-;-;-;-;-;-;-;-;-;-;-;-;-;-;-;-;-;-;-;-;-;-;-;-;-;-;-;-;-;-;-;-;-;-;-;-;-;-;-;-;-;-;-;-;-;-;-;-		0.462048	-;-;-;-;-;-;-;-;-;-;-;-;-;-;-;-;-;-;-;-;-;-;-;-;-;-;-;-;-;-;-;-;-;-;-;-;-;-;-;-;-;-;-;-;-;-;-;-;-;-;-;-;-;-;-;-;-;-;-;-;-;-;-;-;-;-;-;-;-;1;-;-;-;-;-;-;-;-;-;-;-;-;-;-;-;-;-;-;-;-;-;-;-;-;-;-;-;-;-;-;-;-;-;-;-;-;-;-;-;-;-;-;-;-;-;-;-;-;-;-;-;-;-;-;-;-;-;-;-;-;-;-;-;-;-;-;-;-;-;-;-;-;-;-;-;-;-;-;-;-;-;-;-;-;-;-;-;-;-;-;-		0	0.0144		0
DGEEAGAYDGPR	27	1	1	P30101	Protein disulfide-isomerase A3 OS=Homo sapiens GN=PDIA3 PE=1 SV=4 - [PDIA3_HUMAN]	N-Term(Dimethyl:2H(6)13C(2))	1272.59			1826942160	1.89243	-;-;-;-;-;-;-;-;-;-;-;-;-;-;-;-;-;-;-;-;-;-;-;-;-;-;-;-;-;-;-;-;-;1;1;-;-;-;-;-;-;-;-;-;-;-;1;-;-;-;-;-;-;-;-;-;-;-;-;-;-;-;-;-;-;-;-;-;-;-;-;-;-;2;2;-;-;-;1;-;-;-;-;-;-;-;-;-;-;-;-;-;-;-;-;-;-;-;-;-;-;-;-;-;-;-;-;-;-;-;-;-;1;1;-;-;-;-;-;-;-;-;-;-;-;1;-;-;-;-;-;-;-;-;-;-;-;-;-;-;-;-;-;-;-;-;-;-;-;-;-;-;-;-;-;-;-;-;-;-;-	24.5847	0.702236	1;-;-;-;-;-;-;-;-;-;-;-;-;-;-;-;-;-;-;-;-;-;-;-;-;-;-;-;-;-;-;-;-;1;1;-;-;-;-;-;-;-;-;-;-;-;1;-;-;-;-;-;-;-;-;-;-;-;-;-;-;-;-;-;-;-;-;-;-;-;-;-;-;2;2;-;-;-;-;-;-;-;-;-;-;-;-;-;-;-;-;-;-;1;-;-;-;-;-;-;-;-;-;-;-;-;-;-;-;-;-;-;-;-;1;-;-;-;-;-;-;-;-;-;-;1;-;-;-;-;-;-;-;-;-;-;-;-;-;-;-;-;-;-;-;-;-;-;-;-;-;-;-;-;-;-;-;-;-;-;-	34.3228	0	0.0184		0
RISGLIYEETR	36	1	1	P62805	Histone H4 OS=Homo sapiens GN=HIST1H4A PE=1 SV=2 - [H4_HUMAN]	N-Term(Dimethyl:2H(6)13C(2))	1372.79			15062921650	1.63207	1;-;-;-;-;-;-;-;-;-;-;-;-;-;-;2;-;-;-;-;-;-;-;-;-;-;-;-;-;-;-;-;-;-;-;-;-;-;-;-;-;-;-;-;-;-;-;-;-;-;-;-;-;-;-;1;-;-;-;-;-;-;-;-;-;-;-;-;-;-;-;-;-;-;-;-;-;-;-;-;-;1;-;-;-;-;-;-;-;-;-;-;-;-;-;-;-;-;-;-;-;-;-;-;-;-;-;-;-;-;-;-;-;-;-;-;-;-;-;-;-;-;-;-;-;-;-;-;-;-;-;-;-;-;-;-;-;-;-;-;-;-;-;-;-;-;-;-;-;-;-;-;-;-;-;-;-;-;-;-;-	2.52618	1.15171	1;-;-;-;-;-;-;-;-;-;-;-;-;-;-;2;-;-;-;-;-;-;-;-;-;-;-;-;-;-;-;-;-;-;-;-;-;-;-;-;-;-;-;-;-;-;-;-;-;-;-;-;-;-;-;1;-;-;-;-;-;-;-;-;-;-;-;-;-;-;-;-;-;-;-;-;-;-;-;-;-;1;-;-;-;-;-;-;-;-;-;-;-;-;-;-;-;-;-;-;-;-;-;-;-;-;-;-;-;-;-;-;-;-;-;-;-;-;-;-;-;-;-;-;-;-;-;-;-;-;-;-;-;-;-;-;-;-;-;-;-;-;-;-;-;-;-;-;-;-;-;-;-;-;-;-;-;-;-;-;-	9.0413	0	0.001573		1
NIILEEGK	36	1	1	P23528	Cofilin-1 OS=Homo sapiens GN=CFL1 PE=1 SV=3 - [COF1_HUMAN]	N-Term(Dimethyl); K8(Dimethyl)	971.578			4225392519	1.6147	-;-;-;-;-;-;-;-;-;-;-;-;-;-;-;-;-;-;-;-;-;-;-;-;-;-;-;-;1;1;-;1;-;-;-;-;1;1;-;-;-;-;-;-;-;-;1;1;-;-;-;-;-;-;-;-;-;-;-;-;-;-;-;-;-;-;-;-;-;-;-;1;-;-;-;-;-;-;-;-;-;-;-;-;-;-;-;-;-;-;-;-;1;1;1;-;-;-;1;-;-;-;-;-;-;-;1;-;1;-;-;-;-;-;-;-;-;-;-;-;-;-;-;-;-;1;1;-;-;-;-;-;-;-;-;-;-;-;-;-;-;-;-;-;-;-;-;-;-;-;-;-;-;-;-;-;1;-;-;-;-	32.6057	0.650501	-;-;-;-;-;-;-;-;-;-;-;-;-;-;-;-;-;-;-;-;-;-;-;-;-;-;-;-;1;1;-;1;-;-;-;-;1;-;-;-;-;-;-;-;-;-;1;1;-;-;-;-;-;-;-;-;-;-;-;-;-;-;-;-;-;-;-;-;-;-;-;1;-;-;-;-;-;-;-;-;-;-;-;-;-;-;-;-;-;-;-;-;1;1;1;-;-;-;-;-;-;-;-;-;-;-;1;-;-;-;-;-;-;-;-;-;-;-;-;-;-;-;-;-;-;1;1;-;-;-;-;-;-;-;-;-;-;-;-;-;-;-;-;-;-;-;-;-;-;-;-;-;-;-;-;-;1;-;-;-;-	25.4776	0	0.002603		0
GDLGIEIPAEK	49	2	2	P30613;P14618	Pyruvate kinase PKLR OS=Homo sapiens GN=PKLR PE=1 SV=2 - [KPYR_HUMAN];Pyruvate kinase PKM OS=Homo sapiens GN=PKM PE=1 SV=4 - [KPYM_HUMAN]	N-Term(Dimethyl); K11(Dimethyl)	1197.67			29027447296							0	0.0001457		0
ETIEQEK	35	2	2	P63313;P62328	Thymosin beta-10 OS=Homo sapiens GN=TMSB10 PE=1 SV=2 - [TYB10_HUMAN];Thymosin beta-4 OS=Homo sapiens GN=TMSB4X PE=1 SV=2 - [TYB4_HUMAN]	N-Term(Dimethyl:2H(6)13C(2)); K7(Dimethyl:2H(6)13C(2))	948.581			6.10448e+09							0	0.02952		0
DDEVQVVR	7	2	2	Q9UNX3;P61254	60S ribosomal protein L26-like 1 OS=Homo sapiens GN=RPL26L1 PE=1 SV=1 - [RL26L_HUMAN];60S ribosomal protein L26 OS=Homo sapiens GN=RPL26 PE=1 SV=1 - [RL26_HUMAN]	N-Term(Dimethyl:2H(6)13C(2))	995.553			647133947							0	0.01374		0
KITIADCGQLE	15	1	1	P62937	Peptidyl-prolyl cis-trans isomerase A OS=Homo sapiens GN=PPIA PE=1 SV=2 - [PPIA_HUMAN]	N-Term(Dimethyl); K1(Dimethyl); C7(Carbamidomethyl)	1303.69			4.3316e+08	1.08709	-;-;-;-;-;-;-;-;1;-;-;-;-;-;-;-;-;-;-;-;-;-;-;-;-;-;-;-;-;-;-;-;-;-;-;-;-;-;-;-;-;-;-;-;-;-;-;-;1;-;-;-;-;-;-;-;-;-;-;-;-;-;-;-;-;-;-;-;-;-;-;-;-;-;-;-;-;-;-;-;-;-;-;-;-;-;-;-;-;-;-;-;-;-;-;-;-;1;-;-;-;-;-;-;-;-;-;-;-;-;-;-;-;-;-;-;-;-;-;-;-;-;-;-;-;-;-;-;-;-;-;-;-;-;-;-;-;-;-;-;-;-;-;-;-;1;-;-;-;-;-;-;-;-;-;-;-;-;-;-;-	15.563	0.642506	-;-;-;-;-;-;-;-;-;-;-;-;-;-;-;-;-;-;-;-;-;-;-;-;-;-;-;-;-;-;-;-;-;-;-;-;-;-;-;-;-;-;-;-;-;-;-;-;1;-;-;-;-;-;-;-;-;-;-;-;-;-;-;-;-;-;-;-;-;-;-;-;-;-;-;-;-;-;-;-;-;-;-;-;-;-;-;-;-;-;-;-;-;-;-;-;-;-;-;-;-;-;-;-;-;-;-;-;-;-;-;-;-;-;-;-;-;-;-;-;-;-;-;-;-;-;-;-;-;-;-;-;-;-;-;-;-;-;-;-;-;-;-;-;-;-;-;-;-;-;-;-;-;-;-;-;-;-;-;-;-		0	0.007931		1
NSTPSEPGSGR	22	1	1	P51858	Hepatoma-derived growth factor OS=Homo sapiens GN=HDGF PE=1 SV=1 - [HDGF_HUMAN]	N-Term(Dimethyl); T3(Phospho)	1196.5	0.999919	S(2): 0.0; T(3): 100.0; S(5): 0.0; S(9): 0.0	1030154602	2.33802	1;-;-;-;-;-;-;-;-;-;-;-;-;-;-;-;-;-;-;-;-;-;-;-;-;-;-;-;-;-;-;-;-;-;-;-;-;-;-;1;1;1;-;-;-;-;-;-;-;-;-;-;-;-;-;-;-;-;-;-;-;-;-;-;-;-;-;-;-;-;-;-;-;-;-;-;-;-;-;-;-;-;-;-;-;-;-;-;-;1;-;-;-;-;-;-;-;-;-;-;-;-;-;-;-;-;-;-;-;-;-;1;-;-;-;-;1;-;-;-;-;-;-;-;-;-;-;-;-;-;-;-;1;-;-;-;-;-;-;-;-;-;-;-;-;-;-;-;-;-;-;-;-;-;-;-;-;-;-;-;-	10.0186	0.0576025	1;-;-;-;-;-;-;-;-;-;-;-;-;-;-;-;-;-;-;-;-;-;-;-;-;-;-;-;-;-;-;-;-;-;-;-;-;-;-;1;1;-;-;-;-;-;-;-;-;-;-;-;-;-;-;-;-;-;-;-;-;-;-;-;-;-;-;-;-;-;-;-;-;-;-;-;-;-;-;-;-;-;-;-;-;-;-;-;-;-;-;-;-;-;-;-;-;-;-;-;-;-;-;-;-;-;-;-;-;-;-;1;-;-;-;-;-;-;-;-;-;-;-;-;-;-;-;-;-;-;-;-;-;-;-;-;-;-;-;-;-;-;-;-;-;-;-;-;-;-;-;-;-;-;-;-;-;-;-;-;-	27.8126	0	0.0006653	246.181	0
LRQPFFQK	24	2	1	Q01105	Protein SET OS=Homo sapiens GN=SET PE=1 SV=3 - [SET_HUMAN]	N-Term(Dimethyl:2H(6)13C(2)); K8(Dimethyl:2H(6)13C(2))	1135.76			15591192112	1.71908	1;-;-;-;-;-;-;-;-;-;-;-;-;-;-;4;-;-;-;-;-;-;-;-;-;-;-;-;-;-;-;-;-;-;-;-;-;-;-;-;-;-;-;-;-;-;-;-;-;-;-;-;-;-;-;2;-;-;-;-;-;-;-;-;-;-;-;-;-;-;-;-;-;-;-;-;-;-;-;-;-;-;-;-;-;-;-;-;-;-;-;-;-;-;-;-;-;-;-;-;-;-;-;-;-;-;-;-;-;-;-;-;-;-;-;-;-;-;-;-;-;-;-;-;-;-;-;-;-;-;-;-;-;-;-;-;-;-;-;-;-;-;-;-;-;-;-;-;-;-;-;-;-;-;-;-;-;-;-;-;-	17.7945	1.47265	1;-;-;-;-;-;-;-;-;-;-;-;-;-;-;3;-;-;-;-;-;-;-;-;-;-;-;-;-;-;-;-;-;-;-;-;-;-;-;-;-;-;-;-;-;-;-;-;-;-;-;-;-;-;-;2;-;-;-;-;-;-;-;-;-;-;-;-;-;-;-;-;-;-;-;-;-;-;-;-;-;-;-;-;-;-;-;-;-;-;-;-;-;-;-;-;-;-;-;-;-;-;-;-;-;-;-;-;-;-;-;-;-;-;-;-;-;-;-;-;-;-;-;-;-;-;-;-;-;-;-;-;-;-;-;-;-;-;-;-;-;-;-;-;-;-;-;-;-;-;-;-;-;-;-;-;-;-;-;-;-	19.3212	0	0.00124		1
FASFIDK	22	18	9	O95678;P48668;P02538;P13647;Q3SY84;Q5XKE5;P05787;P08729;P19013	Keratin, type II cytoskeletal 75 OS=Homo sapiens GN=KRT75 PE=1 SV=2 - [K2C75_HUMAN];Keratin, type II cytoskeletal 6C OS=Homo sapiens GN=KRT6C PE=1 SV=3 - [K2C6C_HUMAN];Keratin, type II cytoskeletal 6A OS=Homo sapiens GN=KRT6A PE=1 SV=3 - [K2C6A_HUMAN];Keratin, type II cytoskeletal 5 OS=Homo sapiens GN=KRT5 PE=1 SV=3 - [K2C5_HUMAN];Keratin, type II cytoskeletal 71 OS=Homo sapiens GN=KRT71 PE=1 SV=…	N-Term(Dimethyl:2H(6)13C(2)); K7(Dimethyl:2H(6)13C(2))	899.58			19392708944							0	0.000358		0
NSTPSEPGSGR	36	1	1	P51858	Hepatoma-derived growth factor OS=Homo sapiens GN=HDGF PE=1 SV=1 - [HDGF_HUMAN]	N-Term(Dimethyl:2H(6)13C(2)); T3(Phospho)	1204.54	1	S(2): 0.0; T(3): 100.0; S(5): 0.0; S(9): 0.0	2.49196e+09	2.36208	-;-;-;-;-;-;-;-;-;-;-;-;-;-;-;-;-;-;-;-;-;-;-;-;-;-;-;-;-;-;-;-;-;-;-;-;-;-;1;-;-;-;-;-;-;-;-;-;-;-;-;-;-;-;-;-;-;-;-;-;-;-;-;-;-;-;-;-;-;-;-;-;-;-;-;-;-;-;2;-;-;-;-;1;-;-;-;1;1;-;-;-;-;-;-;-;-;-;-;-;-;-;-;1;2;-;-;-;-;-;-;-;1;-;1;1;-;1;1;1;1;-;-;-;-;-;-;-;-;-;-;-;-;-;-;-;-;-;-;-;-;-;-;-;-;-;-;-;-;-;-;-;-;-;-;-;-;-;-;1;-	20.2982	0.169822	-;-;-;-;-;-;-;-;-;-;-;-;-;-;-;-;-;-;-;-;-;-;-;-;-;-;-;-;-;-;-;-;-;-;-;-;-;-;-;-;-;-;-;-;-;-;-;-;-;-;-;-;-;-;-;-;-;-;-;-;-;-;-;-;-;-;-;-;-;-;-;-;-;-;-;-;-;-;2;-;-;-;-;-;-;-;-;-;-;-;-;-;-;-;-;-;-;-;-;-;-;-;-;1;2;-;-;-;-;-;-;-;1;-;1;-;-;-;-;-;-;-;-;-;-;-;-;-;-;-;-;-;-;-;-;-;-;-;-;-;-;-;-;-;-;-;-;-;-;-;-;-;-;-;-;-;-;-;-;1;-	90.2642	0	0.005413	267.209	0
LRDLEDSLAR	25	1	1	P02545	Prelamin-A/C OS=Homo sapiens GN=LMNA PE=1 SV=1 - [LMNA_HUMAN]	N-Term(Dimethyl:2H(6)13C(2))	1223.71			7.60057e+09	1.61232	1;-;-;-;-;-;-;-;-;-;-;-;-;-;1;3;-;-;-;-;-;-;-;-;-;-;-;-;-;-;-;-;-;-;-;-;-;-;-;-;-;-;-;-;-;-;-;-;-;-;-;-;-;-;1;1;-;-;-;-;-;-;-;-;-;-;-;-;-;-;-;-;-;-;-;-;-;-;-;-;-;-;-;-;-;-;-;-;-;-;-;-;-;-;-;-;-;-;-;-;1;-;-;-;-;-;-;-;-;-;-;-;-;-;-;-;-;-;-;-;-;-;-;-;-;-;-;-;-;-;-;-;-;-;-;-;-;-;-;-;-;-;-;-;-;-;-;-;-;-;-;-;-;-;-;-;-;-;-;-;-	22.9005	1.31171	1;-;-;-;-;-;-;-;-;-;-;-;-;-;1;3;-;-;-;-;-;-;-;-;-;-;-;-;-;-;-;-;-;-;-;-;-;-;-;-;-;-;-;-;-;-;-;-;-;-;-;-;-;-;1;1;-;-;-;-;-;-;-;-;-;-;-;-;-;-;-;-;-;-;-;-;-;-;-;-;-;-;-;-;-;-;-;-;-;-;-;-;-;-;-;-;-;-;-;-;1;-;-;-;-;-;-;-;-;-;-;-;-;-;-;-;-;-;-;-;-;-;-;-;-;-;-;-;-;-;-;-;-;-;-;-;-;-;-;-;-;-;-;-;-;-;-;-;-;-;-;-;-;-;-;-;-;-;-;-;-	17.1567	0	3.206e-09		1
LVSESSDVLPK	61	1	1	P05787	Keratin, type II cytoskeletal 8 OS=Homo sapiens GN=KRT8 PE=1 SV=7 - [K2C8_HUMAN]	N-Term(Dimethyl:2H(6)13C(2)); K11(Dimethyl:2H(6)13C(2))	1245.79			78334516010	2.39613	1;-;-;-;-;3;1;-;-;-;-;-;-;-;-;-;-;-;-;-;-;-;-;-;-;-;-;-;-;1;1;1;-;1;1;-;-;-;-;-;-;-;-;1;-;2;-;-;-;-;-;-;-;-;-;-;-;-;-;-;-;-;-;-;-;-;-;-;-;1;-;1;-;-;-;-;-;-;1;-;-;-;-;-;-;1;-;-;-;-;-;-;-;1;1;-;-;-;-;-;-;-;-;-;-;1;1;-;-;-;-;-;-;-;-;-;-;-;-;-;-;-;-;-;-;-;-;-;-;-;-;-;-;-;-;-;-;-;-;-;-;-;-;-;-;-;-;-;-;-;-;-;-;-;-;-;-;-;-;-;-	45.0694	0.980419	1;-;-;-;-;3;1;-;-;-;-;-;-;-;-;-;-;-;-;-;-;-;-;-;-;-;-;-;-;1;1;1;-;1;1;-;-;-;-;-;-;-;-;1;-;2;-;-;-;-;-;-;-;-;-;-;-;-;-;-;-;-;-;-;-;-;-;-;-;1;-;1;-;-;-;-;-;-;1;-;-;-;-;-;-;-;-;-;-;-;-;-;-;1;1;-;-;-;-;-;-;-;-;-;-;1;1;-;-;-;-;-;-;-;-;-;-;-;-;-;-;-;-;-;-;-;-;-;-;-;-;-;-;-;-;-;-;-;-;-;-;-;-;-;-;-;-;-;-;-;-;-;-;-;-;-;-;-;-;-;-	65.1655	0	0.004147		0
GSGGFGSTGKN	23	1	1	P33316	Deoxyuridine 5'-triphosphate nucleotidohydrolase, mitochondrial OS=Homo sapiens GN=DUT PE=1 SV=4 - [DUT_HUMAN]	N-Term(Dimethyl:2H(6)13C(2)); S7(Phospho); K10(Dimethyl:2H(6)13C(2))	1120.56	0.990528	S(2): 0.0; S(7): 99.1; T(8): 0.9	5.10477e+08	3.12003	1;-;-;-;-;-;-;-;-;-;-;-;-;-;-;-;-;-;-;-;-;-;-;-;-;-;-;-;-;-;-;-;-;-;-;-;-;-;-;-;-;-;-;-;-;-;-;-;-;-;-;-;-;-;-;-;-;-;-;-;-;-;-;-;-;-;-;-;-;-;-;-;-;-;-;-;-;-;1;-;-;-;-;-;-;-;-;1;1;1;-;-;-;-;-;-;-;-;-;-;-;-;-;-;1;-;-;-;-;-;-;1;-;1;1;-;-;-;-;-;-;-;-;-;-;-;-;-;-;-;-;-;-;-;-;-;-;-;-;-;-;-;-;-;-;-;-;-;-;-;-;-;-;-;-;-;-;-;-;1;-	33.0773	0.0165608	1;-;-;-;-;-;-;-;-;-;-;-;-;-;-;-;-;-;-;-;-;-;-;-;-;-;-;-;-;-;-;-;-;-;-;-;-;-;-;-;-;-;-;-;-;-;-;-;-;-;-;-;-;-;-;-;-;-;-;-;-;-;-;-;-;-;-;-;-;-;-;-;-;-;-;-;-;-;-;-;-;-;-;-;-;-;-;-;-;-;-;-;-;-;-;-;-;-;-;-;-;-;-;-;-;-;-;-;-;-;-;-;-;-;-;-;-;-;-;-;-;-;-;-;-;-;-;-;-;-;-;-;-;-;-;-;-;-;-;-;-;-;-;-;-;-;-;-;-;-;-;-;-;-;-;-;-;-;-;-;-		0	0.001224	239.375	1
ASSTSTPEPTR	18	1	1	Q8N8S7	Protein enabled homolog OS=Homo sapiens GN=ENAH PE=1 SV=2 - [ENAH_HUMAN]	N-Term(Dimethyl); T6(Phospho)	1241.54	0.999848	S(2): 0.0; S(3): 0.0; T(4): 0.0; S(5): 0.0; T(6): 100.0; T(10): 0.0	201288612	3.30693	1;-;-;-;-;-;-;-;-;-;-;-;-;-;-;-;-;-;-;-;-;-;-;-;-;-;-;-;-;-;-;-;-;-;-;-;-;-;-;-;-;-;-;-;-;-;-;-;-;-;-;-;-;-;-;-;-;-;-;-;-;-;-;-;-;-;-;-;-;-;-;-;-;-;-;-;-;-;-;-;-;-;-;-;-;-;-;-;-;-;-;-;-;-;-;-;-;-;-;-;-;-;-;-;-;-;-;-;-;-;-;-;-;1;-;1;1;-;-;-;-;-;-;-;-;-;-;-;-;-;-;-;-;-;-;-;-;-;-;-;-;-;-;-;-;-;-;-;-;-;-;-;-;-;-;-;-;-;-;-;-	3.5458	0.0587864	1;-;-;-;-;-;-;-;-;-;-;-;-;-;-;-;-;-;-;-;-;-;-;-;-;-;-;-;-;-;-;-;-;-;-;-;-;-;-;-;-;-;-;-;-;-;-;-;-;-;-;-;-;-;-;-;-;-;-;-;-;-;-;-;-;-;-;-;-;-;-;-;-;-;-;-;-;-;-;-;-;-;-;-;-;-;-;-;-;-;-;-;-;-;-;-;-;-;-;-;-;-;-;-;-;-;-;-;-;-;-;-;-;1;-;1;1;-;-;-;-;-;-;-;-;-;-;-;-;-;-;-;-;-;-;-;-;-;-;-;-;-;-;-;-;-;-;-;-;-;-;-;-;-;-;-;-;-;-;-;-	42.6241	0	0.04414	293.012	0
GMGPGTPAGYGR	21	1	1	P23246	Splicing factor, proline- and glutamine-rich OS=Homo sapiens GN=SFPQ PE=1 SV=2 - [SFPQ_HUMAN]	N-Term(Dimethyl:2H(6)13C(2)); M2(Oxidation); T6(Phospho)	1252.56	1	T(6): 100.0; Y(10): 0.0	1.55819e+09				1.01853	-;-;-;-;-;-;-;-;-;-;-;-;-;-;-;-;-;-;-;-;-;-;-;-;-;-;-;-;-;-;-;-;-;-;-;-;-;-;-;-;-;-;-;-;-;-;-;-;-;-;-;-;-;-;-;-;-;-;-;-;-;-;-;-;-;-;-;-;-;-;-;-;-;-;-;-;-;-;-;-;-;-;-;-;-;-;-;-;-;-;-;-;-;-;-;-;-;-;-;-;-;-;-;-;-;-;-;-;-;-;-;1;1;-;-;-;-;-;-;-;-;-;-;-;-;-;-;-;-;-;-;-;-;-;-;-;-;-;-;-;-;-;-;-;-;-;-;-;-;-;-;-;-;-;-;-;-;-;-;-;-	80.7774	0	0.01533	393.623	0
DGMDNQGGYGSVGR	7	1	1	P31942	Heterogeneous nuclear ribonucleoprotein H3 OS=Homo sapiens GN=HNRNPH3 PE=1 SV=2 - [HNRH3_HUMAN]	N-Term(Dimethyl)	1440.61			374889180	2.32218	-;-;-;-;-;-;-;-;-;-;-;-;-;-;-;-;-;-;-;-;-;-;-;-;-;-;-;-;-;-;-;-;-;-;1;-;-;-;-;-;-;-;-;-;-;-;-;-;-;-;-;-;-;-;-;-;-;-;-;-;-;-;-;-;-;-;-;-;-;-;-;-;-;-;-;-;-;-;-;-;-;-;-;-;-;-;-;-;-;-;-;-;-;-;-;-;-;-;-;-;-;-;-;-;-;-;-;-;-;-;-;-;-;-;-;-;-;-;-;-;-;-;-;-;-;-;-;-;-;-;-;-;-;-;-;-;-;-;-;-;-;-;-;-;-;-;-;-;-;-;-;-;-;-;-;-;-;-;-;-;-		1.09537	-;-;-;-;-;-;-;-;-;-;-;-;-;-;-;-;-;-;-;-;-;-;-;-;-;-;-;-;-;-;-;-;-;-;1;-;-;-;-;-;-;-;-;-;-;-;-;-;-;-;-;-;-;-;-;-;-;-;-;-;-;-;-;-;-;-;-;-;-;-;-;-;-;-;-;-;-;-;-;-;-;-;-;-;-;-;-;-;-;-;-;-;-;-;-;-;-;-;-;-;-;-;-;-;-;-;-;-;-;-;-;-;-;-;-;-;-;-;-;-;-;-;-;-;-;-;-;-;-;-;-;-;-;-;-;-;-;-;-;-;-;-;-;-;-;-;-;-;-;-;-;-;-;-;-;-;-;-;-;-;-		0	3.245e-11		0
VIGSGCNLDSAR	19	4	2	P00338;P07195	L-lactate dehydrogenase A chain OS=Homo sapiens GN=LDHA PE=1 SV=2 - [LDHA_HUMAN];L-lactate dehydrogenase B chain OS=Homo sapiens GN=LDHB PE=1 SV=2 - [LDHB_HUMAN]	N-Term(Dimethyl); C6(Carbamidomethyl)	1276.64			18388057152							0	0.007383		0
FYEQFSK	18	1	1	P07900	Heat shock protein HSP 90-alpha OS=Homo sapiens GN=HSP90AA1 PE=1 SV=5 - [HS90A_HUMAN]	N-Term(Dimethyl:2H(6)13C(2)); K7(Dimethyl:2H(6)13C(2))	1020.6			2202001285	1.88108	1;-;-;1;-;-;-;-;-;-;-;-;-;-;-;-;-;-;-;-;-;-;-;-;-;-;-;-;-;-;-;1;-;1;-;-;-;-;-;-;-;-;-;-;-;-;1;1;-;1;-;-;-;-;-;-;-;-;-;-;-;-;-;-;-;-;-;-;-;-;-;-;-;-;-;-;-;-;-;-;-;-;-;-;-;-;-;-;-;-;-;-;-;-;-;-;-;1;-;-;-;-;-;-;-;-;-;-;-;-;-;-;-;-;-;-;-;-;-;-;-;-;-;-;-;-;1;-;1;-;-;-;-;-;-;-;-;-;-;-;-;-;-;-;-;-;-;-;-;-;-;-;-;-;-;-;-;-;-;-;-	42.69	0.955151	1;-;-;1;-;-;-;-;-;-;-;-;-;-;-;-;-;-;-;-;-;-;-;-;-;-;-;-;-;-;-;1;-;1;-;-;-;-;-;-;-;-;-;-;-;-;1;1;-;1;-;-;-;-;-;-;-;-;-;-;-;-;-;-;-;-;-;-;-;-;-;-;-;-;-;-;-;-;-;-;-;-;-;-;-;-;-;-;-;-;-;-;-;-;-;-;-;-;-;-;-;-;-;-;-;-;-;-;-;-;-;-;-;-;-;-;-;-;-;-;-;-;-;-;-;-;1;-;1;-;-;-;-;-;-;-;-;-;-;-;-;-;-;-;-;-;-;-;-;-;-;-;-;-;-;-;-;-;-;-;-	37.6158	0	0.00853		0
GAAPTPPGK	67	1	1	Q13428	Treacle protein OS=Homo sapiens GN=TCOF1 PE=1 SV=3 - [TCOF_HUMAN]	N-Term(Dimethyl:2H(6)13C(2)); T5(Phospho); K9(Dimethyl:2H(6)13C(2))	947.553	1	T(5): 100.0	2.60622e+09	1.90475	1;-;-;-;-;-;-;-;-;-;-;-;-;-;-;-;-;-;-;-;-;-;-;-;-;-;-;-;-;-;-;-;-;-;-;-;-;-;-;1;1;-;-;-;-;-;-;-;-;-;-;-;-;-;-;-;-;-;-;-;-;-;-;-;-;-;-;-;-;-;-;-;-;-;-;-;-;1;-;-;-;-;-;-;-;-;-;-;-;1;-;-;-;-;-;-;-;-;-;-;-;-;-;1;-;-;-;-;-;-;-;-;2;-;-;-;1;-;-;-;-;-;-;-;-;-;-;-;-;-;-;-;-;-;-;-;-;-;-;-;-;-;-;-;-;-;-;-;-;-;-;-;-;-;-;-;-;1;1;-;-	32.6449	0.136314	1;-;-;-;-;-;-;-;-;-;-;-;-;-;-;-;-;-;-;-;-;-;-;-;-;-;-;-;-;-;-;-;-;-;-;-;-;-;-;-;1;-;-;-;-;-;-;-;-;-;-;-;-;-;-;-;-;-;-;-;-;-;-;-;-;-;-;-;-;-;-;-;-;-;-;-;-;1;-;-;-;-;-;-;-;-;-;-;-;1;-;-;-;-;-;-;-;-;-;-;-;-;-;-;-;-;-;-;-;-;-;-;1;-;-;-;-;-;-;-;-;-;-;-;-;-;-;-;-;-;-;-;-;-;-;-;-;-;-;-;-;-;-;-;-;-;-;-;-;-;-;-;-;-;-;-;-;-;1;-;-	103.39	0	0.1353	272.387	0
LLLPGELAK	196	15	2	O60814;Q8N257	Histone H2B type 1-K OS=Homo sapiens GN=HIST1H2BK PE=1 SV=3 - [H2B1K_HUMAN];Histone H2B type 3-B OS=Homo sapiens GN=HIST3H2BB PE=1 SV=3 - [H2B3B_HUMAN]	N-Term(Dimethyl:2H(6)13C(2)); K9(Dimethyl:2H(6)13C(2))	1025.75			277410588364							0	0.01004		0
FRIDELEPR	38	1	1	Q14697	Neutral alpha-glucosidase AB OS=Homo sapiens GN=GANAB PE=1 SV=3 - [GANAB_HUMAN]	N-Term(Dimethyl:2H(6)13C(2))	1210.69			1.1255e+10	2.3584	1;-;-;-;-;-;-;-;-;-;-;-;-;-;-;-;-;-;-;-;-;-;-;-;-;-;-;-;-;-;-;-;-;-;-;-;-;-;-;-;-;-;-;-;-;-;-;-;-;-;-;-;-;-;1;1;-;-;-;-;-;-;-;-;-;-;-;-;-;-;-;-;-;-;-;-;-;-;-;-;-;-;-;-;-;-;-;-;-;-;-;-;-;-;-;-;-;-;-;-;-;-;-;-;-;-;-;-;-;-;-;-;-;-;-;-;-;-;-;-;-;-;-;-;-;-;-;-;-;-;-;-;-;-;-;-;-;-;-;-;-;-;-;-;-;-;-;-;-;-;-;-;-;-;-;-;-;-;-;-;-	44.09	1.02643	-;-;-;-;-;-;-;-;-;-;-;-;-;-;-;-;-;-;-;-;-;-;-;-;-;-;-;-;-;-;-;-;-;-;-;-;-;-;-;-;-;-;-;-;-;-;-;-;-;-;-;-;-;-;1;1;-;-;-;-;-;-;-;-;-;-;-;-;-;-;-;-;-;-;-;-;-;-;-;-;-;-;-;-;-;-;-;-;-;-;-;-;-;-;-;-;-;-;-;-;-;-;-;-;-;-;-;-;-;-;-;-;-;-;-;-;-;-;-;-;-;-;-;-;-;-;-;-;-;-;-;-;-;-;-;-;-;-;-;-;-;-;-;-;-;-;-;-;-;-;-;-;-;-;-;-;-;-;-;-;-	0.572158	0	0.0001534		1
NNFEGEVTK	12	1	1	P07237	Protein disulfide-isomerase OS=Homo sapiens GN=P4HB PE=1 SV=3 - [PDIA1_HUMAN]	N-Term(Dimethyl:2H(6)13C(2)); K9(Dimethyl:2H(6)13C(2))	1109.64			4421487856	1.23322	1;-;-;-;-;-;-;-;-;-;-;-;-;-;-;-;-;-;-;-;-;-;-;-;-;-;-;-;-;-;-;-;-;1;-;-;-;-;-;-;-;-;-;-;-;-;-;-;-;-;-;-;-;-;-;-;-;-;-;-;-;-;-;-;-;-;-;-;-;-;-;-;-;1;1;-;-;-;-;-;-;-;-;-;-;-;-;-;-;-;-;-;-;1;1;-;-;-;-;-;-;-;-;-;-;-;-;-;-;-;-;-;-;-;-;-;-;-;-;-;-;-;-;-;-;-;-;-;-;-;-;-;-;-;-;-;-;-;-;-;-;-;-;-;-;-;-;-;-;-;-;-;-;-;-;-;-;-;-;-;-	27.2172	0.85233	1;-;-;-;-;-;-;-;-;-;-;-;-;-;-;-;-;-;-;-;-;-;-;-;-;-;-;-;-;-;-;-;-;1;-;-;-;-;-;-;-;-;-;-;-;-;-;-;-;-;-;-;-;-;-;-;-;-;-;-;-;-;-;-;-;-;-;-;-;-;-;-;-;1;1;-;-;-;-;-;-;-;-;-;-;-;-;-;-;-;-;-;-;1;1;-;-;-;-;-;-;-;-;-;-;-;-;-;-;-;-;-;-;-;-;-;-;-;-;-;-;-;-;-;-;-;-;-;-;-;-;-;-;-;-;-;-;-;-;-;-;-;-;-;-;-;-;-;-;-;-;-;-;-;-;-;-;-;-;-;-	43.5647	0	0.0001068		0
QTVAVGVIK	47	3	2	Q05639;P68104	Elongation factor 1-alpha 2 OS=Homo sapiens GN=EEF1A2 PE=1 SV=1 - [EF1A2_HUMAN];Elongation factor 1-alpha 1 OS=Homo sapiens GN=EEF1A1 PE=1 SV=1 - [EF1A1_HUMAN]	N-Term(Dimethyl); K9(Dimethyl)	970.629			30326669656							0	0.0001846		0
ASAQASLASKDK	2	1	1	Q15154	Pericentriolar material 1 protein OS=Homo sapiens GN=PCM1 PE=1 SV=4 - [PCM1_HUMAN]	N-Term(Dimethyl:2H(4)); S6(Phospho)	1288.64	0.991862	S(2): 0.0; S(6): 99.2; S(9): 0.8	2.45819e+08							0	0.0214	155.174	1
GTVTPPPR	8	1	1	P00519	Tyrosine-protein kinase ABL1 OS=Homo sapiens GN=ABL1 PE=1 SV=4 - [ABL1_HUMAN]	N-Term(Dimethyl:2H(6)13C(2)); T4(Phospho)	940.504	1	T(2): 0.0; T(4): 100.0	7.96637e+07	4.12502	1;-;-;-;-;-;-;-;-;-;-;-;-;-;-;-;-;-;-;-;-;-;-;-;-;-;-;-;-;-;-;-;-;-;-;-;-;-;-;-;-;-;-;-;-;-;-;-;-;-;-;-;-;-;-;-;-;-;-;-;-;-;-;-;-;-;-;-;-;-;-;-;-;-;-;-;-;-;-;-;-;-;-;-;-;-;-;-;-;-;-;-;-;-;-;-;-;-;-;-;-;-;-;-;-;-;-;-;-;-;-;-;-;-;-;1;1;-;-;-;-;-;-;-;-;-;-;-;-;-;-;-;-;-;-;-;-;-;-;-;-;-;-;-;-;-;-;-;-;-;-;-;-;-;-;-;-;-;-;-;-	53.2704	0.093379	1;-;-;-;-;-;-;-;-;-;-;-;-;-;-;-;-;-;-;-;-;-;-;-;-;-;-;-;-;-;-;-;-;-;-;-;-;-;-;-;-;-;-;-;-;-;-;-;-;-;-;-;-;-;-;-;-;-;-;-;-;-;-;-;-;-;-;-;-;-;-;-;-;-;-;-;-;-;-;-;-;-;-;-;-;-;-;-;-;-;-;-;-;-;-;-;-;-;-;-;-;-;-;-;-;-;-;-;-;-;-;-;-;-;-;1;1;-;-;-;-;-;-;-;-;-;-;-;-;-;-;-;-;-;-;-;-;-;-;-;-;-;-;-;-;-;-;-;-;-;-;-;-;-;-;-;-;-;-;-;-	33.946	0	0.1927	183.885	0
DLEEDHACIPIKK	26	1	1	P13639	Elongation factor 2 OS=Homo sapiens GN=EEF2 PE=1 SV=4 - [EF2_HUMAN]	N-Term(Dimethyl); C8(Carbamidomethyl); K12(Dimethyl); K13(Dimethyl)	1651.87			2.48434e+10	1.52663	-;-;-;-;-;-;-;-;-;-;-;-;-;-;-;2;-;-;-;-;-;-;-;-;-;-;-;-;-;-;-;-;-;-;-;-;-;-;-;-;-;-;-;-;-;-;-;-;-;1;-;-;-;-;-;-;-;-;-;-;-;-;-;-;-;-;-;-;-;-;-;-;-;-;-;-;-;-;-;-;-;-;-;-;-;-;-;-;-;-;-;-;-;-;-;-;1;-;-;-;-;-;-;-;-;-;-;-;-;-;-;-;-;-;-;-;-;-;-;-;-;-;-;-;-;-;-;-;-;-;-;-;-;-;-;-;-;-;-;-;-;-;-;-;-;-;-;-;-;-;-;-;-;-;-;-;-;-;-;-;-	33.4238	0.778502	1;-;-;-;-;-;-;-;-;-;-;-;-;-;-;3;-;-;-;-;-;-;-;-;-;-;-;-;-;-;-;-;-;-;-;-;-;-;-;-;-;-;-;-;-;-;-;-;-;1;-;-;-;-;-;-;-;-;-;-;-;-;-;-;-;-;-;-;-;-;-;-;-;-;-;-;-;-;-;-;-;-;-;-;-;-;-;-;-;-;-;-;-;-;-;-;1;-;-;-;-;-;-;-;-;-;-;-;-;-;-;-;-;-;-;-;-;-;-;-;-;-;-;-;-;-;-;-;-;-;-;-;-;-;-;-;-;-;-;-;-;-;-;-;-;-;-;-;-;-;-;-;-;-;-;-;-;-;-;-;-	15.6754	0	1.889e-05		1
VREEEIEVDSR	20	1	1	Q14978	Nucleolar and coiled-body phosphoprotein 1 OS=Homo sapiens GN=NOLC1 PE=1 SV=2 - [NOLC1_HUMAN]	N-Term(Dimethyl:2H(6)13C(2))	1396.75			4015418845	1.2435	1;-;-;-;-;-;-;-;-;-;-;-;-;-;-;1;-;-;-;-;-;-;-;-;-;-;-;-;-;-;-;-;-;-;-;-;-;-;-;-;-;-;-;-;-;-;-;-;-;-;-;-;-;-;-;2;-;-;-;-;-;-;-;-;-;-;-;-;-;-;-;-;-;-;-;-;-;-;-;-;-;-;-;-;-;-;-;-;-;-;-;-;-;-;-;-;-;-;-;-;2;-;-;-;-;-;-;-;-;-;-;-;-;-;-;-;-;-;-;-;-;-;-;-;-;-;-;-;-;-;-;-;-;-;-;-;-;-;-;-;-;-;-;1;1;1;-;-;-;-;-;-;-;-;-;-;-;-;-;-;-	3.79504	0.615704	1;-;-;-;-;-;-;-;-;-;-;-;-;-;-;1;-;-;-;-;-;-;-;-;-;-;-;-;-;-;-;-;-;-;-;-;-;-;-;-;-;-;-;-;-;-;-;-;-;-;-;-;-;-;-;2;-;-;-;-;-;-;-;-;-;-;-;-;-;-;-;-;-;-;-;-;-;-;-;-;-;-;-;-;-;-;-;-;-;-;-;-;-;-;-;-;-;-;-;-;2;-;-;-;-;-;-;-;-;-;-;-;-;-;-;-;-;-;-;-;-;-;-;-;-;-;-;-;-;-;-;-;-;-;-;-;-;-;-;-;-;-;-;1;1;1;-;-;-;-;-;-;-;-;-;-;-;-;-;-;-	5.10277	0	0.001342		1
TAQDLSSPR	25	1	1	Q9UHI6	Probable ATP-dependent RNA helicase DDX20 OS=Homo sapiens GN=DDX20 PE=1 SV=2 - [DDX20_HUMAN]	N-Term(Dimethyl:2H(6)13C(2)); S6(Phospho)	1090.53	0.5	T(1): 0.0; S(6): 50.0; S(7): 50.0	3.03344e+08	5.14263	-;-;-;-;-;-;-;-;-;-;-;-;-;-;-;-;-;-;-;-;-;-;-;-;-;-;-;-;-;-;-;-;-;-;-;-;-;-;-;1;1;-;-;-;-;-;-;-;-;-;-;-;-;-;-;-;-;-;-;-;-;-;-;-;-;-;-;-;-;-;-;-;-;-;-;-;-;-;1;-;-;-;-;-;-;-;-;-;-;-;-;-;-;-;-;-;-;-;-;-;-;-;-;-;1;-;-;-;-;-;-;1;-;-;-;-;-;-;-;-;-;-;-;-;-;-;-;-;-;-;-;-;-;-;-;-;-;-;-;-;-;-;-;-;-;-;-;-;-;-;-;-;-;-;-;-;-;-;-;-;-	3.84518	0.030776	-;-;-;-;-;-;-;-;-;-;-;-;-;-;-;-;-;-;-;-;-;-;-;-;-;-;-;-;-;-;-;-;-;-;-;-;-;-;-;1;-;-;-;-;-;-;-;-;-;-;-;-;-;-;-;-;-;-;-;-;-;-;-;-;-;-;-;-;-;-;-;-;-;-;-;-;-;-;1;-;-;-;-;-;-;-;-;-;-;-;-;-;-;-;-;-;-;-;-;-;-;-;-;-;-;-;-;-;-;-;-;1;-;-;-;-;-;-;-;-;-;-;-;-;-;-;-;-;-;-;-;-;-;-;-;-;-;-;-;-;-;-;-;-;-;-;-;-;-;-;-;-;-;-;-;-;-;-;-;-;-	1.99579	0	0.05074	236.784	0
QDVDNASLAR	21	1	1	P08670	Vimentin OS=Homo sapiens GN=VIM PE=1 SV=4 - [VIME_HUMAN]	N-Term(Dimethyl:2H(6)13C(2))	1124.61			6.99118e+09	1.86968	-;-;-;-;-;-;1;-;-;-;-;-;-;-;-;-;-;-;-;-;-;-;-;-;-;-;-;-;-;-;-;-;-;1;-;-;-;-;-;-;-;-;-;-;-;-;-;-;-;1;1;-;-;-;-;-;-;-;-;-;-;-;-;-;-;-;-;-;-;-;-;-;-;-;-;-;-;-;-;-;-;-;-;-;-;-;-;-;-;-;-;-;-;1;-;-;-;-;-;-;-;-;-;-;-;-;-;-;-;-;-;-;-;-;-;-;-;-;-;-;-;-;-;-;-;1;1;-;1;-;-;-;-;-;-;-;-;-;-;-;-;-;-;-;-;-;-;-;-;-;-;-;-;-;-;-;-;-;-;-;-	12.1588	0.93281	-;-;-;-;-;-;1;-;-;-;-;-;-;-;-;-;-;-;-;-;-;-;-;-;-;-;-;-;-;-;-;-;-;1;-;-;-;-;-;-;-;-;-;-;-;-;-;-;-;1;1;-;-;-;-;-;-;-;-;-;-;-;-;-;-;-;-;-;-;-;-;-;-;-;-;-;-;-;-;-;-;-;-;-;-;-;-;-;-;-;-;-;-;1;-;-;-;-;-;-;-;-;-;-;-;-;-;-;-;-;-;-;-;-;-;-;-;-;-;-;-;-;-;-;-;1;1;-;1;-;-;-;-;-;-;-;-;-;-;-;-;-;-;-;-;-;-;-;-;-;-;-;-;-;-;-;-;-;-;-;-	27.5452	0	0.001685		0
GDFCIQVGR	11	3	2	P15531;O60361	Nucleoside diphosphate kinase A OS=Homo sapiens GN=NME1 PE=1 SV=1 - [NDKA_HUMAN];Putative nucleoside diphosphate kinase OS=Homo sapiens GN=NME2P1 PE=5 SV=1 - [NDK8_HUMAN]	N-Term(Dimethyl); C4(Carbamidomethyl)	1079.53			2660278752							0	0.0009024		0
DSLYAQGK	11	1	1	P83881	60S ribosomal protein L36a OS=Homo sapiens GN=RPL36A PE=1 SV=2 - [RL36A_HUMAN]	N-Term(Dimethyl:2H(6)13C(2)); K8(Dimethyl:2H(6)13C(2))	953.587			2578301464	1.74003	-;-;-;-;-;-;1;-;-;-;-;-;-;-;-;-;-;-;-;-;-;-;-;-;-;-;-;-;-;-;-;1;-;1;-;-;1;-;-;-;-;-;-;-;-;-;1;-;-;-;-;-;-;-;-;-;-;-;-;-;-;-;-;-;-;-;-;-;-;-;-;-;-;-;-;-;-;-;-;-;-;-;-;-;-;-;-;-;-;-;-;-;-;-;-;-;-;-;-;-;-;-;-;-;-;-;-;-;-;-;-;-;-;-;-;-;-;-;-;-;-;-;-;-;-;-;-;-;-;-;-;-;-;-;-;-;-;-;-;-;-;-;-;-;-;-;-;-;-;-;-;-;-;-;-;-;-;-;-;-;-	27.5414	0.933102	-;-;-;-;-;-;1;-;-;-;-;-;-;-;-;-;-;-;-;-;-;-;-;-;-;-;-;-;-;-;-;1;-;1;-;-;1;-;-;-;-;-;-;-;-;-;1;-;-;-;-;-;-;-;-;-;-;-;-;-;-;-;-;-;-;-;-;-;-;-;-;-;-;-;-;-;-;-;-;-;-;-;-;-;-;-;-;-;-;-;-;-;-;-;-;-;-;-;-;-;-;-;-;-;-;-;-;-;-;-;-;-;-;-;-;-;-;-;-;-;-;-;-;-;-;-;-;-;-;-;-;-;-;-;-;-;-;-;-;-;-;-;-;-;-;-;-;-;-;-;-;-;-;-;-;-;-;-;-;-;-	29.4037	0	0.001153		0
GYNVNDEK	19	1	1	P80723	Brain acid soluble protein 1 OS=Homo sapiens GN=BASP1 PE=1 SV=2 - [BASP1_HUMAN]	N-Term(Dimethyl:2H(6)13C(2)); K8(Dimethyl:2H(6)13C(2))	1010.57			8214452864	1.89107	1;-;-;1;-;1;-;-;-;-;1;-;-;-;-;-;-;-;-;-;-;-;-;-;-;-;-;-;-;-;-;-;-;-;-;-;-;-;-;-;-;-;-;-;-;-;-;1;-;-;-;-;-;-;-;-;-;-;-;-;-;-;-;-;-;-;-;-;-;-;-;-;-;-;1;-;-;-;-;-;-;-;-;-;-;-;-;-;-;-;-;-;-;1;1;-;-;-;-;-;-;-;-;-;-;-;-;-;-;-;-;-;-;-;-;-;-;-;-;-;-;-;-;-;-;-;-;-;1;-;-;-;-;-;-;-;-;-;-;-;-;-;-;-;-;-;-;-;-;-;-;-;-;-;-;-;-;-;-;-;-	11.9867	0.882118	1;-;-;-;-;-;-;-;-;-;-;-;-;-;-;-;-;-;-;-;-;-;-;-;-;-;-;-;-;-;-;-;-;-;-;-;-;-;-;-;-;-;-;-;-;-;-;1;-;-;-;-;-;-;-;-;-;-;-;-;-;-;-;-;-;-;-;-;-;-;-;-;-;-;1;-;-;-;-;-;-;-;-;-;-;-;-;-;-;-;-;-;-;1;1;-;-;-;-;-;-;-;-;-;-;-;-;-;-;-;-;-;-;-;-;-;-;-;-;-;-;-;-;-;-;-;-;-;1;-;-;-;-;-;-;-;-;-;-;-;-;-;-;-;-;-;-;-;-;-;-;-;-;-;-;-;-;-;-;-;-	8.10797	0	0.002878		0
DSCPLDCK	13	1	1	P84103	Serine/arginine-rich splicing factor 3 OS=Homo sapiens GN=SRSF3 PE=1 SV=1 - [SRSF3_HUMAN]	N-Term(Dimethyl:2H(6)13C(2)); C3(Carbamidomethyl); C7(Carbamidomethyl); K8(Dimethyl:2H(6)13C(2))	1066.55			4.25986e+09	2.10755	1;-;-;-;-;-;-;-;-;-;-;-;-;-;-;-;-;-;-;-;-;-;-;-;-;-;-;-;-;-;-;-;-;-;-;-;1;-;-;-;-;-;-;-;-;-;1;-;-;-;-;-;-;-;-;-;-;-;-;-;-;-;-;-;-;-;-;-;-;-;-;-;-;1;-;-;-;-;-;-;-;-;-;-;-;-;-;-;-;-;-;-;-;-;-;-;-;-;1;-;-;-;-;-;-;-;1;-;-;-;-;-;-;-;-;-;-;-;-;-;-;-;-;-;-;-;1;-;-;-;-;-;-;-;-;-;-;-;-;-;-;-;-;-;-;-;-;-;-;-;-;-;-;-;-;-;-;-;-;-;-	47.5238	0.909957	-;-;-;-;1;-;-;-;-;-;-;-;-;-;-;-;-;-;-;-;-;-;-;-;-;-;-;-;-;-;-;-;-;-;-;-;1;-;-;-;-;-;-;-;-;-;1;-;-;-;-;-;-;-;-;-;-;-;-;-;-;-;-;-;-;-;-;-;-;-;-;-;-;1;-;-;-;-;-;-;-;-;-;-;-;-;-;-;-;-;-;-;-;1;-;-;-;-;-;-;-;-;-;-;-;-;1;-;-;-;-;-;-;-;-;-;-;-;-;-;-;-;-;-;-;-;1;-;-;-;-;-;-;-;-;-;-;-;-;-;-;-;-;-;-;-;-;-;-;-;-;-;-;-;-;-;-;-;-;-;-	20.9054	0	0.003795		0
GMGPGTPAGYGR	9	1	1	P23246	Splicing factor, proline- and glutamine-rich OS=Homo sapiens GN=SFPQ PE=1 SV=2 - [SFPQ_HUMAN]	N-Term(Dimethyl:2H(6)13C(2)); T6(Phospho)	1236.56	1	T(6): 100.0; Y(10): 0.0	4.24973e+08							0	0.000305	341.981	0
GAAPTPPGK	36	1	1	Q13428	Treacle protein OS=Homo sapiens GN=TCOF1 PE=1 SV=3 - [TCOF_HUMAN]	N-Term(Dimethyl); T5(Phospho); K9(Dimethyl)	931.465	1	T(5): 100.0	1.19264e+09	1.97694	-;-;-;-;-;-;-;-;-;-;-;-;-;-;-;-;-;-;-;-;-;-;-;-;-;-;-;-;-;-;-;-;-;-;-;-;-;-;1;1;-;-;-;-;-;-;-;-;-;-;-;-;-;-;-;-;-;-;-;-;-;-;-;-;-;-;-;-;-;-;-;-;-;-;-;-;-;-;1;-;-;-;-;-;-;-;-;1;1;-;-;-;-;-;-;-;-;-;-;-;-;-;-;-;-;-;-;-;-;-;-;1;-;1;1;-;-;-;-;-;-;-;-;-;-;-;-;-;-;-;-;-;-;-;-;-;-;-;-;-;-;-;-;-;-;-;-;-;-;-;-;-;-;-;-;-;-;-;-;-;1	10.2712	0.142717	-;-;-;-;-;-;-;-;-;-;-;-;-;-;-;-;-;-;-;-;-;-;-;-;-;-;-;-;-;-;-;-;-;-;-;-;-;-;1;1;-;-;-;-;-;-;-;-;-;-;-;-;-;-;-;-;-;-;-;-;-;-;-;-;-;-;-;-;-;-;-;-;-;-;-;-;-;-;1;-;-;-;-;-;-;-;-;-;1;-;-;-;-;-;-;-;-;-;-;-;-;-;-;-;-;-;-;-;-;-;-;1;-;1;-;-;-;-;-;-;-;-;-;-;-;-;-;-;-;-;-;-;-;-;-;-;-;-;-;-;-;-;-;-;-;-;-;-;-;-;-;-;-;-;-;-;-;-;-;-;1	15.2764	0	0.003435	279.309	0
SSSSSASPSSPSSR	18	1	1	Q9NYF8	Bcl-2-associated transcription factor 1 OS=Homo sapiens GN=BCLAF1 PE=1 SV=2 - [BCLF1_HUMAN]	N-Term(Dimethyl:2H(4)); S9(Phospho)	1422.61	0.499962	S(1): 0.0; S(2): 0.0; S(3): 0.0; S(4): 0.0; S(5): 0.0; S(7): 0.0; S(9): 50.0; S(10): 50.0; S(12): 0.0; S(13): 0.0	7.71908e+07	2.9722	-;-;-;-;-;-;-;-;-;-;-;-;-;-;-;-;-;-;-;-;-;-;-;-;-;-;-;-;-;-;-;-;-;-;-;-;-;-;-;-;-;-;-;-;-;-;-;-;-;-;-;-;-;-;-;-;-;-;-;-;-;-;-;-;-;-;-;-;-;-;-;-;-;-;-;-;-;-;-;-;-;-;-;-;-;-;-;-;-;1;-;-;-;-;-;-;-;-;-;-;-;-;-;-;1;-;-;-;-;-;-;-;-;1;1;1;1;-;-;-;-;-;-;-;-;-;-;-;-;-;-;-;-;-;-;-;-;-;-;-;-;-;-;-;-;-;-;-;-;-;-;-;-;-;-;-;-;-;-;-;-	45.2083	16.0381	-;-;-;-;-;-;-;-;-;-;-;-;-;-;-;-;-;-;-;-;-;-;-;-;-;-;-;-;-;-;-;-;-;-;-;-;-;-;-;-;-;-;-;-;-;-;-;-;-;-;-;-;-;-;-;-;-;-;-;-;-;-;-;-;-;-;-;-;-;-;-;-;-;-;-;-;-;-;-;-;-;-;-;-;-;-;-;-;-;1;-;-;-;-;-;-;-;-;-;-;-;-;-;-;1;-;-;-;-;-;-;-;-;1;1;1;1;-;-;-;-;-;-;-;-;-;-;-;-;-;-;-;-;-;-;-;-;-;-;-;-;-;-;-;-;-;-;-;-;-;-;-;-;-;-;-;-;-;-;-;-	51.9951	0	0.1165	375.394	0
FSSVSSPQPR	25	1	1	Q9P206	Uncharacterized protein KIAA1522 OS=Homo sapiens GN=KIAA1522 PE=1 SV=2 - [K1522_HUMAN]	N-Term(Dimethyl:2H(6)13C(2)); S6(Phospho)	1207.59	0.5	S(2): 0.0; S(3): 0.0; S(5): 50.0; S(6): 50.0	1.83962e+08	5.85099	1;-;-;-;-;-;-;-;-;-;-;-;-;-;-;-;-;-;-;-;-;-;-;-;-;-;-;-;-;-;-;-;-;-;-;-;-;-;-;-;-;-;-;-;-;-;-;-;-;-;-;-;-;-;-;-;-;-;-;-;-;-;-;-;-;-;-;-;-;-;-;-;-;-;-;-;-;-;-;-;-;-;-;-;-;-;-;-;-;-;-;-;-;-;-;-;-;-;-;-;-;-;-;-;-;-;-;-;-;-;-;1;1;1;1;-;-;-;-;-;-;-;-;-;-;-;-;-;-;-;-;-;-;-;-;-;-;-;-;-;-;-;-;-;-;-;-;-;-;-;-;-;-;-;-;-;-;-;-;-;-	14.4429	0.417486	-;-;-;-;-;-;-;-;-;-;-;-;-;-;-;-;-;-;-;-;-;-;-;-;-;-;-;-;-;-;-;-;-;-;-;-;-;-;-;-;-;-;-;-;-;-;-;-;-;-;-;-;-;-;-;-;-;-;-;-;-;-;-;-;-;-;-;-;-;-;-;-;-;-;-;-;-;-;-;-;-;-;-;-;-;-;-;-;-;-;-;-;-;-;-;-;-;-;-;-;-;-;-;-;-;-;-;-;-;-;-;1;1;1;1;-;-;-;-;-;-;-;-;-;-;-;-;-;-;-;-;-;-;-;-;-;-;-;-;-;-;-;-;-;-;-;-;-;-;-;-;-;-;-;-;-;-;-;-;-;-	27.3903	0	9.851e-05	191.871	0
AAVAGEDGR	24	4	1	P07910	Heterogeneous nuclear ribonucleoproteins C1/C2 OS=Homo sapiens GN=HNRNPC PE=1 SV=4 - [HNRPC_HUMAN]	N-Term(Dimethyl:2H(6)13C(2))	881.487			3.62335e+09	2.18946	1;-;-;-;-;-;-;1;-;-;-;1;-;-;-;-;-;-;-;-;-;-;-;-;-;-;-;-;-;-;-;-;-;-;-;-;1;-;-;-;-;-;-;-;-;-;-;-;-;-;-;-;-;-;-;-;-;-;-;-;-;-;-;-;-;-;-;-;-;-;-;-;-;-;-;-;-;-;-;-;-;-;-;-;-;-;-;-;-;-;-;-;-;1;-;-;1;-;1;-;-;-;-;-;-;-;1;-;-;-;-;-;-;-;-;-;-;-;-;-;-;-;-;-;-;-;-;-;2;1;1;-;-;-;-;-;-;-;-;-;-;-;-;-;-;-;-;-;-;-;-;-;-;-;-;-;-;-;-;-;-	29.3795	1.32466	-;-;-;-;-;-;-;1;-;-;-;1;-;-;-;-;-;-;-;-;-;-;-;-;-;-;-;-;-;-;-;-;-;-;-;-;1;-;-;-;-;-;-;-;-;-;-;-;-;-;-;-;-;-;-;-;-;-;-;-;-;-;-;-;-;-;-;-;-;-;-;-;-;-;-;-;-;-;-;-;-;-;-;-;-;-;-;-;-;-;-;-;-;1;-;-;1;-;-;-;-;-;-;-;-;-;1;-;-;-;-;-;-;-;-;-;-;-;-;-;-;-;-;-;-;-;-;-;2;1;1;-;-;-;-;-;-;-;-;-;-;-;-;-;-;-;-;-;-;-;-;-;-;-;-;-;-;-;-;-;-	30.7242	0	0.0003469		0
NMMAACDPR	26	9	8	P68371;Q13885;Q13509;P04350;A6NNZ2;Q3ZCM7;P07437;Q9BUF5	Tubulin beta-4B chain OS=Homo sapiens GN=TUBB4B PE=1 SV=1 - [TBB4B_HUMAN];Tubulin beta-2A chain OS=Homo sapiens GN=TUBB2A PE=1 SV=1 - [TBB2A_HUMAN];Tubulin beta-3 chain OS=Homo sapiens GN=TUBB3 PE=1 SV=2 - [TBB3_HUMAN];Tubulin beta-4A chain OS=Homo sapiens GN=TUBB4A PE=1 SV=2 - [TBB4A_HUMAN];Tubulin beta-8 chain-like protein LOC260334 OS=Homo sapiens PE=1 SV=1 - [TBB8L_HUMAN];Tubulin beta-8 chain…	N-Term(Dimethyl:2H(6)13C(2)); C6(Carbamidomethyl)	1101.5			6.91549e+09							0	2.412e-05		0
LGIHEDSTNR	45	1	1	P08238	Heat shock protein HSP 90-beta OS=Homo sapiens GN=HSP90AB1 PE=1 SV=4 - [HS90B_HUMAN]	N-Term(Dimethyl:2H(6)13C(2))	1177.64			99768322944	2.01532	2;-;-;-;-;-;-;-;-;-;-;-;-;-;1;1;-;-;-;-;-;-;-;-;-;-;-;-;-;-;-;-;-;-;-;-;-;-;-;-;-;-;-;-;-;-;-;-;-;-;-;-;-;-;2;1;-;-;-;-;-;-;-;-;-;-;-;-;-;-;-;-;-;-;-;-;-;-;-;-;-;-;1;-;-;-;-;-;-;-;-;-;-;-;-;-;-;-;-;-;2;-;-;-;-;-;-;-;-;-;-;-;-;-;-;-;-;-;-;-;-;-;-;-;-;2;1;-;-;-;-;-;-;-;-;-;-;-;-;-;-;-;-;2;1;-;-;-;-;-;-;-;-;-;-;-;-;-;-;-;-	41.3735	0.96352	2;-;-;-;-;-;-;-;-;-;-;-;-;-;-;1;-;-;-;-;-;-;-;-;-;-;-;-;-;-;-;-;-;-;-;-;-;-;-;-;-;-;-;-;-;-;-;-;-;-;-;-;-;-;2;1;-;-;-;-;-;-;-;-;-;-;-;-;-;-;-;-;-;-;-;-;-;-;-;-;-;-;1;-;-;-;-;-;-;-;-;-;-;-;-;-;-;-;-;-;2;-;-;-;-;-;-;-;-;-;-;-;-;-;-;-;-;-;-;-;-;-;-;-;-;2;1;-;-;-;-;-;-;-;-;-;-;-;-;-;-;-;-;2;1;-;-;-;-;-;-;-;-;-;-;-;-;-;-;-;-	21.5669	0	0.0003046		0
SLDNNYSTPNER	21	1	1	O60716	Catenin delta-1 OS=Homo sapiens GN=CTNND1 PE=1 SV=1 - [CTND1_HUMAN]	N-Term(Dimethyl:2H(6)13C(2)); T8(Phospho)	1525.67	0.999972	S(1): 0.0; Y(6): 0.0; S(7): 0.0; T(8): 100.0	3.3738e+08	33.4058	-;-;-;-;-;-;-;-;-;-;-;-;-;-;-;-;-;-;-;-;-;-;-;-;-;-;-;-;-;-;-;-;-;-;-;-;-;-;-;-;-;-;-;-;-;-;-;-;-;-;-;-;-;-;-;-;-;-;-;-;-;-;-;-;-;-;-;-;-;-;-;-;-;-;-;-;-;-;1;-;-;-;-;-;-;-;-;-;-;1;-;-;-;-;-;-;-;-;-;-;-;-;-;-;1;-;-;-;-;-;-;1;1;1;1;-;-;-;-;-;-;-;-;-;-;-;-;-;-;-;-;-;-;-;-;-;-;-;-;-;-;-;-;-;-;-;-;-;-;-;-;-;-;-;-;-;-;-;-;-;-	33.5538	0.116318	-;-;-;-;-;-;-;-;-;-;-;-;-;-;-;-;-;-;-;-;-;-;-;-;-;-;-;-;-;-;-;-;-;-;-;-;-;-;-;-;-;-;-;-;-;-;-;-;-;-;-;-;-;-;-;-;-;-;-;-;-;-;-;-;-;-;-;-;-;-;-;-;-;-;-;-;-;-;-;-;-;-;-;-;-;-;-;-;-;-;-;-;-;-;-;-;-;-;-;-;-;-;-;-;-;-;-;-;-;-;-;-;1;-;-;-;-;-;-;-;-;-;-;-;-;-;-;-;-;-;-;-;-;-;-;-;-;-;-;-;-;-;-;-;-;-;-;-;-;-;-;-;-;-;-;-;-;-;-;-;-		0	0.04597	416.131	0
LRDLEDSLAR	10	1	1	P02545	Prelamin-A/C OS=Homo sapiens GN=LMNA PE=1 SV=1 - [LMNA_HUMAN]	N-Term(Dimethyl)	1215.67			5363083304	1.51069	-;-;-;-;-;-;-;-;-;-;-;-;-;-;-;2;-;-;-;-;-;-;-;-;-;-;-;-;-;-;-;-;-;-;-;-;-;-;-;-;-;-;-;-;-;-;-;-;-;-;-;-;-;-;-;-;-;-;-;-;-;-;-;-;-;-;-;-;-;-;-;-;-;-;-;-;-;-;-;-;-;-;-;-;-;-;-;-;-;-;-;-;-;-;-;-;-;-;-;-;-;-;-;-;-;-;-;-;-;-;-;-;-;-;-;-;-;-;-;-;-;-;-;-;-;-;-;-;-;-;-;-;-;-;-;-;-;-;-;-;-;-;-;-;-;-;-;-;-;-;-;-;-;-;-;-;-;-;-;-;-		1.25079	-;-;-;-;-;-;-;-;-;-;-;-;-;-;-;2;-;-;-;-;-;-;-;-;-;-;-;-;-;-;-;-;-;-;-;-;-;-;-;-;-;-;-;-;-;-;-;-;-;-;-;-;-;-;-;-;-;-;-;-;-;-;-;-;-;-;-;-;-;-;-;-;-;-;-;-;-;-;-;-;-;-;-;-;-;-;-;-;-;-;-;-;-;-;-;-;-;-;-;-;-;-;-;-;-;-;-;-;-;-;-;-;-;-;-;-;-;-;-;-;-;-;-;-;-;-;-;-;-;-;-;-;-;-;-;-;-;-;-;-;-;-;-;-;-;-;-;-;-;-;-;-;-;-;-;-;-;-;-;-;-		0	7.183e-10		1
GGGGNFGPGPGSNFR	17	1	1	P22626	Heterogeneous nuclear ribonucleoproteins A2/B1 OS=Homo sapiens GN=HNRNPA2B1 PE=1 SV=2 - [ROA2_HUMAN]	N-Term(Dimethyl)	1405.67			3654959840	1.68676	-;-;1;-;-;-;-;-;1;-;-;-;-;-;-;-;-;-;-;-;-;-;-;-;-;-;-;-;-;-;-;-;-;-;-;-;-;-;-;-;-;-;-;-;-;-;-;-;-;-;-;-;-;-;-;-;-;-;-;-;-;-;-;-;-;-;-;-;-;-;-;-;-;-;-;-;-;-;-;-;-;-;-;-;-;-;-;-;-;-;-;-;-;-;-;-;-;-;-;-;-;-;-;-;-;-;-;-;-;-;-;-;-;-;-;-;-;-;-;-;-;-;-;-;-;-;-;-;-;-;-;-;-;-;-;-;-;-;-;-;-;-;-;-;-;-;-;-;-;-;-;-;-;-;-;-;-;-;-;-;-	16.428	0.870579	-;-;1;-;-;-;-;-;1;-;-;-;-;-;-;-;-;-;-;-;-;-;-;-;-;-;-;-;-;-;-;-;-;-;-;-;-;-;-;-;-;-;-;-;-;-;-;-;-;-;-;-;-;-;-;-;-;-;-;-;-;-;-;-;-;-;-;-;-;-;-;-;-;-;-;-;-;-;-;-;-;-;-;-;-;-;-;-;-;-;-;-;-;-;-;-;-;-;-;-;-;-;-;-;-;-;-;-;-;-;-;-;-;-;-;-;-;-;-;-;-;-;-;-;-;-;-;-;-;-;-;-;-;-;-;-;-;-;-;-;-;-;-;-;-;-;-;-;-;-;-;-;-;-;-;-;-;-;-;-;-	27.3788	0	8.203e-11		0
DGMDNQGGYGSVGR	5	1	1	P31942	Heterogeneous nuclear ribonucleoprotein H3 OS=Homo sapiens GN=HNRNPH3 PE=1 SV=2 - [HNRH3_HUMAN]	N-Term(Dimethyl); M3(Oxidation)	1456.61			2.83014e+07	1.73862	-;-;-;-;-;-;-;-;-;-;-;-;-;-;-;-;-;-;-;-;-;-;-;-;-;-;-;-;-;-;-;-;-;-;-;-;-;-;-;-;-;-;-;-;-;-;-;-;-;-;-;-;-;-;-;-;-;-;-;-;-;-;-;-;-;-;-;-;-;-;-;-;-;-;-;-;-;-;1;-;-;-;-;-;-;-;-;-;-;-;-;-;-;-;-;-;-;-;-;-;-;-;-;-;-;-;-;-;-;-;-;-;-;1;1;-;-;-;-;-;-;-;-;-;-;-;-;-;-;-;-;-;-;-;-;-;-;-;-;-;-;-;-;-;-;-;-;-;-;-;-;-;-;-;-;-;-;-;-;-;-	12.2487	0.785368	-;-;-;-;-;-;-;-;-;-;-;-;-;-;-;-;-;-;-;-;-;-;-;-;-;-;-;-;-;-;-;-;-;-;-;-;-;-;-;-;-;-;-;-;-;-;-;-;-;-;-;-;-;-;-;-;-;-;-;-;-;-;-;-;-;-;-;-;-;-;-;-;-;-;-;-;-;-;1;-;-;-;-;-;-;-;-;-;-;-;-;-;-;-;-;-;-;-;-;-;-;-;-;-;-;-;-;-;-;-;-;-;-;-;1;-;-;-;-;-;-;-;-;-;-;-;-;-;-;-;-;-;-;-;-;-;-;-;-;-;-;-;-;-;-;-;-;-;-;-;-;-;-;-;-;-;-;-;-;-;-	6.29095	0	0.04116		0
EDQTEYLEER	59	4	3	P08238;Q58FF6;P07900	Heat shock protein HSP 90-beta OS=Homo sapiens GN=HSP90AB1 PE=1 SV=4 - [HS90B_HUMAN];Putative heat shock protein HSP 90-beta 4 OS=Homo sapiens GN=HSP90AB4P PE=5 SV=1 - [H90B4_HUMAN];Heat shock protein HSP 90-alpha OS=Homo sapiens GN=HSP90AA1 PE=1 SV=5 - [HS90A_HUMAN]	N-Term(Dimethyl)	1339.6			20560313632							0	1.221e-09		0
YKAEDEVQR	10	2	2	P08107;P34931	Heat shock 70 kDa protein 1A/1B OS=Homo sapiens GN=HSPA1A PE=1 SV=5 - [HSP71_HUMAN];Heat shock 70 kDa protein 1-like OS=Homo sapiens GN=HSPA1L PE=1 SV=2 - [HS71L_HUMAN]	N-Term(Dimethyl:2H(6)13C(2)); K2(Dimethyl:2H(6)13C(2))	1209.71			32169880700							0	8.234e-05		1
EEFEHQQK	57	1	1	P11142	Heat shock cognate 71 kDa protein OS=Homo sapiens GN=HSPA8 PE=1 SV=1 - [HSP7C_HUMAN]	N-Term(Dimethyl:2H(6)13C(2)); K8(Dimethyl:2H(6)13C(2))	1146.64			4.76124e+10	1.54555	1;-;-;-;-;-;-;-;-;-;-;1;1;-;-;1;-;-;-;-;-;-;-;-;-;-;-;-;-;-;-;-;-;-;-;-;-;-;-;-;-;-;-;-;-;-;-;1;-;-;-;-;1;-;1;-;-;-;-;-;-;-;-;-;-;-;-;-;-;-;-;-;-;-;-;-;-;-;-;-;-;-;-;-;-;-;-;-;-;-;-;-;-;-;1;-;-;-;-;-;2;-;-;-;-;-;-;-;-;-;-;-;-;-;-;-;-;-;-;-;-;-;-;-;-;2;1;-;-;-;-;-;-;-;-;-;-;-;-;-;-;-;-;1;2;2;-;-;-;-;-;-;-;-;-;-;-;-;-;-;-	32.3694	0.864456	1;-;-;-;-;-;-;-;-;-;-;-;1;-;-;-;-;-;-;-;-;-;-;-;-;-;-;-;-;-;-;-;-;-;-;-;-;-;-;-;-;-;-;-;-;-;1;1;-;-;-;-;1;-;1;-;-;-;-;-;-;-;-;-;-;-;-;-;-;-;-;-;-;-;-;-;-;-;-;-;-;-;-;-;-;-;-;-;-;-;-;-;-;-;1;-;-;-;-;-;2;-;-;-;-;-;-;-;-;-;-;-;-;-;-;-;-;-;-;-;-;-;-;-;-;2;1;-;-;-;-;-;-;-;-;-;-;-;-;-;-;-;-;1;2;2;-;-;-;-;-;-;-;-;-;-;-;-;-;-;-	56.3578	0	0.001087		0
SQQTSFQSSPCNK	8	1	1	Q12986	Transcriptional repressor NF-X1 OS=Homo sapiens GN=NFX1 PE=1 SV=2 - [NFX1_HUMAN]	N-Term(Dimethyl:2H(6)13C(2)); S9(Phospho); C11(Carbamidomethyl); K13(Dimethyl:2H(6)13C(2))	1650.78	0.5	S(1): 0.0; T(4): 0.0; S(5): 0.0; S(8): 50.0; S(9): 50.0	47309936	29.2806	1;-;-;-;-;-;-;-;-;-;-;-;-;-;-;-;-;-;-;-;-;-;-;-;-;-;-;-;-;-;-;-;-;-;-;-;-;-;-;-;-;-;-;-;-;-;-;-;-;-;-;-;-;-;-;-;-;-;-;-;-;-;-;-;-;-;-;-;-;-;-;-;-;-;-;-;-;-;-;-;-;-;-;-;-;-;-;-;-;-;-;-;-;-;-;-;-;-;-;-;-;-;-;-;-;-;-;-;-;-;-;-;-;1;1;-;-;-;-;-;-;-;-;-;-;-;-;-;-;-;-;-;-;-;-;-;-;-;-;-;-;-;-;-;-;-;-;-;-;-;-;-;-;-;-;-;-;-;-;-;-	90.1067				0	0.04954	224.944	0
TVGSTSTPR	6	1	1	Q99640	Membrane-associated tyrosine- and threonine-specific cdc2-inhibitory kinase OS=Homo sapiens GN=PKMYT1 PE=1 SV=1 - [PMYT1_HUMAN]	N-Term(Dimethyl:2H(4)); T5(Phospho)	1017.49	0.994965	T(1): 0.0; S(4): 0.5; T(5): 99.5; S(6): 0.0; T(7): 0.0	1.88675e+07	2.25668	1;-;-;-;-;-;-;-;-;-;-;-;-;-;-;-;-;-;-;-;-;-;-;-;-;-;-;-;-;-;-;-;-;-;-;-;-;-;-;-;-;-;-;-;-;-;-;-;-;-;-;-;-;-;-;-;-;-;-;-;-;-;-;-;-;-;-;-;-;-;-;-;-;-;-;-;-;-;-;-;-;-;-;-;-;-;-;-;-;-;-;-;-;-;-;-;-;-;-;-;-;-;-;-;-;-;-;-;-;-;-;-;-;1;-;-;1;-;-;-;-;-;-;-;-;-;-;-;-;-;-;-;-;-;-;-;-;-;-;-;-;-;-;-;-;-;-;-;-;-;-;-;-;-;-;-;-;-;-;-;-	16.2076	3.98269	1;-;-;-;-;-;-;-;-;-;-;-;-;-;-;-;-;-;-;-;-;-;-;-;-;-;-;-;-;-;-;-;-;-;-;-;-;-;-;-;-;-;-;-;-;-;-;-;-;-;-;-;-;-;-;-;-;-;-;-;-;-;-;-;-;-;-;-;-;-;-;-;-;-;-;-;-;-;-;-;-;-;-;-;-;-;-;-;-;-;-;-;-;-;-;-;-;-;-;-;-;-;-;-;-;-;-;-;-;-;-;-;-;1;-;-;1;-;-;-;-;-;-;-;-;-;-;-;-;-;-;-;-;-;-;-;-;-;-;-;-;-;-;-;-;-;-;-;-;-;-;-;-;-;-;-;-;-;-;-;-	8.25123	0	0.1515	173.322	0
SFQQSSLSR	11	1	1	P43243	Matrin-3 OS=Homo sapiens GN=MATR3 PE=1 SV=2 - [MATR3_HUMAN]	N-Term(Dimethyl:2H(6)13C(2)); S5(Phospho)	1155.56	0.499976	S(1): 0.0; S(5): 50.0; S(6): 50.0; S(8): 0.0	1.01801e+08	5.85209	1;-;-;-;-;-;-;-;-;-;-;-;-;-;-;-;-;-;-;-;-;-;-;-;-;-;-;-;-;-;-;-;-;-;-;-;-;-;-;-;-;-;-;-;-;-;-;-;-;-;-;-;-;-;-;-;-;-;-;-;-;-;-;-;-;-;-;-;-;-;-;-;-;-;-;-;-;-;1;-;-;-;-;-;-;-;-;-;1;-;-;-;-;-;-;-;-;-;-;-;-;-;-;1;-;-;-;-;-;-;-;-;1;1;-;-;-;-;-;-;-;-;-;-;-;-;-;-;-;-;-;-;-;-;-;-;-;-;-;-;-;-;-;-;-;-;-;-;-;-;-;-;-;-;-;-;-;-;-;-;-	106.275	1.26526	1;-;-;-;-;-;-;-;-;-;-;-;-;-;-;-;-;-;-;-;-;-;-;-;-;-;-;-;-;-;-;-;-;-;-;-;-;-;-;-;-;-;-;-;-;-;-;-;-;-;-;-;-;-;-;-;-;-;-;-;-;-;-;-;-;-;-;-;-;-;-;-;-;-;-;-;-;-;1;-;-;-;-;-;-;-;-;-;1;-;-;-;-;-;-;-;-;-;-;-;-;-;-;1;-;-;-;-;-;-;-;-;1;1;-;-;-;-;-;-;-;-;-;-;-;-;-;-;-;-;-;-;-;-;-;-;-;-;-;-;-;-;-;-;-;-;-;-;-;-;-;-;-;-;-;-;-;-;-;-;-	107.318	0	0.1575	165.396	0
DLEEDHACIPIKK	35	1	1	P13639	Elongation factor 2 OS=Homo sapiens GN=EEF2 PE=1 SV=4 - [EF2_HUMAN]	N-Term(Dimethyl:2H(6)13C(2)); C8(Carbamidomethyl); K12(Dimethyl:2H(6)13C(2)); K13(Dimethyl:2H(6)13C(2))	1676			37910348040	2.04164	-;-;-;-;-;-;-;-;-;1;1;-;-;-;-;1;-;-;-;-;-;-;-;-;-;-;-;-;-;-;-;-;-;-;-;-;-;-;-;-;-;-;-;-;-;-;-;-;-;-;1;-;-;-;-;3;-;-;-;-;-;-;-;-;-;-;-;-;-;-;-;-;-;-;-;-;-;-;-;-;-;2;-;-;-;-;-;-;-;-;-;-;-;-;-;-;-;-;-;-;2;-;-;-;-;-;-;-;-;-;-;-;-;-;-;-;-;-;-;-;-;-;-;-;-;-;-;-;-;-;-;-;-;-;-;-;-;-;-;-;-;-;-;1;1;-;-;-;-;-;-;-;-;-;-;-;-;-;-;-;-	16.138	1.04889	-;-;-;-;-;-;-;-;-;1;1;-;-;-;-;2;-;-;-;-;-;-;-;-;-;-;-;-;-;-;-;-;-;-;-;-;-;-;-;-;-;-;-;-;-;-;-;-;-;-;1;-;-;-;-;3;-;-;-;-;-;-;-;-;-;-;-;-;-;-;-;-;-;-;-;-;-;-;-;-;-;2;-;-;-;-;-;-;-;-;-;-;-;-;-;-;-;-;-;-;2;-;-;-;-;-;-;-;-;-;-;-;-;-;-;-;-;-;-;-;-;-;-;-;-;-;-;-;-;-;-;-;-;-;-;-;-;-;-;-;-;-;-;1;1;-;-;-;-;-;-;-;-;-;-;-;-;-;-;-;-	34.1914	0	4.943e-12		1
IGHPAPNFK	149	1	1	Q06830	Peroxiredoxin-1 OS=Homo sapiens GN=PRDX1 PE=1 SV=1 - [PRDX1_HUMAN]	N-Term(Dimethyl:2H(6)13C(2)); K9(Dimethyl:2H(6)13C(2))	1052.68			21533249536	1.60898	-;-;-;-;-;-;-;-;-;-;-;-;-;-;1;1;-;-;-;-;-;-;-;-;-;-;-;-;-;-;-;-;-;-;-;-;-;-;-;-;-;-;-;-;-;-;-;-;-;-;-;-;-;-;1;1;-;-;-;-;-;-;-;-;-;-;-;-;-;-;-;-;-;-;-;-;-;-;-;-;-;-;1;-;-;-;-;-;-;-;-;-;-;1;-;-;-;-;-;-;1;-;-;-;-;-;-;-;-;-;-;-;-;-;-;-;-;-;-;-;-;-;-;1;1;-;-;-;-;-;-;-;-;-;-;-;-;-;-;-;-;-;-;1;1;1;-;-;-;-;-;-;-;-;-;-;-;-;-;-;-	27.6725	0.838517	-;-;-;-;-;-;-;-;-;-;-;-;-;-;1;1;-;-;-;-;-;-;-;-;-;-;-;-;-;-;-;-;-;-;-;-;-;-;-;-;-;-;-;-;-;-;-;-;-;-;-;-;-;-;1;1;-;-;-;-;-;-;-;-;-;-;-;-;-;-;-;-;-;-;-;-;-;-;-;-;-;-;1;-;-;-;-;-;-;-;-;-;-;1;-;-;-;-;-;-;1;-;-;-;-;-;-;-;-;-;-;-;-;-;-;-;-;-;-;-;-;-;-;1;1;-;-;-;-;-;-;-;-;-;-;-;-;-;-;-;-;-;-;1;1;1;-;-;-;-;-;-;-;-;-;-;-;-;-;-;-	14.7223	0	0.0001248		0
HEQNIDCGGGYVK	33	1	1	P27797	Calreticulin OS=Homo sapiens GN=CALR PE=1 SV=1 - [CALR_HUMAN]	N-Term(Dimethyl); C7(Carbamidomethyl); K13(Dimethyl)	1532.71			26723659920	2.57546	1;-;-;-;-;-;-;-;-;-;-;-;-;-;-;2;-;-;-;-;-;-;-;-;-;-;-;-;-;-;-;-;-;-;-;-;-;-;-;-;-;-;-;-;-;-;-;-;-;-;-;-;-;-;1;-;-;-;-;-;-;-;-;-;-;-;-;-;-;-;-;-;-;-;-;-;-;-;-;-;-;-;-;-;-;-;-;-;-;-;-;-;-;-;1;-;-;-;-;-;-;-;-;-;-;-;-;-;-;-;-;-;-;-;-;-;-;-;-;-;-;-;-;-;-;1;-;-;-;-;-;-;-;-;-;-;-;-;-;-;-;-;-;-;-;-;-;-;-;-;-;-;-;-;-;-;-;-;-;-;-	117.686	0.783313	-;-;-;-;-;-;-;-;-;-;-;-;-;-;-;1;-;-;-;-;-;-;-;-;-;-;-;-;-;-;-;-;-;-;-;-;-;-;-;-;-;-;-;-;-;-;-;-;-;-;-;-;-;-;1;-;-;-;-;-;-;-;-;-;-;-;-;-;-;-;-;-;-;-;-;-;-;-;-;-;-;-;-;-;-;-;-;-;-;-;-;-;-;-;1;-;-;-;-;-;-;-;-;-;-;-;-;-;-;-;-;-;-;-;-;-;-;-;-;-;-;-;-;-;-;1;-;-;-;-;-;-;-;-;-;-;-;-;-;-;-;-;-;-;-;-;-;-;-;-;-;-;-;-;-;-;-;-;-;-;-	17.4866	0	7.778e-05		0
HQGVMVGMGQK	111	7	5	Q562R1;P63267;P68133;P60709;P63261	Beta-actin-like protein 2 OS=Homo sapiens GN=ACTBL2 PE=1 SV=2 - [ACTBL_HUMAN];Actin, gamma-enteric smooth muscle OS=Homo sapiens GN=ACTG2 PE=1 SV=1 - [ACTH_HUMAN];Actin, alpha skeletal muscle OS=Homo sapiens GN=ACTA1 PE=1 SV=1 - [ACTS_HUMAN];Actin, cytoplasmic 1 OS=Homo sapiens GN=ACTB PE=1 SV=1 - [ACTB_HUMAN];Actin, cytoplasmic 2 OS=Homo sapiens GN=ACTG1 PE=1 SV=1 - [ACTG_HUMAN]	N-Term(Dimethyl:2H(4)); K11(Dimethyl:2H(4))	1235.68			17735858104							0	1.002e-07		0
HPHDIIDDINSGAVECPAS	32	1	1	P30050	60S ribosomal protein L12 OS=Homo sapiens GN=RPL12 PE=1 SV=1 - [RL12_HUMAN]	N-Term(Dimethyl:2H(6)13C(2)); C16(Carbamidomethyl)	2082.99			2196352632	1.89188	-;-;-;-;-;-;-;-;-;-;-;-;-;-;-;2;-;-;-;-;-;-;-;-;-;-;-;-;-;-;-;-;-;-;-;-;-;-;-;-;-;-;-;-;-;-;-;-;-;-;-;-;-;-;-;-;-;-;-;-;-;-;-;-;-;-;-;-;-;-;-;-;-;-;-;-;-;-;-;-;-;-;1;-;-;-;-;-;-;-;-;-;-;-;-;-;-;-;-;-;2;-;-;-;-;-;-;-;-;-;-;-;-;-;-;-;-;-;-;-;-;-;-;-;-;-;-;-;-;-;-;-;-;-;-;-;-;-;-;-;-;-;-;-;-;-;-;-;-;-;-;-;-;-;-;-;-;-;-;-;-	2.40893	0.763239	-;-;-;-;-;-;-;-;-;-;-;-;-;-;-;1;-;-;-;-;-;-;-;-;-;-;-;-;-;-;-;-;-;-;-;-;-;-;-;-;-;-;-;-;-;-;-;-;-;-;-;-;-;-;-;-;-;-;-;-;-;-;-;-;-;-;-;-;-;-;-;-;-;-;-;-;-;-;-;-;-;-;1;-;-;-;-;-;-;-;-;-;-;-;-;-;-;-;-;-;2;-;-;-;-;-;-;-;-;-;-;-;-;-;-;-;-;-;-;-;-;-;-;-;-;-;-;-;-;-;-;-;-;-;-;-;-;-;-;-;-;-;-;-;-;-;-;-;-;-;-;-;-;-;-;-;-;-;-;-;-	3.27576	0	9.057e-14		0
FEHCNFNDVTTR	21	1	1	P13987	CD59 glycoprotein OS=Homo sapiens GN=CD59 PE=1 SV=1 - [CD59_HUMAN]	N-Term(Dimethyl:2H(6)13C(2)); C4(Carbamidomethyl)	1575.73			3.08426e+10	1.87134	1;-;-;-;-;-;-;-;-;-;-;-;-;-;-;-;-;-;-;-;-;-;-;-;-;-;-;-;-;-;-;-;-;-;-;-;-;-;-;-;-;-;-;-;-;-;-;-;-;-;-;-;-;-;2;1;-;-;-;-;-;-;-;-;-;-;-;-;-;-;-;-;-;-;-;-;-;-;-;-;-;1;1;-;-;-;-;-;-;-;-;-;-;-;-;-;-;-;-;-;1;-;-;-;-;-;-;-;-;-;-;-;-;-;-;-;-;-;-;-;-;-;-;-;-;-;-;-;-;-;-;-;-;-;-;-;-;-;-;-;-;-;-;-;-;-;-;-;-;-;-;-;-;-;-;-;-;-;-;-;-	10.7134	0.824543	1;-;-;-;-;-;-;-;-;-;-;-;-;-;-;-;-;-;-;-;-;-;-;-;-;-;-;-;-;-;-;-;-;-;-;-;-;-;-;-;-;-;-;-;-;-;-;-;-;-;-;-;-;-;2;1;-;-;-;-;-;-;-;-;-;-;-;-;-;-;-;-;-;-;-;-;-;-;-;-;-;1;1;-;-;-;-;-;-;-;-;-;-;-;-;-;-;-;-;-;1;-;-;-;-;-;-;-;-;-;-;-;-;-;-;-;-;-;-;-;-;-;-;-;-;-;-;-;-;-;-;-;-;-;-;-;-;-;-;-;-;-;-;-;-;-;-;-;-;-;-;-;-;-;-;-;-;-;-;-;-	9.02453	0	2.733e-08		0
GGGGNFGPGPGSNFR	9	1	1	P22626	Heterogeneous nuclear ribonucleoproteins A2/B1 OS=Homo sapiens GN=HNRNPA2B1 PE=1 SV=2 - [ROA2_HUMAN]	N-Term(Dimethyl:2H(6)13C(2)); S12(Phospho)	1493.67	1	S(12): 100.0	8.32853e+07	62.74	-;-;-;-;-;-;-;-;-;-;-;-;-;-;-;-;-;-;-;-;-;-;-;-;-;-;-;-;-;-;-;-;-;-;-;-;-;-;-;-;-;-;-;-;-;-;-;-;-;-;-;-;-;-;-;-;-;-;-;-;-;-;-;-;-;-;-;-;-;-;-;-;-;-;-;-;-;-;-;-;-;-;-;-;-;-;-;-;-;-;-;-;-;-;-;-;-;-;-;-;-;-;-;-;1;-;-;-;-;-;-;-;-;1;-;-;1;-;-;-;-;-;-;-;-;-;-;-;-;-;-;-;-;-;-;-;-;-;-;-;-;-;-;-;-;-;-;-;-;-;-;-;-;-;-;-;-;-;-;-;-	5.67596	3.44492	-;-;-;-;-;-;-;-;-;-;-;-;-;-;-;-;-;-;-;-;-;-;-;-;-;-;-;-;-;-;-;-;-;-;-;-;-;-;-;-;-;-;-;-;-;-;-;-;-;-;-;-;-;-;-;-;-;-;-;-;-;-;-;-;-;-;-;-;-;-;-;-;-;-;-;-;-;-;-;-;-;-;-;-;-;-;-;-;-;-;-;-;-;-;-;-;-;-;-;-;-;-;-;-;1;-;-;-;-;-;-;-;-;1;1;-;1;-;-;-;-;-;-;-;-;-;-;-;-;-;-;-;-;-;-;-;-;-;-;-;-;-;-;-;-;-;-;-;-;-;-;-;-;-;-;-;-;-;-;-;-	20.7199	0	3.174e-11	449.085	0
LSVASTPISQR	19	1	1	Q9BXS6	Nucleolar and spindle-associated protein 1 OS=Homo sapiens GN=NUSAP1 PE=1 SV=1 - [NUSAP_HUMAN]	N-Term(Dimethyl:2H(6)13C(2)); T6(Phospho)	1274.69	0.999854	S(2): 0.0; S(5): 0.0; T(6): 100.0; S(9): 0.0	343701160							0	0.05506	264.789	0
HQGVMVGMGQK	112	7	5	Q562R1;P63267;P68133;P60709;P63261	Beta-actin-like protein 2 OS=Homo sapiens GN=ACTBL2 PE=1 SV=2 - [ACTBL_HUMAN];Actin, gamma-enteric smooth muscle OS=Homo sapiens GN=ACTG2 PE=1 SV=1 - [ACTH_HUMAN];Actin, alpha skeletal muscle OS=Homo sapiens GN=ACTA1 PE=1 SV=1 - [ACTS_HUMAN];Actin, cytoplasmic 1 OS=Homo sapiens GN=ACTB PE=1 SV=1 - [ACTB_HUMAN];Actin, cytoplasmic 2 OS=Homo sapiens GN=ACTG1 PE=1 SV=1 - [ACTG_HUMAN]	N-Term(Dimethyl); K11(Dimethyl)	1227.63			23663706190							0	8.762e-08		0
SNVSDAVAQSTR	19	1	1	P60174	Triosephosphate isomerase OS=Homo sapiens GN=TPI1 PE=1 SV=3 - [TPIS_HUMAN]	N-Term(Dimethyl)	1262.63			3870660608	1.56737	-;-;-;-;-;-;-;1;-;-;-;-;-;-;-;-;-;-;-;-;-;-;-;-;-;-;-;-;-;-;-;-;-;-;-;-;-;-;-;-;-;-;-;-;1;-;-;-;-;-;-;-;-;-;-;-;-;-;-;-;-;-;-;-;-;-;-;-;-;-;-;-;-;-;-;-;-;-;-;-;-;-;-;-;-;-;-;-;-;-;-;-;-;1;1;-;-;-;-;-;-;-;-;-;-;-;-;-;-;-;-;-;-;-;-;-;-;-;-;-;-;-;-;-;-;-;-;1;-;-;-;-;-;-;-;-;-;-;-;-;-;-;-;-;-;1;-;-;-;-;-;-;-;-;-;-;-;-;-;-;-	37.4233	0.705558	-;-;-;-;-;-;-;1;-;-;-;-;-;-;-;-;-;-;-;-;-;-;-;-;-;-;-;-;-;-;-;-;-;-;-;-;-;-;-;-;-;-;-;-;1;-;-;-;-;-;-;-;-;-;-;-;-;-;-;-;-;-;-;-;-;-;-;-;-;-;-;-;-;-;-;-;-;-;-;-;-;-;-;-;-;-;-;-;-;-;-;-;-;1;1;-;-;-;-;-;-;-;-;-;-;-;-;-;-;-;-;-;-;-;-;-;-;-;-;-;-;-;-;-;-;-;-;1;-;-;-;-;-;-;-;-;-;-;-;-;-;-;-;-;-;1;-;-;-;-;-;-;-;-;-;-;-;-;-;-;-	44.0581	0	4.907e-08		0
SQAAPGSSPCR	6	1	1	Q8N556	Actin filament-associated protein 1 OS=Homo sapiens GN=AFAP1 PE=1 SV=2 - [AFAP1_HUMAN]	N-Term(Dimethyl:2H(6)13C(2)); S8(Phospho); C10(Carbamidomethyl)	1233.54	0.5	S(1): 0.0; S(7): 50.0; S(8): 50.0	1.06294e+08	2.82601	-;-;-;-;-;-;-;-;-;-;-;-;-;-;-;-;-;-;-;-;-;-;-;-;-;-;-;-;-;-;-;-;-;-;-;-;-;-;-;-;-;-;-;-;-;-;-;-;-;-;-;-;-;-;-;-;-;-;-;-;-;-;-;-;-;-;-;-;-;-;-;-;-;-;-;-;-;-;-;-;-;-;-;-;-;-;-;-;-;-;-;-;-;-;-;-;-;-;-;-;-;-;-;-;-;-;-;-;-;-;-;-;-;-;-;-;-;-;-;-;-;-;-;-;-;-;-;-;-;-;-;-;1;-;-;-;-;-;-;-;-;-;-;-;-;-;-;-;-;-;-;-;-;-;-;-;-;-;-;-;-					0	0.03778	181.928	0
SQQQPTPVTPK	16	1	1	O95251	Histone acetyltransferase KAT7 OS=Homo sapiens GN=KAT7 PE=1 SV=1 - [KAT7_HUMAN]	N-Term(Dimethyl:2H(6)13C(2)); T9(Phospho); K11(Dimethyl:2H(6)13C(2))	1362.76	1	S(1): 0.0; T(6): 0.0; T(9): 100.0	2.45915e+08	3.39047	1;-;-;-;-;-;-;-;-;-;-;-;-;-;-;-;-;-;-;-;-;-;-;-;-;-;-;-;-;-;-;-;-;-;-;-;-;-;-;-;-;-;-;-;-;-;-;-;-;-;-;-;-;-;-;-;-;-;-;-;-;-;-;-;-;-;-;-;-;-;-;-;-;-;-;-;-;-;1;-;-;-;-;-;-;-;-;-;-;-;-;-;-;-;-;-;-;-;-;-;-;-;-;-;-;-;-;-;-;-;-;1;-;1;-;-;-;-;-;-;-;-;-;-;-;-;-;-;-;-;-;-;-;-;-;-;-;-;-;-;-;-;-;-;-;-;-;-;-;-;-;-;-;-;-;-;-;-;-;-;-	15.878	2.33702	1;-;-;-;-;-;-;-;-;-;-;-;-;-;-;-;-;-;-;-;-;-;-;-;-;-;-;-;-;-;-;-;-;-;-;-;-;-;-;-;-;-;-;-;-;-;-;-;-;-;-;-;-;-;-;-;-;-;-;-;-;-;-;-;-;-;-;-;-;-;-;-;-;-;-;-;-;-;1;-;-;-;-;-;-;-;-;-;-;-;-;-;-;-;-;-;-;-;-;-;-;-;-;-;-;-;-;-;-;-;-;1;-;1;-;-;-;-;-;-;-;-;-;-;-;-;-;-;-;-;-;-;-;-;-;-;-;-;-;-;-;-;-;-;-;-;-;-;-;-;-;-;-;-;-;-;-;-;-;-;-	22.2504	0	0.000195	311.734	0
IVSRPEELREDDVGTGAGLLEIK	10	1	1	P49368	T-complex protein 1 subunit gamma OS=Homo sapiens GN=CCT3 PE=1 SV=4 - [TCPG_HUMAN]	N-Term(Dimethyl:2H(6)13C(2)); K23(Dimethyl:2H(6)13C(2))	2568.49			2419841016	2.04899	1;-;-;-;-;-;-;-;-;-;-;-;-;-;1;2;-;-;-;-;-;-;-;-;-;-;-;-;-;-;-;-;-;-;-;-;-;-;-;-;-;-;-;-;-;-;-;-;1;-;-;-;-;-;-;1;-;-;-;-;-;-;-;-;-;-;-;-;-;-;-;-;-;-;-;-;-;-;-;-;-;-;-;-;-;-;-;-;-;-;-;-;-;-;-;-;-;-;-;-;-;-;-;-;-;-;-;-;-;-;-;-;-;-;-;-;-;-;-;-;-;-;-;-;-;-;-;-;-;-;-;-;-;-;-;-;-;-;-;-;-;-;-;-;-;-;-;-;-;-;-;-;-;-;-;-;-;-;-;-;-	36.7201	0.890082	1;-;-;-;-;-;-;-;-;-;-;-;-;-;1;2;-;-;-;-;-;-;-;-;-;-;-;-;-;-;-;-;-;-;-;-;-;-;-;-;-;-;-;-;-;-;-;-;1;-;-;-;-;-;-;1;-;-;-;-;-;-;-;-;-;-;-;-;-;-;-;-;-;-;-;-;-;-;-;-;-;-;-;-;-;-;-;-;-;-;-;-;-;-;-;-;-;-;-;-;-;-;-;-;-;-;-;-;-;-;-;-;-;-;-;-;-;-;-;-;-;-;-;-;-;-;-;-;-;-;-;-;-;-;-;-;-;-;-;-;-;-;-;-;-;-;-;-;-;-;-;-;-;-;-;-;-;-;-;-;-	36.3406	0	6.593e-16		1
TPATTPEAR	14	1	1	Q8NI27	THO complex subunit 2 OS=Homo sapiens GN=THOC2 PE=1 SV=2 - [THOC2_HUMAN]	N-Term(Dimethyl); T5(Phospho)	1051.48	0.5	T(1): 0.0; T(4): 50.0; T(5): 50.0	4.15636e+07	1.9896	1;-;-;-;-;-;-;-;-;-;-;-;-;-;-;-;-;-;-;-;-;-;-;-;-;-;-;-;-;-;-;-;-;-;-;-;-;-;-;-;-;-;-;-;-;-;-;-;-;-;-;-;-;-;-;-;-;-;-;-;-;-;-;-;-;-;-;-;-;-;-;-;-;-;-;-;-;-;-;-;-;-;-;-;-;-;-;-;-;1;-;-;-;-;-;-;-;-;-;-;-;-;-;-;-;-;-;-;-;-;-;-;-;1;1;1;-;-;-;-;-;-;-;-;-;-;-;-;-;-;-;-;-;-;-;-;-;-;-;-;-;-;-;-;-;-;-;-;-;-;-;-;-;-;-;-;-;-;-;-;-	9.81287	0.137889	-;-;-;-;-;-;-;-;-;-;-;-;-;-;-;-;-;-;-;-;-;-;-;-;-;-;-;-;-;-;-;-;-;-;-;-;-;-;-;-;-;-;-;-;-;-;-;-;-;-;-;-;-;-;-;-;-;-;-;-;-;-;-;-;-;-;-;-;-;-;-;-;-;-;-;-;-;-;-;-;-;-;-;-;-;-;-;-;-;-;-;-;-;-;-;-;-;-;-;-;-;-;-;-;-;-;-;-;-;-;-;-;-;1;1;1;-;-;-;-;-;-;-;-;-;-;-;-;-;-;-;-;-;-;-;-;-;-;-;-;-;-;-;-;-;-;-;-;-;-;-;-;-;-;-;-;-;-;-;-;-	69.9615	0	9.123e-06	103.492	0
SATTTPSGSPR	9	1	1	Q2M2I8	AP2-associated protein kinase 1 OS=Homo sapiens GN=AAK1 PE=1 SV=3 - [AAK1_HUMAN]	N-Term(Dimethyl); S7(Phospho)	1169.52	0.499984	S(1): 0.0; T(3): 0.0; T(4): 0.0; T(5): 0.0; S(7): 50.0; S(9): 50.0	29460344	1.57443	-;-;-;-;-;-;-;-;-;-;-;-;-;-;-;-;-;-;-;-;-;-;-;-;-;-;-;-;-;-;-;-;-;-;-;-;-;-;-;-;-;-;-;-;-;-;-;-;-;-;-;-;-;-;-;-;-;-;-;-;-;-;-;-;-;-;-;-;-;-;-;-;-;-;-;-;-;-;1;-;-;-;-;-;-;-;-;-;-;-;-;-;-;-;-;-;-;-;-;-;-;-;-;-;-;-;-;-;-;-;-;-;1;-;1;-;-;-;-;-;-;-;-;-;-;-;-;-;-;-;-;-;-;-;-;-;-;-;-;-;-;-;-;-;-;-;-;-;-;-;-;-;-;-;-;-;-;-;-;-;-	9.0285	0.395497	-;-;-;-;-;-;-;-;-;-;-;-;-;-;-;-;-;-;-;-;-;-;-;-;-;-;-;-;-;-;-;-;-;-;-;-;-;-;-;-;-;-;-;-;-;-;-;-;-;-;-;-;-;-;-;-;-;-;-;-;-;-;-;-;-;-;-;-;-;-;-;-;-;-;-;-;-;-;1;-;-;-;-;-;-;-;-;-;-;-;-;-;-;-;-;-;-;-;-;-;-;-;-;-;-;-;-;-;-;-;-;-;1;-;1;-;-;-;-;-;-;-;-;-;-;-;-;-;-;-;-;-;-;-;-;-;-;-;-;-;-;-;-;-;-;-;-;-;-;-;-;-;-;-;-;-;-;-;-;-;-	5.83015	0	2.63e-05	253.509	0
STSTPTSPGPR	44	1	1	Q8WWM7	Ataxin-2-like protein OS=Homo sapiens GN=ATXN2L PE=1 SV=2 - [ATX2L_HUMAN]	N-Term(Dimethyl:2H(6)13C(2)); T6(Phospho)	1203.58	0.499977	S(1): 0.0; T(2): 0.0; S(3): 0.0; T(4): 0.0; T(6): 50.0; S(7): 50.0	1.18296e+09	6.47691	1;-;-;-;-;-;-;-;-;-;-;-;-;-;-;-;-;-;-;-;-;-;-;-;-;-;-;-;-;-;-;-;-;-;-;-;-;-;1;1;1;-;-;-;-;-;-;-;-;-;-;-;-;-;-;-;-;-;-;-;-;-;-;-;-;-;-;-;-;-;-;-;-;-;-;-;-;-;1;-;-;-;-;-;-;-;-;1;1;1;-;-;-;-;-;-;-;-;-;-;-;-;-;-;1;-;-;-;-;-;-;1;1;1;-;-;1;-;-;-;-;-;-;-;-;-;-;-;-;-;-;-;-;-;-;-;-;-;-;-;-;-;-;-;-;-;-;-;-;-;-;-;-;-;-;-;-;-;-;1;1	54.2531	0.419518	1;-;-;-;-;-;-;-;-;-;-;-;-;-;-;-;-;-;-;-;-;-;-;-;-;-;-;-;-;-;-;-;-;-;-;-;-;-;-;1;1;-;-;-;-;-;-;-;-;-;-;-;-;-;-;-;-;-;-;-;-;-;-;-;-;-;-;-;-;-;-;-;-;-;-;-;-;-;1;-;-;-;-;-;-;-;-;1;1;1;-;-;-;-;-;-;-;-;-;-;-;-;-;-;1;-;-;-;-;-;-;1;1;1;-;-;1;-;-;-;-;-;-;-;-;-;-;-;-;-;-;-;-;-;-;-;-;-;-;-;-;-;-;-;-;-;-;-;-;-;-;-;-;-;-;-;-;-;-;1;1	36.5541	0	0.0001319	227.721	0
EEFEHQQK	36	1	1	P11142	Heat shock cognate 71 kDa protein OS=Homo sapiens GN=HSPA8 PE=1 SV=1 - [HSP7C_HUMAN]	N-Term(Dimethyl:2H(4)); K8(Dimethyl:2H(4))	1138.6			20294734365	1.91214	-;-;-;-;-;-;-;-;-;-;-;-;-;-;-;-;-;-;-;-;-;-;-;-;-;-;-;-;-;-;-;-;-;-;-;-;-;-;-;-;-;-;-;-;-;-;-;-;-;-;-;-;-;-;-;-;-;-;-;-;-;-;-;-;-;-;-;-;-;-;-;-;-;-;-;-;-;-;-;-;-;-;-;-;-;-;-;-;-;-;-;-;-;-;-;-;-;-;-;-;-;-;-;-;-;-;-;-;-;-;-;-;-;-;-;-;-;-;-;-;-;-;-;-;-;-;-;-;-;-;-;-;-;-;-;-;-;-;-;-;-;-;-;1;-;-;-;-;-;-;-;-;-;-;-;-;-;-;-;-;-		0.90013	-;-;-;-;-;-;-;-;-;-;-;-;-;-;-;-;-;-;-;-;-;-;-;-;-;-;-;-;-;-;-;-;-;-;-;-;-;-;-;-;-;-;-;-;-;-;-;-;-;-;-;-;-;-;-;-;-;-;-;-;-;-;-;-;-;-;-;-;-;-;-;-;-;-;-;-;-;-;-;-;-;-;1;-;-;-;-;-;-;-;-;-;-;-;-;-;-;-;-;-;-;-;-;-;-;-;-;-;-;-;-;-;-;-;-;-;-;-;-;-;-;-;-;-;-;-;-;-;-;-;-;-;-;-;-;-;-;-;-;-;-;-;-;1;-;-;-;-;-;-;-;-;-;-;-;-;-;-;-;-;-	2.41874	0	0.000783		0
DLEEDHACIPIKK	37	1	1	P13639	Elongation factor 2 OS=Homo sapiens GN=EEF2 PE=1 SV=4 - [EF2_HUMAN]	N-Term(Dimethyl:2H(4)); C8(Carbamidomethyl); K12(Dimethyl); K13(Dimethyl:2H(6)13C(2))	1663.95			1.11418e+10							0	0.001498		1
DLEEDHACIPIKK	17	1	1	P13639	Elongation factor 2 OS=Homo sapiens GN=EEF2 PE=1 SV=4 - [EF2_HUMAN]	N-Term(Dimethyl:2H(4)); C8(Carbamidomethyl); K12(Dimethyl:2H(4)); K13(Dimethyl:2H(4))	1663.95			1.11418e+10	1.43254	-;-;-;-;-;-;-;-;-;-;-;-;-;-;-;-;-;-;-;-;-;-;-;-;-;-;-;-;-;-;-;-;-;-;-;-;-;-;-;-;-;-;-;-;-;-;-;-;-;-;-;-;-;-;-;-;-;-;-;-;-;-;-;-;-;-;-;-;-;-;-;-;-;-;-;-;-;-;-;-;-;-;2;-;-;-;-;-;-;-;-;-;-;-;-;-;1;-;-;-;-;-;-;-;-;-;-;1;-;-;-;-;-;-;-;-;-;-;-;-;-;-;-;-;-;-;-;-;-;-;-;-;-;-;-;-;-;-;-;-;-;-;-;-;-;-;-;-;-;-;-;-;-;-;-;-;-;-;-;-;-	14.1771	0.840104	-;-;-;-;-;-;-;-;-;-;-;-;-;-;-;-;-;-;-;-;-;-;-;-;-;-;-;-;-;-;-;-;-;-;-;-;-;-;-;-;-;-;-;-;-;-;-;-;-;-;-;-;-;-;-;-;-;-;-;-;-;-;-;-;-;-;-;-;-;-;-;-;-;-;-;-;-;-;-;-;-;-;2;-;-;-;-;-;-;-;-;-;-;-;-;-;1;-;-;-;-;-;-;-;-;-;-;1;-;-;-;-;-;-;-;-;-;-;-;-;-;-;-;-;-;-;-;-;-;-;-;-;-;-;-;-;-;-;-;-;-;-;-;-;-;-;-;-;-;-;-;-;-;-;-;-;-;-;-;-;-	5.928	0	9.808e-07		1
LNQPGTPTR	11	1	1	P36507	Dual specificity mitogen-activated protein kinase kinase 2 OS=Homo sapiens GN=MAP2K2 PE=1 SV=1 - [MP2K2_HUMAN]	N-Term(Dimethyl:2H(6)13C(2)); T6(Phospho)	1099.57	0.999999	T(6): 100.0; T(8): 0.0	1909499720	1.86931	1;-;-;-;-;-;-;-;-;-;-;-;-;-;-;-;-;-;-;-;-;-;-;-;-;-;-;-;-;-;-;-;-;-;-;-;-;-;-;-;-;1;-;-;-;-;-;-;-;-;-;-;-;-;-;-;-;-;-;-;-;-;-;-;-;-;-;-;-;-;-;-;-;-;-;-;-;-;-;-;-;-;-;-;-;-;-;-;-;1;-;-;-;-;-;-;-;-;-;-;-;-;-;-;-;-;-;-;-;-;-;-;-;-;1;1;-;-;-;-;-;-;-;-;-;-;-;-;-;-;-;-;1;-;-;-;-;-;-;-;-;-;-;-;-;-;-;-;-;-;-;-;-;-;-;-;-;-;-;-;-	4.44722	0.587609	1;-;-;-;-;-;-;-;-;-;-;-;-;-;-;-;-;-;-;-;-;-;-;-;-;-;-;-;-;-;-;-;-;-;-;-;-;-;-;-;-;1;-;-;-;-;-;-;-;-;-;-;-;-;-;-;-;-;-;-;-;-;-;-;-;-;-;-;-;-;-;-;-;-;-;-;-;-;-;-;-;-;-;-;-;-;-;-;-;1;-;-;-;-;-;-;-;-;-;-;-;-;-;-;-;-;-;-;-;-;-;-;-;-;1;1;-;-;-;-;-;-;-;-;-;-;-;-;-;-;-;-;1;-;-;-;-;-;-;-;-;-;-;-;-;-;-;-;-;-;-;-;-;-;-;-;-;-;-;-;-	11.492	0	0.008506	172.041	0
NSSNTSVGSPSNTIGR	7	1	1	Q7Z460	CLIP-associating protein 1 OS=Homo sapiens GN=CLASP1 PE=1 SV=1 - [CLAP1_HUMAN]	N-Term(Dimethyl); S6(Phospho)	1685.75	7.37274e-07	S(2): 0.0; S(3): 0.0; T(5): 0.0; S(6): 0.0; S(9): 99.2; S(11): 0.8; T(13): 0.0	3.32097e+07	0.361315	1;-;-;-;-;-;-;-;-;-;-;-;-;-;-;-;-;-;-;-;-;-;-;-;-;-;-;-;-;-;-;-;-;-;-;-;-;-;-;-;-;-;-;-;-;-;-;-;-;-;-;-;-;-;-;-;-;-;-;-;-;-;-;-;-;-;-;-;-;-;-;-;-;-;-;-;-;-;1;-;-;-;-;-;-;-;-;-;-;1;-;-;-;-;-;-;-;-;-;-;-;-;-;-;-;-;-;-;-;-;-;-;-;1;1;-;-;-;-;-;-;-;-;-;-;-;-;-;-;-;-;-;-;-;-;-;-;-;-;-;-;-;-;-;-;-;-;-;-;-;-;-;-;-;-;-;-;-;-;-;-	41.6369	0.140585	1;-;-;-;-;-;-;-;-;-;-;-;-;-;-;-;-;-;-;-;-;-;-;-;-;-;-;-;-;-;-;-;-;-;-;-;-;-;-;-;-;-;-;-;-;-;-;-;-;-;-;-;-;-;-;-;-;-;-;-;-;-;-;-;-;-;-;-;-;-;-;-;-;-;-;-;-;-;1;-;-;-;-;-;-;-;-;-;-;-;-;-;-;-;-;-;-;-;-;-;-;-;-;-;-;-;-;-;-;-;-;-;-;1;1;-;-;-;-;-;-;-;-;-;-;-;-;-;-;-;-;-;-;-;-;-;-;-;-;-;-;-;-;-;-;-;-;-;-;-;-;-;-;-;-;-;-;-;-;-;-	36.6642	0	3.846e-05	190.266	0
LRDLEDSLAR	3	1	1	P02545	Prelamin-A/C OS=Homo sapiens GN=LMNA PE=1 SV=1 - [LMNA_HUMAN]	N-Term(Dimethyl:2H(4))	1219.69			938476336							0	0.001296		1
VHIDIGADGR	12	1	1	P31942	Heterogeneous nuclear ribonucleoprotein H3 OS=Homo sapiens GN=HNRNPH3 PE=1 SV=2 - [HNRH3_HUMAN]	N-Term(Dimethyl:2H(6)13C(2))	1088.63			3.95842e+09	2.40653	1;-;-;-;-;-;-;-;-;-;-;-;-;-;-;2;-;-;-;-;-;-;-;-;-;-;-;-;-;-;-;-;-;-;-;-;-;-;-;-;-;-;-;-;-;-;-;-;-;-;-;-;-;-;-;-;-;-;-;-;-;-;-;-;-;-;-;-;-;-;-;-;-;-;-;-;-;-;-;-;-;-;-;-;-;-;-;-;-;-;-;-;-;-;-;-;-;-;-;-;-;-;-;-;-;-;-;-;-;-;-;-;-;-;-;-;-;-;-;-;-;-;-;-;-;-;-;-;-;-;-;-;-;-;-;-;-;-;-;-;-;-;-;-;-;-;-;-;-;-;-;-;-;-;-;-;-;-;-;-;-	10.377	1.25272	-;-;-;-;-;-;-;-;-;-;-;-;-;-;-;2;-;-;-;-;-;-;-;-;-;-;-;-;-;-;-;-;-;-;-;-;-;-;-;-;-;-;-;-;-;-;-;-;-;-;-;-;-;-;-;-;-;-;-;-;-;-;-;-;-;-;-;-;-;-;-;-;-;-;-;-;-;-;-;-;-;-;-;-;-;-;-;-;-;-;-;-;-;-;-;-;-;-;-;-;-;-;-;-;-;-;-;-;-;-;-;-;-;-;-;-;-;-;-;-;-;-;-;-;-;-;-;-;-;-;-;-;-;-;-;-;-;-;-;-;-;-;-;-;-;-;-;-;-;-;-;-;-;-;-;-;-;-;-;-;-		0	1.896e-05		0
AAQQQQPSASPR	8	1	1	Q86U86	Protein polybromo-1 OS=Homo sapiens GN=PBRM1 PE=1 SV=1 - [PB1_HUMAN]	N-Term(Dimethyl); S8(Phospho)	1376.63	0.5	S(8): 50.0; S(10): 50.0	2.81658e+07							0	0.04606	173.589	0
EGLELPEDEEEK	99	5	4	P08238;Q58FF6;Q58FG0;P07900	Heat shock protein HSP 90-beta OS=Homo sapiens GN=HSP90AB1 PE=1 SV=4 - [HS90B_HUMAN];Putative heat shock protein HSP 90-beta 4 OS=Homo sapiens GN=HSP90AB4P PE=5 SV=1 - [H90B4_HUMAN];Putative heat shock protein HSP 90-alpha A5 OS=Homo sapiens GN=HSP90AA5P PE=1 SV=1 - [HS905_HUMAN];Heat shock protein HSP 90-alpha OS=Homo sapiens GN=HSP90AA1 PE=1 SV=5 - [HS90A_HUMAN]	N-Term(Dimethyl); K12(Dimethyl)	1472.7			30150739328							0	8.954e-10		0
RISGLIYEETR	14	1	1	P62805	Histone H4 OS=Homo sapiens GN=HIST1H4A PE=1 SV=2 - [H4_HUMAN]	N-Term(Dimethyl)	1364.75			5791659520	1.67811	1;-;-;-;-;-;-;-;-;-;-;-;-;-;-;-;-;-;-;-;-;-;-;-;-;-;-;-;-;-;-;-;-;-;-;-;-;-;-;-;-;-;-;-;-;-;-;-;-;-;-;-;-;-;-;1;-;-;-;-;-;-;-;-;-;-;-;-;-;-;-;-;-;-;-;-;-;-;-;-;-;-;1;-;-;-;-;-;-;-;-;-;-;-;-;-;-;-;-;-;-;-;-;-;-;-;-;-;-;-;-;-;-;-;-;-;-;-;-;-;-;-;-;-;-;-;-;-;-;-;-;-;-;-;-;-;-;-;-;-;-;-;-;-;-;-;-;-;-;-;-;-;-;-;-;-;-;-;-;-;-	6.72481	1.22957	1;-;-;-;-;-;-;-;-;-;-;-;-;-;-;-;-;-;-;-;-;-;-;-;-;-;-;-;-;-;-;-;-;-;-;-;-;-;-;-;-;-;-;-;-;-;-;-;-;-;-;-;-;-;-;1;-;-;-;-;-;-;-;-;-;-;-;-;-;-;-;-;-;-;-;-;-;-;-;-;-;-;1;-;-;-;-;-;-;-;-;-;-;-;-;-;-;-;-;-;-;-;-;-;-;-;-;-;-;-;-;-;-;-;-;-;-;-;-;-;-;-;-;-;-;-;-;-;-;-;-;-;-;-;-;-;-;-;-;-;-;-;-;-;-;-;-;-;-;-;-;-;-;-;-;-;-;-;-;-;-	3.91113	0	0.0006634		1
QEYDESGPSIVHR	257	7	4	P60709;P63261;Q6S8J3;Q9BYX7	Actin, cytoplasmic 1 OS=Homo sapiens GN=ACTB PE=1 SV=1 - [ACTB_HUMAN];Actin, cytoplasmic 2 OS=Homo sapiens GN=ACTG1 PE=1 SV=1 - [ACTG_HUMAN];POTE ankyrin domain family member E OS=Homo sapiens GN=POTEE PE=1 SV=3 - [POTEE_HUMAN];Putative beta-actin-like protein 3 OS=Homo sapiens GN=POTEKP PE=5 SV=1 - [ACTBM_HUMAN]	N-Term(Dimethyl)	1544.74			94389035776							0	0.00345		0
SSSALDSPAGPR	7	1	1	Q9UPN4	Centrosomal protein of 131 kDa OS=Homo sapiens GN=CEP131 PE=1 SV=3 - [CP131_HUMAN]	N-Term(Dimethyl:2H(6)13C(2)); S7(Phospho)	1260.6	1	S(1): 0.0; S(2): 0.0; S(3): 0.0; S(7): 100.0	8.9847e+07	55.4324	-;-;-;-;-;-;-;-;-;-;-;-;-;-;-;-;-;-;-;-;-;-;-;-;-;-;-;-;-;-;-;-;-;-;-;-;-;-;-;-;-;-;-;-;-;-;-;-;-;-;-;-;-;-;-;-;-;-;-;-;-;-;-;-;-;-;-;-;-;-;-;-;-;-;-;-;-;-;-;-;-;-;-;-;-;-;-;-;-;-;-;-;-;-;-;-;-;-;-;-;-;-;-;-;-;-;-;-;-;-;-;1;-;1;-;-;-;-;-;-;-;-;-;-;-;-;-;-;-;-;-;-;-;-;-;-;-;-;-;-;-;-;-;-;-;-;-;-;-;-;-;-;-;-;-;-;-;-;-;-;-	47.3846	0.952182	-;-;-;-;-;-;-;-;-;-;-;-;-;-;-;-;-;-;-;-;-;-;-;-;-;-;-;-;-;-;-;-;-;-;-;-;-;-;-;-;-;-;-;-;-;-;-;-;-;-;-;-;-;-;-;-;-;-;-;-;-;-;-;-;-;-;-;-;-;-;-;-;-;-;-;-;-;-;-;-;-;-;-;-;-;-;-;-;-;-;-;-;-;-;-;-;-;-;-;-;-;-;-;-;-;-;-;-;-;-;-;-;-;1;1;-;-;-;-;-;-;-;-;-;-;-;-;-;-;-;-;-;-;-;-;-;-;-;-;-;-;-;-;-;-;-;-;-;-;-;-;-;-;-;-;-;-;-;-;-;-	102.509	0	4.385e-05	357.896	0
MGAGLGHGMDR	15	1	1	P52272	Heterogeneous nuclear ribonucleoprotein M OS=Homo sapiens GN=HNRNPM PE=1 SV=3 - [HNRPM_HUMAN]	N-Term(Dimethyl:2H(6)13C(2))	1137.57			1.24138e+10	1.81496	1;-;-;-;-;-;-;-;-;-;-;-;-;-;-;1;-;-;-;-;-;-;-;-;-;-;-;-;-;-;-;-;-;-;-;-;-;-;-;-;-;-;-;-;-;-;-;-;-;-;-;-;-;-;-;1;-;-;-;-;-;-;-;-;-;-;-;-;-;-;-;-;-;-;-;-;-;-;-;-;-;1;-;-;-;-;-;-;-;-;-;-;-;-;-;-;-;-;-;-;1;-;-;-;-;-;-;-;-;-;-;-;-;-;-;-;-;-;-;-;-;-;-;-;-;-;-;-;-;-;-;-;-;-;-;-;-;-;-;-;-;-;-;-;-;-;-;-;-;-;-;-;-;-;-;-;-;-;-;-;-	21.0571	1.01112	1;-;-;-;-;-;-;-;-;-;-;-;-;-;-;1;-;-;-;-;-;-;-;-;-;-;-;-;-;-;-;-;-;-;-;-;-;-;-;-;-;-;-;-;-;-;-;-;-;-;-;-;-;-;-;1;-;-;-;-;-;-;-;-;-;-;-;-;-;-;-;-;-;-;-;-;-;-;-;-;-;1;-;-;-;-;-;-;-;-;-;-;-;-;-;-;-;-;-;-;1;-;-;-;-;-;-;-;-;-;-;-;-;-;-;-;-;-;-;-;-;-;-;-;-;-;-;-;-;-;-;-;-;-;-;-;-;-;-;-;-;-;-;-;-;-;-;-;-;-;-;-;-;-;-;-;-;-;-;-;-	10.7766	0	2.881e-09		0
TNRPPLSLSR	5	1	1	Q07020	60S ribosomal protein L18 OS=Homo sapiens GN=RPL18 PE=1 SV=2 - [RL18_HUMAN]	N-Term(Dimethyl:2H(6)13C(2))	1176.72			34136139456	1.87523	1;-;-;-;-;-;-;-;-;-;-;-;-;-;-;1;-;-;-;-;-;-;-;-;-;-;-;-;-;-;-;-;-;-;-;-;-;-;-;-;-;-;-;-;-;-;-;-;-;-;-;-;-;-;-;-;-;-;-;-;-;-;-;-;-;-;-;-;-;-;-;-;-;-;-;-;-;-;-;-;-;-;-;-;-;-;-;-;-;-;-;-;-;-;-;-;-;-;-;-;1;-;-;-;-;-;-;-;-;-;-;-;-;-;-;-;-;-;-;-;-;-;-;-;-;-;-;-;-;-;-;-;-;-;-;-;-;-;-;-;-;-;-;-;-;-;-;-;-;-;-;-;-;-;-;-;-;-;-;-;-	11.5362	1.07966	1;-;-;-;-;-;-;-;-;-;-;-;-;-;-;1;-;-;-;-;-;-;-;-;-;-;-;-;-;-;-;-;-;-;-;-;-;-;-;-;-;-;-;-;-;-;-;-;-;-;-;-;-;-;-;-;-;-;-;-;-;-;-;-;-;-;-;-;-;-;-;-;-;-;-;-;-;-;-;-;-;-;-;-;-;-;-;-;-;-;-;-;-;-;-;-;-;-;-;-;1;-;-;-;-;-;-;-;-;-;-;-;-;-;-;-;-;-;-;-;-;-;-;-;-;-;-;-;-;-;-;-;-;-;-;-;-;-;-;-;-;-;-;-;-;-;-;-;-;-;-;-;-;-;-;-;-;-;-;-;-	11.5948	0	0.0133		0
ALAAAGYDVEK	45	5	2	P16403;P10412	Histone H1.2 OS=Homo sapiens GN=HIST1H1C PE=1 SV=2 - [H12_HUMAN];Histone H1.4 OS=Homo sapiens GN=HIST1H1E PE=1 SV=2 - [H14_HUMAN]	N-Term(Dimethyl:2H(6)13C(2)); K11(Dimethyl:2H(6)13C(2))	1179.72			34698204813							0	2.03354e-05		0
ATAVVDGAFK	34	1	1	P32119	Peroxiredoxin-2 OS=Homo sapiens GN=PRDX2 PE=1 SV=5 - [PRDX2_HUMAN]	N-Term(Dimethyl:2H(6)13C(2)); K10(Dimethyl:2H(6)13C(2))	1050.68			12098774160	1.48986	-;1;1;1;1;1;-;-;-;-;-;-;-;-;-;-;-;-;-;-;-;-;-;-;-;-;-;-;-;-;1;1;-;-;-;-;-;-;-;-;-;-;-;-;-;-;1;-;-;-;-;-;-;-;-;-;-;-;-;-;-;-;-;-;-;-;-;-;-;1;1;-;-;-;-;-;-;-;-;-;-;-;-;-;-;-;-;-;-;-;-;1;1;1;2;-;1;1;-;-;-;-;-;-;-;1;1;-;-;-;-;-;-;-;-;-;-;-;-;-;-;-;-;-;-;-;-;-;-;-;-;-;-;-;-;-;-;-;-;-;-;-;-;-;-;-;-;-;-;-;-;-;-;-;-;-;-;-;-;-;-	23.6793	0.664045	-;1;1;1;1;1;-;-;-;-;-;-;-;-;-;-;-;-;-;-;-;-;-;-;-;-;-;-;-;-;1;1;-;-;-;-;-;-;-;-;-;-;-;-;-;-;1;-;-;-;-;-;-;-;-;-;-;-;-;-;-;-;-;-;-;-;-;-;-;1;1;-;-;-;-;-;-;-;-;-;-;-;-;-;-;-;-;-;-;-;-;1;1;1;1;-;1;-;-;-;-;-;-;-;-;1;1;-;-;-;-;-;-;-;-;-;-;-;-;-;-;-;-;-;-;-;-;-;-;-;-;-;-;-;-;-;-;-;-;-;-;-;-;-;-;-;-;-;-;-;-;-;-;-;-;-;-;-;-;-;-	27.4995	0	3.682e-05		0
DALNIETAIK	19	2	1	P07355	Annexin A2 OS=Homo sapiens GN=ANXA2 PE=1 SV=2 - [ANXA2_HUMAN]	N-Term(Dimethyl); K10(Dimethyl)	1143.66			1483087232	1.7856	-;1;1;1;-;-;-;-;-;-;-;-;-;-;-;-;-;-;-;-;-;-;-;-;-;-;-;-;-;1;-;-;-;-;-;-;-;-;-;-;-;-;-;-;-;-;-;-;-;-;-;-;-;-;-;-;-;-;-;-;-;-;-;-;-;-;-;-;-;-;-;-;-;-;-;-;-;1;-;-;-;-;-;-;-;-;-;-;-;-;-;-;-;-;-;-;-;-;-;-;-;-;-;-;-;1;-;-;-;-;-;-;-;-;-;-;-;-;-;-;-;-;-;-;1;-;-;-;-;-;-;-;-;-;-;-;-;-;-;-;-;-;-;-;-;-;-;-;-;-;-;-;-;-;-;-;-;-;-;-;-	41.5981	0.474897	-;1;1;1;-;-;-;-;-;-;-;-;-;-;-;-;-;-;-;-;-;-;-;-;-;-;-;-;-;1;-;-;-;-;-;-;-;-;-;-;-;-;-;-;-;-;-;-;-;-;-;-;-;-;-;-;-;-;-;-;-;-;-;-;-;-;-;-;-;-;-;-;-;-;-;-;-;1;-;-;-;-;-;-;-;-;-;-;-;-;-;-;-;-;-;-;-;-;-;-;-;-;-;-;-;1;-;-;-;-;-;-;-;-;-;-;-;-;-;-;-;-;-;-;1;-;-;-;-;-;-;-;-;-;-;-;-;-;-;-;-;-;-;-;-;-;-;-;-;-;-;-;-;-;-;-;-;-;-;-;-	33.1419	0	0.001927		0
GDLGIEIPAEK	62	2	2	P30613;P14618	Pyruvate kinase PKLR OS=Homo sapiens GN=PKLR PE=1 SV=2 - [KPYR_HUMAN];Pyruvate kinase PKM OS=Homo sapiens GN=PKM PE=1 SV=4 - [KPYM_HUMAN]	N-Term(Dimethyl:2H(6)13C(2)); K11(Dimethyl:2H(6)13C(2))	1213.76			52382271336							0	2.221e-05		0
EGLELLK	67	1	1	P06733	Alpha-enolase OS=Homo sapiens GN=ENO1 PE=1 SV=2 - [ENOA_HUMAN]	N-Term(Dimethyl:2H(6)13C(2)); K7(Dimethyl:2H(6)13C(2))	873.623			29727105524	1.72882	-;1;1;-;1;1;7;-;-;-;-;-;-;-;-;-;-;-;-;-;-;-;-;-;-;-;-;-;1;1;1;1;-;1;1;-;-;-;-;-;-;-;1;-;-;1;1;-;-;-;-;-;-;-;-;-;-;-;-;-;-;-;-;-;-;-;-;-;1;1;-;1;-;1;1;-;-;-;1;-;-;-;-;-;-;-;-;-;-;-;-;-;-;1;1;-;-;1;1;-;-;-;-;-;-;-;1;-;-;-;-;-;-;-;-;-;-;-;-;-;-;-;-;-;-;1;1;-;-;-;-;-;-;-;-;-;-;-;-;-;-;-;-;-;-;1;-;-;-;-;-;-;-;-;-;-;-;-;-;-;-	27.8157	0.757772	-;1;1;-;1;1;6;-;-;-;-;-;-;-;-;-;-;-;-;-;-;-;-;-;-;-;-;-;1;1;1;1;-;1;1;-;-;-;-;-;-;-;1;-;-;1;1;-;-;-;-;-;-;-;-;-;-;-;-;-;-;-;-;-;-;-;-;-;1;1;-;1;-;1;1;-;-;-;1;-;-;-;-;-;-;-;-;-;-;-;-;-;-;1;1;-;-;-;-;-;-;-;-;-;-;-;1;-;-;-;-;-;-;-;-;-;-;-;-;-;-;-;-;-;-;1;1;-;-;-;-;-;-;-;-;-;-;-;-;-;-;-;-;-;-;-;-;-;-;-;-;-;-;-;-;-;-;-;-;-;-	27.9258	0	0.0003244		0
EGLELPEDEEEK	109	5	4	P08238;Q58FF6;Q58FG0;P07900	Heat shock protein HSP 90-beta OS=Homo sapiens GN=HSP90AB1 PE=1 SV=4 - [HS90B_HUMAN];Putative heat shock protein HSP 90-beta 4 OS=Homo sapiens GN=HSP90AB4P PE=5 SV=1 - [H90B4_HUMAN];Putative heat shock protein HSP 90-alpha A5 OS=Homo sapiens GN=HSP90AA5P PE=1 SV=1 - [HS905_HUMAN];Heat shock protein HSP 90-alpha OS=Homo sapiens GN=HSP90AA1 PE=1 SV=5 - [HS90A_HUMAN]	N-Term(Dimethyl:2H(6)13C(2)); K12(Dimethyl:2H(6)13C(2))	1488.79			118704418688							0	1.606e-10		0
ELISNASDALDK	47	2	2	P14625;P08238	Endoplasmin OS=Homo sapiens GN=HSP90B1 PE=1 SV=1 - [ENPL_HUMAN];Heat shock protein HSP 90-beta OS=Homo sapiens GN=HSP90AB1 PE=1 SV=4 - [HS90B_HUMAN]	N-Term(Dimethyl:2H(4)); K12(Dimethyl:2H(4))	1339.76			44787500832							0	0.001304		0
GSGTAEVELK	33	1	1	P14618	Pyruvate kinase PKM OS=Homo sapiens GN=PKM PE=1 SV=4 - [KPYM_HUMAN]	N-Term(Dimethyl:2H(6)13C(2)); K10(Dimethyl:2H(6)13C(2))	1062.66			5.31567e+09	1.53497	-;1;1;1;1;1;-;-;-;-;-;-;-;-;-;-;-;-;-;-;-;-;-;-;-;-;-;-;-;-;-;-;-;-;-;-;-;1;-;1;-;1;-;-;-;1;1;-;-;-;-;-;-;-;-;-;-;-;-;-;-;-;-;-;-;-;-;-;-;-;-;-;-;1;-;-;-;-;-;-;-;-;-;-;-;1;1;-;-;-;-;-;-;1;-;-;-;1;-;-;-;-;-;-;-;-;1;-;-;-;-;-;-;-;-;-;-;-;-;-;-;-;-;-;-;1;1;-;-;-;-;-;-;-;-;-;-;-;-;-;-;-;-;-;-;-;-;-;-;-;-;-;-;-;-;-;-;-;-;-;-	20.9921	0.470459	-;1;1;1;1;1;-;-;-;-;-;-;-;-;-;-;-;-;-;-;-;-;-;-;-;-;-;-;-;-;-;-;-;-;-;-;-;1;-;1;-;1;-;-;-;1;1;-;-;-;-;-;-;-;-;-;-;-;-;-;-;-;-;-;-;-;-;-;-;-;-;-;-;1;-;-;-;-;-;-;-;-;-;-;-;1;1;-;-;-;-;-;-;1;-;-;-;-;-;-;-;-;-;-;-;-;1;-;-;-;-;-;-;-;-;-;-;-;-;-;-;-;-;-;-;1;1;-;-;-;-;-;-;-;-;-;-;-;-;-;-;-;-;-;-;-;-;-;-;-;-;-;-;-;-;-;-;-;-;-;-	37.8488	0	0.0002865		0
GAGATSGSPPAGRN	31	1	1	P16455	Methylated-DNA--protein-cysteine methyltransferase OS=Homo sapiens GN=MGMT PE=1 SV=1 - [MGMT_HUMAN]	N-Term(Dimethyl:2H(6)13C(2)); S8(Phospho)	1315.62	1	T(5): 0.0; S(6): 0.0; S(8): 100.0	5.31749e+08	2.22367	-;1;-;-;-;-;-;-;-;-;-;-;-;-;-;-;-;-;-;-;-;-;-;-;-;-;-;-;-;-;-;-;-;-;-;-;-;-;-;-;-;1;-;-;-;-;-;-;-;-;-;-;-;-;-;-;-;-;-;-;-;-;-;-;-;-;-;-;-;-;-;-;-;-;-;-;-;-;-;-;-;-;-;-;-;-;-;-;-;1;-;-;-;-;-;-;-;-;-;-;-;-;-;-;1;-;-;-;-;-;-;-;-;1;1;1;1;-;1;-;-;-;-;-;-;-;-;-;-;-;-;-;-;-;-;-;-;-;-;-;-;-;-;-;-;-;-;-;-;-;-;-;-;-;-;-;-;-;-;-;-	12.1686	0.333114	-;1;-;-;-;-;-;-;-;-;-;-;-;-;-;-;-;-;-;-;-;-;-;-;-;-;-;-;-;-;-;-;-;-;-;-;-;-;-;-;-;1;-;-;-;-;-;-;-;-;-;-;-;-;-;-;-;-;-;-;-;-;-;-;-;-;-;-;-;-;-;-;-;-;-;-;-;-;-;-;-;-;-;-;-;-;-;-;-;1;-;-;-;-;-;-;-;-;-;-;-;-;-;-;1;-;-;-;-;-;-;-;-;1;1;1;1;-;1;-;-;-;-;-;-;-;-;-;-;-;-;-;-;-;-;-;-;-;-;-;-;-;-;-;-;-;-;-;-;-;-;-;-;-;-;-;-;-;-;-;-	18.0197	0	2.718e-08	379.811	1
GSSSANPVNSVR	10	1	1	Q99661	Kinesin-like protein KIF2C OS=Homo sapiens GN=KIF2C PE=1 SV=2 - [KIF2C_HUMAN]	N-Term(Dimethyl:2H(6)13C(2)); S10(Phospho)	1290.62	1	S(2): 0.0; S(3): 0.0; S(4): 0.0; S(10): 100.0	1.2592e+08	3.22093	-;1;-;-;-;-;-;-;-;-;-;-;-;-;-;-;-;-;-;-;-;-;-;-;-;-;-;-;-;-;-;-;-;-;-;-;-;-;-;-;-;1;-;-;-;-;-;-;-;-;-;-;-;-;-;-;-;-;-;-;-;-;-;-;-;-;-;-;-;-;-;-;-;-;-;-;-;-;-;-;-;-;-;-;-;-;-;-;-;1;-;-;-;-;-;-;-;-;-;-;-;-;-;-;1;-;-;-;-;-;-;-;-;1;-;1;1;-;-;-;-;-;-;-;-;-;-;-;-;-;-;-;-;-;-;-;-;-;-;-;-;-;-;-;-;-;-;-;-;-;-;-;-;-;-;-;-;-;-;-;-	17.6868	1.43806	-;-;-;-;-;-;-;-;-;-;-;-;-;-;-;-;-;-;-;-;-;-;-;-;-;-;-;-;-;-;-;-;-;-;-;-;-;-;-;-;-;1;-;-;-;-;-;-;-;-;-;-;-;-;-;-;-;-;-;-;-;-;-;-;-;-;-;-;-;-;-;-;-;-;-;-;-;-;-;-;-;-;-;-;-;-;-;-;-;1;-;-;-;-;-;-;-;-;-;-;-;-;-;-;1;-;-;-;-;-;-;-;-;1;-;1;1;-;-;-;-;-;-;-;-;-;-;-;-;-;-;-;-;-;-;-;-;-;-;-;-;-;-;-;-;-;-;-;-;-;-;-;-;-;-;-;-;-;-;-;-	21.6523	0	0.05461	399.533	0
QTVAVGVIK	72	3	2	Q05639;P68104	Elongation factor 1-alpha 2 OS=Homo sapiens GN=EEF1A2 PE=1 SV=1 - [EF1A2_HUMAN];Elongation factor 1-alpha 1 OS=Homo sapiens GN=EEF1A1 PE=1 SV=1 - [EF1A1_HUMAN]	N-Term(Dimethyl:2H(6)13C(2)); K9(Dimethyl:2H(6)13C(2))	986.718			54708664200							0	0.05079		0
DVNAAIATIK	48	5	2	Q9BQE3;P68363	Tubulin alpha-1C chain OS=Homo sapiens GN=TUBA1C PE=1 SV=1 - [TBA1C_HUMAN];Tubulin alpha-1B chain OS=Homo sapiens GN=TUBA1B PE=1 SV=1 - [TBA1B_HUMAN]	N-Term(Dimethyl:2H(4)); K10(Dimethyl:2H(4))	1079.69			22383950092							0	0.000254		0
EIAEAYLGK	40	1	1	P11142	Heat shock cognate 71 kDa protein OS=Homo sapiens GN=HSPA8 PE=1 SV=1 - [HSP7C_HUMAN]	N-Term(Dimethyl:2H(6)13C(2)); K9(Dimethyl:2H(6)13C(2))	1065.68			23295788928	1.85819	-;1;1;1;1;-;1;-;-;-;-;-;-;-;-;-;-;-;-;-;-;-;-;-;-;-;-;-;-;-;-;1;-;-;1;-;1;-;-;-;-;-;-;1;-;1;1;-;-;-;-;-;-;-;-;-;-;-;-;-;-;-;-;-;-;-;-;-;-;-;1;-;-;1;-;-;-;-;-;-;-;-;-;-;-;-;-;-;-;-;-;1;1;1;1;1;-;1;-;-;-;-;-;-;-;1;1;-;-;-;-;-;-;-;-;-;-;-;-;-;-;-;-;-;-;1;1;-;-;-;-;-;-;-;-;-;-;-;-;-;-;-;-;-;-;1;-;-;-;-;-;-;-;-;-;-;-;-;-;-;-	27.6416	0.820544	-;1;1;1;1;-;1;-;-;-;-;-;-;-;-;-;-;-;-;-;-;-;-;-;-;-;-;-;-;-;-;1;-;-;1;-;1;-;-;-;-;-;-;1;-;1;1;-;-;-;-;-;-;-;-;-;-;-;-;-;-;-;-;-;-;-;-;-;-;-;1;-;-;1;-;-;-;-;-;-;-;-;-;-;-;-;-;-;-;-;-;1;1;1;1;1;-;-;-;-;-;-;-;-;-;1;1;-;-;-;-;-;-;-;-;-;-;-;-;-;-;-;-;-;-;1;1;-;-;-;-;-;-;-;-;-;-;-;-;-;-;-;-;-;-;-;-;-;-;-;-;-;-;-;-;-;-;-;-;-;-	28.0977	0	7.076e-08		0
EVFEDAAEIR	13	1	1	P19338	Nucleolin OS=Homo sapiens GN=NCL PE=1 SV=3 - [NUCL_HUMAN]	N-Term(Dimethyl)	1206.6			1.17902e+08	1.45734	-;-;1;-;-;-;-;-;-;-;-;-;-;-;-;-;-;-;-;-;-;-;-;-;-;-;-;-;1;-;-;-;-;-;-;-;-;-;-;-;-;-;1;-;-;-;-;-;-;-;-;-;-;-;-;-;-;-;-;-;-;-;-;-;-;-;-;-;-;-;-;-;-;-;-;-;-;-;-;-;-;-;-;-;-;-;-;-;-;-;-;-;-;-;-;-;-;-;-;-;-;-;-;-;-;-;-;-;1;-;-;-;-;-;-;-;-;-;-;-;-;-;-;-;-;1;-;-;-;-;-;-;-;-;-;-;-;-;-;-;-;-;-;-;-;-;-;-;-;-;-;-;-;-;-;-;-;-;-;-;-	30.1806	1.09905	-;1;1;-;-;-;-;-;-;-;-;-;-;-;-;-;-;-;-;-;-;-;-;-;-;-;-;-;1;-;-;-;-;-;-;-;-;-;-;-;-;-;1;-;-;-;-;-;-;-;-;-;-;-;-;-;-;-;-;-;-;-;-;-;-;-;-;-;-;-;-;-;-;-;-;-;-;-;-;-;-;-;-;-;-;-;-;-;-;-;-;-;-;-;-;-;-;-;-;-;-;-;-;-;-;-;-;-;-;-;-;-;-;-;-;-;-;-;-;-;-;-;-;-;-;1;-;-;-;-;-;-;-;-;-;-;-;-;-;-;-;-;-;-;-;-;-;-;-;-;-;-;-;-;-;-;-;-;-;-;-	14.5351	0	0.008735		0
EYQDLLNVK	40	6	3	Q16352;P08670;P12036	Alpha-internexin OS=Homo sapiens GN=INA PE=1 SV=2 - [AINX_HUMAN];Vimentin OS=Homo sapiens GN=VIM PE=1 SV=4 - [VIME_HUMAN];Neurofilament heavy polypeptide OS=Homo sapiens GN=NEFH PE=1 SV=4 - [NFH_HUMAN]	N-Term(Dimethyl:2H(6)13C(2)); K9(Dimethyl:2H(6)13C(2))	1193.74			12427095408							0	8.866e-05		0
ELISNASDALDK	51	2	2	P14625;P08238	Endoplasmin OS=Homo sapiens GN=HSP90B1 PE=1 SV=1 - [ENPL_HUMAN];Heat shock protein HSP 90-beta OS=Homo sapiens GN=HSP90AB1 PE=1 SV=4 - [HS90B_HUMAN]	N-Term(Dimethyl); K12(Dimethyl)	1331.7			47620199168							0	4.477e-14		0
NTGIICTIGPASR	46	1	1	P14618	Pyruvate kinase PKM OS=Homo sapiens GN=PKM PE=1 SV=4 - [KPYM_HUMAN]	N-Term(Dimethyl:2H(6)13C(2)); C6(Carbamidomethyl)	1395.79			27325468906	2.09763	-;1;-;1;1;-;-;-;-;-;-;-;-;-;-;-;-;-;-;-;-;-;-;-;-;-;-;-;-;-;-;1;-;-;1;-;-;-;-;-;-;-;-;1;1;-;-;-;-;-;-;-;-;-;-;-;-;-;-;-;-;-;-;-;-;-;-;-;-;-;-;1;-;-;-;-;1;-;-;-;-;-;-;-;-;1;-;-;-;-;-;-;-;-;1;-;-;-;1;-;-;-;-;-;-;-;1;1;1;-;-;-;-;-;-;-;-;-;-;-;-;-;-;-;-;1;1;-;-;-;-;-;-;-;-;-;-;-;-;-;-;-;-;-;-;1;-;-;-;-;-;-;-;-;-;-;-;-;-;-;-	46.5636	0.859974	-;1;-;1;1;-;-;-;-;-;-;-;-;-;-;-;-;-;-;-;-;-;-;-;-;-;-;-;-;-;-;1;-;-;1;-;-;-;-;-;-;-;-;1;1;-;-;-;-;-;-;-;-;-;-;-;-;-;-;-;-;-;-;-;-;-;-;-;-;-;-;1;-;-;-;-;1;-;-;-;-;-;-;-;-;1;-;-;-;-;-;-;-;-;1;-;-;-;-;-;-;-;-;-;-;-;1;1;-;-;-;-;-;-;-;-;-;-;-;-;-;-;-;-;-;1;1;-;-;-;-;-;-;-;-;-;-;-;-;-;-;-;-;-;-;-;-;-;-;-;-;-;-;-;-;-;-;-;-;-;-	37.5678	0	0.0007332		0
GDLGIEIPAEK	36	2	2	P30613;P14618	Pyruvate kinase PKLR OS=Homo sapiens GN=PKLR PE=1 SV=2 - [KPYR_HUMAN];Pyruvate kinase PKM OS=Homo sapiens GN=PKM PE=1 SV=4 - [KPYM_HUMAN]	N-Term(Dimethyl:2H(4)); K11(Dimethyl:2H(4))	1205.72			24587021440							0	0.0001261		0
EQISDIDDAVR	29	1	1	P53999	Activated RNA polymerase II transcriptional coactivator p15 OS=Homo sapiens GN=SUB1 PE=1 SV=3 - [TCP4_HUMAN]	N-Term(Dimethyl:2H(6)13C(2))	1296.68			12107106304	1.92523	-;1;-;1;1;-;1;-;-;-;-;-;-;-;-;-;-;-;-;-;-;-;-;-;-;-;-;-;-;-;1;-;-;1;1;-;1;-;-;-;-;-;-;-;-;-;-;-;-;-;-;-;-;-;-;-;-;-;-;-;-;-;-;-;-;-;-;-;-;-;1;-;-;1;1;-;-;-;-;-;-;-;-;-;-;-;-;-;-;-;-;-;-;-;1;1;1;-;-;-;-;-;-;-;-;-;-;-;-;-;-;-;-;-;-;-;-;-;-;-;-;-;-;-;-;1;1;-;-;-;-;-;-;-;-;-;-;-;-;-;-;-;-;-;-;-;-;-;-;-;-;-;-;-;-;-;-;-;-;-;-	32.3766	0.765754	-;1;-;1;1;-;1;-;-;-;-;-;-;-;-;-;-;-;-;-;-;-;-;-;-;-;-;-;-;-;1;-;-;1;1;-;1;-;-;-;-;-;-;-;-;-;-;-;-;-;-;-;-;-;-;-;-;-;-;-;-;-;-;-;-;-;-;-;-;-;1;-;-;1;1;-;-;-;-;-;-;-;-;-;-;-;-;-;-;-;-;-;-;-;1;-;1;-;-;-;-;-;-;-;-;-;-;-;-;-;-;-;-;-;-;-;-;-;-;-;-;-;-;-;-;1;1;-;-;-;-;-;-;-;-;-;-;-;-;-;-;-;-;-;-;-;-;-;-;-;-;-;-;-;-;-;-;-;-;-;-	22.3303	0	2.542e-07		0
GAGATSGSPPAGRN	16	1	1	P16455	Methylated-DNA--protein-cysteine methyltransferase OS=Homo sapiens GN=MGMT PE=1 SV=1 - [MGMT_HUMAN]	N-Term(Dimethyl); S8(Phospho)	1307.58	1	T(5): 0.0; S(6): 0.0; S(8): 100.0	251628244							0	0.05317	364.218	1
AGLQFPVGR	71	15	3	P0C0S5;Q96KK5;P16104	Histone H2A.Z OS=Homo sapiens GN=H2AFZ PE=1 SV=2 - [H2AZ_HUMAN];Histone H2A type 1-H OS=Homo sapiens GN=HIST1H2AH PE=1 SV=3 - [H2A1H_HUMAN];Histone H2AX OS=Homo sapiens GN=H2AFX PE=1 SV=2 - [H2AX_HUMAN]	N-Term(Dimethyl)	972.57			35861611776							0	0.005504		0
IEEELGSK	17	1	1	P06733	Alpha-enolase OS=Homo sapiens GN=ENO1 PE=1 SV=2 - [ENOA_HUMAN]	N-Term(Dimethyl); K8(Dimethyl)	960.525			28098067480	1.35596	-;1;-;-;1;1;1;-;-;-;-;-;-;-;-;-;-;-;-;-;-;-;-;-;-;-;-;-;-;-;1;-;-;-;-;-;-;-;-;-;-;-;1;-;-;1;-;-;-;-;-;-;-;-;-;-;-;-;-;-;-;-;-;-;-;-;-;-;-;-;-;-;-;-;-;-;-;-;-;-;-;-;-;-;-;-;-;-;-;-;-;-;-;-;-;-;-;-;-;-;-;-;-;-;-;-;-;-;1;-;-;-;-;-;-;-;-;-;-;-;-;-;-;-;-;1;-;-;-;-;-;-;-;-;-;-;-;-;-;-;-;-;-;-;-;-;-;-;-;-;-;-;-;-;-;-;-;-;-;-;-	22.897	0.567108	-;1;-;-;1;1;1;-;-;-;-;-;-;-;-;-;-;-;-;-;-;-;-;-;-;-;-;-;-;-;1;-;-;-;-;-;-;-;-;-;-;-;1;-;-;1;-;-;-;-;-;-;-;-;-;-;-;-;-;-;-;-;-;-;-;-;-;-;-;-;-;-;-;-;-;-;-;-;-;-;-;-;-;-;-;-;-;-;-;-;-;-;-;-;-;-;-;-;-;-;-;-;-;-;-;-;-;-;1;-;-;-;-;-;-;-;-;-;-;-;-;-;-;-;-;1;-;-;-;-;-;-;-;-;-;-;-;-;-;-;-;-;-;-;-;-;-;-;-;-;-;-;-;-;-;-;-;-;-;-;-	44.8041	0	0.004625		0
QLIVGVNK	38	3	2	Q05639;P68104	Elongation factor 1-alpha 2 OS=Homo sapiens GN=EEF1A2 PE=1 SV=1 - [EF1A2_HUMAN];Elongation factor 1-alpha 1 OS=Homo sapiens GN=EEF1A1 PE=1 SV=1 - [EF1A1_HUMAN]	N-Term(Dimethyl:2H(6)13C(2)); K8(Dimethyl:2H(6)13C(2))	942.691			35149803900							0	0.0003469		0
TAFQEALDAAGDK	65	1	1	P10599	Thioredoxin OS=Homo sapiens GN=TXN PE=1 SV=3 - [THIO_HUMAN]	N-Term(Dimethyl:2H(6)13C(2)); K13(Dimethyl:2H(6)13C(2))	1408.79			40079095552	1.90708	-;1;1;1;1;2;-;-;-;-;-;-;-;-;-;-;-;-;-;-;-;-;-;-;-;-;-;-;1;1;1;1;-;-;1;-;1;-;-;1;-;-;-;-;1;1;-;-;-;-;-;-;-;-;-;-;-;-;-;-;-;-;-;-;-;-;-;-;1;1;1;1;-;-;1;-;-;-;1;-;-;-;-;-;-;1;1;-;-;-;-;-;1;1;1;1;1;-;-;-;-;-;1;-;-;2;1;-;-;-;-;-;-;-;-;-;-;-;-;-;-;-;-;2;2;1;2;-;-;-;-;-;-;-;-;-;-;-;-;1;-;-;-;-;-;-;-;-;-;-;-;-;-;-;-;-;-;-;-;-;-	23.2103	0.636941	-;1;1;1;1;2;-;-;-;-;-;-;-;-;-;-;-;-;-;-;-;-;-;-;-;-;-;-;1;1;1;1;-;-;1;-;1;-;-;1;-;-;-;-;1;1;-;-;-;-;-;-;-;-;-;-;-;-;-;-;-;-;-;-;-;-;-;-;1;1;1;1;-;-;1;-;-;-;1;-;-;-;-;-;-;1;1;-;-;-;-;-;1;1;1;1;1;-;-;-;-;-;1;-;-;2;1;-;-;-;-;-;-;-;-;-;-;-;-;-;-;-;-;2;2;1;2;-;-;-;-;-;-;-;-;-;-;-;-;1;-;-;-;-;-;-;-;-;-;-;-;-;-;-;-;-;-;-;-;-;-	38.6155	0	0.0001091		0
DCVGPEVEK	44	1	1	P00558	Phosphoglycerate kinase 1 OS=Homo sapiens GN=PGK1 PE=1 SV=3 - [PGK1_HUMAN]	N-Term(Dimethyl:2H(6)13C(2)); C2(Carbamidomethyl); K9(Dimethyl:2H(6)13C(2))	1104.62			8913887543	1.85608	-;-;1;1;1;1;1;-;-;-;-;-;-;-;-;-;-;-;-;-;-;-;-;-;-;-;-;-;-;-;1;1;-;1;-;-;-;-;-;1;-;1;-;1;1;1;1;-;-;-;-;-;-;-;-;-;-;-;-;-;-;-;-;-;-;-;-;-;-;-;-;1;-;1;1;-;-;-;-;-;-;-;-;-;-;-;1;-;-;-;-;-;1;1;-;-;-;1;1;-;-;-;-;-;-;-;1;-;-;-;-;-;-;-;-;1;1;-;-;-;-;-;-;-;-;1;1;-;-;-;-;-;-;-;-;-;-;-;-;-;-;-;-;-;-;-;-;-;-;-;-;-;-;-;-;-;-;-;-;-;-	52.5361	0.701849	-;-;1;1;1;1;1;-;-;-;-;-;-;-;-;-;-;-;-;-;-;-;-;-;-;-;-;-;-;-;1;1;-;1;-;-;-;-;-;1;-;1;-;1;1;1;1;-;-;-;-;-;-;-;-;-;-;-;-;-;-;-;-;-;-;-;-;-;-;-;-;1;-;1;1;-;-;-;-;-;-;-;-;-;-;-;-;-;-;-;-;-;1;1;-;-;-;-;-;-;-;-;-;-;-;-;1;-;-;-;-;-;-;-;-;1;1;-;-;-;-;-;-;-;-;1;1;-;-;-;-;-;-;-;-;-;-;-;-;-;-;-;-;-;-;-;-;-;-;-;-;-;-;-;-;-;-;-;-;-;-	23.7989	0	0.001117		0
GILAADESTGSIAK	38	1	1	P04075	Fructose-bisphosphate aldolase A OS=Homo sapiens GN=ALDOA PE=1 SV=2 - [ALDOA_HUMAN]	N-Term(Dimethyl); K14(Dimethyl)	1388.76			31638816352	1.64492	-;1;1;1;-;1;-;-;-;-;-;-;-;-;-;-;-;-;-;-;-;-;-;-;-;-;-;-;-;-;-;-;-;-;-;-;-;-;-;-;-;-;-;-;-;1;-;-;-;-;-;-;-;-;-;-;-;-;-;-;-;-;-;-;-;-;-;-;-;-;-;1;-;1;-;-;-;-;-;-;-;-;-;-;-;-;-;-;-;-;-;1;1;-;-;-;-;-;-;-;-;-;-;-;-;1;-;-;-;-;-;-;-;-;-;-;-;-;-;-;-;-;-;-;-;-;-;-;-;-;-;-;-;-;-;-;-;-;-;-;-;-;-;-;-;-;-;-;-;-;-;-;-;-;-;-;-;-;-;-;-	11.5436	0.684745	-;1;1;1;-;1;-;-;-;-;-;-;-;-;-;-;-;-;-;-;-;-;-;-;-;-;-;-;-;-;-;-;-;-;-;-;-;-;-;-;-;-;-;-;-;1;-;-;-;-;-;-;-;-;-;-;-;-;-;-;-;-;-;-;-;-;-;-;-;-;-;1;-;1;-;-;-;-;-;-;-;-;-;-;-;-;1;-;-;-;-;1;1;-;-;-;-;-;-;-;-;-;-;-;-;1;-;-;-;-;-;-;-;-;-;-;-;-;-;-;-;-;-;-;-;-;-;-;-;-;-;-;-;-;-;-;-;-;-;-;-;-;-;-;-;-;-;-;-;-;-;-;-;-;-;-;-;-;-;-;-	18.5717	0	3.528e-07		0
DGELYCK	16	2	1	P21291	Cysteine and glycine-rich protein 1 OS=Homo sapiens GN=CSRP1 PE=1 SV=3 - [CSRP1_HUMAN]	N-Term(Dimethyl:2H(6)13C(2)); C6(Carbamidomethyl); K7(Dimethyl:2H(6)13C(2))	956.537			927595806	1.97622	-;1;-;-;-;-;-;-;-;-;-;-;-;-;-;-;-;-;-;-;-;-;-;-;-;-;-;-;-;-;-;-;-;1;-;-;-;-;-;-;-;1;-;-;-;-;1;-;-;-;-;-;-;-;-;-;-;-;-;-;-;-;-;-;-;-;-;-;-;-;-;-;-;-;-;-;-;-;-;-;-;-;-;-;-;-;-;-;-;-;-;-;-;-;-;-;-;-;-;-;-;-;-;-;-;-;-;-;-;-;-;-;-;-;-;-;-;-;-;-;-;-;-;-;-;-;-;-;-;-;-;-;-;-;-;-;-;-;-;-;-;-;-;-;-;-;-;-;-;-;-;-;-;-;-;-;-;-;-;-;-	19.1987	0.814793	-;1;-;-;-;-;-;-;-;-;-;-;-;-;-;-;-;-;-;-;-;-;-;-;-;-;-;-;-;-;-;-;-;1;-;-;-;-;-;-;-;1;-;-;-;-;1;-;-;-;-;-;-;-;-;-;-;-;-;-;-;-;-;-;-;-;-;-;-;-;-;-;-;-;-;-;-;-;-;-;-;-;-;-;-;-;-;-;-;-;-;-;-;-;-;-;-;-;-;-;-;-;-;-;-;-;-;-;-;-;-;-;-;-;-;-;-;-;-;-;-;-;-;-;-;-;-;-;-;-;-;-;-;-;-;-;-;-;-;-;-;-;-;-;-;-;-;-;-;-;-;-;-;-;-;-;-;-;-;-;-	20.9187	0	0.0004175		0
GLTSVINQK	31	1	1	P07195	L-lactate dehydrogenase B chain OS=Homo sapiens GN=LDHB PE=1 SV=2 - [LDHB_HUMAN]	N-Term(Dimethyl:2H(6)13C(2)); K9(Dimethyl:2H(6)13C(2))	1031.7			20671890507	1.85818	-;1;1;-;-;-;1;-;-;-;-;-;-;-;-;-;-;-;-;-;-;-;-;-;-;-;-;-;-;-;-;-;-;1;-;-;-;-;-;-;-;-;-;-;1;-;1;1;1;-;-;-;-;-;-;-;-;-;-;-;-;-;-;-;-;-;-;-;-;-;-;-;-;-;-;-;-;-;-;-;-;-;-;-;-;-;-;-;-;-;-;-;-;1;-;-;1;-;-;-;-;-;-;-;-;-;-;1;-;-;-;-;-;-;-;-;-;-;-;-;-;-;-;-;-;1;1;-;-;-;-;-;-;-;-;-;-;-;-;-;-;-;-;-;-;1;-;-;-;-;-;-;-;-;-;-;-;-;-;-;-	45.4936	0.77693	-;-;-;-;-;-;1;-;-;-;-;-;-;-;-;-;-;-;-;-;-;-;-;-;-;-;-;-;-;-;-;-;-;1;-;-;-;-;-;-;-;-;-;-;1;-;1;1;-;-;-;-;-;-;-;-;-;-;-;-;-;-;-;-;-;-;-;-;-;-;-;-;-;-;-;-;-;-;-;-;-;-;-;-;-;-;-;-;-;-;-;-;-;1;-;-;1;-;-;-;-;-;-;-;-;-;-;1;-;-;-;-;-;-;-;-;-;-;-;-;-;-;-;-;-;1;1;-;-;-;-;-;-;-;-;-;-;-;-;-;-;-;-;-;-;-;-;-;-;-;-;-;-;-;-;-;-;-;-;-;-	13.6487	0	2.383e-06		0
DGVCGPPPSK	18	1	1	Q08J23	tRNA (cytosine(34)-C(5))-methyltransferase OS=Homo sapiens GN=NSUN2 PE=1 SV=2 - [NSUN2_HUMAN]	N-Term(Dimethyl:2H(6)13C(2)); C4(Carbamidomethyl); K10(Dimethyl:2H(6)13C(2))	1085.63			1721439796	2.81717	-;-;-;-;-;1;1;-;-;-;-;-;-;-;-;-;-;-;-;-;-;-;-;-;-;-;-;-;-;-;-;-;-;1;1;-;-;-;-;-;-;-;-;-;-;-;1;-;-;-;-;-;-;-;-;-;-;-;-;-;-;-;-;-;-;-;-;-;-;-;-;-;-;1;1;-;-;-;-;-;-;-;-;-;-;-;-;-;-;-;-;-;-;1;-;-;-;-;-;-;-;-;-;-;-;-;1;-;-;-;-;-;-;-;-;-;-;-;-;-;-;-;-;-;-;-;-;-;-;-;-;-;-;-;-;-;-;-;-;-;-;-;-;-;-;-;-;-;-;-;-;-;-;-;-;-;-;-;-;-;-	37.5315	1.22837	-;-;-;-;-;-;-;-;-;-;-;-;-;-;-;-;-;-;-;-;-;-;-;-;-;-;-;-;-;-;-;-;-;1;1;-;-;-;-;-;-;-;-;-;-;-;1;-;-;-;-;-;-;-;-;-;-;-;-;-;-;-;-;-;-;-;-;-;-;-;-;-;-;1;1;-;-;-;-;-;-;-;-;-;-;-;-;-;-;-;-;-;-;1;-;-;-;-;-;-;-;-;-;-;-;-;1;-;-;-;-;-;-;-;-;-;-;-;-;-;-;-;-;-;-;-;-;-;-;-;-;-;-;-;-;-;-;-;-;-;-;-;-;-;-;-;-;-;-;-;-;-;-;-;-;-;-;-;-;-;-	44.9248	0	0.001041		0
GLVGEIIK	39	2	1	P15531	Nucleoside diphosphate kinase A OS=Homo sapiens GN=NME1 PE=1 SV=1 - [NDKA_HUMAN]	N-Term(Dimethyl:2H(6)13C(2)); K8(Dimethyl:2H(6)13C(2))	900.668			4080764909	1.71565	-;1;-;1;1;-;3;-;-;-;-;-;-;-;-;-;-;-;-;-;-;-;-;-;-;-;-;1;1;1;1;1;-;1;1;-;-;-;-;-;-;-;-;-;-;-;1;-;-;-;-;-;-;-;-;-;-;-;-;-;-;-;-;-;-;-;-;1;1;1;1;1;-;-;-;-;-;-;-;-;-;-;-;-;-;-;-;-;-;-;-;-;1;1;1;1;-;-;-;-;-;-;-;-;-;1;1;-;-;-;-;-;-;-;-;-;-;-;-;-;-;-;-;-;-;-;1;-;-;-;-;-;-;-;-;-;-;-;-;-;-;-;-;-;-;-;-;-;-;-;-;-;-;-;-;-;-;-;-;-;-	18.0425	0.747626	-;1;-;1;1;-;3;-;-;-;-;-;-;-;-;-;-;-;-;-;-;-;-;-;-;-;-;1;1;1;1;1;-;1;1;-;-;-;-;-;-;-;-;-;-;-;1;-;-;-;-;-;-;-;-;-;-;-;-;-;-;-;-;-;-;-;-;1;1;1;1;1;-;-;-;-;-;-;-;-;-;-;-;-;-;-;-;-;-;-;-;-;1;1;1;1;-;-;-;-;-;-;-;-;-;1;1;-;-;-;-;-;-;-;-;-;-;-;-;-;-;-;-;-;-;-;1;-;-;-;-;-;-;-;-;-;-;-;-;-;-;-;-;-;-;-;-;-;-;-;-;-;-;-;-;-;-;-;-;-;-	19.1464	0	0.004652		0
FVADGIFK	22	1	1	P23396	40S ribosomal protein S3 OS=Homo sapiens GN=RPS3 PE=1 SV=2 - [RS3_HUMAN]	N-Term(Dimethyl:2H(6)13C(2)); K8(Dimethyl:2H(6)13C(2))	968.639			7895961424	2.08012	-;1;-;-;-;-;1;-;-;-;-;-;-;-;-;-;-;-;-;-;-;-;-;-;-;-;-;1;1;-;-;-;-;-;-;-;-;-;-;-;-;-;-;-;-;-;1;-;-;-;-;-;-;-;-;-;-;-;-;-;-;-;-;-;-;-;-;1;1;-;-;-;-;-;-;-;-;-;-;-;-;-;-;-;-;-;-;-;-;-;-;-;-;1;1;-;-;-;-;-;-;-;-;-;-;-;1;-;-;-;-;-;-;-;-;-;-;-;-;-;-;-;-;-;-;1;1;-;-;-;-;-;-;-;-;-;-;-;-;-;-;-;-;-;-;-;-;-;-;-;-;-;-;-;-;-;-;-;-;-;-	34.0078	1.63721	-;1;-;-;-;-;1;-;-;-;-;-;-;-;-;-;-;-;-;-;-;-;-;-;-;-;-;1;1;-;-;-;-;-;-;-;1;-;-;-;-;-;-;-;-;-;1;-;-;-;-;-;-;-;-;-;-;-;-;-;-;-;-;-;-;-;-;1;1;-;-;-;-;-;-;-;-;-;-;-;-;-;-;-;-;-;-;-;-;-;-;-;-;1;1;-;-;-;-;-;-;-;-;-;-;-;1;-;-;-;-;-;-;-;-;-;-;-;-;-;-;-;-;-;-;1;1;-;-;-;-;-;-;-;-;-;-;-;-;-;-;-;-;-;-;-;-;-;-;-;-;-;-;-;-;-;-;-;-;-;-	124.304	0	0.001414		0
ATAVMPDGQFK	34	1	1	Q06830	Peroxiredoxin-1 OS=Homo sapiens GN=PRDX1 PE=1 SV=1 - [PRDX1_HUMAN]	N-Term(Dimethyl:2H(6)13C(2)); K11(Dimethyl:2H(6)13C(2))	1236.72			38972070664	1.61885	-;-;1;-;1;1;1;-;-;-;-;-;-;-;-;-;-;-;-;-;-;-;-;-;-;-;-;-;-;1;1;1;-;-;1;-;-;-;-;-;-;-;-;-;1;1;-;-;-;-;-;-;-;-;-;-;-;-;-;-;-;-;-;-;-;-;-;-;-;1;1;-;-;-;1;-;-;-;-;-;-;-;-;-;-;-;-;-;-;-;-;1;1;-;-;-;-;-;-;-;-;-;-;-;-;1;-;-;-;-;-;-;-;-;-;-;-;-;-;-;-;-;-;1;-;-;-;-;-;-;-;-;-;-;-;-;-;-;-;-;-;-;-;-;-;-;-;-;-;-;-;-;-;-;-;-;-;-;-;-;-	26.3951	0.748144	-;-;1;-;1;1;1;-;-;-;-;-;-;-;-;-;-;-;-;-;-;-;-;-;-;-;-;-;-;1;1;1;-;-;1;-;-;-;-;-;-;-;-;-;1;1;-;-;-;-;-;-;-;-;-;-;-;-;-;-;-;-;-;-;-;-;-;-;-;1;1;-;-;-;1;-;-;-;-;-;-;-;-;-;-;-;-;-;-;-;-;1;1;-;-;-;-;-;-;-;-;-;-;-;-;1;-;-;-;-;-;-;-;-;-;-;-;-;-;-;-;-;-;1;-;-;-;-;-;-;-;-;-;-;-;-;-;-;-;-;-;-;-;-;-;-;-;-;-;-;-;-;-;-;-;-;-;-;-;-;-	29.6963	0	9.656e-07		0
GDYPLEAVR	40	1	1	P14618	Pyruvate kinase PKM OS=Homo sapiens GN=PKM PE=1 SV=4 - [KPYM_HUMAN]	N-Term(Dimethyl)	1047.55			15201875456	1.70016	-;1;1;-;-;-;1;-;-;-;-;-;-;-;-;-;-;-;-;-;-;-;-;-;-;-;-;-;-;-;-;1;-;1;-;-;-;-;-;-;-;-;1;-;1;-;-;-;-;-;-;-;-;-;-;-;-;-;-;-;-;-;-;-;-;-;-;-;-;-;-;-;-;-;-;-;-;-;-;-;-;-;-;-;-;-;-;-;-;-;-;-;-;-;-;-;-;-;-;-;-;-;-;-;-;-;1;-;1;-;-;-;-;-;-;-;-;-;-;-;-;-;-;-;-;1;1;-;-;-;-;-;-;-;-;-;-;-;-;-;-;-;-;-;-;-;-;-;-;-;-;-;-;-;-;-;-;-;-;-;-	18.8106	0.62333	-;1;1;-;-;-;1;-;-;-;-;-;-;-;-;-;-;-;-;-;-;-;-;-;-;-;-;-;-;-;-;1;-;1;-;-;-;-;-;-;-;-;1;-;1;-;-;-;-;-;-;-;-;-;-;-;-;-;-;-;-;-;-;-;-;-;-;-;-;-;-;-;-;-;-;-;-;-;-;-;-;-;-;-;-;-;-;-;-;-;-;-;-;-;-;-;-;-;-;-;-;-;-;-;-;-;1;-;-;-;-;-;-;-;-;-;-;-;-;-;-;-;-;-;-;1;1;-;-;-;-;-;-;-;-;-;-;-;-;-;-;-;-;-;-;-;-;-;-;-;-;-;-;-;-;-;-;-;-;-;-	48.1174	0	0.01243		0
FEDENFILK	53	1	1	P62937	Peptidyl-prolyl cis-trans isomerase A OS=Homo sapiens GN=PPIA PE=1 SV=2 - [PPIA_HUMAN]	N-Term(Dimethyl:2H(6)13C(2)); K9(Dimethyl:2H(6)13C(2))	1226.72			56704157696	1.66262	-;1;1;1;1;-;-;-;1;-;-;-;-;-;-;-;-;-;-;-;-;-;-;-;-;-;1;1;1;1;-;-;-;-;-;-;-;-;-;-;-;-;-;1;1;1;-;1;-;-;-;-;1;-;-;-;-;-;-;-;-;-;-;-;-;-;1;1;-;-;-;-;-;1;-;-;-;-;-;-;-;-;-;-;-;-;-;-;-;-;-;-;1;-;1;1;1;1;-;-;-;-;-;-;-;-;1;-;-;-;-;-;-;-;-;-;-;-;-;-;-;-;-;1;-;1;-;-;-;-;-;-;-;-;-;-;-;-;-;-;-;-;-;-;-;-;-;-;-;-;-;-;-;-;-;-;-;-;-;-;-	50.7294	0.683365	-;-;1;1;1;-;-;-;1;-;-;-;-;-;-;-;-;-;-;-;-;-;-;-;-;-;1;1;1;1;-;-;-;-;-;-;-;-;-;-;-;-;-;1;1;1;-;1;-;-;-;-;1;-;-;-;-;-;-;-;-;-;-;-;-;-;1;1;-;-;-;-;-;1;-;-;-;-;-;-;-;-;-;-;-;-;-;-;-;-;-;-;1;-;1;1;1;1;-;-;-;-;-;-;-;-;1;-;-;-;-;-;-;-;-;-;-;-;-;-;-;-;-;1;-;1;-;-;-;-;-;-;-;-;-;-;-;-;-;-;-;-;-;-;-;-;-;-;-;-;-;-;-;-;-;-;-;-;-;-;-	31.4224	0	0.0003356		0
SAVEDEGLK	28	1	1	P08107	Heat shock 70 kDa protein 1A/1B OS=Homo sapiens GN=HSPA1A PE=1 SV=5 - [HSP71_HUMAN]	N-Term(Dimethyl:2H(6)13C(2)); K9(Dimethyl:2H(6)13C(2))	1019.62			11922431232	2.06687	-;1;1;-;-;-;-;-;-;-;-;-;-;-;-;-;-;-;-;-;-;-;-;-;-;-;-;-;-;-;-;1;-;-;-;-;1;-;-;-;-;-;-;-;-;1;-;-;-;-;-;-;-;-;-;-;-;-;-;-;-;-;-;-;-;-;-;-;-;-;-;-;-;1;1;-;-;-;-;-;-;-;-;-;-;1;1;-;-;1;-;1;-;-;1;-;-;-;1;-;-;-;-;-;-;-;-;-;1;-;-;-;-;-;-;-;-;-;-;-;-;-;-;-;-;1;1;-;-;-;-;-;-;-;-;-;-;-;-;-;-;-;-;-;-;-;-;-;-;-;-;-;-;-;-;-;-;-;-;-;-	64.1838	0.61141	-;1;1;-;-;-;-;-;-;-;-;-;-;-;-;-;-;-;-;-;-;-;-;-;-;-;-;-;-;-;-;1;-;-;-;-;1;-;-;-;-;-;-;-;-;1;-;-;-;-;-;-;-;-;-;-;-;-;-;-;-;-;-;-;-;-;-;-;-;-;-;-;-;1;1;-;-;-;-;-;-;-;-;-;-;1;1;-;-;1;-;1;-;-;1;-;-;-;1;-;-;-;-;-;-;-;-;-;1;-;-;-;-;-;-;-;-;-;-;-;-;-;-;-;-;1;1;-;-;-;-;-;-;-;-;-;-;-;-;-;-;-;-;-;-;-;-;-;-;-;-;-;-;-;-;-;-;-;-;-;-	33.5576	0	0.0001402		0
DCVGPEVEK	36	1	1	P00558	Phosphoglycerate kinase 1 OS=Homo sapiens GN=PGK1 PE=1 SV=3 - [PGK1_HUMAN]	N-Term(Dimethyl); C2(Carbamidomethyl); K9(Dimethyl)	1088.53			4759698416	2.30447	-;2;-;-;-;-;-;-;-;-;-;-;-;-;-;-;-;-;-;-;-;-;-;-;-;-;-;-;-;-;-;-;-;-;-;-;-;-;-;-;-;-;-;-;-;-;-;-;-;-;-;-;-;-;-;-;-;-;-;-;-;-;-;-;-;-;-;-;-;-;-;-;-;-;-;-;-;-;1;-;-;-;-;-;-;-;-;-;-;-;-;-;-;-;1;-;-;-;-;-;-;-;-;-;-;1;-;-;-;-;-;-;-;-;-;-;-;-;-;-;-;-;-;-;-;-;-;-;-;-;-;-;-;-;-;-;-;-;-;-;-;-;-;-;-;-;-;-;-;-;-;-;-;-;-;-;-;-;-;-;-	78.8856	0.754291	-;2;-;-;-;-;-;-;-;-;-;-;-;-;-;-;-;-;-;-;-;-;-;-;-;-;-;-;-;-;-;-;-;-;-;-;-;-;-;-;-;-;-;-;-;-;-;-;-;-;-;-;-;-;-;-;-;-;-;-;-;-;-;-;-;-;-;-;-;-;-;-;-;-;-;-;-;-;1;-;-;-;-;-;-;-;-;-;-;-;-;-;-;-;1;-;-;-;-;-;-;-;-;-;-;1;-;-;-;-;-;-;-;-;-;-;-;-;-;-;-;-;-;-;-;-;-;-;-;-;-;-;-;-;-;-;-;-;-;-;-;-;-;-;-;-;-;-;-;-;-;-;-;-;-;-;-;-;-;-;-	69.3498	0	0.0004175		0
SSGNSSSSGSGSGSTSAGSSSPGAR	3	1	1	Q12797	Aspartyl/asparaginyl beta-hydroxylase OS=Homo sapiens GN=ASPH PE=1 SV=3 - [ASPH_HUMAN]	N-Term(Dimethyl:2H(6)13C(2)); S21(Phospho)	2218.92	0.331952	S(1): 0.0; S(2): 0.0; S(5): 0.0; S(6): 0.0; S(7): 0.0; S(8): 0.0; S(10): 0.0; S(12): 0.0; S(14): 0.0; T(15): 0.0; S(16): 0.4; S(19): 33.2; S(20): 33.2; S(21): 33.2	3.19218e+07							0	0.05373	156.201	0
QITVNDLPVGR	37	2	2	Q06830;P32119	Peroxiredoxin-1 OS=Homo sapiens GN=PRDX1 PE=1 SV=1 - [PRDX1_HUMAN];Peroxiredoxin-2 OS=Homo sapiens GN=PRDX2 PE=1 SV=5 - [PRDX2_HUMAN]	N-Term(Dimethyl:2H(6)13C(2))	1247.75			61377884112							0	0.0003382		0
DLIDDLK	96	2	2	P09525;P08758	Annexin A4 OS=Homo sapiens GN=ANXA4 PE=1 SV=4 - [ANXA4_HUMAN];Annexin A5 OS=Homo sapiens GN=ANXA5 PE=1 SV=2 - [ANXA5_HUMAN]	N-Term(Dimethyl:2H(6)13C(2)); K7(Dimethyl:2H(6)13C(2))	903.597			2521859100							0	0.0394		0
EAALSTALSEK	23	1	1	P02545	Prelamin-A/C OS=Homo sapiens GN=LMNA PE=1 SV=1 - [LMNA_HUMAN]	N-Term(Dimethyl:2H(6)13C(2)); K11(Dimethyl:2H(6)13C(2))	1191.74			4854623864	2.84029	-;1;-;-;-;1;1;-;-;-;-;-;-;-;-;-;-;-;-;-;-;-;-;-;-;-;-;-;-;1;1;1;-;1;1;-;1;-;-;-;-;-;-;-;-;-;-;-;-;-;-;-;-;-;-;-;-;-;-;-;-;-;-;-;-;-;-;-;-;1;1;1;-;-;1;-;-;-;-;-;-;-;-;-;-;-;-;-;-;-;-;-;1;1;-;-;-;-;-;-;-;-;-;-;-;-;1;-;-;-;-;-;-;-;-;-;-;-;-;-;-;-;-;-;-;-;-;-;-;-;-;-;-;-;-;-;-;-;-;-;-;-;-;-;-;-;-;-;-;-;-;-;-;-;-;-;-;-;-;-;-	93.056	1.01739	-;1;-;-;-;1;1;-;-;-;-;-;-;-;-;-;-;-;-;-;-;-;-;-;-;-;-;-;-;1;1;1;-;1;1;-;1;-;-;-;-;-;-;-;-;-;-;-;-;-;-;-;-;-;-;-;-;-;-;-;-;-;-;-;-;-;-;-;-;1;1;1;-;-;-;-;-;-;-;-;-;-;-;-;-;-;-;-;-;-;-;-;1;1;-;-;-;-;-;-;-;-;-;-;-;-;1;-;-;-;-;-;-;-;-;-;-;-;-;-;-;-;-;-;-;-;-;-;-;-;-;-;-;-;-;-;-;-;-;-;-;-;-;-;-;-;-;-;-;-;-;-;-;-;-;-;-;-;-;-;-	68.5395	0	8.929e-05		0
GIFPVLCK	70	1	1	P14618	Pyruvate kinase PKM OS=Homo sapiens GN=PKM PE=1 SV=4 - [KPYM_HUMAN]	N-Term(Dimethyl:2H(6)13C(2)); C7(Carbamidomethyl); K8(Dimethyl:2H(6)13C(2))	1005.68			37419773664	1.84641	-;1;1;1;-;1;2;-;-;-;-;-;-;-;-;-;-;-;-;-;-;-;-;-;-;-;-;-;-;1;1;-;-;-;-;-;-;-;-;-;-;-;-;-;1;1;-;-;-;-;-;-;-;-;-;-;-;-;-;-;-;-;-;-;-;-;-;-;-;-;-;1;-;-;-;-;-;-;-;-;-;-;-;-;-;-;-;-;-;-;-;1;1;-;-;1;1;1;1;-;-;-;-;-;-;-;-;-;-;-;-;-;-;-;-;-;-;-;-;-;-;-;-;-;1;-;-;-;-;-;-;-;-;-;-;-;-;-;-;-;-;-;-;-;-;-;-;-;-;-;-;-;-;-;-;-;-;-;-;-;-	26.1239	0.654319	-;1;-;1;-;1;-;-;-;-;-;-;-;-;-;-;-;-;-;-;-;-;-;-;-;-;-;-;-;1;1;-;-;-;-;-;-;-;-;-;-;-;-;-;1;1;-;-;-;-;-;-;-;-;-;-;-;-;-;-;-;-;-;-;-;-;-;-;-;-;-;1;-;-;-;-;-;-;-;-;-;-;-;-;-;-;-;-;-;-;-;1;1;-;-;1;1;-;-;-;-;-;-;-;-;-;-;-;-;-;-;-;-;-;-;-;-;-;-;-;-;-;-;-;1;-;-;-;-;-;-;-;-;-;-;-;-;-;-;-;-;-;-;-;-;-;-;-;-;-;-;-;-;-;-;-;-;-;-;-;-	29.462	0	0.0004596		0
DGVTVAK	15	1	1	P10809	60 kDa heat shock protein, mitochondrial OS=Homo sapiens GN=HSPD1 PE=1 SV=2 - [CH60_HUMAN]	N-Term(Dimethyl:2H(6)13C(2)); K7(Dimethyl:2H(6)13C(2))	761.535			1.0454e+09	1.02344	-;1;-;-;1;1;-;-;-;-;-;-;-;-;-;-;-;-;-;-;-;-;-;-;-;-;-;-;-;-;-;-;-;-;1;-;-;-;-;-;-;1;1;-;1;1;1;-;-;-;-;-;-;-;-;-;-;-;-;-;-;-;-;-;-;-;-;-;-;-;-;-;-;1;1;-;-;-;-;-;-;-;-;-;-;-;-;-;-;-;-;-;-;-;-;-;-;-;-;-;-;-;-;-;-;-;-;-;-;-;-;-;-;-;-;-;-;-;-;-;-;-;-;-;-;1;1;-;-;-;-;-;-;-;-;-;-;-;-;-;-;-;-;-;-;-;-;-;-;-;-;-;-;-;-;-;-;-;-;-;-	15.4384	0.814271	-;1;-;-;1;1;-;-;-;-;-;-;-;-;-;-;-;-;-;-;-;-;-;-;-;-;-;-;-;-;-;-;-;-;1;-;-;-;-;-;-;1;1;-;1;1;1;-;-;-;-;-;-;-;-;-;-;-;-;-;-;-;-;-;-;-;-;-;-;-;-;-;-;1;1;-;-;-;-;-;-;-;-;-;-;-;-;-;-;-;-;-;-;-;-;-;-;-;-;-;-;-;-;-;-;-;-;-;-;-;-;-;-;-;-;-;-;-;-;-;-;-;-;-;-;1;1;-;-;-;-;-;-;-;-;-;-;-;-;-;-;-;-;-;-;-;-;-;-;-;-;-;-;-;-;-;-;-;-;-;-	15.3351	0	0.1283		0
DCVGPEVEK	29	1	1	P00558	Phosphoglycerate kinase 1 OS=Homo sapiens GN=PGK1 PE=1 SV=3 - [PGK1_HUMAN]	N-Term(Dimethyl:2H(4)); C2(Carbamidomethyl); K9(Dimethyl:2H(4))	1096.58			3.80916e+09	2.27642	-;-;-;-;-;-;-;-;-;-;-;-;-;-;-;-;-;-;-;-;-;-;-;-;-;-;-;-;-;-;-;-;-;-;1;-;-;-;-;-;-;-;-;-;-;-;-;-;-;-;-;-;-;-;-;-;-;-;-;-;-;-;-;-;-;-;-;-;-;-;-;-;-;-;-;-;-;-;-;-;-;-;-;-;-;-;-;-;-;-;-;-;-;-;-;-;-;-;-;-;-;-;-;-;-;-;-;-;-;-;-;-;-;-;-;-;-;-;-;-;-;-;-;-;-;-;-;-;-;-;-;-;-;-;-;-;-;-;-;-;-;-;-;-;-;-;-;-;-;-;-;-;-;-;-;-;-;-;-;-;-		0.567606	-;-;-;-;-;-;-;-;-;-;-;-;-;-;-;-;-;-;-;-;-;-;-;-;-;-;-;-;-;-;-;-;-;-;1;-;-;-;-;-;-;-;-;-;-;-;-;-;-;-;-;-;-;-;-;-;-;-;-;-;-;-;-;-;-;-;-;-;-;-;-;-;-;-;-;-;-;-;-;-;-;-;-;-;-;-;-;-;-;-;-;-;-;-;-;-;-;-;-;-;-;-;-;-;-;-;-;-;-;-;-;-;-;-;-;-;-;-;-;-;-;-;-;-;-;-;-;-;-;-;-;-;-;-;-;-;-;-;-;-;-;-;-;-;-;-;-;-;-;-;-;-;-;-;-;-;-;-;-;-;-		0	0.0002268		0
DAGTIAGLNVLR	50	1	1	P11142	Heat shock cognate 71 kDa protein OS=Homo sapiens GN=HSPA8 PE=1 SV=1 - [HSP7C_HUMAN]	N-Term(Dimethyl:2H(6)13C(2))	1235.75			14555549696	2.00113	-;1;1;-;-;-;1;-;-;-;-;-;-;-;-;-;-;-;-;-;-;-;-;-;-;-;-;1;1;-;1;1;-;1;-;-;-;-;-;-;-;-;-;1;-;2;-;-;-;-;-;-;-;-;-;-;-;-;-;-;-;-;-;-;-;-;-;1;-;1;-;-;-;-;1;-;-;-;-;-;-;-;-;-;-;-;-;-;-;-;-;1;1;1;-;-;-;-;-;-;-;-;-;-;-;1;-;-;-;-;-;-;-;-;-;-;-;-;-;-;-;-;-;1;1;-;-;-;-;-;-;-;-;-;-;-;-;-;-;-;-;-;-;-;-;-;-;-;-;-;-;-;-;-;-;-;-;-;-;-;-	32.7783	0.910951	-;-;1;-;-;-;1;-;-;-;-;-;-;-;-;-;-;-;-;-;-;-;-;-;-;-;-;1;1;-;1;1;-;-;-;-;-;-;-;-;-;-;-;1;-;2;-;-;-;-;-;-;-;-;-;-;-;-;-;-;-;-;-;-;-;-;-;1;-;1;-;-;-;-;1;-;-;-;-;-;-;-;-;-;-;-;-;-;-;-;-;1;1;1;-;-;-;-;-;-;-;-;-;-;-;1;-;-;-;-;-;-;-;-;-;-;-;-;-;-;-;-;-;1;1;-;-;-;-;-;-;-;-;-;-;-;-;-;-;-;-;-;-;-;-;-;-;-;-;-;-;-;-;-;-;-;-;-;-;-;-	34.5495	0	0.0001508		0
GIAYIEFK	18	1	1	P19338	Nucleolin OS=Homo sapiens GN=NCL PE=1 SV=3 - [NUCL_HUMAN]	N-Term(Dimethyl); K8(Dimethyl)	996.578			1349023744	0.76102	-;1;1;-;-;-;-;-;-;-;-;-;-;-;-;-;-;-;-;-;-;-;-;-;-;-;-;-;-;1;-;-;-;-;-;-;-;-;-;-;-;-;-;-;1;-;1;-;-;-;-;-;-;-;-;-;-;-;-;-;-;-;-;-;-;-;-;-;-;-;-;-;-;-;-;-;-;-;-;-;-;-;-;-;-;-;-;-;-;-;-;-;-;-;-;-;-;-;-;-;-;-;-;-;-;-;1;-;-;-;-;-;-;-;-;-;-;-;-;-;-;-;-;-;-;-;-;-;-;-;-;-;-;-;-;-;-;-;-;-;-;-;-;-;-;-;-;-;-;-;-;-;-;-;-;-;-;-;-;-;-	57.2871	0.851177	-;1;1;-;-;-;-;-;-;-;-;-;-;-;-;-;-;-;-;-;-;-;-;-;-;-;-;-;-;1;-;-;-;-;-;-;-;-;-;-;-;-;-;-;1;-;1;-;-;-;-;-;-;-;-;-;-;-;-;-;-;-;-;-;-;-;-;-;-;-;-;-;-;-;-;-;-;-;-;-;-;-;-;-;-;-;-;-;-;-;-;-;-;-;-;-;-;-;-;-;-;-;-;-;-;-;1;-;-;-;-;-;-;-;-;-;-;-;-;-;-;-;-;-;-;-;-;-;-;-;-;-;-;-;-;-;-;-;-;-;-;-;-;-;-;-;-;-;-;-;-;-;-;-;-;-;-;-;-;-;-	20.9459	0	0.002016		0
DIISDTSGDFR	29	2	1	P07355	Annexin A2 OS=Homo sapiens GN=ANXA2 PE=1 SV=2 - [ANXA2_HUMAN]	N-Term(Dimethyl:2H(6)13C(2))	1261.64			2196332352	1.80362	-;1;-;1;-;-;-;-;-;-;-;-;-;-;-;-;-;-;-;-;-;-;-;-;-;-;-;-;-;1;-;1;-;1;-;-;-;-;1;-;-;-;-;1;-;1;-;-;-;-;-;-;-;-;-;-;-;-;-;-;-;-;-;-;-;-;-;1;1;-;-;1;-;1;1;-;-;-;-;-;-;-;-;-;-;-;-;-;-;-;-;-;-;-;-;-;-;-;-;-;-;-;-;-;-;-;1;-;-;-;-;-;-;-;-;-;-;-;-;-;-;-;-;-;-;1;1;-;-;-;-;-;-;-;-;-;-;-;-;-;-;-;-;-;-;-;-;-;-;-;-;-;-;-;-;-;-;-;-;-;-	33.0688	0.444614	-;1;-;1;-;-;-;-;-;-;-;-;-;-;-;-;-;-;-;-;-;-;-;-;-;-;-;-;-;1;-;1;-;1;-;-;-;-;1;-;-;-;-;1;-;-;-;-;-;-;-;-;-;-;-;-;-;-;-;-;-;-;-;-;-;-;-;-;1;-;-;-;-;-;-;-;-;-;-;-;-;-;-;-;-;-;-;-;-;-;-;-;-;-;-;-;-;-;-;-;-;-;-;-;-;-;1;-;-;-;-;-;-;-;-;-;-;-;-;-;-;-;-;-;-;1;1;-;-;-;-;-;-;-;-;-;-;-;-;-;-;-;-;-;-;-;-;-;-;-;-;-;-;-;-;-;-;-;-;-;-	37.2669	0	0.0003091		0
DLAGSIIGK	36	1	1	P61978	Heterogeneous nuclear ribonucleoprotein K OS=Homo sapiens GN=HNRNPK PE=1 SV=1 - [HNRPK_HUMAN]	N-Term(Dimethyl:2H(6)13C(2)); K9(Dimethyl:2H(6)13C(2))	945.655			4452574976	2.02656	-;1;1;-;-;1;1;-;-;-;-;-;-;-;-;-;-;-;-;-;-;-;-;-;-;-;-;-;-;-;1;-;-;-;-;-;-;-;1;-;-;-;-;-;-;-;1;-;-;-;-;-;-;-;-;-;-;-;-;-;-;-;-;-;-;-;-;-;-;1;1;1;-;-;-;-;-;-;-;-;-;-;-;-;-;-;-;-;-;-;-;-;1;-;-;-;-;-;-;-;-;-;-;-;-;-;1;-;-;-;-;-;-;-;-;-;-;-;-;-;-;-;-;-;1;-;1;-;-;-;-;-;-;-;-;-;-;-;-;-;-;-;-;-;-;-;-;-;-;-;-;-;-;-;-;-;-;-;-;-;-	42.0225	0.870876	-;1;1;-;-;1;1;-;-;-;-;-;-;-;-;-;-;-;-;-;-;-;-;-;-;-;-;-;-;-;1;-;-;-;-;-;-;-;1;-;-;-;-;-;-;-;1;-;-;-;-;-;-;-;-;-;-;-;-;-;-;-;-;-;-;-;-;-;-;1;1;1;-;-;-;-;-;-;-;-;-;-;-;-;-;-;-;-;-;-;-;-;1;-;-;-;-;-;-;-;-;-;-;-;-;-;1;-;-;-;-;-;-;-;-;-;-;-;-;-;-;-;-;-;1;-;1;-;-;-;-;-;-;-;-;-;-;-;-;-;-;-;-;-;-;-;-;-;-;-;-;-;-;-;-;-;-;-;-;-;-	43.1163	0	5.639e-05		0
TLSDYNIQK	31	4	1	P62979	Ubiquitin-40S ribosomal protein S27a OS=Homo sapiens GN=RPS27A PE=1 SV=2 - [RS27A_HUMAN]	N-Term(Dimethyl:2H(6)13C(2)); K9(Dimethyl:2H(6)13C(2))	1153.7			39379948732	1.57254	-;1;1;-;-;-;1;2;-;-;-;-;-;-;-;-;-;-;-;-;-;-;-;-;-;-;-;-;-;-;-;1;-;-;1;-;-;-;-;-;-;-;-;1;-;-;1;-;-;1;-;-;-;-;-;-;-;-;-;-;-;-;-;-;-;-;-;-;-;-;-;1;-;-;1;-;-;-;-;-;-;-;-;-;-;-;-;-;-;-;-;-;-;-;1;1;-;1;-;-;-;-;-;-;-;-;-;1;-;-;-;-;-;-;-;-;-;-;-;-;-;-;-;-;-;1;1;-;-;-;-;-;-;-;-;-;-;-;-;-;-;-;-;-;-;-;-;-;-;-;-;-;-;-;-;-;-;-;-;-;-	37.3558	0.853363	-;1;1;-;-;-;1;1;-;-;-;-;-;-;-;-;-;-;-;-;-;-;-;-;-;-;-;-;-;-;-;1;-;-;1;-;-;-;-;-;-;-;-;1;-;-;1;-;-;-;-;-;-;-;-;-;-;-;-;-;-;-;-;-;-;-;-;-;-;-;-;1;-;-;1;-;-;-;-;-;-;-;-;-;-;-;-;-;-;-;-;-;-;-;1;1;-;-;-;-;-;-;-;-;-;-;-;1;-;-;-;-;-;-;-;-;-;-;-;-;-;-;-;-;-;1;1;-;-;-;-;-;-;-;-;-;-;-;-;-;-;-;-;-;-;-;-;-;-;-;-;-;-;-;-;-;-;-;-;-;-	25.0551	0	8.971e-05		0
YIDQEELNK	34	4	4	Q14568;P08238;P07900;Q58FF8	Putative heat shock protein HSP 90-alpha A2 OS=Homo sapiens GN=HSP90AA2 PE=1 SV=2 - [HS902_HUMAN];Heat shock protein HSP 90-beta OS=Homo sapiens GN=HSP90AB1 PE=1 SV=4 - [HS90B_HUMAN];Heat shock protein HSP 90-alpha OS=Homo sapiens GN=HSP90AA1 PE=1 SV=5 - [HS90A_HUMAN];Putative heat shock protein HSP 90-beta 2 OS=Homo sapiens GN=HSP90AB2P PE=1 SV=2 - [H90B2_HUMAN]	N-Term(Dimethyl); K9(Dimethyl)	1207.62			30765683200							0	0.0004175		0
DYSVTANSK	34	1	1	P07195	L-lactate dehydrogenase B chain OS=Homo sapiens GN=LDHB PE=1 SV=2 - [LDHB_HUMAN]	N-Term(Dimethyl:2H(6)13C(2)); K9(Dimethyl:2H(6)13C(2))	1056.61			8534038408	1.60782	-;1;1;-;-;-;1;-;-;-;-;-;-;-;-;-;-;-;-;-;-;-;-;-;-;-;-;-;-;-;1;1;-;1;1;-;1;-;-;1;-;-;-;-;1;-;1;-;-;-;-;-;-;-;-;-;-;-;-;-;-;-;-;-;-;-;-;-;-;-;-;1;-;1;-;-;-;-;1;-;-;-;-;-;-;-;-;-;-;-;-;-;-;1;-;-;-;-;1;-;-;-;1;-;-;-;1;-;-;-;-;-;-;-;-;-;-;-;-;-;-;-;-;-;-;1;1;-;-;-;-;-;-;-;-;-;-;-;-;-;-;-;-;-;-;1;-;-;-;-;-;-;-;-;-;-;-;-;-;-;-	30.7705	0.702915	-;1;1;-;-;-;1;-;-;-;-;-;-;-;-;-;-;-;-;-;-;-;-;-;-;-;-;-;-;-;1;1;-;1;1;-;1;-;-;1;-;-;-;-;1;-;1;-;-;-;-;-;-;-;-;-;-;-;-;-;-;-;-;-;-;-;-;-;-;-;-;1;-;1;-;-;-;-;1;-;-;-;-;-;-;-;-;-;-;-;-;-;-;1;-;-;-;-;-;-;-;-;1;-;-;-;1;-;-;-;-;-;-;-;-;-;-;-;-;-;-;-;-;-;-;1;1;-;-;-;-;-;-;-;-;-;-;-;-;-;-;-;-;-;-;-;-;-;-;-;-;-;-;-;-;-;-;-;-;-;-	28.2657	0	3.189e-06		0
LVSESSDVLPK	38	1	1	P05787	Keratin, type II cytoskeletal 8 OS=Homo sapiens GN=KRT8 PE=1 SV=7 - [K2C8_HUMAN]	N-Term(Dimethyl:2H(4)); K11(Dimethyl:2H(4))	1237.75			43563567836	1.85339	-;1;-;-;-;-;-;-;-;-;-;-;-;-;-;-;-;-;-;-;-;-;-;-;-;-;-;-;-;-;-;-;-;-;-;-;-;-;-;-;-;-;1;-;-;-;-;-;-;-;-;-;-;-;-;-;-;-;-;-;-;-;-;-;-;-;-;1;-;-;1;-;-;-;1;-;-;-;-;-;-;-;-;-;-;-;-;-;-;-;-;1;1;-;-;-;-;-;-;-;-;-;-;-;-;-;-;-;-;-;-;-;-;-;-;-;-;-;-;-;-;-;-;1;1;-;-;-;-;-;-;-;-;-;-;-;-;-;-;-;-;-;-;-;-;-;-;-;-;-;-;-;-;-;-;-;-;-;-;-;-	15.576	0.955489	-;1;-;-;-;-;-;-;-;-;-;-;-;-;-;-;-;-;-;-;-;-;-;-;-;-;-;-;-;-;-;-;-;-;-;-;-;-;-;-;-;-;1;-;-;-;-;-;-;-;-;-;-;-;-;-;-;-;-;-;-;-;-;-;-;-;-;1;-;-;1;-;-;-;1;-;-;-;-;-;-;-;-;-;-;-;-;-;-;-;-;1;1;-;-;-;-;-;-;-;-;-;-;-;-;-;-;-;-;-;-;-;-;-;-;-;-;-;-;-;-;-;-;1;1;-;-;-;-;-;-;-;-;-;-;-;-;-;-;-;-;-;-;-;-;-;-;-;-;-;-;-;-;-;-;-;-;-;-;-;-	34.8222	0	1.225e-05		0
DGEIYCK	4	2	1	P21291	Cysteine and glycine-rich protein 1 OS=Homo sapiens GN=CSRP1 PE=1 SV=3 - [CSRP1_HUMAN]	N-Term(Dimethyl:2H(4)); C6(Carbamidomethyl); K7(Dimethyl:2H(4))	948.494			4.73043e+07							0	0.1026		0
LLLPGELAK	112	15	2	O60814;Q8N257	Histone H2B type 1-K OS=Homo sapiens GN=HIST1H2BK PE=1 SV=3 - [H2B1K_HUMAN];Histone H2B type 3-B OS=Homo sapiens GN=HIST3H2BB PE=1 SV=3 - [H2B3B_HUMAN]	N-Term(Dimethyl); K9(Dimethyl)	1009.67			187260345552							0	0.03731		0
DGVVLFK	14	1	1	P07237	Protein disulfide-isomerase OS=Homo sapiens GN=P4HB PE=1 SV=3 - [PDIA1_HUMAN]	N-Term(Dimethyl:2H(6)13C(2)); K7(Dimethyl:2H(6)13C(2))	849.603			1663794226	3.20423	-;1;-;1;-;-;-;-;-;-;-;-;-;-;-;-;-;-;-;-;-;-;-;-;-;-;-;-;-;-;-;1;-;-;-;-;-;-;-;-;-;-;-;-;-;1;-;-;-;-;-;-;-;-;-;-;-;-;-;-;-;-;-;-;-;-;-;1;-;1;-;-;-;1;-;-;-;-;1;-;-;-;-;-;-;-;-;-;-;-;-;-;-;-;-;-;-;-;-;-;-;-;-;-;-;-;-;-;-;-;-;-;-;-;-;-;-;-;-;-;-;-;-;-;-;-;-;-;-;-;-;-;-;-;-;-;-;-;-;-;-;-;-;-;-;-;-;-;-;-;-;-;-;-;-;-;-;-;-;-;-	158.07	1.15478	-;1;-;-;-;-;-;-;-;-;-;-;-;-;-;-;-;-;-;-;-;-;-;-;-;-;-;-;-;-;-;1;-;-;-;-;-;-;-;-;-;-;-;-;-;1;-;-;-;-;-;-;-;-;-;-;-;-;-;-;-;-;-;-;-;-;-;1;-;1;-;-;-;1;-;-;-;-;1;-;-;-;-;-;-;-;-;-;-;-;-;-;-;-;-;-;-;-;-;-;-;-;-;-;-;-;-;-;-;-;-;-;-;-;-;-;-;-;-;-;-;-;-;-;-;-;-;-;-;-;-;-;-;-;-;-;-;-;-;-;-;-;-;-;-;-;-;-;-;-;-;-;-;-;-;-;-;-;-;-;-	86.4287	0	0.002095		0
DGLILTSR	15	1	1	Q99497	Protein DJ-1 OS=Homo sapiens GN=PARK7 PE=1 SV=2 - [PARK7_HUMAN]	N-Term(Dimethyl:2H(6)13C(2))	910.575			1086895878	1.72972	-;1;-;-;-;-;2;-;-;-;-;-;-;-;-;-;-;-;-;-;-;-;-;-;-;-;-;-;-;-;1;-;-;-;-;-;-;-;-;-;-;1;-;-;1;-;1;-;-;-;-;-;-;-;-;-;-;-;-;-;-;-;-;-;-;-;-;-;-;1;1;-;-;-;-;-;-;-;-;-;-;-;-;-;-;-;-;-;-;-;-;-;-;-;-;-;-;-;-;-;-;-;-;-;-;-;-;-;-;-;-;-;-;-;-;-;-;-;-;-;-;-;-;-;-;1;-;-;-;-;-;-;-;-;-;-;-;-;-;-;-;-;-;-;-;-;-;-;-;-;-;-;-;-;-;-;-;-;-;-;-	39.9316	0.714587	-;1;-;-;-;-;-;-;-;-;-;-;-;-;-;-;-;-;-;-;-;-;-;-;-;-;-;-;-;-;1;-;-;-;-;-;-;-;-;-;-;1;-;-;1;-;1;-;-;-;-;-;-;-;-;-;-;-;-;-;-;-;-;-;-;-;-;-;-;1;1;-;-;-;-;-;-;-;-;-;-;-;-;-;-;-;-;-;-;-;-;-;-;-;-;-;-;-;-;-;-;-;-;-;-;-;-;-;-;-;-;-;-;-;-;-;-;-;-;-;-;-;-;-;-;1;-;-;-;-;-;-;-;-;-;-;-;-;-;-;-;-;-;-;-;-;-;-;-;-;-;-;-;-;-;-;-;-;-;-;-	43.6095	0	0.01089		0
DGELYCK	12	2	1	P21291	Cysteine and glycine-rich protein 1 OS=Homo sapiens GN=CSRP1 PE=1 SV=3 - [CSRP1_HUMAN]	N-Term(Dimethyl); C6(Carbamidomethyl); K7(Dimethyl)	940.444			996554080	2.03217	-;-;-;-;-;-;1;-;-;-;-;-;-;-;-;-;-;-;-;-;-;-;-;-;-;-;-;-;-;-;-;-;-;-;-;-;-;-;-;-;-;-;-;-;-;-;-;-;-;-;-;-;-;-;-;-;-;-;-;-;-;-;-;-;-;-;-;-;-;-;-;-;-;1;-;-;-;-;-;-;-;-;-;-;-;-;-;-;-;-;-;-;-;-;-;-;-;-;-;-;-;-;-;-;-;-;-;-;-;-;-;-;-;-;-;-;-;-;-;-;-;-;-;-;-;1;-;-;-;-;-;-;-;-;-;-;-;-;-;-;-;-;-;-;-;-;-;-;-;-;-;-;-;-;-;-;-;-;-;-;-	27.9549	0.763264	-;-;-;-;-;-;1;-;-;-;-;-;-;-;-;-;-;-;-;-;-;-;-;-;-;-;-;-;-;-;-;-;-;-;-;-;-;-;-;-;-;-;-;-;-;-;-;-;-;-;-;-;-;-;-;-;-;-;-;-;-;-;-;-;-;-;-;-;-;-;-;-;-;-;-;-;-;-;-;-;-;-;-;-;-;-;-;-;-;-;-;-;-;-;-;-;-;-;-;-;-;-;-;-;-;-;-;-;-;-;-;-;-;-;-;-;-;-;-;-;-;-;-;-;-;1;-;-;-;-;-;-;-;-;-;-;-;-;-;-;-;-;-;-;-;-;-;-;-;-;-;-;-;-;-;-;-;-;-;-;-	4.98244	0	0.001052		0
SIYYITGESK	37	2	2	P08238;Q58FF8	Heat shock protein HSP 90-beta OS=Homo sapiens GN=HSP90AB1 PE=1 SV=4 - [HS90B_HUMAN];Putative heat shock protein HSP 90-beta 2 OS=Homo sapiens GN=HSP90AB2P PE=1 SV=2 - [H90B2_HUMAN]	N-Term(Dimethyl:2H(6)13C(2)); K10(Dimethyl:2H(6)13C(2))	1232.74			11828073600							0	0.001575		0
NDEELNK	33	13	2	Q96KK5;P16104	Histone H2A type 1-H OS=Homo sapiens GN=HIST1H2AH PE=1 SV=3 - [H2A1H_HUMAN];Histone H2AX OS=Homo sapiens GN=H2AFX PE=1 SV=2 - [H2AX_HUMAN]	N-Term(Dimethyl:2H(6)13C(2)); K7(Dimethyl:2H(6)13C(2))	933.545			8594453620							0	0.197		0
GPGGSQGSQGPSPQGAR	9	1	1	Q96MG7	Melanoma-associated antigen G1 OS=Homo sapiens GN=NDNL2 PE=1 SV=1 - [MAGG1_HUMAN]	N-Term(Dimethyl:2H(6)13C(2)); S12(Phospho)	1640.76	0.990977	S(5): 0.0; S(8): 0.9; S(12): 99.1	3.0455e+08	2.24614	-;1;-;-;-;-;-;-;-;-;-;-;-;-;-;-;-;-;-;-;-;-;-;-;-;-;-;-;-;-;-;-;-;-;-;-;-;-;-;-;-;-;-;-;-;-;-;-;-;-;-;-;-;-;-;-;-;-;-;-;-;-;-;-;-;-;-;-;-;-;-;-;-;-;-;-;-;-;-;-;-;-;-;-;-;-;-;-;-;-;-;-;-;-;-;-;-;-;-;-;-;-;-;-;1;-;-;-;-;-;-;-;-;1;-;1;1;-;-;-;-;-;-;-;-;-;-;-;-;-;-;-;-;-;-;-;-;-;-;-;-;-;-;-;-;-;-;-;-;-;-;-;-;-;-;-;-;-;-;-;-	20.1645	0.108779	-;1;-;-;-;-;-;-;-;-;-;-;-;-;-;-;-;-;-;-;-;-;-;-;-;-;-;-;-;-;-;-;-;-;-;-;-;-;-;-;-;-;-;-;-;-;-;-;-;-;-;-;-;-;-;-;-;-;-;-;-;-;-;-;-;-;-;-;-;-;-;-;-;-;-;-;-;-;-;-;-;-;-;-;-;-;-;-;-;-;-;-;-;-;-;-;-;-;-;-;-;-;-;-;1;-;-;-;-;-;-;-;-;1;-;1;1;-;-;-;-;-;-;-;-;-;-;-;-;-;-;-;-;-;-;-;-;-;-;-;-;-;-;-;-;-;-;-;-;-;-;-;-;-;-;-;-;-;-;-;-	61.9853	0	0.08478	292.376	0
TLNAETPKSSPLPAK	28	1	1	Q7L2J0	7SK snRNA methylphosphate capping enzyme OS=Homo sapiens GN=MEPCE PE=1 SV=1 - [MEPCE_HUMAN]	N-Term(Dimethyl:2H(6)13C(2)); T6(Phospho); K8(Dimethyl:2H(6)13C(2)); S10(Phospho); K15(Dimethyl:2H(6)13C(2))	1822.01	3.33739e-06	T(1): 0.0; T(6): 100.0; S(9): 100.0; S(10): 0.0	4.04396e+08	6.03491	-;1;-;-;-;-;-;-;-;-;-;-;-;-;-;-;-;-;-;-;-;-;-;-;-;-;-;-;-;-;-;-;-;-;-;-;-;-;-;-;-;-;-;-;-;-;-;-;-;-;-;-;-;-;-;-;-;-;-;-;-;-;-;-;-;-;-;-;-;-;-;-;-;-;-;-;-;-;-;-;-;-;-;-;-;-;-;-;-;2;-;-;-;-;-;-;-;-;-;-;-;-;-;-;2;-;-;-;-;-;-;-;-;-;-;1;1;-;-;-;-;-;-;-;-;-;-;-;-;-;-;-;-;-;-;-;-;-;-;-;-;-;-;-;-;-;-;-;-;-;-;-;-;-;-;-;-;-;-;-;-	3.04456	2.39302	-;1;-;-;-;-;-;-;-;-;-;-;-;-;-;-;-;-;-;-;-;-;-;-;-;-;-;-;-;-;-;-;-;-;-;-;-;-;-;-;-;-;-;-;-;-;-;-;-;-;-;-;-;-;-;-;-;-;-;-;-;-;-;-;-;-;-;-;-;-;-;-;-;-;-;-;-;-;-;-;-;-;-;-;-;-;-;-;-;2;-;-;-;-;-;-;-;-;-;-;-;-;-;-;2;-;-;-;-;-;-;-;-;-;-;1;1;-;-;-;-;-;-;-;-;-;-;-;-;-;-;-;-;-;-;-;-;-;-;-;-;-;-;-;-;-;-;-;-;-;-;-;-;-;-;-;-;-;-;-;-	3.7709	0	0.1672	258.854	1
DGFGGLAAAR	2	1	1	Q96I24	Far upstream element-binding protein 3 OS=Homo sapiens GN=FUBP3 PE=1 SV=2 - [FUBP3_HUMAN]	N-Term(Dimethyl:2H(6)13C(2))	970.547			6.72267e+07							0	8.654e-05		0
GVVDSEDIPLNLSR	120	3	3	Q12931;P08238;P07900	Heat shock protein 75 kDa, mitochondrial OS=Homo sapiens GN=TRAP1 PE=1 SV=3 - [TRAP1_HUMAN];Heat shock protein HSP 90-beta OS=Homo sapiens GN=HSP90AB1 PE=1 SV=4 - [HS90B_HUMAN];Heat shock protein HSP 90-alpha OS=Homo sapiens GN=HSP90AA1 PE=1 SV=5 - [HS90A_HUMAN]	N-Term(Dimethyl:2H(6)13C(2))	1549.86			91851666370							0	6.111e-05		0
EVDEQMLNVQNK	50	4	3	P68371;Q13885;P07437	Tubulin beta-4B chain OS=Homo sapiens GN=TUBB4B PE=1 SV=1 - [TBB4B_HUMAN];Tubulin beta-2A chain OS=Homo sapiens GN=TUBB2A PE=1 SV=1 - [TBB2A_HUMAN];Tubulin beta chain OS=Homo sapiens GN=TUBB PE=1 SV=2 - [TBB5_HUMAN]	N-Term(Dimethyl); K12(Dimethyl)	1502.75			30783972512							0	5.57e-14		0
TAFQEALDAAGDK	44	1	1	P10599	Thioredoxin OS=Homo sapiens GN=TXN PE=1 SV=3 - [THIO_HUMAN]	N-Term(Dimethyl); K13(Dimethyl)	1392.7			15485962020	1.75375	-;-;-;-;-;-;-;-;-;-;-;-;-;-;-;-;-;-;-;-;-;-;-;-;-;-;-;-;-;-;-;-;-;1;-;-;-;-;-;-;-;-;-;-;-;-;-;-;-;-;-;-;-;-;-;-;-;-;-;-;-;-;-;-;-;-;-;-;-;-;-;-;-;-;-;-;-;-;-;-;-;-;-;-;-;-;-;-;-;-;-;1;-;-;-;-;-;-;-;-;-;-;-;-;-;-;-;-;-;-;-;-;-;-;-;-;-;-;-;-;-;-;-;-;-;-;-;-;-;-;-;-;-;-;-;-;-;-;-;-;-;-;-;-;-;-;-;-;-;-;-;-;-;-;-;-;-;-;-;-;-	9.09856	0.59169	-;-;-;-;-;-;-;-;-;-;-;-;-;-;-;-;-;-;-;-;-;-;-;-;-;-;-;-;-;-;-;-;-;1;-;-;-;-;-;-;-;-;-;-;-;-;-;-;-;-;-;-;-;-;-;-;-;-;-;-;-;-;-;-;-;-;-;-;-;-;-;-;-;-;-;-;-;-;-;-;-;-;-;-;-;-;-;-;-;-;-;1;-;-;-;-;-;-;-;-;-;-;-;-;-;-;-;-;-;-;-;-;-;-;-;-;-;-;-;-;-;-;-;-;-;-;-;-;-;-;-;-;-;-;-;-;-;-;-;-;-;-;-;-;-;-;-;-;-;-;-;-;-;-;-;-;-;-;-;-;-	45.9553	0	0.0001062		0
EYQELMNVK	13	4	3	P48668;P02538;P05787	Keratin, type II cytoskeletal 6C OS=Homo sapiens GN=KRT6C PE=1 SV=3 - [K2C6C_HUMAN];Keratin, type II cytoskeletal 6A OS=Homo sapiens GN=KRT6A PE=1 SV=3 - [K2C6A_HUMAN];Keratin, type II cytoskeletal 8 OS=Homo sapiens GN=KRT8 PE=1 SV=7 - [K2C8_HUMAN]	N-Term(Dimethyl:2H(6)13C(2)); M6(Oxidation); K9(Dimethyl:2H(6)13C(2))	1241.7			4.47422e+08							0	0.003635		0
EGEFVAQFK	17	1	1	Q9UQ80	Proliferation-associated protein 2G4 OS=Homo sapiens GN=PA2G4 PE=1 SV=3 - [PA2G4_HUMAN]	N-Term(Dimethyl:2H(6)13C(2)); K9(Dimethyl:2H(6)13C(2))	1126.67			5.22585e+09	4.00638	-;-;1;-;-;-;1;-;-;-;-;-;-;-;-;-;-;-;-;-;-;-;-;-;-;-;-;-;-;-;-;1;-;1;-;-;-;-;-;-;-;-;-;-;1;-;1;-;-;-;-;-;-;-;-;-;-;-;-;-;-;-;-;-;-;-;-;-;-;-;1;1;-;-;-;-;-;-;-;-;-;-;-;-;-;-;-;-;-;-;-;-;-;1;1;-;-;-;-;-;-;-;-;-;-;-;1;-;-;-;-;-;-;-;-;-;-;-;-;-;-;-;-;-;-;1;1;-;-;-;-;-;-;-;-;-;-;-;-;-;-;-;-;-;-;-;-;-;-;-;-;-;-;-;-;-;-;-;-;-;-	151.287	2.18485	-;-;1;-;-;-;1;-;-;-;-;-;-;-;-;-;-;-;-;-;-;-;-;-;-;-;-;-;-;-;-;1;-;1;-;-;-;-;-;-;-;-;-;-;1;-;1;-;-;-;-;-;-;-;-;-;-;-;-;-;-;-;-;-;-;-;-;-;-;-;1;1;-;-;-;-;-;-;-;-;-;-;-;-;-;-;-;-;-;-;-;-;-;1;1;-;-;-;-;-;-;-;-;-;-;-;1;-;-;-;-;-;-;-;-;-;-;-;-;-;-;-;-;-;-;-;1;-;-;-;-;-;-;-;-;-;-;-;-;-;-;-;-;-;-;-;-;-;-;-;-;-;-;-;-;-;-;-;-;-;-	162.571	0	3.339e-06		0
SGVSLAALK	30	3	2	P16403;P10412	Histone H1.2 OS=Homo sapiens GN=HIST1H1C PE=1 SV=2 - [H12_HUMAN];Histone H1.4 OS=Homo sapiens GN=HIST1H1E PE=1 SV=2 - [H14_HUMAN]	N-Term(Dimethyl:2H(6)13C(2)); K9(Dimethyl:2H(6)13C(2))	917.66			12635372288							0	0.0001165		0
EAAENSLVAYK	28	1	1	P62258	14-3-3 protein epsilon OS=Homo sapiens GN=YWHAE PE=1 SV=1 - [1433E_HUMAN]	N-Term(Dimethyl:2H(6)13C(2)); K11(Dimethyl:2H(6)13C(2))	1266.75			6200397728	1.88285	-;-;1;-;1;2;1;-;-;-;-;-;-;-;-;-;-;-;-;-;-;-;-;-;-;-;-;-;-;-;-;1;-;1;-;-;-;-;-;-;-;-;-;-;-;-;-;-;-;-;-;-;-;-;-;-;-;-;-;-;-;-;-;-;-;-;-;-;-;-;-;1;-;1;1;-;-;-;-;-;-;-;-;-;-;-;-;-;-;-;-;1;1;-;1;-;-;-;-;-;-;-;-;-;-;-;-;-;-;-;-;-;-;-;-;-;-;-;-;-;-;-;-;-;-;1;1;-;-;-;-;-;-;-;-;-;-;-;-;-;-;-;-;-;-;-;-;-;-;-;-;-;-;-;-;-;-;-;-;-;-	13.0318	0.8343	-;-;1;-;1;2;1;-;-;-;-;-;-;-;-;-;-;-;-;-;-;-;-;-;-;-;-;-;-;-;-;1;-;1;-;-;-;-;-;-;-;-;-;-;-;-;-;-;-;-;-;-;-;-;-;-;-;-;-;-;-;-;-;-;-;-;-;-;-;-;-;1;-;1;-;-;-;-;-;-;-;-;-;-;-;-;-;-;-;-;-;1;1;-;1;-;-;-;-;-;-;-;-;-;-;-;-;-;-;-;-;-;-;-;-;-;-;-;-;-;-;-;-;-;-;1;1;-;-;-;-;-;-;-;-;-;-;-;-;-;-;-;-;-;-;-;-;-;-;-;-;-;-;-;-;-;-;-;-;-;-	21.4366	0	3.66e-07		0
EEAENTLQSFR	16	1	1	P08670	Vimentin OS=Homo sapiens GN=VIM PE=1 SV=4 - [VIME_HUMAN]	N-Term(Dimethyl:2H(6)13C(2))	1359.69			16874568448	2.2364	-;-;1;1;-;-;-;-;-;-;-;-;-;-;-;-;-;-;-;-;-;-;-;-;-;-;-;-;-;-;-;-;-;-;-;-;-;-;-;-;-;-;1;-;-;-;-;-;-;-;-;-;-;-;-;-;-;-;-;-;-;-;-;-;-;-;-;-;-;-;-;-;-;-;-;-;-;-;-;-;-;-;-;-;-;-;-;-;-;-;-;-;-;1;1;-;-;-;-;-;-;-;-;-;-;-;1;-;-;-;-;-;-;-;-;-;-;-;-;-;-;-;-;-;-;1;-;-;-;-;-;-;-;-;-;-;-;-;-;-;-;-;-;-;-;-;-;-;-;-;-;-;-;-;-;-;-;-;-;-;-	15.6866	0.643922	-;-;1;1;-;-;-;-;-;-;-;-;-;-;-;-;-;-;-;-;-;-;-;-;-;-;-;-;-;-;-;-;-;-;-;-;-;-;-;-;-;-;1;-;-;-;-;-;-;-;-;-;-;-;-;-;-;-;-;-;-;-;-;-;-;-;-;-;-;-;-;-;-;-;-;-;-;-;-;-;-;-;-;-;-;-;-;-;-;-;-;-;-;1;1;-;-;-;-;-;-;-;-;-;-;-;1;-;-;-;-;-;-;-;-;-;-;-;-;-;-;-;-;-;-;1;-;-;-;-;-;-;-;-;-;-;-;-;-;-;-;-;-;-;-;-;-;-;-;-;-;-;-;-;-;-;-;-;-;-;-	19.2758	0	7.55e-05		0
GLSEDTTEETLK	30	1	1	P19338	Nucleolin OS=Homo sapiens GN=NCL PE=1 SV=3 - [NUCL_HUMAN]	N-Term(Dimethyl); K12(Dimethyl)	1378.69			12897422172	2.06316	-;-;1;-;-;-;-;-;-;-;-;-;-;-;-;-;-;-;-;-;-;-;-;-;-;-;-;-;-;1;-;1;-;-;-;-;-;-;-;-;-;-;-;-;-;-;-;-;-;-;-;-;-;-;-;-;-;-;-;-;-;-;-;-;-;-;-;-;-;-;1;-;-;-;-;-;-;-;-;-;-;-;-;-;-;-;-;-;-;-;-;-;-;-;-;-;-;-;-;-;-;-;-;-;-;-;-;-;-;-;-;-;-;-;-;-;-;-;-;-;-;-;-;-;-;1;1;-;-;-;-;-;-;-;-;-;-;-;-;-;-;-;-;-;-;-;-;-;-;-;-;-;-;-;-;-;-;-;-;-;-	25.8507	0.945242	-;-;1;-;-;-;-;-;-;-;-;-;-;-;-;-;-;-;-;-;-;-;-;-;-;-;-;-;-;1;-;1;-;-;-;-;-;-;-;-;-;-;-;-;-;-;-;-;-;-;-;-;-;-;-;-;-;-;-;-;-;-;-;-;-;-;-;-;-;-;1;-;-;-;-;-;-;-;-;-;-;-;-;-;-;-;-;-;-;-;-;-;-;-;-;-;-;-;-;-;-;-;-;-;-;-;-;-;-;-;-;-;-;-;-;-;-;-;-;-;-;-;-;-;-;1;1;-;-;-;-;-;-;-;-;-;-;-;-;-;-;-;-;-;-;-;-;-;-;-;-;-;-;-;-;-;-;-;-;-;-	20.657	0	2.374e-06		0
LVSESSDVLPK	46	1	1	P05787	Keratin, type II cytoskeletal 8 OS=Homo sapiens GN=KRT8 PE=1 SV=7 - [K2C8_HUMAN]	N-Term(Dimethyl); K11(Dimethyl)	1229.7			45772342793	1.70157	-;-;1;1;1;1;-;-;-;-;-;-;-;-;-;-;-;-;-;-;-;-;-;-;-;-;-;-;1;-;-;-;-;-;-;-;1;-;-;-;-;-;-;-;1;1;1;-;-;-;-;-;-;-;-;-;-;-;-;-;-;-;-;-;-;-;-;-;1;-;-;-;-;1;-;-;-;-;-;-;-;-;-;-;-;-;-;-;-;-;-;1;-;-;-;-;-;-;-;-;-;-;-;-;-;2;-;-;-;-;-;-;-;-;-;-;-;-;-;-;-;-;-;-;-;-;-;-;-;-;-;-;-;-;-;-;-;-;-;-;-;-;-;-;-;-;-;-;-;-;-;-;-;-;-;-;-;-;-;-;-	21.7223	0.772923	-;-;1;1;1;1;-;-;-;-;-;-;-;-;-;-;-;-;-;-;-;-;-;-;-;-;-;-;1;-;-;-;-;-;-;-;1;-;-;-;-;-;-;-;1;1;1;-;-;-;-;-;-;-;-;-;-;-;-;-;-;-;-;-;-;-;-;-;1;-;-;-;-;1;-;-;-;-;-;-;-;-;-;-;-;-;-;-;-;-;-;1;-;-;-;-;-;-;-;-;-;-;-;-;-;2;-;-;-;-;-;-;-;-;-;-;-;-;-;-;-;-;-;-;-;-;-;-;-;-;-;-;-;-;-;-;-;-;-;-;-;-;-;-;-;-;-;-;-;-;-;-;-;-;-;-;-;-;-;-;-	22.5412	0	0.001158		0
EEAENTLQSFR	14	1	1	P08670	Vimentin OS=Homo sapiens GN=VIM PE=1 SV=4 - [VIME_HUMAN]	N-Term(Dimethyl)	1351.65			7444762784	2.24845	-;-;-;-;-;-;2;-;-;-;-;-;-;-;-;-;-;-;-;-;-;-;-;-;-;-;-;-;-;-;-;-;-;-;-;-;-;-;-;-;-;-;-;-;-;-;1;1;-;-;-;-;-;-;-;-;-;-;-;-;-;-;-;-;-;-;-;-;-;-;-;-;-;-;-;-;-;-;-;-;-;-;-;-;-;-;-;-;-;-;-;-;-;-;-;-;-;-;-;-;-;-;-;-;-;-;-;-;-;-;-;-;-;-;-;-;-;-;-;-;-;-;-;-;-;-;1;-;-;-;-;-;-;-;-;-;-;-;-;-;-;-;-;-;-;-;-;-;-;-;-;-;-;-;-;-;-;-;-;-;-	27.3169	0.695472	-;-;-;-;-;-;1;-;-;-;-;-;-;-;-;-;-;-;-;-;-;-;-;-;-;-;-;-;-;-;-;-;-;-;-;-;-;-;-;-;-;-;-;-;-;-;1;1;-;-;-;-;-;-;-;-;-;-;-;-;-;-;-;-;-;-;-;-;-;-;-;-;-;-;-;-;-;-;-;-;-;-;-;-;-;-;-;-;-;-;-;-;-;-;-;-;-;-;-;-;-;-;-;-;-;-;-;-;-;-;-;-;-;-;-;-;-;-;-;-;-;-;-;-;-;-;1;-;-;-;-;-;-;-;-;-;-;-;-;-;-;-;-;-;-;-;-;-;-;-;-;-;-;-;-;-;-;-;-;-;-	9.13308	0	7.139e-06		0
NTGIICTIGPASR	30	1	1	P14618	Pyruvate kinase PKM OS=Homo sapiens GN=PKM PE=1 SV=4 - [KPYM_HUMAN]	N-Term(Dimethyl); C6(Carbamidomethyl)	1387.74			13632852032	1.55429	-;-;1;-;-;-;2;-;-;-;-;-;-;-;-;-;-;-;-;-;-;-;-;-;-;-;-;-;-;-;-;-;-;1;-;-;-;-;-;-;-;-;-;-;-;-;1;-;-;-;-;-;-;-;-;-;-;-;-;-;-;-;-;-;-;-;-;-;-;-;-;-;-;1;1;-;-;-;-;-;-;-;-;-;-;-;1;-;-;-;-;-;-;1;-;-;-;1;-;-;-;-;1;-;-;-;-;-;-;-;-;-;-;-;-;-;-;-;-;-;-;-;-;-;-;-;-;-;-;-;-;-;-;-;-;-;-;-;-;-;-;-;-;-;-;-;-;-;-;-;-;-;-;-;-;-;-;-;-;-;-	19.0947	0.765351	-;-;-;-;-;-;2;-;-;-;-;-;-;-;-;-;-;-;-;-;-;-;-;-;-;-;-;-;-;-;-;-;-;1;-;-;-;-;-;-;-;-;-;-;-;-;1;-;-;-;-;-;-;-;-;-;-;-;-;-;-;-;-;-;-;-;-;-;-;-;-;-;-;1;1;-;-;-;-;-;-;-;-;-;-;-;1;-;-;-;-;-;-;1;-;-;-;-;-;-;-;-;1;-;-;-;-;-;-;-;-;-;-;-;-;-;-;-;-;-;-;-;-;-;-;-;-;-;-;-;-;-;-;-;-;-;-;-;-;-;-;-;-;-;-;-;-;-;-;-;-;-;-;-;-;-;-;-;-;-;-	30.5438	0	0.009987		0
GCAVVEFK	8	1	1	P52272	Heterogeneous nuclear ribonucleoprotein M OS=Homo sapiens GN=HNRNPM PE=1 SV=3 - [HNRPM_HUMAN]	N-Term(Dimethyl); C2(Carbamidomethyl); K8(Dimethyl)	965.513			1066127414	1.38454	-;-;-;-;1;-;1;-;-;-;-;-;-;-;-;-;-;-;-;-;-;-;-;-;-;-;-;-;-;-;-;-;-;-;-;-;-;-;-;-;-;-;-;-;-;-;-;-;-;-;-;-;-;-;-;-;-;-;-;-;-;-;-;-;-;-;-;-;-;-;-;-;-;-;-;-;-;-;-;-;-;-;-;-;-;-;-;-;-;-;-;-;-;-;-;-;-;-;-;-;-;-;-;-;-;-;1;-;-;-;-;-;-;-;-;-;-;-;-;-;-;-;-;-;-;-;-;-;-;-;-;-;-;-;-;-;-;-;-;-;-;-;-;-;-;-;-;-;-;-;-;-;-;-;-;-;-;-;-;-;-	44.5107	0.839803	-;-;1;-;-;-;1;-;-;-;-;-;-;-;-;-;-;-;-;-;-;-;-;-;-;-;-;-;-;-;-;-;-;-;-;-;-;-;-;-;-;-;-;-;-;-;-;-;-;-;-;-;-;-;-;-;-;-;-;-;-;-;-;-;-;-;-;-;-;-;-;-;-;-;-;-;-;-;-;-;-;-;-;-;-;-;-;-;-;-;-;-;-;-;-;-;-;-;-;-;-;-;-;-;-;-;1;-;-;-;-;-;-;-;-;-;-;-;-;-;-;-;-;-;-;-;-;-;-;-;-;-;-;-;-;-;-;-;-;-;-;-;-;-;-;-;-;-;-;-;-;-;-;-;-;-;-;-;-;-;-	61.1003	0	0.0008766		0
TTPSYVAFTDTER	49	6	4	P11142;P54652;P08107;P34931	Heat shock cognate 71 kDa protein OS=Homo sapiens GN=HSPA8 PE=1 SV=1 - [HSP7C_HUMAN];Heat shock-related 70 kDa protein 2 OS=Homo sapiens GN=HSPA2 PE=1 SV=1 - [HSP72_HUMAN];Heat shock 70 kDa protein 1A/1B OS=Homo sapiens GN=HSPA1A PE=1 SV=5 - [HSP71_HUMAN];Heat shock 70 kDa protein 1-like OS=Homo sapiens GN=HSPA1L PE=1 SV=2 - [HS71L_HUMAN]	N-Term(Dimethyl:2H(6)13C(2))	1523.78			41515893520							0	0.000114		0
VSFELFADK	55	1	1	P62937	Peptidyl-prolyl cis-trans isomerase A OS=Homo sapiens GN=PPIA PE=1 SV=2 - [PPIA_HUMAN]	N-Term(Dimethyl:2H(6)13C(2)); K9(Dimethyl:2H(6)13C(2))	1127.68			24034617168	1.55208	-;-;-;1;-;1;2;-;-;-;-;-;1;1;-;1;-;-;-;-;-;-;-;-;-;-;1;1;-;-;-;-;-;-;-;-;-;-;-;-;-;-;-;1;-;1;-;1;-;-;-;-;-;-;-;-;-;-;-;-;-;-;-;-;-;-;1;1;-;-;-;-;-;-;-;-;-;-;-;-;-;-;-;-;-;-;-;-;-;-;-;1;-;-;-;-;-;-;-;-;-;-;-;-;-;-;-;-;-;-;-;-;-;-;-;-;-;-;-;-;-;-;-;-;-;-;1;-;-;-;-;-;-;-;-;-;-;-;-;-;-;-;-;-;-;-;-;-;-;-;-;-;-;-;-;-;-;-;-;-;-	66.666	0.778797	-;-;-;-;-;1;1;-;-;-;-;-;1;1;-;-;-;-;-;-;-;-;-;-;-;-;1;1;-;-;-;-;-;-;-;-;-;-;-;-;-;-;-;1;-;1;-;1;-;-;-;-;-;-;-;-;-;-;-;-;-;-;-;-;-;-;1;1;-;-;-;-;-;-;-;-;-;-;-;-;-;-;-;-;-;-;-;-;-;-;-;1;-;-;-;-;-;-;-;-;-;-;-;-;-;-;-;-;-;-;-;-;-;-;-;-;-;-;-;-;-;-;-;-;-;-;1;-;-;-;-;-;-;-;-;-;-;-;-;-;-;-;-;-;-;-;-;-;-;-;-;-;-;-;-;-;-;-;-;-;-	24.3538	0	0.0004719		0
LVLVGDGGTGK	50	1	1	P62826	GTP-binding nuclear protein Ran OS=Homo sapiens GN=RAN PE=1 SV=3 - [RAN_HUMAN]	N-Term(Dimethyl:2H(6)13C(2)); K11(Dimethyl:2H(6)13C(2))	1087.73			16043357080	1.63324	-;-;1;1;1;2;1;-;-;-;-;-;-;-;-;-;-;-;-;-;-;-;-;-;-;-;-;-;-;1;1;1;-;-;-;-;-;-;-;-;-;-;1;1;1;3;1;-;-;-;-;-;-;-;-;-;-;-;-;-;-;-;-;-;-;-;-;-;-;1;1;-;-;-;1;-;-;-;-;-;-;-;-;-;-;-;1;-;-;-;-;2;2;1;1;-;1;1;-;-;-;-;-;-;-;1;1;-;-;-;-;-;-;-;-;-;-;-;-;-;-;-;-;1;1;1;1;-;-;-;-;-;-;-;-;-;-;-;-;-;-;-;-;-;-;-;-;-;-;-;-;-;-;-;-;-;-;-;-;-;-	18.1687	0.774127	-;-;1;1;1;2;1;-;-;-;-;-;-;-;-;-;-;-;-;-;-;-;-;-;-;-;-;-;-;1;1;1;-;-;-;-;-;-;-;-;-;-;1;1;1;3;1;-;-;-;-;-;-;-;-;-;-;-;-;-;-;-;-;-;-;-;-;-;-;1;1;-;-;-;1;-;-;-;-;-;-;-;-;-;-;-;-;-;-;-;-;2;2;1;1;-;1;-;-;-;-;-;-;-;-;1;1;-;-;-;-;-;-;-;-;-;-;-;-;-;-;-;-;1;1;1;1;-;-;-;-;-;-;-;-;-;-;-;-;-;-;-;-;-;-;-;-;-;-;-;-;-;-;-;-;-;-;-;-;-;-	20.3026	0	3.67e-06		0
EVFEDAAEIR	25	1	1	P19338	Nucleolin OS=Homo sapiens GN=NCL PE=1 SV=3 - [NUCL_HUMAN]	N-Term(Dimethyl:2H(6)13C(2))	1214.64			14406302208	1.57029	-;-;-;1;1;-;1;-;-;-;-;-;-;-;-;-;-;-;-;-;-;-;-;-;-;-;-;-;-;1;-;-;-;-;1;-;-;-;-;-;-;-;-;-;1;-;-;-;-;-;-;-;-;-;-;-;-;-;-;-;-;-;-;-;-;-;-;-;-;1;-;-;-;-;1;-;-;-;-;-;-;-;-;-;-;-;-;-;-;-;-;-;-;-;1;-;-;1;1;-;-;-;-;-;-;-;-;-;-;-;-;-;-;-;-;-;-;-;-;-;-;-;-;-;-;-;1;-;-;-;-;-;-;-;-;-;-;-;-;-;-;-;-;-;-;1;-;-;-;-;-;-;-;-;-;-;-;-;-;-;-	30.8694	1.0997	-;-;-;1;1;-;1;-;-;-;-;-;-;-;-;-;-;-;-;-;-;-;-;-;-;-;-;-;-;1;-;-;-;-;1;-;-;-;-;-;-;-;-;-;-;-;-;-;-;-;-;-;-;-;-;-;-;-;-;-;-;-;-;-;-;-;-;-;-;1;-;-;-;-;1;-;-;-;-;-;-;-;-;-;-;-;-;-;-;-;-;-;-;-;1;-;-;-;-;-;-;-;-;-;-;-;-;-;-;-;-;-;-;-;-;-;-;-;-;-;-;-;-;-;-;-;1;-;-;-;-;-;-;-;-;-;-;-;-;-;-;-;-;-;-;-;-;-;-;-;-;-;-;-;-;-;-;-;-;-;-	40.9887	0	0.0004032		0
GVVDSEDIPLNLSR	76	3	3	Q12931;P08238;P07900	Heat shock protein 75 kDa, mitochondrial OS=Homo sapiens GN=TRAP1 PE=1 SV=3 - [TRAP1_HUMAN];Heat shock protein HSP 90-beta OS=Homo sapiens GN=HSP90AB1 PE=1 SV=4 - [HS90B_HUMAN];Heat shock protein HSP 90-alpha OS=Homo sapiens GN=HSP90AA1 PE=1 SV=5 - [HS90A_HUMAN]	N-Term(Dimethyl)	1541.82			51160164096							0	1.534e-06		0
GSGTAEVELK	17	1	1	P14618	Pyruvate kinase PKM OS=Homo sapiens GN=PKM PE=1 SV=4 - [KPYM_HUMAN]	N-Term(Dimethyl); K10(Dimethyl)	1046.58			3297371728	1.54787	-;-;-;-;-;-;-;-;-;-;-;-;-;-;-;-;-;-;-;-;-;-;-;-;-;-;-;-;-;-;-;-;-;1;1;-;-;-;-;-;-;-;-;-;1;-;1;-;-;-;-;-;-;-;-;-;-;-;-;-;-;-;-;-;-;-;-;-;-;-;-;-;-;-;1;-;-;-;-;-;-;-;-;-;-;-;-;-;-;-;-;-;-;-;-;-;-;-;-;-;-;-;-;-;-;-;-;-;1;-;-;-;-;-;-;-;-;-;-;-;-;-;-;-;-;-;-;-;-;-;-;-;-;-;-;-;-;-;-;-;-;-;-;-;-;-;-;-;-;-;-;-;-;-;-;-;-;-;-;-;-	19.9281	0.5762	-;-;-;-;-;-;-;-;-;-;-;-;-;-;-;-;-;-;-;-;-;-;-;-;-;-;-;-;-;-;-;-;-;1;1;-;-;-;-;-;-;-;-;-;1;-;1;-;-;-;-;-;-;-;-;-;-;-;-;-;-;-;-;-;-;-;-;-;-;-;-;-;-;-;1;-;-;-;-;-;-;-;-;-;-;-;-;-;-;-;-;-;-;-;-;-;-;-;-;-;-;-;-;-;-;-;-;-;-;-;-;-;-;-;-;-;-;-;-;-;-;-;-;-;-;-;-;-;-;-;-;-;-;-;-;-;-;-;-;-;-;-;-;-;-;-;-;-;-;-;-;-;-;-;-;-;-;-;-;-;-	14.0144	0	6.208e-09		0
DVIEEYFK	26	1	1	P25398	40S ribosomal protein S12 OS=Homo sapiens GN=RPS12 PE=1 SV=3 - [RS12_HUMAN]	N-Term(Dimethyl); K8(Dimethyl)	1098.57			3566718596	1.63047	-;-;1;-;-;1;-;-;-;-;-;-;-;-;-;-;-;-;-;-;-;-;-;-;-;-;1;-;-;-;-;-;-;-;-;-;-;-;-;-;-;-;-;-;-;-;-;-;-;-;-;-;-;-;-;-;-;-;-;-;-;-;-;-;-;-;-;-;1;-;-;-;-;-;-;-;-;-;-;-;-;-;-;-;-;-;-;-;-;-;-;-;-;-;-;-;-;-;-;-;-;-;-;-;-;1;-;-;-;-;-;-;-;-;-;-;-;-;-;-;-;-;-;-;-;-;-;-;-;-;-;-;-;-;-;-;-;-;-;-;-;-;-;-;-;-;-;-;-;-;-;-;-;-;-;-;-;-;-;-;-	18.1406	0.764357	-;-;1;-;-;1;-;-;-;-;-;-;-;-;-;-;-;-;-;-;-;-;-;-;-;-;1;-;-;-;-;-;-;-;-;-;-;-;-;-;-;-;-;-;-;-;-;-;-;-;-;-;-;-;-;-;-;-;-;-;-;-;-;-;-;-;-;-;1;-;-;-;-;-;-;-;-;-;-;-;-;-;-;-;-;-;-;-;-;-;-;-;-;-;-;-;-;-;-;-;-;-;-;-;-;1;-;-;-;-;-;-;-;-;-;-;-;-;-;-;-;-;-;-;-;-;-;-;-;-;-;-;-;-;-;-;-;-;-;-;-;-;-;-;-;-;-;-;-;-;-;-;-;-;-;-;-;-;-;-;-	21.5213	0	0.003931		0
GILAADESTGSIAK	33	1	1	P04075	Fructose-bisphosphate aldolase A OS=Homo sapiens GN=ALDOA PE=1 SV=2 - [ALDOA_HUMAN]	N-Term(Dimethyl:2H(4)); K14(Dimethyl:2H(4))	1396.82			26121260744	1.62099	-;-;-;-;-;-;-;-;-;-;-;-;-;-;-;-;-;-;-;-;-;-;-;-;-;-;-;1;-;1;-;-;-;-;-;-;-;-;-;-;-;-;-;-;-;-;-;-;-;-;-;-;-;-;-;-;-;-;-;-;-;-;-;-;-;-;-;-;-;-;1;-;-;-;1;-;-;-;-;-;-;-;-;-;-;-;-;-;-;-;-;-;-;-;-;-;-;-;-;-;-;-;-;-;-;-;-;-;-;-;-;-;-;-;-;-;-;-;-;-;-;-;-;-;-;-;-;-;-;-;-;-;-;-;-;-;-;-;-;-;-;-;-;-;-;-;-;-;-;-;-;-;-;-;-;-;-;-;-;-;-	21.5749	0.712574	-;-;-;-;-;-;-;-;-;-;-;-;-;-;-;-;-;-;-;-;-;-;-;-;-;-;-;1;-;1;-;-;-;-;-;-;-;-;-;-;-;-;-;-;-;-;-;-;-;-;-;-;-;-;-;-;-;-;-;-;-;-;-;-;-;-;-;-;-;-;1;-;-;-;1;-;-;-;-;-;-;-;-;-;-;-;-;-;-;-;-;-;-;-;-;-;-;-;-;-;-;-;-;-;-;-;-;-;-;-;-;-;-;-;-;-;-;-;-;-;-;-;-;-;-;-;-;-;-;-;-;-;-;-;-;-;-;-;-;-;-;-;-;-;-;-;-;-;-;-;-;-;-;-;-;-;-;-;-;-;-	16.6733	0	4.815e-06		0
GLTSVINQK	25	1	1	P07195	L-lactate dehydrogenase B chain OS=Homo sapiens GN=LDHB PE=1 SV=2 - [LDHB_HUMAN]	N-Term(Dimethyl); K9(Dimethyl)	1015.62			11228143560	1.42922	-;-;-;-;1;-;-;-;-;-;-;-;-;-;-;-;-;-;-;-;-;-;-;-;-;-;-;-;-;-;-;1;-;-;-;-;-;-;-;-;-;-;-;-;-;-;-;-;-;-;-;-;-;-;-;-;-;-;-;-;-;-;-;-;-;-;-;-;-;-;-;-;-;1;-;-;-;-;-;-;-;-;-;-;-;-;-;-;-;-;-;-;-;-;-;-;-;-;-;-;-;-;-;-;-;-;1;-;-;-;-;-;-;-;-;-;-;-;-;-;-;-;-;-;-;-;-;-;-;-;-;-;-;-;-;-;-;-;-;-;-;-;-;-;-;-;-;-;-;-;-;-;-;-;-;-;-;-;-;-;-	28.6164	0.654473	-;-;-;-;1;-;-;-;-;-;-;-;-;-;-;-;-;-;-;-;-;-;-;-;-;-;-;-;-;-;-;1;-;-;-;-;-;-;-;-;-;-;-;-;-;-;-;-;-;-;-;-;-;-;-;-;-;-;-;-;-;-;-;-;-;-;-;-;-;-;-;-;-;1;-;-;-;-;-;-;-;-;-;-;-;-;-;-;-;-;-;-;-;-;-;-;-;-;-;-;-;-;-;-;-;-;1;-;-;-;-;-;-;-;-;-;-;-;-;-;-;-;-;-;-;-;-;-;-;-;-;-;-;-;-;-;-;-;-;-;-;-;-;-;-;-;-;-;-;-;-;-;-;-;-;-;-;-;-;-;-	15.1972	0	0.005185		0
YIDQEELNK	33	4	4	Q14568;P08238;P07900;Q58FF8	Putative heat shock protein HSP 90-alpha A2 OS=Homo sapiens GN=HSP90AA2 PE=1 SV=2 - [HS902_HUMAN];Heat shock protein HSP 90-beta OS=Homo sapiens GN=HSP90AB1 PE=1 SV=4 - [HS90B_HUMAN];Heat shock protein HSP 90-alpha OS=Homo sapiens GN=HSP90AA1 PE=1 SV=5 - [HS90A_HUMAN];Putative heat shock protein HSP 90-beta 2 OS=Homo sapiens GN=HSP90AB2P PE=1 SV=2 - [H90B2_HUMAN]	N-Term(Dimethyl:2H(4)); K9(Dimethyl:2H(4))	1215.67			29447740178							0	0.0004204		0
GLSEDTTEETLK	44	1	1	P19338	Nucleolin OS=Homo sapiens GN=NCL PE=1 SV=3 - [NUCL_HUMAN]	N-Term(Dimethyl:2H(6)13C(2)); K12(Dimethyl:2H(6)13C(2))	1394.78			24701342608	1.87384	-;-;-;1;-;5;-;-;-;-;-;-;-;-;-;-;-;-;-;-;-;-;-;-;-;-;-;-;1;-;-;-;-;1;1;-;-;-;-;-;-;-;-;-;1;5;-;-;-;-;-;-;-;-;-;-;-;-;-;-;-;-;-;-;-;-;-;-;1;1;-;-;-;-;1;-;-;-;-;-;-;-;-;-;-;-;-;-;-;-;-;1;1;1;-;-;-;-;-;-;-;-;-;-;-;1;1;-;-;-;-;-;-;-;-;-;-;-;-;-;-;-;-;-;-;-;-;-;-;-;-;-;-;-;-;-;-;-;-;-;-;-;-;-;-;-;-;-;-;-;-;-;-;-;-;-;-;-;-;-;-	23.2796	0.914476	-;-;-;1;-;3;-;-;-;-;-;-;-;-;-;-;-;-;-;-;-;-;-;-;-;-;-;-;1;-;-;-;-;1;1;-;-;-;-;-;-;-;-;-;1;5;-;-;-;-;-;-;-;-;-;-;-;-;-;-;-;-;-;-;-;-;-;-;1;1;-;-;-;-;1;-;-;-;-;-;-;-;-;-;-;-;-;-;-;-;-;1;1;1;-;-;-;-;-;-;-;-;-;-;-;1;1;-;-;-;-;-;-;-;-;-;-;-;-;-;-;-;-;-;-;-;-;-;-;-;-;-;-;-;-;-;-;-;-;-;-;-;-;-;-;-;-;-;-;-;-;-;-;-;-;-;-;-;-;-;-	21.1272	0	0.005346		0
EITALAPSTMK	29	6	4	P63267;P68133;P60709;P63261	Actin, gamma-enteric smooth muscle OS=Homo sapiens GN=ACTG2 PE=1 SV=1 - [ACTH_HUMAN];Actin, alpha skeletal muscle OS=Homo sapiens GN=ACTA1 PE=1 SV=1 - [ACTS_HUMAN];Actin, cytoplasmic 1 OS=Homo sapiens GN=ACTB PE=1 SV=1 - [ACTB_HUMAN];Actin, cytoplasmic 2 OS=Homo sapiens GN=ACTG1 PE=1 SV=1 - [ACTG_HUMAN]	N-Term(Dimethyl:2H(4)); M10(Oxidation); K11(Dimethyl:2H(4))	1241.73			7272474552							0	0.002407		0
EQISDIDDAVR	23	1	1	P53999	Activated RNA polymerase II transcriptional coactivator p15 OS=Homo sapiens GN=SUB1 PE=1 SV=3 - [TCP4_HUMAN]	N-Term(Dimethyl)	1288.64			6309429760	1.55332	-;-;1;-;-;-;-;-;-;-;-;-;-;-;-;-;-;-;-;-;-;-;-;-;-;-;-;-;-;-;-;-;-;-;-;-;-;-;-;-;-;-;1;1;1;-;1;-;-;-;-;-;-;-;-;-;-;-;-;-;-;-;-;-;-;-;-;-;-;-;-;1;-;-;-;-;-;-;-;-;-;-;-;-;-;-;-;-;-;-;-;-;-;1;-;-;-;-;-;-;-;-;-;-;-;-;1;-;-;-;-;-;-;-;-;-;-;-;-;-;-;-;-;-;-;-;-;-;-;-;-;-;-;-;-;-;-;-;-;-;-;-;-;-;-;-;-;-;-;-;-;-;-;-;-;-;-;-;-;-;-	21.6932	0.828269	-;-;1;-;-;-;-;-;-;-;-;-;-;-;-;-;-;-;-;-;-;-;-;-;-;-;-;-;-;-;-;-;-;-;-;-;-;-;-;-;-;-;1;1;1;-;1;-;-;-;-;-;-;-;-;-;-;-;-;-;-;-;-;-;-;-;-;-;-;-;-;1;-;-;-;-;-;-;-;-;-;-;-;-;-;-;-;-;-;-;-;-;-;1;-;-;-;-;-;-;-;-;-;-;-;-;1;-;-;-;-;-;-;-;-;-;-;-;-;-;-;-;-;-;-;-;-;-;-;-;-;-;-;-;-;-;-;-;-;-;-;-;-;-;-;-;-;-;-;-;-;-;-;-;-;-;-;-;-;-;-	14.7132	0	9.101e-09		0
EIAEAYLGK	27	1	1	P11142	Heat shock cognate 71 kDa protein OS=Homo sapiens GN=HSPA8 PE=1 SV=1 - [HSP7C_HUMAN]	N-Term(Dimethyl:2H(4)); K9(Dimethyl:2H(4))	1057.64			11529689984	1.66909	-;-;-;-;-;1;-;-;-;-;-;-;-;-;-;-;-;-;-;-;-;-;-;-;-;-;-;-;1;-;-;-;-;1;-;-;-;-;-;-;-;-;-;-;-;-;-;-;-;-;-;-;-;-;-;-;-;-;-;-;-;-;-;-;-;-;-;-;1;1;-;-;-;-;1;-;-;-;-;-;-;-;-;-;-;-;-;-;-;-;-;-;-;-;-;-;-;-;-;-;-;-;-;-;-;-;-;-;-;-;-;-;-;-;-;-;-;-;-;-;-;-;-;-;-;-;-;-;-;-;-;-;-;-;-;-;-;-;-;-;-;-;-;-;-;-;-;-;-;-;-;-;-;-;-;-;-;-;-;-;-	16.7168	0.748376	-;-;-;-;-;1;-;-;-;-;-;-;-;-;-;-;-;-;-;-;-;-;-;-;-;-;-;-;1;-;-;-;-;1;-;-;-;-;-;-;-;-;-;-;-;-;-;-;-;-;-;-;-;-;-;-;-;-;-;-;-;-;-;-;-;-;-;-;1;1;-;-;-;-;1;-;-;-;-;-;-;-;-;-;-;-;-;-;-;-;-;-;-;-;-;-;-;-;-;-;-;-;-;-;-;-;-;-;-;-;-;-;-;-;-;-;-;-;-;-;-;-;-;-;-;-;-;-;-;-;-;-;-;-;-;-;-;-;-;-;-;-;-;-;-;-;-;-;-;-;-;-;-;-;-;-;-;-;-;-;-	36.7007	0	0.02499		0
DYFEQYGK	30	2	1	P09651	Heterogeneous nuclear ribonucleoprotein A1 OS=Homo sapiens GN=HNRNPA1 PE=1 SV=5 - [ROA1_HUMAN]	N-Term(Dimethyl:2H(4)); K8(Dimethyl:2H(4))	1113.57			10003514432	2.23791	-;-;1;1;-;-;-;-;-;-;-;-;-;-;-;-;-;-;-;-;-;-;-;-;-;-;-;-;-;-;-;-;-;-;-;-;-;-;-;-;-;-;-;-;-;-;-;-;-;-;-;-;-;-;-;-;-;-;-;-;-;-;-;-;-;-;-;-;-;-;-;-;-;-;-;-;-;-;-;-;-;-;-;-;-;-;-;-;-;-;-;-;-;-;-;-;-;-;-;-;-;-;-;-;-;-;-;-;-;-;-;-;-;-;-;-;-;-;-;-;-;-;-;-;-;-;-;-;-;-;-;-;-;-;-;-;-;-;-;-;-;-;-;-;-;-;-;-;-;-;-;-;-;-;-;-;-;-;-;-;-	7.21874	0.795664	-;-;1;1;-;-;-;-;-;-;-;-;-;-;-;-;-;-;-;-;-;-;-;-;-;-;-;-;-;-;-;-;-;-;-;-;-;-;-;-;-;-;-;-;-;-;-;-;-;-;-;-;-;-;-;-;-;-;-;-;-;-;-;-;-;-;-;-;-;-;-;-;-;-;-;-;-;-;-;-;-;-;-;-;-;-;-;-;-;-;-;-;-;-;-;-;-;-;-;-;-;-;-;-;-;-;-;-;-;-;-;-;-;-;-;-;-;-;-;-;-;-;-;-;-;-;-;-;-;-;-;-;-;-;-;-;-;-;-;-;-;-;-;-;-;-;-;-;-;-;-;-;-;-;-;-;-;-;-;-;-	19.4455	0	0.002554		0
DETNYGIPQR	23	1	1	P63244	Guanine nucleotide-binding protein subunit beta-2-like 1 OS=Homo sapiens GN=GNB2L1 PE=1 SV=3 - [GBLP_HUMAN]	N-Term(Dimethyl:2H(6)13C(2))	1228.63			3.78552e+09	1.94344	-;-;1;1;1;-;-;-;-;-;-;-;-;-;-;-;-;-;-;-;-;-;-;-;-;-;-;-;-;-;1;-;-;1;-;-;-;-;-;-;-;-;-;-;-;-;-;-;-;-;-;-;-;-;-;-;-;-;-;-;-;-;-;-;-;-;-;-;-;1;-;-;-;-;1;-;-;-;1;-;-;-;-;-;-;-;-;-;-;-;-;-;-;1;1;-;-;-;-;-;-;-;-;-;-;-;1;-;-;-;-;-;-;-;-;-;-;-;-;-;-;-;-;-;-;1;1;-;-;-;-;-;-;-;-;-;-;-;-;-;-;-;-;-;-;-;-;-;-;-;-;-;-;-;-;-;-;-;-;-;-	9.04992	0.695336	-;-;1;1;1;-;-;-;-;-;-;-;-;-;-;-;-;-;-;-;-;-;-;-;-;-;-;-;-;-;1;-;-;1;-;-;-;-;-;-;-;-;-;-;-;-;-;-;-;-;-;-;-;-;-;-;-;-;-;-;-;-;-;-;-;-;-;-;-;1;-;-;-;-;1;-;-;-;1;-;-;-;-;-;-;-;-;-;-;-;-;-;-;1;1;-;-;-;-;-;-;-;-;-;-;-;1;-;-;-;-;-;-;-;-;-;-;-;-;-;-;-;-;-;-;1;1;-;-;-;-;-;-;-;-;-;-;-;-;-;-;-;-;-;-;-;-;-;-;-;-;-;-;-;-;-;-;-;-;-;-	41.7498	0	6.458e-05		0
AAQEEYVK	32	1	1	P04075	Fructose-bisphosphate aldolase A OS=Homo sapiens GN=ALDOA PE=1 SV=2 - [ALDOA_HUMAN]	N-Term(Dimethyl:2H(6)13C(2)); K8(Dimethyl:2H(6)13C(2))	1009.61			30747196416	1.70438	-;-;1;1;-;-;1;1;-;-;-;-;-;-;-;-;-;-;-;-;-;-;-;-;-;-;-;-;-;-;-;-;-;-;-;-;-;1;-;-;-;-;-;-;-;-;1;1;-;-;-;-;-;-;-;-;-;-;-;-;-;-;-;-;-;-;-;-;-;-;-;-;-;-;-;-;-;-;-;-;-;-;-;-;-;-;-;-;-;-;-;-;-;-;-;-;-;-;1;-;-;-;-;-;-;-;1;-;1;-;-;-;-;-;-;-;-;-;-;-;-;-;-;-;-;1;-;-;-;-;-;-;-;-;-;-;-;-;-;-;-;-;-;-;-;-;-;-;-;-;-;-;-;-;-;-;-;-;-;-;-	28.3615	0.69915	-;-;1;1;-;-;1;1;-;-;-;-;-;-;-;-;-;-;-;-;-;-;-;-;-;-;-;-;-;-;-;-;-;-;-;-;-;1;-;-;-;-;-;-;-;-;1;1;-;-;-;-;-;-;-;-;-;-;-;-;-;-;-;-;-;-;-;-;-;-;-;-;-;-;-;-;-;-;-;-;-;-;-;-;-;-;-;-;-;-;-;-;-;-;-;-;-;-;1;-;-;-;-;-;-;-;1;-;-;-;-;-;-;-;-;-;-;-;-;-;-;-;-;-;-;1;-;-;-;-;-;-;-;-;-;-;-;-;-;-;-;-;-;-;-;-;-;-;-;-;-;-;-;-;-;-;-;-;-;-;-	49.4786	0	1.499e-05		0
GVQYLNEIK	18	1	1	P13639	Elongation factor 2 OS=Homo sapiens GN=EEF2 PE=1 SV=4 - [EF2_HUMAN]	N-Term(Dimethyl:2H(6)13C(2)); K9(Dimethyl:2H(6)13C(2))	1135.73			10349567824	1.11946	-;-;1;-;-;-;-;-;-;-;-;-;-;-;-;-;-;-;-;-;-;-;-;-;-;-;-;-;-;1;1;1;-;-;-;-;-;-;-;-;-;-;-;-;-;-;-;-;-;-;-;-;-;-;-;-;-;-;-;-;-;-;-;-;-;-;-;-;-;1;-;-;-;-;-;-;-;-;-;-;-;-;-;-;-;-;-;-;-;-;-;-;-;-;-;-;-;1;1;-;-;-;-;-;-;-;-;-;-;-;-;-;-;-;-;-;-;-;-;-;-;-;-;-;-;-;-;-;-;-;-;-;-;-;-;-;-;-;-;-;-;-;-;-;-;-;-;-;-;-;-;-;-;-;-;-;-;-;-;-;-	16.3087	0.527531	-;-;1;-;-;-;-;-;-;-;-;-;-;-;-;-;-;-;-;-;-;-;-;-;-;-;-;-;-;1;1;1;-;-;-;-;-;-;-;-;-;-;-;-;-;-;-;-;-;-;-;-;-;-;-;-;-;-;-;-;-;-;-;-;-;-;-;-;-;1;-;-;-;-;-;-;-;-;-;-;-;-;-;-;-;-;-;-;-;-;-;-;-;-;-;-;-;-;-;-;-;-;-;-;-;-;-;-;-;-;-;-;-;-;-;-;-;-;-;-;-;-;-;-;-;-;-;-;-;-;-;-;-;-;-;-;-;-;-;-;-;-;-;-;-;-;-;-;-;-;-;-;-;-;-;-;-;-;-;-;-	25.1899	0	7.392e-07		0
GDEELDSLIK	20	2	1	P0C0S5	Histone H2A.Z OS=Homo sapiens GN=H2AFZ PE=1 SV=2 - [H2AZ_HUMAN]	N-Term(Dimethyl); K10(Dimethyl)	1174.61			523914000	3.0873	-;-;1;-;-;-;1;-;-;-;-;-;-;-;-;-;-;-;-;-;-;-;-;-;-;-;-;-;1;-;1;-;-;1;-;-;-;-;-;-;-;-;-;-;-;-;-;-;-;-;-;-;-;-;-;-;-;-;-;-;-;-;-;-;-;-;-;-;-;-;-;-;-;-;1;-;-;-;-;-;-;-;-;-;-;-;-;-;-;-;-;-;-;1;-;-;-;-;-;-;-;-;-;-;-;-;-;-;-;-;-;-;-;-;-;-;-;-;-;-;-;-;-;-;-;-;-;-;-;-;-;-;-;-;-;-;-;-;-;-;-;-;-;-;-;-;-;-;-;-;-;-;-;-;-;-;-;-;-;-;-	45.45	1.00989	-;-;1;-;-;-;1;-;-;-;-;-;-;-;-;-;-;-;-;-;-;-;-;-;-;-;-;-;1;-;-;-;-;1;-;-;-;-;-;-;-;-;-;-;-;-;-;-;-;-;-;-;-;-;-;-;-;-;-;-;-;-;-;-;-;-;-;-;-;-;-;-;-;-;1;-;-;-;-;-;-;-;-;-;-;-;-;-;-;-;-;-;-;1;-;-;-;-;-;-;-;-;-;-;-;-;-;-;-;-;-;-;-;-;-;-;-;-;-;-;-;-;-;-;-;-;-;-;-;-;-;-;-;-;-;-;-;-;-;-;-;-;-;-;-;-;-;-;-;-;-;-;-;-;-;-;-;-;-;-;-	65.7815	0	5.481e-05		0
ADGYVLEGK	19	1	1	P62241	40S ribosomal protein S8 OS=Homo sapiens GN=RPS8 PE=1 SV=2 - [RS8_HUMAN]	N-Term(Dimethyl); K9(Dimethyl)	1007.54			4099691680	1.45381	-;-;1;1;-;-;-;-;-;-;-;-;-;-;-;-;-;-;-;-;-;-;-;-;-;-;-;-;-;-;-;-;-;-;-;-;-;-;-;-;-;-;-;-;-;-;1;-;-;-;-;-;-;-;-;-;-;-;-;-;-;-;-;-;-;-;-;-;-;-;-;1;-;-;1;-;-;-;-;-;-;-;-;-;-;-;-;-;-;-;-;-;-;-;-;-;-;-;-;-;-;-;-;-;-;-;-;-;1;-;-;-;-;-;-;-;-;-;-;-;-;-;-;-;-;-;-;-;-;-;-;-;-;-;-;-;-;-;-;-;-;-;-;-;-;-;-;-;-;-;-;-;-;-;-;-;-;-;-;-;-	27.9464	0.658717	-;-;1;1;-;-;-;-;-;-;-;-;-;-;-;-;-;-;-;-;-;-;-;-;-;-;-;-;-;-;-;-;-;-;-;-;-;-;-;-;-;-;-;-;-;-;1;-;-;-;-;-;-;-;-;-;-;-;-;-;-;-;-;-;-;-;-;-;-;-;-;1;-;-;1;-;-;-;-;-;-;-;-;-;-;-;-;-;-;-;-;-;-;-;-;-;-;-;-;-;-;-;-;-;-;-;-;-;-;-;-;-;-;-;-;-;-;-;-;-;-;-;-;-;-;-;-;-;-;-;-;-;-;-;-;-;-;-;-;-;-;-;-;-;-;-;-;-;-;-;-;-;-;-;-;-;-;-;-;-;-	25.4092	0	2.355e-06		0
NLQYYDISAK	27	1	1	P62826	GTP-binding nuclear protein Ran OS=Homo sapiens GN=RAN PE=1 SV=3 - [RAN_HUMAN]	N-Term(Dimethyl:2H(6)13C(2)); K10(Dimethyl:2H(6)13C(2))	1286.76			11992501760	4.47286	-;-;-;1;-;-;-;-;-;-;-;-;-;-;-;-;-;-;-;-;-;-;-;-;-;-;-;-;-;1;1;-;-;-;-;-;1;1;-;-;-;-;-;-;-;-;-;-;-;-;-;-;-;-;-;-;-;-;-;-;-;-;-;-;-;-;-;-;-;1;-;-;-;-;-;-;-;-;-;-;-;-;-;-;-;-;-;-;-;-;-;-;-;-;-;-;-;-;-;-;-;-;-;-;-;-;-;-;1;-;-;-;-;-;-;-;-;-;-;-;-;-;-;-;-;-;-;-;-;-;-;-;-;-;-;-;-;-;-;-;-;-;-;-;-;-;-;-;-;-;-;-;-;-;-;-;-;-;-;-;-	130.542	0.71014	-;-;-;-;-;-;-;-;-;-;-;-;-;-;-;-;-;-;-;-;-;-;-;-;-;-;-;-;-;1;1;-;-;-;-;-;1;-;-;-;-;-;-;-;-;-;-;-;-;-;-;-;-;-;-;-;-;-;-;-;-;-;-;-;-;-;-;-;-;1;-;-;-;-;-;-;-;-;-;-;-;-;-;-;-;-;-;-;-;-;-;-;-;-;-;-;-;-;-;-;-;-;-;-;-;-;-;-;-;-;-;-;-;-;-;-;-;-;-;-;-;-;-;-;-;-;-;-;-;-;-;-;-;-;-;-;-;-;-;-;-;-;-;-;-;-;-;-;-;-;-;-;-;-;-;-;-;-;-;-;-	5.47712	0	0.0006654		0
YEELQSLAGK	33	1	1	P05787	Keratin, type II cytoskeletal 8 OS=Homo sapiens GN=KRT8 PE=1 SV=7 - [K2C8_HUMAN]	N-Term(Dimethyl:2H(4)); K10(Dimethyl:2H(4))	1201.69			15421731968	1.31204	-;-;1;-;1;-;1;-;-;-;-;-;-;-;-;-;-;-;-;-;-;-;-;-;-;-;-;-;-;1;-;1;-;-;-;-;-;-;-;-;-;-;-;-;1;-;-;-;-;-;-;-;-;-;-;-;-;-;-;-;-;-;-;-;-;-;-;-;1;-;-;1;-;-;-;-;-;-;-;-;-;-;-;-;-;-;-;-;-;-;-;-;-;-;-;-;-;-;-;-;-;-;-;-;-;-;-;-;-;-;-;-;-;-;-;-;-;-;-;-;-;-;-;-;-;-;-;-;-;-;-;-;-;-;-;-;-;-;-;-;-;-;-;-;-;-;-;-;-;-;-;-;-;-;-;-;-;-;-;-;-	35.0827	0.79227	-;-;1;-;1;-;1;-;-;-;-;-;-;-;-;-;-;-;-;-;-;-;-;-;-;-;-;-;-;1;-;1;-;-;-;-;-;-;-;-;-;-;-;-;1;-;-;-;-;-;-;-;-;-;-;-;-;-;-;-;-;-;-;-;-;-;-;-;1;-;-;1;-;-;-;-;-;-;-;-;-;-;-;-;-;-;-;-;-;-;-;-;-;-;-;-;-;-;-;-;-;-;-;-;-;-;-;-;-;-;-;-;-;-;-;-;-;-;-;-;-;-;-;-;-;-;-;-;-;-;-;-;-;-;-;-;-;-;-;-;-;-;-;-;-;-;-;-;-;-;-;-;-;-;-;-;-;-;-;-;-	19.3146	0	2.543e-07		0
DVIEEYFK	35	1	1	P25398	40S ribosomal protein S12 OS=Homo sapiens GN=RPS12 PE=1 SV=3 - [RS12_HUMAN]	N-Term(Dimethyl:2H(6)13C(2)); K8(Dimethyl:2H(6)13C(2))	1114.66			7.04886e+09	1.88059	-;-;-;1;-;1;-;-;-;-;-;-;-;-;-;-;-;-;-;-;-;-;-;-;-;-;-;-;-;-;-;-;-;-;-;-;-;-;-;-;-;-;-;-;-;-;-;-;-;-;-;-;-;-;-;-;-;-;-;-;-;-;-;-;-;1;1;-;-;1;1;-;-;-;-;-;-;-;-;-;-;-;-;-;-;-;-;-;-;-;-;1;-;-;-;-;-;-;-;-;-;-;-;-;-;-;1;-;-;-;-;-;-;-;-;-;-;-;-;-;-;-;-;-;1;1;1;-;-;-;-;-;-;-;-;-;-;-;-;-;-;-;-;-;-;-;-;-;-;-;-;-;-;-;-;-;-;-;-;-;-	22.1392	0.88385	-;-;-;1;-;-;-;-;-;-;-;-;-;-;-;-;-;-;-;-;-;-;-;-;-;-;-;-;-;-;-;-;-;-;-;-;-;-;-;-;-;-;-;-;-;-;-;-;-;-;-;-;-;-;-;-;-;-;-;-;-;-;-;-;-;1;1;-;-;1;1;-;-;-;-;-;-;-;-;-;-;-;-;-;-;-;-;-;-;-;-;1;-;-;-;-;-;-;-;-;-;-;-;-;-;-;1;-;-;-;-;-;-;-;-;-;-;-;-;-;-;-;-;-;1;1;1;-;-;-;-;-;-;-;-;-;-;-;-;-;-;-;-;-;-;-;-;-;-;-;-;-;-;-;-;-;-;-;-;-;-	15.2185	0	0.003893		0
ELISNSSDALDK	28	2	2	Q14568;P07900	Putative heat shock protein HSP 90-alpha A2 OS=Homo sapiens GN=HSP90AA2 PE=1 SV=2 - [HS902_HUMAN];Heat shock protein HSP 90-alpha OS=Homo sapiens GN=HSP90AA1 PE=1 SV=5 - [HS90A_HUMAN]	N-Term(Dimethyl); K12(Dimethyl)	1347.7			18063450845							0	7.162e-05		0
EGLELPEDEEEK	72	5	4	P08238;Q58FF6;Q58FG0;P07900	Heat shock protein HSP 90-beta OS=Homo sapiens GN=HSP90AB1 PE=1 SV=4 - [HS90B_HUMAN];Putative heat shock protein HSP 90-beta 4 OS=Homo sapiens GN=HSP90AB4P PE=5 SV=1 - [H90B4_HUMAN];Putative heat shock protein HSP 90-alpha A5 OS=Homo sapiens GN=HSP90AA5P PE=1 SV=1 - [HS905_HUMAN];Heat shock protein HSP 90-alpha OS=Homo sapiens GN=HSP90AA1 PE=1 SV=5 - [HS90A_HUMAN]	N-Term(Dimethyl:2H(4)); K12(Dimethyl:2H(4))	1480.75			37300770304							0	0.003315		0
STGGAPTFNVTVTK	36	1	1	P07737	Profilin-1 OS=Homo sapiens GN=PFN1 PE=1 SV=2 - [PROF1_HUMAN]	N-Term(Dimethyl:2H(6)13C(2)); K14(Dimethyl:2H(6)13C(2))	1451.87			62906871552	1.96247	-;-;1;1;-;3;1;-;-;-;-;-;-;-;-;-;-;-;-;-;-;-;-;-;-;-;-;-;-;-;-;-;-;-;-;-;1;-;-;-;-;-;-;-;-;2;-;-;-;-;-;-;-;-;-;-;-;-;-;-;-;-;-;-;-;-;-;-;-;-;-;-;-;1;1;-;-;-;-;-;-;-;-;-;-;-;-;-;-;-;-;-;-;1;-;-;-;-;-;-;-;-;1;-;-;1;-;-;-;-;-;-;-;-;-;-;-;-;-;-;-;-;-;1;1;-;-;-;-;1;-;-;-;-;-;-;-;-;-;-;-;-;-;-;-;-;-;-;-;-;-;-;-;-;-;-;-;-;-;-;-	25.6434	0.829195	-;-;1;1;-;3;1;-;-;-;-;-;-;-;-;-;-;-;-;-;-;-;-;-;-;-;-;-;-;-;-;-;-;-;-;-;1;-;-;-;-;-;-;-;-;2;-;-;-;-;-;-;-;-;-;-;-;-;-;-;-;-;-;-;-;-;-;-;-;-;-;-;-;1;1;-;-;-;-;-;-;-;-;-;-;-;-;-;-;-;-;-;-;1;-;-;-;-;-;-;-;-;1;-;-;1;-;-;-;-;-;-;-;-;-;-;-;-;-;-;-;-;-;1;1;-;-;-;-;-;-;-;-;-;-;-;-;-;-;-;-;-;-;-;-;-;-;-;-;-;-;-;-;-;-;-;-;-;-;-;-	48.2136	0	0.0003201		0
STFVLDEFK	38	1	1	P26641	Elongation factor 1-gamma OS=Homo sapiens GN=EEF1G PE=1 SV=3 - [EF1G_HUMAN]	N-Term(Dimethyl); K9(Dimethyl)	1141.61			11603787136	1.40716	-;-;-;-;-;-;1;-;-;-;-;-;-;-;-;-;-;-;-;-;-;-;-;-;-;-;-;-;-;-;-;-;-;-;-;-;-;-;-;-;-;-;-;-;1;-;-;-;-;-;-;-;-;-;-;-;-;-;-;-;-;-;-;-;-;-;-;1;1;-;-;-;-;-;-;-;-;-;-;-;-;-;-;-;-;-;-;-;-;-;-;-;-;-;1;-;-;-;-;-;-;-;-;-;-;-;-;-;-;-;-;-;-;-;-;-;-;-;-;-;-;-;-;-;-;1;1;-;-;-;-;-;-;-;-;-;-;-;-;-;-;-;-;-;-;-;-;-;-;-;-;-;-;-;-;-;-;-;-;-;-	17.971	0.836148	-;-;-;-;-;-;1;-;-;-;-;-;-;-;-;-;-;-;-;-;-;-;-;-;-;-;-;-;-;-;-;-;-;-;-;-;-;-;-;-;-;-;-;-;1;-;-;-;-;-;-;-;-;-;-;-;-;-;-;-;-;-;-;-;-;-;-;1;1;-;-;-;-;-;-;-;-;-;-;-;-;-;-;-;-;-;-;-;-;-;-;-;-;-;1;-;-;-;-;-;-;-;-;-;-;-;-;-;-;-;-;-;-;-;-;-;-;-;-;-;-;-;-;-;-;1;1;-;-;-;-;-;-;-;-;-;-;-;-;-;-;-;-;-;-;-;-;-;-;-;-;-;-;-;-;-;-;-;-;-;-	15.3355	0	0.0003438		0
QEVISTSSK	14	1	1	P63244	Guanine nucleotide-binding protein subunit beta-2-like 1 OS=Homo sapiens GN=GNB2L1 PE=1 SV=3 - [GBLP_HUMAN]	N-Term(Dimethyl:2H(6)13C(2)); K9(Dimethyl:2H(6)13C(2))	1050.66			9518839408	3.75987	-;-;1;-;-;-;1;-;-;-;-;-;-;-;-;-;-;-;-;-;-;-;-;-;-;-;-;-;-;-;-;-;-;1;1;-;1;-;-;-;-;-;-;-;-;-;1;-;-;-;-;-;-;-;-;-;-;-;-;-;-;-;-;-;-;-;-;-;-;-;-;-;-;-;-;-;-;-;-;-;-;-;-;-;-;-;-;-;-;-;-;-;-;1;1;-;-;-;-;-;-;-;-;-;-;-;1;-;-;-;-;-;-;-;-;-;-;-;-;-;-;-;-;-;-;-;1;-;-;-;-;-;-;-;-;-;-;-;-;-;-;-;-;-;-;-;-;-;-;-;-;-;-;-;-;-;-;-;-;-;-	179.798	0.767929	-;-;1;-;-;-;1;-;-;-;-;-;-;-;-;-;-;-;-;-;-;-;-;-;-;-;-;-;-;-;-;-;-;1;1;-;-;-;-;-;-;-;-;-;-;-;1;-;-;-;-;-;-;-;-;-;-;-;-;-;-;-;-;-;-;-;-;-;-;-;-;-;-;-;-;-;-;-;-;-;-;-;-;-;-;-;-;-;-;-;-;-;-;1;1;-;-;-;-;-;-;-;-;-;-;-;1;-;-;-;-;-;-;-;-;-;-;-;-;-;-;-;-;-;-;-;1;-;-;-;-;-;-;-;-;-;-;-;-;-;-;-;-;-;-;-;-;-;-;-;-;-;-;-;-;-;-;-;-;-;-	28.8774	0	0.001024		0
EVEEDEYK	18	1	1	P14625	Endoplasmin OS=Homo sapiens GN=HSP90B1 PE=1 SV=1 - [ENPL_HUMAN]	N-Term(Dimethyl:2H(6)13C(2)); K8(Dimethyl:2H(6)13C(2))	1112.59			5264054592	1.89051	-;-;1;1;1;-;-;-;-;-;-;-;-;-;-;-;-;-;-;-;-;-;-;-;-;-;-;-;-;-;-;1;-;1;1;-;1;-;-;-;-;-;-;-;-;-;1;-;-;-;-;-;-;-;-;-;-;-;-;-;-;-;-;-;-;-;-;-;-;-;-;-;-;1;1;-;-;-;-;-;-;-;-;-;-;-;-;-;-;-;-;-;-;-;-;-;-;-;-;-;-;-;-;-;-;-;1;-;-;-;-;-;-;-;-;-;-;-;-;-;-;-;-;-;-;1;1;-;-;-;-;-;-;-;-;-;-;-;-;-;-;-;-;-;-;1;-;-;-;-;-;-;-;-;-;1;-;-;-;-;-	23.5793	0.887088	-;-;-;1;1;-;-;-;-;-;-;-;-;-;-;-;-;-;-;-;-;-;-;-;-;-;-;-;-;-;-;1;-;1;1;-;1;-;-;-;-;-;-;-;-;-;1;-;-;-;-;-;-;-;-;-;-;-;-;-;-;-;-;-;-;-;-;-;-;-;-;-;-;1;1;-;-;-;-;-;-;-;-;-;-;-;-;-;-;-;-;-;-;-;-;-;-;-;-;-;-;-;-;-;-;-;1;-;-;-;-;-;-;-;-;-;-;-;-;-;-;-;-;-;-;1;1;-;-;-;-;-;-;-;-;-;-;-;-;-;-;-;-;-;-;-;-;-;-;-;-;-;-;-;-;1;-;-;-;-;-	19.1266	0	1.957e-07		0
ADGYVLEGK	25	1	1	P62241	40S ribosomal protein S8 OS=Homo sapiens GN=RPS8 PE=1 SV=2 - [RS8_HUMAN]	N-Term(Dimethyl:2H(6)13C(2)); K9(Dimethyl:2H(6)13C(2))	1023.63			8900340202	1.82571	-;-;-;-;-;-;1;-;-;-;-;-;-;-;-;-;-;-;-;-;-;-;-;-;-;-;-;-;-;-;-;1;-;1;1;-;1;-;-;-;-;-;-;-;-;-;-;-;-;-;-;-;-;-;-;-;-;-;-;-;-;-;-;-;-;-;-;-;-;-;-;-;-;-;-;-;-;-;-;-;-;-;-;-;-;-;-;-;-;-;-;-;-;1;1;-;-;-;-;-;-;-;-;-;-;-;-;-;-;-;-;-;-;-;-;-;-;-;-;-;-;-;-;-;-;1;1;-;-;-;-;-;-;-;-;-;-;-;-;-;-;-;-;-;-;-;-;-;-;-;-;-;-;-;-;-;-;-;-;-;-	32.8723	1.01153	-;-;-;-;-;-;1;-;-;-;-;-;-;-;-;-;-;-;-;-;-;-;-;-;-;-;-;-;-;-;-;1;-;-;1;-;1;-;-;-;-;-;-;-;-;-;-;-;-;-;-;-;-;-;-;-;-;-;-;-;-;-;-;-;-;-;-;-;-;-;-;-;-;-;-;-;-;-;-;-;-;-;-;-;-;-;-;-;-;-;-;-;-;1;1;-;-;-;-;-;-;-;-;-;-;-;-;-;-;-;-;-;-;-;-;-;-;-;-;-;-;-;-;-;-;1;1;-;-;-;-;-;-;-;-;-;-;-;-;-;-;-;-;-;-;-;-;-;-;-;-;-;-;-;-;-;-;-;-;-;-	20.4633	0	0.03429		0
DNNLLGK	34	2	2	P11142;P54652	Heat shock cognate 71 kDa protein OS=Homo sapiens GN=HSPA8 PE=1 SV=1 - [HSP7C_HUMAN];Heat shock-related 70 kDa protein 2 OS=Homo sapiens GN=HSPA2 PE=1 SV=1 - [HSP72_HUMAN]	N-Term(Dimethyl:2H(6)13C(2)); K7(Dimethyl:2H(6)13C(2))	845.567			7211799405							0	0.003337		0
ELISNSSDALDK	42	2	2	Q14568;P07900	Putative heat shock protein HSP 90-alpha A2 OS=Homo sapiens GN=HSP90AA2 PE=1 SV=2 - [HS902_HUMAN];Heat shock protein HSP 90-alpha OS=Homo sapiens GN=HSP90AA1 PE=1 SV=5 - [HS90A_HUMAN]	N-Term(Dimethyl:2H(6)13C(2)); K12(Dimethyl:2H(6)13C(2))	1363.79			34327790560							0	1.969e-05		0
QITVNDLPVGR	23	2	2	Q06830;P32119	Peroxiredoxin-1 OS=Homo sapiens GN=PRDX1 PE=1 SV=1 - [PRDX1_HUMAN];Peroxiredoxin-2 OS=Homo sapiens GN=PRDX2 PE=1 SV=5 - [PRDX2_HUMAN]	N-Term(Dimethyl)	1239.71			34515422144							0	0.00327		0
YIDQEELNK	52	4	4	Q14568;P08238;P07900;Q58FF8	Putative heat shock protein HSP 90-alpha A2 OS=Homo sapiens GN=HSP90AA2 PE=1 SV=2 - [HS902_HUMAN];Heat shock protein HSP 90-beta OS=Homo sapiens GN=HSP90AB1 PE=1 SV=4 - [HS90B_HUMAN];Heat shock protein HSP 90-alpha OS=Homo sapiens GN=HSP90AA1 PE=1 SV=5 - [HS90A_HUMAN];Putative heat shock protein HSP 90-beta 2 OS=Homo sapiens GN=HSP90AB2P PE=1 SV=2 - [H90B2_HUMAN]	N-Term(Dimethyl:2H(6)13C(2)); K9(Dimethyl:2H(6)13C(2))	1223.71			56289265470							0	1.197e-06		0
EVDEQMLNVQNK	52	4	3	P68371;Q13885;P07437	Tubulin beta-4B chain OS=Homo sapiens GN=TUBB4B PE=1 SV=1 - [TBB4B_HUMAN];Tubulin beta-2A chain OS=Homo sapiens GN=TUBB2A PE=1 SV=1 - [TBB2A_HUMAN];Tubulin beta chain OS=Homo sapiens GN=TUBB PE=1 SV=2 - [TBB5_HUMAN]	N-Term(Dimethyl:2H(6)13C(2)); M6(Oxidation); K12(Dimethyl:2H(6)13C(2))	1534.83			1.10296e+09							0	2.112e-05		0
SIYYITGESK	16	2	2	P08238;Q58FF8	Heat shock protein HSP 90-beta OS=Homo sapiens GN=HSP90AB1 PE=1 SV=4 - [HS90B_HUMAN];Putative heat shock protein HSP 90-beta 2 OS=Homo sapiens GN=HSP90AB2P PE=1 SV=2 - [H90B2_HUMAN]	N-Term(Dimethyl); K10(Dimethyl)	1216.65			7219653984							0	0.01321		0
GTVTDFPGFDER	24	1	1	P08758	Annexin A5 OS=Homo sapiens GN=ANXA5 PE=1 SV=2 - [ANXA5_HUMAN]	N-Term(Dimethyl:2H(6)13C(2))	1376.68			12090581107	2.05333	-;-;1;1;-;-;-;-;-;-;-;-;-;-;-;-;-;-;-;-;-;-;-;-;-;-;-;-;-;-;-;-;-;-;-;-;-;-;-;-;-;-;-;-;1;-;1;-;-;-;-;-;-;-;-;-;-;-;-;-;-;-;-;-;-;-;-;-;-;1;-;1;-;-;-;-;-;-;-;-;-;-;-;-;-;-;-;-;-;-;-;-;-;1;1;-;-;-;-;-;-;-;-;-;-;-;1;-;-;-;-;-;-;-;-;-;-;-;-;-;-;-;-;-;-;1;1;-;-;-;-;-;-;-;-;-;-;-;-;-;-;-;-;-;-;-;-;-;-;-;-;-;-;-;-;-;-;-;-;-;-	43.1952	0.734205	-;-;1;1;-;-;-;-;-;-;-;-;-;-;-;-;-;-;-;-;-;-;-;-;-;-;-;-;-;-;-;-;-;-;-;-;-;-;-;-;-;-;-;-;1;-;1;-;-;-;-;-;-;-;-;-;-;-;-;-;-;-;-;-;-;-;-;-;-;1;-;1;-;-;-;-;-;-;-;-;-;-;-;-;-;-;-;-;-;-;-;-;-;1;1;-;-;-;-;-;-;-;-;-;-;-;1;-;-;-;-;-;-;-;-;-;-;-;-;-;-;-;-;-;-;-;-;-;-;-;-;-;-;-;-;-;-;-;-;-;-;-;-;-;-;-;-;-;-;-;-;-;-;-;-;-;-;-;-;-;-	37.8237	0	9.224e-06		0
ITITNDK	22	5	4	P11142;P54652;P08107;P34931	Heat shock cognate 71 kDa protein OS=Homo sapiens GN=HSPA8 PE=1 SV=1 - [HSP7C_HUMAN];Heat shock-related 70 kDa protein 2 OS=Homo sapiens GN=HSPA2 PE=1 SV=1 - [HSP72_HUMAN];Heat shock 70 kDa protein 1A/1B OS=Homo sapiens GN=HSPA1A PE=1 SV=5 - [HSP71_HUMAN];Heat shock 70 kDa protein 1-like OS=Homo sapiens GN=HSPA1L PE=1 SV=2 - [HS71L_HUMAN]	N-Term(Dimethyl:2H(6)13C(2)); K7(Dimethyl:2H(6)13C(2))	876.597			1.47717e+10							0	3.074e-06		0
ALVILAK	20	1	1	Q99497	Protein DJ-1 OS=Homo sapiens GN=PARK7 PE=1 SV=2 - [PARK7_HUMAN]	N-Term(Dimethyl:2H(6)13C(2)); K7(Dimethyl:2H(6)13C(2))	799.657			2296191190	1.15528	-;-;-;-;-;-;-;-;-;-;-;-;-;-;-;-;-;-;-;-;-;-;-;-;-;-;-;-;-;1;1;-;-;-;-;-;-;-;-;-;-;-;-;-;-;1;1;-;-;-;-;-;-;-;-;-;-;-;-;-;-;-;-;-;-;-;-;-;-;1;-;-;-;-;-;-;-;-;-;-;-;-;-;-;-;-;-;-;-;-;-;-;-;-;-;-;-;-;-;-;-;-;-;-;-;1;1;-;-;-;-;-;-;-;-;-;-;-;-;-;-;-;-;-;-;-;1;-;-;-;-;-;-;-;-;-;-;-;-;-;-;-;-;-;-;-;-;-;-;-;-;-;-;-;-;-;-;-;-;-;-	27.6627	0.47234	-;-;-;-;-;-;-;-;-;-;-;-;-;-;-;-;-;-;-;-;-;-;-;-;-;-;-;-;-;1;1;-;-;-;-;-;-;-;-;-;-;-;-;-;-;1;1;-;-;-;-;-;-;-;-;-;-;-;-;-;-;-;-;-;-;-;-;-;-;1;-;-;-;-;-;-;-;-;-;-;-;-;-;-;-;-;-;-;-;-;-;-;-;-;-;-;-;-;-;-;-;-;-;-;-;1;1;-;-;-;-;-;-;-;-;-;-;-;-;-;-;-;-;-;-;-;1;-;-;-;-;-;-;-;-;-;-;-;-;-;-;-;-;-;-;-;-;-;-;-;-;-;-;-;-;-;-;-;-;-;-	31.3285	0	0.00588		0
DLTDYLMK	93	7	5	Q562R1;P63267;P68133;P60709;P63261	Beta-actin-like protein 2 OS=Homo sapiens GN=ACTBL2 PE=1 SV=2 - [ACTBL_HUMAN];Actin, gamma-enteric smooth muscle OS=Homo sapiens GN=ACTG2 PE=1 SV=1 - [ACTH_HUMAN];Actin, alpha skeletal muscle OS=Homo sapiens GN=ACTA1 PE=1 SV=1 - [ACTS_HUMAN];Actin, cytoplasmic 1 OS=Homo sapiens GN=ACTB PE=1 SV=1 - [ACTB_HUMAN];Actin, cytoplasmic 2 OS=Homo sapiens GN=ACTG1 PE=1 SV=1 - [ACTG_HUMAN]	N-Term(Dimethyl:2H(4)); K8(Dimethyl:2H(4))	1062.6			58194833620							0	0.0003352		0
LNVTEQEK	22	1	1	P06733	Alpha-enolase OS=Homo sapiens GN=ENO1 PE=1 SV=2 - [ENOA_HUMAN]	N-Term(Dimethyl:2H(6)13C(2)); K8(Dimethyl:2H(6)13C(2))	1032.65			18515634352	1.58122	-;-;1;1;1;-;1;-;-;1;-;-;-;-;-;-;-;-;-;-;-;-;-;-;-;-;-;-;-;-;-;-;-;-;-;-;-;-;-;-;-;-;-;-;-;-;-;1;-;-;-;-;-;-;-;-;-;-;-;-;-;-;-;-;-;-;-;-;-;-;-;-;-;1;-;-;-;-;-;-;-;-;-;-;-;-;-;-;-;-;-;-;-;1;1;-;-;1;1;-;-;-;-;-;-;-;-;-;-;-;-;-;-;-;-;-;-;-;-;-;-;-;-;-;-;1;-;1;-;-;-;-;-;-;-;-;-;-;-;-;-;-;-;-;-;-;-;-;-;-;-;-;-;-;-;-;-;-;-;-;-	42.1127	0.679345	-;-;1;1;1;-;1;-;-;1;-;-;-;-;-;-;-;-;-;-;-;-;-;-;-;-;-;-;-;-;-;-;-;-;-;-;-;-;-;-;-;-;-;-;-;-;-;1;-;-;-;-;-;-;-;-;-;-;-;-;-;-;-;-;-;-;-;-;-;-;-;-;-;1;-;-;-;-;-;-;-;-;-;-;-;-;-;-;-;-;-;-;-;1;1;-;-;-;-;-;-;-;-;-;-;-;-;-;-;-;-;-;-;-;-;-;-;-;-;-;-;-;-;-;-;1;-;1;-;-;-;-;-;-;-;-;-;-;-;-;-;-;-;-;-;-;-;-;-;-;-;-;-;-;-;-;-;-;-;-;-	31.482	0	1.419e-08		0
TAFQEALDAAGDK	36	1	1	P10599	Thioredoxin OS=Homo sapiens GN=TXN PE=1 SV=3 - [THIO_HUMAN]	N-Term(Dimethyl:2H(4)); K13(Dimethyl:2H(4))	1400.75			13270101888	1.83065	-;-;-;-;-;-;-;-;-;-;-;-;-;-;-;-;-;-;-;-;-;-;-;-;-;-;-;-;-;-;-;-;-;-;-;-;-;-;-;-;-;-;-;-;-;-;1;-;-;-;-;-;-;-;-;-;-;-;-;-;-;-;-;-;-;-;-;-;-;-;-;-;-;-;-;-;-;-;-;-;-;-;-;-;-;-;-;-;-;-;-;-;-;-;-;-;-;-;-;-;-;-;-;-;-;-;-;-;-;-;-;-;-;-;-;-;-;-;-;-;-;-;-;-;-;-;-;-;-;-;-;-;-;-;-;-;-;-;-;-;-;-;-;-;-;-;-;-;-;-;-;-;-;-;-;-;-;-;-;-;-		0.855127	-;-;-;-;-;-;-;-;-;-;-;-;-;-;-;-;-;-;-;-;-;-;-;-;-;-;-;-;-;-;-;-;-;-;-;-;-;-;-;-;-;-;-;-;-;-;1;-;-;-;-;-;-;-;-;-;-;-;-;-;-;-;-;-;-;-;-;-;-;-;-;-;-;-;-;-;-;-;-;-;-;-;-;-;-;-;-;-;-;-;-;-;-;-;-;-;-;-;-;-;-;-;-;-;-;-;-;-;-;-;-;-;-;-;-;-;-;-;-;-;-;-;-;-;-;-;-;-;-;-;-;-;-;-;-;-;-;-;-;-;-;-;-;-;-;-;-;-;-;-;-;-;-;-;-;-;-;-;-;-;-		0	8.351e-11		0
SGVSLAALK	24	3	2	P16403;P10412	Histone H1.2 OS=Homo sapiens GN=HIST1H1C PE=1 SV=2 - [H12_HUMAN];Histone H1.4 OS=Homo sapiens GN=HIST1H1E PE=1 SV=2 - [H14_HUMAN]	N-Term(Dimethyl); K9(Dimethyl)	901.572			3163209464							0	0.0004417		0
DISLSDYK	36	1	1	Q06830	Peroxiredoxin-1 OS=Homo sapiens GN=PRDX1 PE=1 SV=1 - [PRDX1_HUMAN]	N-Term(Dimethyl); K8(Dimethyl)	996.525			8826838592	1.6684	-;-;1;1;1;-;-;-;-;-;-;-;-;-;-;-;-;-;-;-;-;-;-;-;-;-;1;-;-;-;1;-;-;-;-;-;-;-;-;-;-;-;-;-;1;1;-;-;-;-;-;-;-;-;-;-;-;-;-;-;-;-;-;-;-;-;1;1;1;1;1;-;-;-;-;-;-;-;-;-;-;-;-;-;-;-;-;-;-;-;-;-;-;-;1;-;-;-;-;-;-;-;-;-;-;-;-;1;-;-;-;-;-;-;-;-;-;-;-;-;-;-;-;-;-;-;1;-;-;-;-;-;-;-;-;-;-;-;-;-;-;-;-;-;-;-;-;-;-;-;-;-;-;-;-;-;-;-;-;-;-	18.4806	0.800359	-;-;1;1;1;-;-;-;-;-;-;-;-;-;-;-;-;-;-;-;-;-;-;-;-;-;1;-;-;-;1;-;-;-;-;-;-;-;-;-;-;-;-;-;1;1;-;-;-;-;-;-;-;-;-;-;-;-;-;-;-;-;-;-;-;-;1;1;1;1;1;-;-;-;-;-;-;-;-;-;-;-;-;-;-;-;-;-;-;-;-;-;-;-;1;-;-;-;-;-;-;-;-;-;-;-;-;1;-;-;-;-;-;-;-;-;-;-;-;-;-;-;-;-;-;-;1;-;-;-;-;-;-;-;-;-;-;-;-;-;-;-;-;-;-;-;-;-;-;-;-;-;-;-;-;-;-;-;-;-;-	38.3123	0	0.005181		0
DISLSDYK	42	1	1	Q06830	Peroxiredoxin-1 OS=Homo sapiens GN=PRDX1 PE=1 SV=1 - [PRDX1_HUMAN]	N-Term(Dimethyl:2H(6)13C(2)); K8(Dimethyl:2H(6)13C(2))	1012.61			16675387520	2.86519	-;-;-;-;-;-;1;-;-;-;-;-;-;-;-;-;-;-;-;-;-;-;-;-;-;-;-;1;1;1;-;1;-;1;-;-;-;-;1;-;-;-;-;-;-;-;1;-;-;-;-;-;-;-;-;-;-;-;-;-;-;-;-;-;-;-;-;-;-;-;-;1;-;1;-;-;-;2;-;-;-;-;-;-;-;-;-;-;-;-;-;-;-;-;-;-;-;-;-;-;-;-;-;-;-;1;1;-;-;-;-;-;-;-;-;-;-;-;-;-;-;-;-;1;-;1;-;-;-;-;-;-;1;-;-;-;-;-;-;-;-;-;-;-;-;-;-;-;-;-;-;-;-;-;-;-;-;-;-;-;-	136.859	1.2068	-;-;-;-;-;-;1;-;-;-;-;-;-;-;-;-;-;-;-;-;-;-;-;-;-;-;-;1;1;1;-;1;-;1;-;-;-;-;-;-;-;-;-;-;-;-;1;-;-;-;-;-;-;-;-;-;-;-;-;-;-;-;-;-;-;-;-;-;-;-;-;1;-;1;-;-;-;2;-;-;-;-;-;-;-;-;-;-;-;-;-;-;-;-;-;-;-;-;-;-;-;-;-;-;-;1;1;-;-;-;-;-;-;-;-;-;-;-;-;-;-;-;-;1;-;1;-;-;-;-;-;-;1;-;-;-;-;-;-;-;-;-;-;-;-;-;-;-;-;-;-;-;-;-;-;-;-;-;-;-;-	141.035	0	0.0001626		0
DVIIADCGK	42	1	1	P23284	Peptidyl-prolyl cis-trans isomerase B OS=Homo sapiens GN=PPIB PE=1 SV=2 - [PPIB_HUMAN]	N-Term(Dimethyl:2H(6)13C(2)); C7(Carbamidomethyl); K9(Dimethyl:2H(6)13C(2))	1062.64			6.91514e+09	1.95805	-;-;1;-;-;1;1;-;-;-;-;-;-;-;-;-;-;-;-;-;-;-;-;-;-;-;-;-;1;1;1;1;-;-;-;-;-;-;-;-;-;-;1;-;-;1;-;-;-;-;-;-;-;-;-;-;-;-;-;-;-;-;-;-;-;-;-;-;1;1;1;1;-;1;1;-;-;-;-;-;-;-;-;-;-;1;-;-;-;-;-;1;1;-;1;-;-;-;-;-;-;-;-;-;-;1;1;-;-;-;-;-;-;-;-;-;-;-;-;-;-;-;-;1;1;-;1;-;-;-;-;-;-;-;-;-;-;-;-;-;-;-;-;-;-;-;-;-;-;-;-;-;-;-;-;-;-;-;-;-;-	62.3649	0.732295	-;-;1;-;-;1;1;-;-;-;-;-;-;-;-;-;-;-;-;-;-;-;-;-;-;-;-;-;1;1;1;1;-;-;-;-;-;-;-;-;-;-;1;-;-;1;-;-;-;-;-;-;-;-;-;-;-;-;-;-;-;-;-;-;-;-;-;-;1;1;1;1;-;1;1;-;-;-;-;-;-;-;-;-;-;-;-;-;-;-;-;1;1;-;1;-;-;-;-;-;-;-;-;-;-;1;1;-;-;-;-;-;-;-;-;-;-;-;-;-;-;-;-;1;1;-;1;-;-;-;-;-;-;-;-;-;-;-;-;-;-;-;-;-;-;-;-;-;-;-;-;-;-;-;-;-;-;-;-;-;-	32.739	0	0.01361		0
STLEPVEK	16	3	1	P08107	Heat shock 70 kDa protein 1A/1B OS=Homo sapiens GN=HSPA1A PE=1 SV=5 - [HSP71_HUMAN]	N-Term(Dimethyl:2H(6)13C(2)); K8(Dimethyl:2H(6)13C(2))	974.634			11532761088	1.62713	-;-;1;1;1;-;-;-;-;-;-;-;-;-;-;-;-;-;-;-;-;-;-;-;-;-;-;-;-;-;-;1;-;1;1;-;-;-;-;-;-;-;-;-;1;1;1;-;-;-;-;-;-;-;-;-;-;-;-;-;-;-;-;-;-;-;-;-;-;-;-;-;-;-;-;-;-;-;-;-;-;-;-;-;-;-;-;-;-;-;-;-;1;1;1;-;1;-;-;-;-;-;-;-;-;-;1;-;-;-;-;-;-;-;-;-;-;-;-;-;-;-;-;-;-;-;-;-;-;-;-;-;-;-;-;-;-;-;-;-;-;-;-;-;-;-;-;-;-;-;-;-;-;-;-;-;-;-;-;-;-	40.6692	0.578919	-;-;1;1;1;-;-;-;-;-;-;-;-;-;-;-;-;-;-;-;-;-;-;-;-;-;-;-;-;-;-;1;-;1;1;-;-;-;-;-;-;-;-;-;1;1;1;-;-;-;-;-;-;-;-;-;-;-;-;-;-;-;-;-;-;-;-;-;-;-;-;-;-;-;-;-;-;-;-;-;-;-;-;-;-;-;-;-;-;-;-;-;1;1;1;-;-;-;-;-;-;-;-;-;-;-;1;-;-;-;-;-;-;-;-;-;-;-;-;-;-;-;-;-;-;-;-;-;-;-;-;-;-;-;-;-;-;-;-;-;-;-;-;-;-;-;-;-;-;-;-;-;-;-;-;-;-;-;-;-;-	18.9501	0	0.004525		0
GTLDPVEK	26	1	1	P11142	Heat shock cognate 71 kDa protein OS=Homo sapiens GN=HSPA8 PE=1 SV=1 - [HSP7C_HUMAN]	N-Term(Dimethyl:2H(6)13C(2)); K8(Dimethyl:2H(6)13C(2))	930.609			12534952192	1.71965	-;-;1;1;-;1;1;-;-;-;-;-;-;-;-;-;-;-;-;-;-;-;-;-;-;-;-;-;-;-;-;1;-;1;1;-;-;-;-;-;-;-;-;-;-;-;1;-;-;-;-;-;-;-;-;-;-;-;-;-;-;-;-;-;-;-;-;-;-;-;-;-;-;-;1;-;-;-;-;-;-;-;-;-;-;-;1;-;-;-;-;-;-;1;1;-;-;1;-;-;-;-;-;-;-;-;1;-;1;-;-;-;-;-;-;-;-;-;-;-;-;-;-;-;-;-;-;-;-;-;-;-;-;-;-;-;-;-;-;-;-;-;-;-;-;-;-;-;-;-;-;-;-;-;-;-;-;-;-;-;-	24.9046	0.694875	-;-;1;1;-;1;1;-;-;-;-;-;-;-;-;-;-;-;-;-;-;-;-;-;-;-;-;-;-;-;-;1;-;1;1;-;-;-;-;-;-;-;-;-;-;-;1;-;-;-;-;-;-;-;-;-;-;-;-;-;-;-;-;-;-;-;-;-;-;-;-;-;-;-;1;-;-;-;-;-;-;-;-;-;-;-;1;-;-;-;-;-;-;1;1;-;-;-;-;-;-;-;-;-;-;-;1;-;-;-;-;-;-;-;-;-;-;-;-;-;-;-;-;-;-;-;-;-;-;-;-;-;-;-;-;-;-;-;-;-;-;-;-;-;-;-;-;-;-;-;-;-;-;-;-;-;-;-;-;-;-	36.891	0	0.002117		0
QASEGPLK	49	1	1	P04406	Glyceraldehyde-3-phosphate dehydrogenase OS=Homo sapiens GN=GAPDH PE=1 SV=3 - [G3P_HUMAN]	N-Term(Dimethyl:2H(6)13C(2)); K8(Dimethyl:2H(6)13C(2))	901.592			6834986624	1.82975	-;-;1;-;1;1;1;-;-;-;1;1;-;-;-;-;-;-;-;-;-;-;-;-;-;-;-;-;-;-;-;-;-;-;1;-;-;1;-;-;-;-;1;1;-;1;-;1;-;1;-;1;-;-;-;-;-;-;-;-;-;-;-;-;-;-;-;-;-;-;-;-;-;1;-;-;1;-;-;-;-;-;-;-;-;-;-;-;1;1;-;-;1;1;1;-;-;1;1;-;-;-;1;-;-;-;1;1;1;-;-;-;-;-;-;-;-;-;-;-;-;-;-;-;-;1;1;1;1;-;-;-;-;-;-;-;-;-;-;-;-;-;-;-;-;1;-;-;-;-;-;-;-;-;-;-;-;-;-;-;-	82.1382	0.756867	-;-;1;-;1;1;1;-;-;-;2;1;-;-;-;-;-;-;-;-;-;-;-;-;-;-;-;-;-;-;-;-;-;-;1;-;-;1;-;-;-;-;1;1;-;1;-;1;-;1;-;1;-;-;-;-;-;-;-;-;-;-;-;-;-;-;-;-;-;-;-;-;-;1;-;-;1;-;-;-;-;-;-;-;-;-;-;-;1;1;-;-;1;1;1;-;-;-;-;-;-;-;1;-;-;-;1;1;-;-;-;-;-;-;-;-;-;-;-;-;-;-;-;-;-;1;1;1;1;-;-;-;-;-;-;-;-;-;-;-;-;-;-;-;-;-;-;-;-;-;-;-;-;-;-;-;-;-;-;-;-	34.9494	0	0.008022		0
SAVEDEGLK	14	1	1	P08107	Heat shock 70 kDa protein 1A/1B OS=Homo sapiens GN=HSPA1A PE=1 SV=5 - [HSP71_HUMAN]	N-Term(Dimethyl:2H(4)); K9(Dimethyl:2H(4))	1011.58			4691468928	1.49803	-;-;-;-;1;-;1;-;-;-;-;-;-;-;-;-;-;-;-;-;-;-;-;-;-;-;-;-;-;-;-;-;-;1;-;-;-;-;-;-;-;-;-;-;-;-;-;1;-;-;-;-;-;-;-;-;-;-;-;-;-;-;-;-;-;-;-;-;-;-;-;-;-;-;-;-;-;-;-;-;-;-;-;-;-;-;-;-;-;-;-;-;-;1;-;-;-;-;-;-;-;-;-;-;-;-;1;-;-;-;-;-;-;-;-;-;-;-;-;-;-;-;-;-;-;-;-;-;-;-;-;-;-;-;-;-;-;-;-;-;-;-;-;-;-;-;-;-;-;-;-;-;-;-;-;-;-;-;-;-;-	37.5451	0.709189	-;-;-;-;1;-;1;-;-;-;-;-;-;-;-;-;-;-;-;-;-;-;-;-;-;-;-;-;-;-;-;-;-;1;-;-;-;-;-;-;-;-;-;-;-;-;-;1;-;-;-;-;-;-;-;-;-;-;-;-;-;-;-;-;-;-;-;-;-;-;-;-;-;-;-;-;-;-;-;-;-;-;-;-;-;-;-;-;-;-;-;-;-;1;-;-;-;-;-;-;-;-;-;-;-;-;1;-;-;-;-;-;-;-;-;-;-;-;-;-;-;-;-;-;-;-;-;-;-;-;-;-;-;-;-;-;-;-;-;-;-;-;-;-;-;-;-;-;-;-;-;-;-;-;-;-;-;-;-;-;-	21.1885	0	0.003004		0
NGQDLGVAFK	12	1	1	Q00839	Heterogeneous nuclear ribonucleoprotein U OS=Homo sapiens GN=HNRNPU PE=1 SV=6 - [HNRPU_HUMAN]	N-Term(Dimethyl:2H(6)13C(2)); K10(Dimethyl:2H(6)13C(2))	1120.7			1.23891e+08	1.85808	-;-;1;-;-;-;-;-;-;-;-;-;-;-;-;-;-;-;-;-;-;-;-;-;-;-;-;-;-;-;-;1;-;-;-;-;-;-;-;-;-;-;-;-;-;-;-;1;-;-;-;-;-;-;-;-;-;-;-;-;-;-;-;-;-;-;-;-;-;-;-;-;-;1;-;-;-;-;-;-;-;-;-;-;-;-;-;-;-;-;-;-;-;-;-;-;-;-;-;-;-;-;-;-;-;-;-;-;-;-;-;-;-;-;-;-;-;-;-;-;-;-;-;-;-;-;1;-;-;-;-;-;-;-;-;-;-;-;-;-;-;-;-;-;-;-;-;-;-;-;-;-;-;-;-;-;-;-;-;-;-	32.9018	4.55869	-;-;1;-;-;-;-;-;-;-;-;-;-;-;-;-;-;-;-;-;-;-;-;-;-;-;-;-;-;-;-;1;-;-;-;-;-;-;-;-;-;-;-;-;-;-;-;1;-;-;-;-;-;-;-;-;-;-;-;-;-;-;-;-;-;-;-;-;-;-;-;-;-;1;-;-;-;-;-;-;-;-;-;-;-;-;-;-;-;-;-;-;-;-;-;-;-;-;-;-;-;-;-;-;-;-;-;-;-;-;-;-;-;-;-;-;-;-;-;-;-;-;-;-;-;-;-;-;-;-;-;-;-;-;-;-;-;-;-;-;-;-;-;-;-;-;-;-;-;-;-;-;-;-;-;-;-;-;-;-;-	159.469	0	0.000356		0
NLQYYDISAK	22	1	1	P62826	GTP-binding nuclear protein Ran OS=Homo sapiens GN=RAN PE=1 SV=3 - [RAN_HUMAN]	N-Term(Dimethyl); K10(Dimethyl)	1270.67			5796737280	1.75961	-;-;-;-;-;-;1;-;-;-;-;-;-;-;-;-;-;-;-;-;-;-;-;-;-;-;-;-;1;-;-;-;-;-;-;-;-;-;-;-;-;-;-;-;-;-;-;-;-;-;-;-;-;-;-;-;-;-;-;-;-;-;-;-;-;-;-;-;-;-;1;1;-;-;-;-;-;-;-;-;-;-;-;-;-;-;-;-;-;-;-;-;-;1;1;-;-;-;-;-;-;-;-;-;-;-;1;-;-;-;-;-;-;-;-;-;-;-;-;-;-;-;-;-;-;1;1;-;-;-;-;-;-;-;-;-;-;-;-;-;-;-;-;-;-;-;-;-;-;-;-;-;-;-;-;-;-;-;-;-;-	12.9713	0.991534	-;-;-;-;-;-;1;-;-;-;-;-;-;-;-;-;-;-;-;-;-;-;-;-;-;-;-;-;1;-;-;-;-;-;-;-;-;-;-;-;-;-;-;-;-;-;-;-;-;-;-;-;-;-;-;-;-;-;-;-;-;-;-;-;-;-;-;-;-;-;1;1;-;-;-;-;-;-;-;-;-;-;-;-;-;-;-;-;-;-;-;-;-;1;1;-;-;-;-;-;-;-;-;-;-;-;1;-;-;-;-;-;-;-;-;-;-;-;-;-;-;-;-;-;-;-;-;-;-;-;-;-;-;-;-;-;-;-;-;-;-;-;-;-;-;-;-;-;-;-;-;-;-;-;-;-;-;-;-;-;-	30.9618	0	3.62e-08		0
EGDLIAAQAR	17	1	1	P02545	Prelamin-A/C OS=Homo sapiens GN=LMNA PE=1 SV=1 - [LMNA_HUMAN]	N-Term(Dimethyl:2H(6)13C(2))	1079.62			2577353680	1.62731	-;-;-;-;-;-;-;-;-;-;-;-;-;-;-;-;-;-;-;-;-;-;-;-;-;-;-;-;-;-;-;1;-;-;-;-;-;-;-;-;-;-;-;-;-;-;1;-;-;-;-;-;-;-;-;-;-;-;-;-;-;-;-;-;-;-;-;-;-;-;-;-;-;1;-;-;-;-;-;-;-;-;-;-;-;-;-;-;-;-;-;-;-;1;-;-;-;-;-;-;-;-;-;-;-;-;1;-;1;-;-;-;-;-;-;-;-;-;-;-;-;-;-;-;-;1;1;-;-;-;-;-;-;-;-;-;-;-;-;-;-;-;-;-;-;-;-;-;-;-;-;-;-;-;-;-;-;-;-;-;-	18.0885	0.780806	-;-;-;-;-;-;-;-;-;-;-;-;-;-;-;-;-;-;-;-;-;-;-;-;-;-;-;-;-;-;-;1;-;-;-;-;-;-;-;-;-;-;-;-;-;-;1;-;-;-;-;-;-;-;-;-;-;-;-;-;-;-;-;-;-;-;-;-;-;-;-;-;-;1;-;-;-;-;-;-;-;-;-;-;-;-;-;-;-;-;-;-;-;1;-;-;-;-;-;-;-;-;-;-;-;-;-;-;-;-;-;-;-;-;-;-;-;-;-;-;-;-;-;-;-;1;1;-;-;-;-;-;-;-;-;-;-;-;-;-;-;-;-;-;-;-;-;-;-;-;-;-;-;-;-;-;-;-;-;-;-	14.2945	0	0.0003059		0
EAALSTALSEK	19	1	1	P02545	Prelamin-A/C OS=Homo sapiens GN=LMNA PE=1 SV=1 - [LMNA_HUMAN]	N-Term(Dimethyl); K11(Dimethyl)	1175.65			3122566824	1.52071	-;-;1;1;-;-;-;-;-;-;-;-;-;-;-;-;-;-;-;-;-;-;-;-;-;-;-;-;-;-;-;-;-;-;-;-;-;-;-;-;-;-;-;-;1;1;1;-;-;-;-;-;-;-;-;-;-;-;-;-;-;-;-;-;-;-;-;-;-;-;-;-;-;-;-;-;-;-;-;-;-;-;-;-;-;-;-;-;-;-;-;-;-;-;1;-;-;-;-;-;-;-;-;-;-;-;-;-;-;-;-;-;-;-;-;-;-;-;-;-;-;-;-;-;-;-;-;-;-;-;-;-;-;-;-;-;-;-;-;-;-;-;-;-;-;-;-;-;-;-;-;-;-;-;-;-;-;-;-;-;-	17.2599	0.83062	-;-;1;1;-;-;-;-;-;-;-;-;-;-;-;-;-;-;-;-;-;-;-;-;-;-;-;-;-;-;-;-;-;-;-;-;-;-;-;-;-;-;-;-;1;1;1;-;-;-;-;-;-;-;-;-;-;-;-;-;-;-;-;-;-;-;-;-;-;-;-;-;-;-;-;-;-;-;-;-;-;-;-;-;-;-;-;-;-;-;-;-;-;-;1;-;-;-;-;-;-;-;-;-;-;-;-;-;-;-;-;-;-;-;-;-;-;-;-;-;-;-;-;-;-;-;-;-;-;-;-;-;-;-;-;-;-;-;-;-;-;-;-;-;-;-;-;-;-;-;-;-;-;-;-;-;-;-;-;-;-	20.0001	0	0.0001131		0
DVIIADCGK	35	1	1	P23284	Peptidyl-prolyl cis-trans isomerase B OS=Homo sapiens GN=PPIB PE=1 SV=2 - [PPIB_HUMAN]	N-Term(Dimethyl); C7(Carbamidomethyl); K9(Dimethyl)	1046.56			3.89716e+09	5.90655	-;-;-;-;-;-;-;-;-;-;-;-;-;-;-;-;-;-;-;-;-;-;-;-;-;-;-;-;-;-;-;-;-;-;1;-;-;-;-;-;-;-;-;-;-;-;-;-;-;-;-;-;-;-;-;-;-;-;-;-;-;-;-;-;-;-;-;-;-;-;-;-;-;-;-;-;-;-;-;-;-;-;-;-;-;-;-;-;-;-;-;-;-;-;-;-;-;-;-;-;-;-;-;-;-;-;-;-;-;-;-;-;-;-;-;-;-;-;-;-;-;-;-;-;-;1;-;-;-;-;-;-;-;-;-;-;-;-;-;-;-;-;-;-;-;-;-;-;-;-;-;-;-;-;-;-;-;-;-;-;-	100.819	1.48696	-;-;-;-;-;-;-;-;-;-;-;-;-;-;-;-;-;-;-;-;-;-;-;-;-;-;-;-;-;-;-;-;-;-;1;-;-;-;-;-;-;-;-;-;-;-;-;-;-;-;-;-;-;-;-;-;-;-;-;-;-;-;-;-;-;-;-;-;-;-;-;-;-;-;-;-;-;-;-;-;-;-;-;-;-;-;-;-;-;-;-;-;-;-;-;-;-;-;-;-;-;-;-;-;-;-;-;-;-;-;-;-;-;-;-;-;-;-;-;-;-;-;-;-;-;1;-;-;-;-;-;-;-;-;-;-;-;-;-;-;-;-;-;-;-;-;-;-;-;-;-;-;-;-;-;-;-;-;-;-;-	86.0816	0	0.04326		0
GSDFDCELR	12	1	1	P61978	Heterogeneous nuclear ribonucleoprotein K OS=Homo sapiens GN=HNRNPK PE=1 SV=1 - [HNRPK_HUMAN]	N-Term(Dimethyl); C6(Carbamidomethyl)	1126.48			1165421668	2.04854	-;-;1;-;-;-;-;-;-;-;-;-;-;-;-;-;-;-;-;-;-;-;-;-;-;-;-;-;-;-;-;-;-;-;1;-;-;-;-;-;-;-;-;-;-;-;-;1;-;-;-;-;-;-;-;-;-;-;-;-;-;-;-;-;-;-;-;-;-;-;-;-;-;-;-;-;-;-;-;-;-;-;-;-;-;-;-;-;-;-;-;-;-;1;1;-;-;-;-;-;-;-;-;-;-;-;-;-;-;-;-;-;-;-;-;-;-;-;-;-;-;-;-;-;-;-;-;-;1;-;-;-;-;-;-;-;-;-;-;-;-;-;-;-;-;-;-;-;-;-;-;-;-;-;-;-;-;-;-;-;-	14.8561	0.883169	-;-;1;-;-;-;-;-;-;-;-;-;-;-;-;-;-;-;-;-;-;-;-;-;-;-;-;-;-;-;-;-;-;-;1;-;-;-;-;-;-;-;-;-;-;-;-;1;-;-;-;-;-;-;-;-;-;-;-;-;-;-;-;-;-;-;-;-;-;-;-;-;-;-;-;-;-;-;-;-;-;-;-;-;-;-;-;-;-;-;-;-;-;1;1;-;-;-;-;-;-;-;-;-;-;-;-;-;-;-;-;-;-;-;-;-;-;-;-;-;-;-;-;-;-;-;-;-;1;-;-;-;-;-;-;-;-;-;-;-;-;-;-;-;-;-;-;-;-;-;-;-;-;-;-;-;-;-;-;-;-	20.8183	0	0.001749		0
DLSTIEPLK	140	4	2	P39687;Q92688	Acidic leucine-rich nuclear phosphoprotein 32 family member A OS=Homo sapiens GN=ANP32A PE=1 SV=1 - [AN32A_HUMAN];Acidic leucine-rich nuclear phosphoprotein 32 family member B OS=Homo sapiens GN=ANP32B PE=1 SV=1 - [AN32B_HUMAN]	N-Term(Dimethyl:2H(6)13C(2)); K9(Dimethyl:2H(6)13C(2))	1087.72			8398687208							0	0.02146		0
QMVETELK	15	1	1	P62258	14-3-3 protein epsilon OS=Homo sapiens GN=YWHAE PE=1 SV=1 - [1433E_HUMAN]	N-Term(Dimethyl:2H(6)13C(2)); K8(Dimethyl:2H(6)13C(2))	1049.65			6102619468	1.60909	-;-;1;-;1;1;1;-;-;-;-;-;-;-;-;-;-;-;-;-;-;-;-;-;-;-;-;-;-;-;1;1;-;1;-;-;-;-;-;-;-;-;-;-;-;1;1;-;-;-;-;-;-;-;-;-;-;-;-;-;-;-;-;-;-;-;-;-;-;1;1;1;-;-;-;-;-;-;-;-;-;-;-;-;-;-;-;-;-;-;-;-;-;-;-;-;-;-;-;-;-;-;-;-;-;-;1;-;-;-;-;-;-;-;-;-;-;-;-;-;-;-;-;-;-;-;-;-;-;-;-;-;-;-;-;-;-;-;-;-;-;-;-;-;-;-;-;-;-;-;-;-;-;-;-;-;-;-;-;-;-	31.8638	0.788363	-;-;1;-;1;1;1;-;-;-;-;-;-;-;-;-;-;-;-;-;-;-;-;-;-;-;-;-;-;-;1;1;-;1;-;-;-;-;-;-;-;-;-;-;-;1;1;-;-;-;-;-;-;-;-;-;-;-;-;-;-;-;-;-;-;-;-;-;-;1;1;1;-;-;-;-;-;-;-;-;-;-;-;-;-;-;-;-;-;-;-;-;-;-;-;-;-;-;-;-;-;-;-;-;-;-;-;-;-;-;-;-;-;-;-;-;-;-;-;-;-;-;-;-;-;-;-;-;-;-;-;-;-;-;-;-;-;-;-;-;-;-;-;-;-;-;-;-;-;-;-;-;-;-;-;-;-;-;-;-;-	29.8686	0	0.003633		0
GSDFDCELR	19	1	1	P61978	Heterogeneous nuclear ribonucleoprotein K OS=Homo sapiens GN=HNRNPK PE=1 SV=1 - [HNRPK_HUMAN]	N-Term(Dimethyl:2H(6)13C(2)); C6(Carbamidomethyl)	1134.53			2.33856e+09	1.79944	-;-;-;1;1;-;-;-;-;-;-;-;-;-;-;-;-;-;-;-;-;-;-;-;-;-;-;-;-;-;-;-;-;1;-;-;-;-;-;-;-;-;-;-;1;-;-;-;-;-;-;-;-;-;-;-;-;-;-;-;-;-;-;-;-;-;-;-;-;-;-;-;-;1;-;-;-;-;-;-;-;-;-;-;-;-;-;-;-;-;-;-;-;-;-;-;-;1;-;-;-;-;-;-;-;-;1;-;-;-;-;-;-;-;-;-;-;-;-;-;-;-;-;-;-;-;-;1;-;-;-;-;-;-;-;-;-;-;-;-;-;-;-;-;-;-;-;-;-;-;-;-;-;-;-;-;-;-;-;-;-	36.2061	0.678682	-;-;-;1;1;-;-;-;-;-;-;-;-;-;-;-;-;-;-;-;-;-;-;-;-;-;-;-;-;-;-;-;-;1;-;-;-;-;-;-;-;-;-;-;1;-;-;-;-;-;-;-;-;-;-;-;-;-;-;-;-;-;-;-;-;-;-;-;-;-;-;-;-;1;-;-;-;-;-;-;-;-;-;-;-;-;-;-;-;-;-;-;-;-;-;-;-;-;-;-;-;-;-;-;-;-;1;-;-;-;-;-;-;-;-;-;-;-;-;-;-;-;-;-;-;-;-;1;-;-;-;-;-;-;-;-;-;-;-;-;-;-;-;-;-;-;-;-;-;-;-;-;-;-;-;-;-;-;-;-;-	33.6275	0	0.0003209		0
LYDIDVAK	27	1	1	P62750	60S ribosomal protein L23a OS=Homo sapiens GN=RPL23A PE=1 SV=1 - [RL23A_HUMAN]	N-Term(Dimethyl:2H(6)13C(2)); K8(Dimethyl:2H(6)13C(2))	1008.66			9071488996	1.67081	-;-;1;-;-;-;-;-;-;-;-;-;-;-;-;-;-;-;-;-;-;-;-;-;-;-;-;-;1;1;1;-;-;1;-;-;-;-;-;-;-;-;-;-;-;1;-;-;-;-;-;-;-;-;-;-;-;-;-;-;-;-;-;-;-;-;-;-;1;-;-;-;-;-;-;-;-;-;-;-;-;-;-;-;-;-;-;-;-;-;-;-;1;1;1;-;-;-;-;-;-;-;-;-;-;-;1;-;-;-;-;-;-;-;-;-;-;-;-;-;-;-;-;-;-;1;-;-;-;-;-;-;-;-;-;-;-;-;-;-;-;-;-;-;-;-;-;-;-;-;-;-;-;-;-;-;-;-;-;-;-	16.9341	0.811437	-;-;1;-;-;-;-;-;-;-;-;-;-;-;-;-;-;-;-;-;-;-;-;-;-;-;-;-;1;1;1;-;-;1;-;-;-;-;-;-;-;-;-;-;-;1;-;-;-;-;-;-;-;-;-;-;-;-;-;-;-;-;-;-;-;-;-;-;1;-;-;-;-;-;-;-;-;-;-;-;-;-;-;-;-;-;-;-;-;-;-;-;1;1;1;-;-;-;-;-;-;-;-;-;-;-;1;-;-;-;-;-;-;-;-;-;-;-;-;-;-;-;-;-;-;1;-;-;-;-;-;-;-;-;-;-;-;-;-;-;-;-;-;-;-;-;-;-;-;-;-;-;-;-;-;-;-;-;-;-;-	21.0439	0	0.0002906		0
ISGLIYEETR	16	1	1	P62805	Histone H4 OS=Homo sapiens GN=HIST1H4A PE=1 SV=2 - [H4_HUMAN]	N-Term(Dimethyl:2H(6)13C(2))	1216.7			31665702584	4.02781	-;-;1;1;-;-;1;1;-;-;-;-;-;-;-;-;-;-;-;-;-;-;-;-;-;-;-;-;-;-;-;-;-;-;-;-;-;-;-;-;-;-;-;-;-;-;-;1;-;-;-;-;-;-;-;-;-;-;-;-;-;-;-;-;-;-;-;-;-;-;-;-;-;-;-;-;-;-;-;-;-;-;-;-;-;-;-;-;-;-;-;-;-;1;1;-;-;-;-;-;-;-;-;-;-;-;-;-;-;-;-;-;-;-;-;-;-;-;-;-;-;-;-;-;-;1;1;-;-;-;-;-;-;-;-;-;-;-;-;-;-;-;-;-;-;-;-;-;-;-;-;-;-;-;-;-;-;-;-;-;-	17.6917	2.09472	-;-;1;1;-;-;1;1;-;-;-;-;-;-;-;-;-;-;-;-;-;-;-;-;-;-;-;-;-;-;-;-;-;-;-;-;-;-;-;-;-;-;-;-;-;-;-;1;-;-;-;-;-;-;-;-;-;-;-;-;-;-;-;-;-;-;-;-;-;-;-;-;-;-;-;-;-;-;-;-;-;-;-;-;-;-;-;-;-;-;-;-;-;1;1;-;-;-;-;-;-;-;-;-;-;-;-;-;-;-;-;-;-;-;-;-;-;-;-;-;-;-;-;-;-;1;1;-;-;-;-;-;-;-;-;-;-;-;-;-;-;-;-;-;-;-;-;-;-;-;-;-;-;-;-;-;-;-;-;-;-	35.3688	0	0.001897		0
EAMEDGEIDGNK	19	1	1	P19338	Nucleolin OS=Homo sapiens GN=NCL PE=1 SV=3 - [NUCL_HUMAN]	N-Term(Dimethyl:2H(6)13C(2)); M3(Oxidation); K12(Dimethyl:2H(6)13C(2))	1395.69			1.33719e+09	2.03123	-;-;1;-;-;-;1;-;-;-;-;-;-;-;-;-;-;-;-;-;-;-;-;-;-;-;-;-;-;-;-;-;-;-;-;-;-;-;-;-;-;-;-;-;-;-;1;-;-;-;-;-;-;-;-;-;-;-;-;-;-;-;-;-;-;-;-;-;-;-;-;-;-;-;-;-;-;-;-;-;-;-;-;-;-;-;-;-;-;-;-;-;-;1;1;-;-;1;-;-;-;-;-;-;-;-;1;-;-;-;-;-;-;-;-;-;-;-;-;-;-;-;-;-;1;1;1;-;-;-;-;-;-;-;-;-;-;1;-;-;-;1;-;-;1;-;-;-;-;-;-;-;-;-;-;-;-;-;-;-;-	28.9866	1.05343	-;-;1;-;-;-;1;-;-;-;-;-;-;-;-;-;-;-;-;-;-;-;-;-;-;-;-;-;-;-;-;-;-;-;-;-;-;-;-;-;-;-;-;-;-;-;1;-;-;-;-;-;-;-;-;-;-;-;-;-;-;-;-;-;-;-;-;-;-;-;-;-;-;-;-;-;-;-;-;-;-;-;-;-;-;-;-;-;-;-;-;-;-;1;1;-;-;1;-;-;-;-;-;-;-;-;1;-;-;-;-;-;-;-;-;-;-;-;-;-;-;-;-;-;1;1;1;-;-;-;-;-;-;-;-;-;-;1;-;-;-;1;-;-;1;-;-;-;-;-;-;-;-;-;-;-;-;-;-;-;-	33.5292	0	0.0001317		0
GTGIVSAPVPK	36	1	1	P15880	40S ribosomal protein S2 OS=Homo sapiens GN=RPS2 PE=1 SV=2 - [RS2_HUMAN]	N-Term(Dimethyl:2H(6)13C(2)); K11(Dimethyl:2H(6)13C(2))	1097.75			20315110016	2.11125	-;-;1;1;-;2;1;-;-;-;-;-;-;-;-;-;-;-;-;-;-;-;-;-;-;-;-;-;-;-;-;1;-;-;-;-;-;-;-;-;-;-;-;1;-;3;1;-;-;-;-;-;-;-;-;-;-;-;-;-;-;-;-;-;-;-;-;-;-;-;-;-;-;-;-;-;-;-;-;-;-;-;-;-;-;-;-;-;-;-;-;-;-;-;-;-;-;-;-;-;-;-;-;-;-;2;1;-;-;-;-;-;-;-;-;-;-;-;-;-;-;-;-;1;1;-;-;-;-;-;-;-;-;-;-;-;-;-;-;-;-;-;-;-;-;-;-;-;-;-;-;-;-;-;-;-;-;-;-;-;-	22.5755	1.04485	-;-;1;1;-;2;1;-;-;-;-;-;-;-;-;-;-;-;-;-;-;-;-;-;-;-;-;-;-;-;-;1;-;-;-;-;-;-;-;-;-;-;-;1;-;3;1;-;-;-;-;-;-;-;-;-;-;-;-;-;-;-;-;-;-;-;-;-;-;-;-;-;-;-;-;-;-;-;-;-;-;-;-;-;-;-;-;-;-;-;-;-;-;-;-;-;-;-;-;-;-;-;-;-;-;1;1;-;-;-;-;-;-;-;-;-;-;-;-;-;-;-;-;1;1;-;-;-;-;-;-;-;-;-;-;-;-;-;-;-;-;-;-;-;-;-;-;-;-;-;-;-;-;-;-;-;-;-;-;-;-	33.4513	0	0.0002424		0
VLDLELK	15	1	1	P04083	Annexin A1 OS=Homo sapiens GN=ANXA1 PE=1 SV=2 - [ANXA1_HUMAN]	N-Term(Dimethyl:2H(6)13C(2)); K7(Dimethyl:2H(6)13C(2))	901.654			9.30786e+08	1.68491	-;-;1;1;-;1;2;-;-;-;-;-;-;-;-;-;-;-;-;-;-;-;-;-;-;-;-;-;-;-;-;-;-;1;-;-;-;-;-;-;-;-;-;-;-;1;1;-;-;-;-;-;-;-;-;-;-;-;-;-;-;-;-;-;-;-;1;1;-;-;-;-;-;-;-;-;-;-;-;-;-;-;-;-;-;-;-;-;-;-;-;-;-;-;1;-;-;-;-;-;-;-;-;-;-;-;-;-;-;-;-;-;-;-;-;-;-;-;-;-;-;-;-;-;-;1;1;-;-;-;-;-;-;-;-;-;-;-;-;-;-;-;-;-;-;-;-;-;-;-;-;-;-;-;-;-;-;-;-;-;-	24.5168	0.62749	-;-;1;1;-;1;2;-;-;-;-;-;-;-;-;-;-;-;-;-;-;-;-;-;-;-;-;-;-;-;-;-;-;1;-;-;-;-;-;-;-;-;-;-;-;1;1;-;-;-;-;-;-;-;-;-;-;-;-;-;-;-;-;-;-;-;1;1;-;-;-;-;-;-;-;-;-;-;-;-;-;-;-;-;-;-;-;-;-;-;-;-;-;-;1;-;-;-;-;-;-;-;-;-;-;-;-;-;-;-;-;-;-;-;-;-;-;-;-;-;-;-;-;-;-;1;1;-;-;-;-;-;-;-;-;-;-;-;-;-;-;-;-;-;-;-;-;-;-;-;-;-;-;-;-;-;-;-;-;-;-	31.1373	0	0.01521		0
GSGTAEVELK	14	1	1	P14618	Pyruvate kinase PKM OS=Homo sapiens GN=PKM PE=1 SV=4 - [KPYM_HUMAN]	N-Term(Dimethyl:2H(4)); K10(Dimethyl:2H(4))	1054.62			2285910416	1.79148	-;-;-;-;-;-;1;-;-;-;-;-;-;-;-;-;-;-;-;-;-;-;-;-;-;-;-;-;-;-;-;-;-;-;-;-;-;-;-;-;-;-;-;-;-;-;-;-;-;-;-;-;-;-;-;-;-;-;-;-;-;-;-;-;-;-;-;-;-;-;-;-;-;-;-;-;-;-;-;-;-;-;-;-;-;-;-;-;-;-;-;-;-;-;-;-;-;-;-;-;-;-;-;-;-;-;-;-;-;-;-;-;-;-;-;-;-;-;-;-;-;-;-;-;-;-;-;-;-;-;-;-;-;-;-;-;-;-;-;-;-;-;-;-;-;-;-;-;-;-;-;-;-;-;-;-;-;-;-;-;-		0.693252	-;-;-;-;-;-;1;-;-;-;-;-;-;-;-;-;-;-;-;-;-;-;-;-;-;-;-;-;-;-;-;-;-;-;-;-;-;-;-;-;-;-;-;-;-;-;-;-;-;-;-;-;-;-;-;-;-;-;-;-;-;-;-;-;-;-;-;-;-;-;-;-;-;-;-;-;-;-;-;-;-;-;-;-;-;-;-;-;-;-;-;-;-;-;-;-;-;-;-;-;-;-;-;-;-;-;-;-;-;-;-;-;-;-;-;-;-;-;-;-;-;-;-;-;-;-;-;-;-;-;-;-;-;-;-;-;-;-;-;-;-;-;-;-;-;-;-;-;-;-;-;-;-;-;-;-;-;-;-;-;-		0	1.011e-09		0
DLSLEEIQK	30	2	1	P16949	Stathmin OS=Homo sapiens GN=STMN1 PE=1 SV=3 - [STMN1_HUMAN]	N-Term(Dimethyl:2H(6)13C(2)); K9(Dimethyl:2H(6)13C(2))	1146.72			8.15331e+09	1.7057	-;-;1;-;-;1;-;-;-;-;-;-;-;-;-;-;-;-;-;-;-;-;-;-;-;-;1;-;-;1;-;-;-;-;-;-;-;-;-;-;-;-;-;1;1;1;-;-;-;-;-;-;-;-;-;-;-;-;-;-;-;-;-;-;-;-;1;-;-;-;-;-;-;-;-;-;-;-;-;-;-;-;-;-;-;-;-;-;-;-;-;-;1;-;-;-;-;-;-;-;-;-;-;-;-;-;-;-;-;-;-;-;-;-;-;-;-;-;-;-;-;-;-;1;1;1;-;-;-;-;-;-;-;-;-;-;-;-;-;-;-;-;-;-;-;-;-;-;-;-;-;-;-;-;-;-;-;-;-;-;-	34.7008	0.710451	-;-;1;-;-;1;-;-;-;-;-;-;-;-;-;-;-;-;-;-;-;-;-;-;-;-;1;-;-;1;-;-;-;-;-;-;-;-;-;-;-;-;-;1;-;1;-;-;-;-;-;-;-;-;-;-;-;-;-;-;-;-;-;-;-;-;1;-;-;-;-;-;-;-;-;-;-;-;-;-;-;-;-;-;-;-;-;-;-;-;-;-;1;-;-;-;-;-;-;-;-;-;-;-;-;-;-;-;-;-;-;-;-;-;-;-;-;-;-;-;-;-;-;1;1;-;-;-;-;-;-;-;-;-;-;-;-;-;-;-;-;-;-;-;-;-;-;-;-;-;-;-;-;-;-;-;-;-;-;-;-	33.6886	0	0.0001057		0
VSFELFADK	40	1	1	P62937	Peptidyl-prolyl cis-trans isomerase A OS=Homo sapiens GN=PPIA PE=1 SV=2 - [PPIA_HUMAN]	N-Term(Dimethyl); K9(Dimethyl)	1111.61			10755275676	1.33529	-;-;-;1;-;-;-;-;-;-;-;-;-;-;-;-;-;-;-;-;-;-;-;-;-;-;-;-;-;-;-;-;-;-;-;-;-;-;-;-;-;-;-;-;1;-;1;-;-;-;-;-;-;-;-;-;-;-;-;-;-;-;-;-;-;-;-;-;-;-;-;-;-;-;-;-;-;-;-;-;-;-;-;-;-;-;-;-;-;-;-;-;-;1;1;-;-;-;-;-;-;-;-;-;-;-;-;-;-;-;-;-;-;-;-;-;-;-;-;-;-;-;-;-;-;1;-;-;-;-;-;-;-;-;-;-;-;-;-;-;-;-;-;-;-;-;-;-;-;-;-;-;-;-;-;-;-;-;-;-;-	24.9373	0.779339	-;-;-;1;-;-;-;-;-;-;-;-;-;-;-;-;-;-;-;-;-;-;-;-;-;-;-;-;-;-;-;-;-;-;-;-;-;-;-;-;-;-;-;-;1;-;1;-;-;-;-;-;-;-;-;-;-;-;-;-;-;-;-;-;-;-;-;-;-;-;-;-;-;-;-;-;-;-;-;-;-;-;-;-;-;-;-;-;-;-;-;-;-;1;1;-;-;-;-;-;-;-;-;-;-;-;-;-;-;-;-;-;-;-;-;-;-;-;-;-;-;-;-;-;-;1;-;-;-;-;-;-;-;-;-;-;-;-;-;-;-;-;-;-;-;-;-;-;-;-;-;-;-;-;-;-;-;-;-;-;-	10.0463	0	0.001494		0
GALQNIIPASTGAAK	98	1	1	P04406	Glyceraldehyde-3-phosphate dehydrogenase OS=Homo sapiens GN=GAPDH PE=1 SV=3 - [G3P_HUMAN]	N-Term(Dimethyl:2H(6)13C(2)); K15(Dimethyl:2H(6)13C(2))	1483.94			147430094304	2.32201	-;-;1;1;-;3;-;-;-;-;-;-;-;-;-;-;-;-;-;-;-;-;-;-;-;-;-;-;-;-;1;1;-;1;1;-;-;-;-;-;-;-;-;1;-;2;-;-;-;-;-;-;-;-;-;-;1;-;-;-;-;-;-;-;-;-;-;-;-;1;1;1;-;1;-;-;-;-;1;-;-;-;-;-;-;-;-;-;-;-;-;2;1;-;-;-;-;-;-;-;-;-;-;-;-;2;-;-;-;-;-;-;-;-;-;-;-;-;-;-;-;-;-;-;2;-;-;-;-;1;-;-;-;-;-;-;-;-;-;1;1;-;-;-;-;-;-;-;-;-;-;-;-;-;-;-;-;-;-;-;-	70.8089	0.777628	-;-;1;1;-;3;-;-;-;-;-;-;-;-;-;-;-;-;-;-;-;-;-;-;-;-;-;-;-;-;1;1;-;1;-;-;-;-;-;-;-;-;-;1;-;2;-;-;-;-;-;-;-;-;-;-;-;-;-;-;-;-;-;-;-;-;-;-;-;1;1;1;-;1;-;-;-;-;-;-;-;-;-;-;-;-;-;-;-;-;-;2;2;-;-;-;-;-;-;-;-;-;-;-;-;2;-;-;-;-;-;-;-;-;-;-;-;-;-;-;-;-;-;-;2;-;-;-;-;-;-;-;-;-;-;-;-;-;-;1;1;-;-;-;-;-;-;-;-;-;-;-;-;-;-;-;-;-;-;-;-	17.6035	0	0.0001873		0
NFEDVAFDEK	24	1	1	P07237	Protein disulfide-isomerase OS=Homo sapiens GN=P4HB PE=1 SV=3 - [PDIA1_HUMAN]	N-Term(Dimethyl:2H(6)13C(2)); K10(Dimethyl:2H(6)13C(2))	1285.69			1726080980	2.5907	-;-;1;1;-;-;1;-;-;-;-;-;-;-;-;-;-;-;-;-;-;-;-;-;-;-;-;1;1;-;-;-;-;-;1;-;-;-;-;-;-;-;-;-;-;-;1;-;-;-;-;-;-;-;-;-;-;-;-;-;-;-;-;-;-;-;-;1;1;1;1;-;-;-;-;-;-;-;-;-;-;-;-;-;-;-;-;-;-;-;-;-;-;1;1;-;-;-;-;-;-;-;-;-;-;-;1;-;-;-;-;-;-;-;-;-;-;-;-;-;-;-;-;-;-;1;1;-;-;-;-;-;-;-;-;-;-;-;-;-;-;-;-;-;-;-;-;-;-;-;-;-;-;-;-;-;-;-;-;-;-	100.942	0.814505	-;-;1;1;-;-;1;-;-;-;-;-;-;-;-;-;-;-;-;-;-;-;-;-;-;-;-;1;1;-;-;-;-;-;1;-;-;-;-;-;-;-;-;-;-;-;1;-;-;-;-;-;-;-;-;-;-;-;-;-;-;-;-;-;-;-;-;1;1;1;-;-;-;-;-;-;-;-;-;-;-;-;-;-;-;-;-;-;-;-;-;-;-;1;1;-;-;-;-;-;-;-;-;-;-;-;1;-;-;-;-;-;-;-;-;-;-;-;-;-;-;-;-;-;-;1;1;-;-;-;-;-;-;-;-;-;-;-;-;-;-;-;-;-;-;-;-;-;-;-;-;-;-;-;-;-;-;-;-;-;-	65.6483	0	1.068e-05		0
GIIDPTK	8	1	1	P10809	60 kDa heat shock protein, mitochondrial OS=Homo sapiens GN=HSPD1 PE=1 SV=2 - [CH60_HUMAN]	N-Term(Dimethyl:2H(6)13C(2)); K7(Dimethyl:2H(6)13C(2))	815.579			3206486808	1.12262	-;-;1;-;-;-;1;-;-;-;-;-;-;-;-;-;-;-;-;-;-;-;-;-;-;-;-;-;-;-;-;1;-;-;-;-;-;-;-;-;-;-;-;-;-;-;1;-;-;-;-;-;-;-;-;-;-;-;-;-;-;-;-;-;-;-;-;-;-;-;-;-;-;1;-;-;-;-;-;-;-;-;-;-;-;-;-;-;-;-;-;-;-;-;-;-;-;-;-;-;-;-;-;-;-;-;-;-;-;-;-;-;-;-;-;-;-;-;-;-;-;-;-;-;-;-;1;-;-;-;-;-;-;-;-;-;-;-;-;-;-;-;-;-;-;-;-;-;-;-;-;-;-;-;-;-;-;-;-;-;-	19.1893	0.924041	-;-;1;-;-;-;1;-;-;-;-;-;-;-;-;-;-;-;-;-;-;-;-;-;-;-;-;-;-;-;-;1;-;-;-;-;-;-;-;-;-;-;-;-;-;-;1;-;-;-;-;-;-;-;-;-;-;-;-;-;-;-;-;-;-;-;-;-;-;-;-;-;-;1;-;-;-;-;-;-;-;-;-;-;-;-;-;-;-;-;-;-;-;-;-;-;-;-;-;-;-;-;-;-;-;-;-;-;-;-;-;-;-;-;-;-;-;-;-;-;-;-;-;-;-;-;1;-;-;-;-;-;-;-;-;-;-;-;-;-;-;-;-;-;-;-;-;-;-;-;-;-;-;-;-;-;-;-;-;-;-	21.6594	0	0.01127		0
NLLSVAYK	29	7	7	P62258;P31947;P27348;P63104;P31946;Q04917;P61981	14-3-3 protein epsilon OS=Homo sapiens GN=YWHAE PE=1 SV=1 - [1433E_HUMAN];14-3-3 protein sigma OS=Homo sapiens GN=SFN PE=1 SV=1 - [1433S_HUMAN];14-3-3 protein theta OS=Homo sapiens GN=YWHAQ PE=1 SV=1 - [1433T_HUMAN];14-3-3 protein zeta/delta OS=Homo sapiens GN=YWHAZ PE=1 SV=1 - [1433Z_HUMAN];14-3-3 protein beta/alpha OS=Homo sapiens GN=YWHAB PE=1 SV=3 - [1433B_HUMAN];14-3-3 protein eta OS=Homo sa…	N-Term(Dimethyl); K8(Dimethyl)	963.583			21196625216							0	0.008359		0
EAIDSYIK	11	1	1	Q00610	Clathrin heavy chain 1 OS=Homo sapiens GN=CLTC PE=1 SV=5 - [CLH1_HUMAN]	N-Term(Dimethyl:2H(6)13C(2)); K8(Dimethyl:2H(6)13C(2))	1010.64			241489840	2.38143	-;-;-;-;-;-;-;-;-;-;-;-;-;-;-;-;-;-;-;-;-;-;-;-;-;-;-;-;-;-;-;-;-;-;1;-;-;-;-;-;-;-;-;-;-;-;2;-;-;-;-;-;-;-;-;-;-;-;-;-;-;-;-;-;-;-;-;-;-;-;-;-;-;-;-;-;-;-;-;-;-;-;-;-;-;-;-;-;-;-;-;-;-;-;1;-;-;-;-;-;-;-;-;-;-;-;1;-;-;-;-;-;-;-;-;-;-;-;-;-;-;-;-;-;-;-;1;-;-;-;-;-;-;-;-;-;-;-;-;-;-;-;-;-;-;-;-;-;-;-;-;-;-;-;-;-;-;-;-;-;-	70.9763	0.745665	-;-;-;-;-;-;-;-;-;-;-;-;-;-;-;-;-;-;-;-;-;-;-;-;-;-;-;-;-;-;-;-;-;-;1;-;-;-;-;-;-;-;-;-;-;-;2;-;-;-;-;-;-;-;-;-;-;-;-;-;-;-;-;-;-;-;-;-;-;-;-;-;-;-;-;-;-;-;-;-;-;-;-;-;-;-;-;-;-;-;-;-;-;-;-;-;-;-;-;-;-;-;-;-;-;-;1;-;-;-;-;-;-;-;-;-;-;-;-;-;-;-;-;-;-;1;1;-;-;-;-;-;-;-;-;-;-;-;-;-;-;-;-;-;-;-;-;-;-;-;-;-;-;-;-;-;-;-;-;-;-	10.1781	0	0.0006285		0
TLSDYNIQK	25	4	1	P62979	Ubiquitin-40S ribosomal protein S27a OS=Homo sapiens GN=RPS27A PE=1 SV=2 - [RS27A_HUMAN]	N-Term(Dimethyl); K9(Dimethyl)	1137.62			24357134592	1.36515	-;-;-;1;1;-;-;-;-;-;-;-;-;-;-;-;-;-;-;-;-;-;-;-;-;-;-;-;-;-;-;-;-;1;-;-;-;-;-;-;-;-;-;-;-;-;-;1;-;-;-;-;-;-;-;-;-;-;-;-;-;-;-;-;-;-;-;-;-;-;-;-;-;1;-;-;-;-;-;-;-;-;-;-;-;-;-;-;-;-;-;-;-;-;-;-;1;-;1;-;-;-;-;-;-;-;1;-;1;-;-;-;-;-;-;-;-;-;-;-;-;-;-;-;-;-;-;-;-;-;-;-;-;-;-;-;-;-;-;-;-;-;-;-;-;-;-;-;-;-;-;-;-;-;-;-;-;-;-;-;-	21.4332	0.82458	-;-;-;1;1;-;-;-;-;-;-;-;-;-;-;-;-;-;-;-;-;-;-;-;-;-;-;-;-;-;-;-;-;1;-;-;-;-;-;-;-;-;-;-;-;-;-;1;-;-;-;-;-;-;-;-;-;-;-;-;-;-;-;-;-;-;-;-;-;-;-;-;-;1;-;-;-;-;-;-;-;-;-;-;-;-;-;-;-;-;-;-;-;-;-;-;1;-;-;-;-;-;-;-;-;-;1;-;-;-;-;-;-;-;-;-;-;-;-;-;-;-;-;-;-;-;-;-;-;-;-;-;-;-;-;-;-;-;-;-;-;-;-;-;-;-;-;-;-;-;-;-;-;-;-;-;-;-;-;-;-	22.6744	0	0.001204		0
EQVANSAFVER	18	2	1	P08238	Heat shock protein HSP 90-beta OS=Homo sapiens GN=HSP90AB1 PE=1 SV=4 - [HS90B_HUMAN]	N-Term(Dimethyl)	1277.65			15472261968	1.69211	-;-;1;1;1;-;1;-;-;-;-;-;-;-;-;-;-;-;-;-;-;-;-;-;-;-;-;-;-;-;-;-;-;-;-;-;1;-;-;-;-;-;-;-;-;-;-;1;-;-;-;-;-;-;-;-;-;-;-;-;-;-;-;-;-;-;-;-;-;-;-;-;-;-;-;-;-;-;-;-;-;-;-;-;-;-;-;-;-;-;-;-;-;-;-;-;-;-;-;-;-;-;-;-;-;-;1;-;-;-;-;-;-;-;-;-;-;-;-;-;-;-;-;-;-;-;1;-;-;-;-;-;-;-;-;-;-;-;-;-;-;-;-;-;-;-;-;-;-;-;-;-;-;-;-;-;-;-;-;-;-	14.6335	0.734762	-;-;1;1;1;-;1;-;-;-;-;-;-;-;-;-;-;-;-;-;-;-;-;-;-;-;-;-;-;-;-;-;-;-;-;-;1;-;-;-;-;-;-;-;-;-;-;1;-;-;-;-;-;-;-;-;-;-;-;-;-;-;-;-;-;-;-;-;-;-;-;-;-;-;-;-;-;-;-;-;-;-;-;-;-;-;-;-;-;-;-;-;-;-;-;-;-;-;-;-;-;-;-;-;-;-;1;-;-;-;-;-;-;-;-;-;-;-;-;-;-;-;-;-;-;-;1;-;-;-;-;-;-;-;-;-;-;-;-;-;-;-;-;-;-;-;-;-;-;-;-;-;-;-;-;-;-;-;-;-;-	35.2331	0	1.15e-05		0
AGNFYVPAEPK	29	1	1	P18124	60S ribosomal protein L7 OS=Homo sapiens GN=RPL7 PE=1 SV=1 - [RL7_HUMAN]	N-Term(Dimethyl:2H(6)13C(2)); K11(Dimethyl:2H(6)13C(2))	1264.75			10975394988	1.6927	-;-;-;1;-;2;-;-;-;-;-;-;-;-;-;-;-;-;-;-;-;-;-;-;-;-;-;-;-;-;1;1;-;-;-;-;-;-;-;-;-;-;-;-;1;-;1;-;-;-;-;-;-;-;-;-;-;-;-;-;-;-;-;-;-;-;-;-;-;-;1;1;-;-;-;-;-;-;-;-;-;-;-;-;-;-;-;-;-;-;-;-;-;1;-;-;-;-;-;-;-;-;-;-;-;1;-;-;-;-;-;-;-;-;-;-;-;-;-;-;-;-;-;-;-;1;1;-;-;-;-;-;-;-;-;-;-;-;-;-;-;-;-;-;-;-;-;-;-;-;-;-;-;-;-;-;-;-;-;-;-	21.2947	0.977487	-;-;-;-;-;1;-;-;-;-;-;-;-;-;-;-;-;-;-;-;-;-;-;-;-;-;-;-;-;-;1;1;-;-;-;-;-;-;-;-;-;-;-;-;-;-;1;-;-;-;-;-;-;-;-;-;-;-;-;-;-;-;-;-;-;-;-;-;-;-;1;-;-;-;-;-;-;-;-;-;-;-;-;-;-;-;-;-;-;-;-;-;-;1;-;-;-;-;-;-;-;-;-;-;-;1;-;-;-;-;-;-;-;-;-;-;-;-;-;-;-;-;-;-;-;1;1;-;-;-;-;-;-;-;-;-;-;-;-;-;-;-;-;-;-;-;-;-;-;-;-;-;-;-;-;-;-;-;-;-;-	34.5821	0	1.835e-06		0
NFDEILR	7	1	1	P30041	Peroxiredoxin-6 OS=Homo sapiens GN=PRDX6 PE=1 SV=3 - [PRDX6_HUMAN]	N-Term(Dimethyl:2H(6)13C(2))	942.544			1.79157e+09	2.14769	-;-;1;-;-;-;-;-;-;-;-;-;-;-;-;-;-;-;-;-;-;-;-;-;-;-;-;-;-;-;-;-;-;-;-;-;-;-;-;-;-;-;-;-;-;-;-;-;-;-;-;-;-;-;-;-;-;-;-;-;-;-;-;-;-;-;-;-;-;-;-;-;-;-;-;-;-;-;-;-;-;-;-;-;-;-;-;-;-;-;-;-;-;-;-;-;-;-;-;-;-;-;-;-;-;-;-;-;-;-;-;-;-;-;-;-;-;-;-;-;-;-;-;-;-;-;-;1;-;-;-;-;-;-;-;-;-;-;-;-;-;-;-;-;-;-;-;-;-;-;-;-;-;-;-;-;-;-;-;-;-	15.4066	0.86089	-;-;1;-;-;-;-;-;-;-;-;-;-;-;-;-;-;-;-;-;-;-;-;-;-;-;-;-;-;-;-;-;-;-;-;-;-;-;-;-;-;-;-;-;-;-;-;-;-;-;-;-;-;-;-;-;-;-;-;-;-;-;-;-;-;-;-;-;-;-;-;-;-;-;-;-;-;-;-;-;-;-;-;-;-;-;-;-;-;-;-;-;-;-;-;-;-;-;-;-;-;-;-;-;-;-;-;-;-;-;-;-;-;-;-;-;-;-;-;-;-;-;-;-;-;-;-;1;-;-;-;-;-;-;-;-;-;-;-;-;-;-;-;-;-;-;-;-;-;-;-;-;-;-;-;-;-;-;-;-;-	8.58845	0	0.001214		0
EAFSLFDK	32	2	1	P62158	Calmodulin OS=Homo sapiens GN=CALM1 PE=1 SV=2 - [CALM_HUMAN]	N-Term(Dimethyl:2H(6)13C(2)); K8(Dimethyl:2H(6)13C(2))	1028.62			13153164298	1.7124	-;-;-;-;-;-;1;-;-;-;-;-;-;-;-;-;-;-;-;-;-;-;-;-;-;-;1;1;-;1;1;-;-;1;-;-;-;-;-;-;-;-;-;-;1;-;-;-;-;-;-;-;-;-;-;-;-;-;-;-;-;-;-;-;-;-;-;-;-;1;-;-;-;-;-;-;-;-;-;-;-;-;-;-;-;-;-;-;-;-;-;-;-;1;1;-;-;1;-;-;-;-;-;-;-;-;-;-;-;-;-;-;-;-;-;-;-;-;-;-;-;-;-;-;-;1;1;-;-;-;-;-;-;-;-;-;-;-;-;-;-;-;-;-;-;-;-;-;-;-;-;-;-;-;-;-;-;-;-;-;-	24.2401	0.826419	-;-;-;-;-;-;2;-;-;-;-;-;-;-;-;-;-;-;-;-;-;-;-;-;-;-;1;1;-;1;1;-;-;1;-;-;-;-;-;-;-;-;-;-;1;-;-;-;-;-;-;-;-;-;-;-;-;-;-;-;-;-;-;-;-;-;-;-;-;1;1;-;-;-;-;-;-;-;-;-;-;-;-;-;-;-;-;-;-;-;-;-;-;1;1;-;-;-;-;-;-;-;-;-;-;-;-;-;-;-;-;-;-;-;-;-;-;-;-;-;-;-;-;-;-;1;1;-;-;-;-;-;-;-;-;-;-;-;-;-;-;-;-;-;-;-;-;-;-;-;-;-;-;-;-;-;-;-;-;-;-	24.8414	0	0.0001826		0
DLEEAEEYK	29	1	1	O75347	Tubulin-specific chaperone A OS=Homo sapiens GN=TBCA PE=1 SV=3 - [TBCA_HUMAN]	N-Term(Dimethyl:2H(6)13C(2)); K9(Dimethyl:2H(6)13C(2))	1197.64			3987376378	17.1126	-;-;1;1;1;1;-;-;-;-;-;-;-;-;-;-;-;-;-;-;-;-;-;-;-;-;-;1;-;-;1;-;-;-;-;-;-;-;-;-;-;-;-;-;-;-;-;-;-;-;-;-;-;-;-;-;-;-;-;-;-;-;-;-;-;-;-;-;1;1;1;1;-;1;1;-;-;-;-;-;-;-;-;-;-;-;-;-;-;-;-;-;-;-;-;-;-;-;-;-;-;-;-;-;-;1;1;-;-;-;-;-;-;-;-;-;-;-;-;-;-;-;-;-;-;-;-;-;-;-;-;-;-;-;-;-;-;-;-;-;-;-;-;-;-;-;-;-;-;-;-;-;-;-;-;-;-;-;-;-;-	131.73	1.97056	-;-;1;1;1;1;-;-;-;-;-;-;-;-;-;-;-;-;-;-;-;-;-;-;-;-;-;1;-;-;1;-;-;-;-;-;-;-;-;-;-;-;-;-;-;-;-;-;-;-;-;-;-;-;-;-;-;-;-;-;-;-;-;-;-;-;-;-;1;-;-;1;-;1;-;-;-;-;-;-;-;-;-;-;-;-;-;-;-;-;-;-;-;-;-;-;-;-;-;-;-;-;-;-;-;1;1;-;-;-;-;-;-;-;-;-;-;-;-;-;-;-;-;-;-;-;-;-;-;-;-;-;-;-;-;-;-;-;-;-;-;-;-;-;-;-;-;-;-;-;-;-;-;-;-;-;-;-;-;-;-	183.997	0	0.0165		0
GALQNIIPASTGAAK	75	1	1	P04406	Glyceraldehyde-3-phosphate dehydrogenase OS=Homo sapiens GN=GAPDH PE=1 SV=3 - [G3P_HUMAN]	N-Term(Dimethyl); K15(Dimethyl)	1467.85			93656194457	2.71782	-;-;-;-;-;-;-;-;-;-;-;-;-;-;-;-;-;-;-;-;-;-;-;-;-;-;-;-;-;1;-;-;-;-;-;-;-;-;-;-;-;-;-;-;-;2;-;-;-;-;-;-;-;-;-;-;-;-;-;-;-;-;-;-;-;-;-;-;-;-;1;-;-;-;1;-;-;-;-;-;-;-;-;-;-;-;-;-;-;-;-;-;1;-;-;-;-;-;-;-;-;-;-;-;-;2;-;-;-;-;-;-;-;-;-;-;-;-;-;-;-;-;-;1;-;-;-;-;-;-;1;-;-;-;-;-;-;-;-;-;-;-;-;-;-;-;-;-;-;-;-;-;-;-;-;-;-;-;-;-;-	118.093	1.21815	-;-;-;-;-;-;-;-;-;-;-;-;-;-;-;-;-;-;-;-;-;-;-;-;-;-;-;-;-;1;-;-;-;-;-;-;-;-;-;-;-;-;-;-;-;2;-;-;-;-;-;-;-;-;-;-;-;-;-;-;-;-;-;-;-;-;-;-;-;-;1;-;-;-;1;-;-;-;-;-;-;-;-;-;-;-;-;-;-;-;-;-;1;-;-;-;-;-;-;-;-;-;-;-;-;2;-;-;-;-;-;-;-;-;-;-;-;-;-;-;-;-;-;-;-;-;-;-;-;-;-;-;-;-;-;-;-;-;-;-;-;-;-;-;-;-;-;-;-;-;-;-;-;-;-;-;-;-;-;-;-	89.2837	0	8.716e-06		0
ELAEDGYSGVEVR	17	1	1	P23396	40S ribosomal protein S3 OS=Homo sapiens GN=RPS3 PE=1 SV=2 - [RS3_HUMAN]	N-Term(Dimethyl)	1451.7			751716210	1.9713	-;-;1;-;-;-;-;-;-;-;-;-;-;-;-;-;-;-;-;-;-;-;-;-;-;-;-;-;-;1;-;1;-;-;-;-;-;-;-;-;-;-;-;-;-;-;-;-;-;-;-;-;-;-;-;-;-;-;-;-;-;-;-;-;-;-;-;-;-;-;1;-;-;-;-;-;-;-;-;-;-;-;-;-;-;-;-;-;-;-;-;-;-;-;-;-;-;-;-;-;-;-;-;-;-;-;-;-;-;-;-;-;-;-;-;-;-;-;-;-;-;-;-;-;-;1;-;-;-;-;-;-;-;-;-;-;-;-;-;-;-;-;-;-;-;-;-;-;-;-;-;-;-;-;-;-;-;-;-;-;-	15.7581	0.968827	-;-;1;-;-;-;-;-;-;-;-;-;-;-;-;-;-;-;-;-;-;-;-;-;-;-;-;-;-;1;-;1;-;-;-;-;-;-;-;-;-;-;-;-;-;-;-;-;-;-;-;-;-;-;-;-;-;-;-;-;-;-;-;-;-;-;-;-;-;-;1;-;-;-;-;-;-;-;-;-;-;-;-;-;-;-;-;-;-;-;-;-;-;-;-;-;-;-;-;-;-;-;-;-;-;-;-;-;-;-;-;-;-;-;-;-;-;-;-;-;-;-;-;-;-;1;-;-;-;-;-;-;-;-;-;-;-;-;-;-;-;-;-;-;-;-;-;-;-;-;-;-;-;-;-;-;-;-;-;-;-	28.2613	0	9.21e-11		0
APEQEQAAPGPAAGGEAPK	40	1	1	P80723	Brain acid soluble protein 1 OS=Homo sapiens GN=BASP1 PE=1 SV=2 - [BASP1_HUMAN]	N-Term(Dimethyl:2H(6)13C(2)); K19(Dimethyl:2H(6)13C(2))	1848.01			30418027520	1.82217	-;-;1;-;-;2;-;-;-;-;-;-;-;-;-;-;-;-;-;-;-;-;-;-;-;-;-;-;-;1;1;-;-;2;2;-;-;-;-;-;-;-;-;-;1;-;-;-;-;-;-;-;-;-;-;-;-;-;-;-;-;-;-;-;-;-;-;-;-;-;1;-;-;1;1;-;-;-;-;-;-;-;-;-;-;-;-;-;-;-;-;1;1;-;-;-;-;-;-;-;-;-;-;-;-;1;-;-;-;-;-;-;-;-;-;-;-;-;-;-;-;-;-;1;1;-;-;-;-;-;-;-;-;-;-;-;-;-;-;-;-;-;-;-;-;-;-;-;-;-;-;-;-;-;-;-;-;-;-;-;-	20.5191	0.578568	-;-;1;-;-;2;-;-;-;-;-;-;-;-;-;-;-;-;-;-;-;-;-;-;-;-;-;-;-;1;1;-;-;2;2;-;-;-;-;-;-;-;-;-;1;-;-;-;-;-;-;-;-;-;-;-;-;-;-;-;-;-;-;-;-;-;-;-;-;-;1;-;-;1;1;-;-;-;-;-;-;-;-;-;-;-;-;-;-;-;-;1;1;-;-;-;-;-;-;-;-;-;-;-;-;1;-;-;-;-;-;-;-;-;-;-;-;-;-;-;-;-;-;1;1;-;-;-;-;-;-;-;-;-;-;-;-;-;-;-;-;-;-;-;-;-;-;-;-;-;-;-;-;-;-;-;-;-;-;-;-	20.9411	0	2.659e-06		0
GGGGNFGPGPGSNFR	40	1	1	P22626	Heterogeneous nuclear ribonucleoproteins A2/B1 OS=Homo sapiens GN=HNRNPA2B1 PE=1 SV=2 - [ROA2_HUMAN]	N-Term(Dimethyl:2H(6)13C(2))	1413.7			6.90739e+09	2.34265	-;-;-;-;-;-;-;8;-;-;-;-;-;-;-;-;-;-;-;-;-;-;-;-;-;-;-;-;-;-;-;-;-;-;-;-;1;-;-;-;-;-;-;-;-;-;-;1;1;-;-;-;-;-;-;-;-;-;-;-;-;-;-;-;-;-;-;-;-;-;-;-;-;-;-;-;-;1;-;-;-;-;-;-;-;-;-;-;-;-;-;-;-;1;1;-;-;-;-;-;-;-;-;-;-;-;1;1;-;-;-;-;-;-;-;-;-;-;-;-;-;-;-;-;-;-;-;1;-;-;-;-;-;-;-;-;-;-;-;-;-;-;-;-;-;-;-;-;-;-;-;-;-;-;-;-;-;-;-;-;-	48.4419	1.16687	-;-;-;-;-;-;-;6;-;-;-;-;-;-;-;-;-;-;-;-;-;-;-;-;-;-;-;-;-;-;-;-;-;-;-;-;1;-;-;-;-;-;-;-;-;-;-;1;1;-;-;-;-;-;-;-;-;-;-;-;-;-;-;-;-;-;-;-;-;-;-;-;-;-;-;-;-;-;-;-;-;-;-;-;-;-;-;-;-;-;-;-;-;1;1;-;-;-;-;-;-;-;-;-;-;-;1;1;-;-;-;-;-;-;-;-;-;-;-;-;-;-;-;-;-;-;-;1;-;-;-;-;-;-;-;-;-;-;-;-;-;-;-;-;-;-;-;-;-;-;-;-;-;-;-;-;-;-;-;-;-	26.2628	0	1.907e-11		0
TLVSVTK	15	2	2	Q58FG1;P07900	Putative heat shock protein HSP 90-alpha A4 OS=Homo sapiens GN=HSP90AA4P PE=5 SV=1 - [HS904_HUMAN];Heat shock protein HSP 90-alpha OS=Homo sapiens GN=HSP90AA1 PE=1 SV=5 - [HS90A_HUMAN]	N-Term(Dimethyl:2H(6)13C(2)); K7(Dimethyl:2H(6)13C(2))	819.61			13936496110							0	0.005066		0
NAGVEGSLIVEK	29	1	1	P10809	60 kDa heat shock protein, mitochondrial OS=Homo sapiens GN=HSPD1 PE=1 SV=2 - [CH60_HUMAN]	N-Term(Dimethyl); K12(Dimethyl)	1271.72			8.14398e+08	0.900081	-;-;-;1;-;-;-;-;-;-;-;-;-;-;-;-;-;-;-;-;-;-;-;-;-;-;-;-;-;-;-;1;-;-;-;-;1;-;-;-;-;-;-;-;-;1;-;-;-;-;-;-;-;-;-;-;-;-;-;-;-;-;-;-;-;-;-;-;-;-;-;1;-;-;-;-;-;-;-;-;-;-;-;-;-;-;-;-;-;-;-;1;-;1;-;-;-;-;-;-;-;-;-;-;-;-;-;-;-;-;-;-;-;-;-;-;-;-;-;-;-;-;-;-;-;-;1;-;-;-;-;-;-;-;-;-;-;-;-;-;-;-;-;-;-;-;-;-;-;-;-;-;-;-;-;-;-;-;-;-;-	29.4847	0.71808	-;-;-;1;-;-;1;-;-;-;-;-;-;-;-;-;-;-;-;-;-;-;-;-;-;-;-;-;-;-;-;1;-;-;-;-;1;-;-;-;-;-;-;-;-;1;-;-;-;-;-;-;-;-;-;-;-;-;-;-;-;-;-;-;-;-;-;-;-;-;-;1;-;-;-;-;-;-;-;-;-;-;-;-;-;-;-;-;-;-;-;1;-;1;-;-;-;-;-;-;-;-;-;-;-;-;-;-;-;-;-;-;-;-;-;-;-;-;-;-;-;-;-;-;-;-;1;-;-;-;-;-;-;-;-;-;-;-;-;-;-;-;-;-;-;-;-;-;-;-;-;-;-;-;-;-;-;-;-;-;-	22.0396	0	2.547e-09		0
GLDVEDVK	9	2	2	P17844;Q92841	Probable ATP-dependent RNA helicase DDX5 OS=Homo sapiens GN=DDX5 PE=1 SV=1 - [DDX5_HUMAN];Probable ATP-dependent RNA helicase DDX17 OS=Homo sapiens GN=DDX17 PE=1 SV=2 - [DDX17_HUMAN]	N-Term(Dimethyl:2H(6)13C(2)); K8(Dimethyl:2H(6)13C(2))	946.603			4169782944							0	0.0001735		0
ALEEANTELEVK	18	1	1	Q04695	Keratin, type I cytoskeletal 17 OS=Homo sapiens GN=KRT17 PE=1 SV=2 - [K1C17_HUMAN]	N-Term(Dimethyl:2H(6)13C(2)); K12(Dimethyl:2H(6)13C(2))	1417.85			13997311388	2.24487	-;-;1;-;-;2;-;-;-;-;-;-;-;-;-;-;-;-;-;-;-;-;-;-;-;-;-;-;-;-;-;-;-;1;-;-;-;-;-;-;-;-;-;-;-;1;-;-;-;-;-;-;-;-;-;-;-;-;-;-;-;-;-;-;-;-;-;-;-;-;-;-;-;-;-;-;-;-;-;-;-;-;-;-;-;-;-;-;-;-;-;-;-;-;-;-;-;-;-;-;-;-;-;-;-;-;-;-;-;-;-;-;-;-;-;-;-;-;-;-;-;-;-;1;1;-;-;-;-;-;-;-;-;-;-;-;-;-;-;-;-;-;-;-;-;-;-;-;-;-;-;-;-;-;-;-;-;-;-;-;-	42.0262	0.699005	-;-;1;-;-;2;-;-;-;-;-;-;-;-;-;-;-;-;-;-;-;-;-;-;-;-;-;-;-;-;-;-;-;-;-;-;-;-;-;-;-;-;-;-;-;1;-;-;-;-;-;-;-;-;-;-;-;-;-;-;-;-;-;-;-;-;-;-;-;-;-;-;-;-;-;-;-;-;-;-;-;-;-;-;-;-;-;-;-;-;-;-;-;-;-;-;-;-;-;-;-;-;-;-;-;-;-;-;-;-;-;-;-;-;-;-;-;-;-;-;-;-;-;1;1;-;-;-;-;-;-;-;-;-;-;-;-;-;-;-;-;-;-;-;-;-;-;-;-;-;-;-;-;-;-;-;-;-;-;-;-	39.5508	0	0.005816		0
DQITAGNAAR	4	1	1	P22234	Multifunctional protein ADE2 OS=Homo sapiens GN=PAICS PE=1 SV=3 - [PUR6_HUMAN]	N-Term(Dimethyl)	1044.54			558999220	1.83765	-;-;1;-;-;-;1;-;-;-;-;-;-;-;-;-;-;-;-;-;-;-;-;-;-;-;-;-;-;-;-;-;-;-;-;-;-;-;-;-;-;-;-;-;-;-;-;-;-;-;-;-;-;-;-;-;-;-;-;-;-;-;-;-;-;-;-;-;-;-;-;-;-;-;-;-;-;-;-;-;-;-;-;-;-;-;-;-;-;-;-;-;-;-;-;-;-;-;-;-;-;-;-;-;-;-;-;-;-;-;-;-;-;-;-;-;-;-;-;-;-;-;-;-;-;-;-;-;-;-;-;-;-;-;-;-;-;-;-;-;-;-;-;-;-;-;-;-;-;-;-;-;-;-;-;-;-;-;-;-;-	24.4212	0.812077	-;-;1;-;-;-;1;-;-;-;-;-;-;-;-;-;-;-;-;-;-;-;-;-;-;-;-;-;-;-;-;-;-;-;-;-;-;-;-;-;-;-;-;-;-;-;-;-;-;-;-;-;-;-;-;-;-;-;-;-;-;-;-;-;-;-;-;-;-;-;-;-;-;-;-;-;-;-;-;-;-;-;-;-;-;-;-;-;-;-;-;-;-;-;-;-;-;-;-;-;-;-;-;-;-;-;-;-;-;-;-;-;-;-;-;-;-;-;-;-;-;-;-;-;-;-;-;-;-;-;-;-;-;-;-;-;-;-;-;-;-;-;-;-;-;-;-;-;-;-;-;-;-;-;-;-;-;-;-;-;-	10.9307	0	0.008866		0
SEPIPESNDGPVK	28	1	1	P30101	Protein disulfide-isomerase A3 OS=Homo sapiens GN=PDIA3 PE=1 SV=4 - [PDIA3_HUMAN]	N-Term(Dimethyl:2H(4)); K13(Dimethyl:2H(4))	1432.78			14375584180	1.66034	-;-;1;-;1;-;-;-;-;-;-;-;-;-;-;-;-;-;-;-;-;-;-;-;-;-;-;-;-;-;-;1;-;1;-;-;-;-;-;-;-;-;-;-;-;1;1;-;-;-;-;-;-;-;-;-;-;-;-;-;-;-;-;-;-;-;-;-;-;-;-;-;-;-;-;-;-;-;-;-;-;-;-;-;-;-;-;-;-;-;-;-;1;-;1;-;-;-;-;-;-;-;-;-;-;1;-;-;-;-;-;-;-;-;-;-;-;-;-;-;-;-;-;-;-;-;-;-;-;-;-;-;-;-;-;-;-;-;-;-;-;-;-;-;-;-;-;-;-;-;-;-;-;-;-;-;-;-;-;-;-	12.4538	0.778408	-;-;1;-;1;-;-;-;-;-;-;-;-;-;-;-;-;-;-;-;-;-;-;-;-;-;-;-;-;-;-;1;-;1;-;-;-;-;-;-;-;-;-;-;-;1;1;-;-;-;-;-;-;-;-;-;-;-;-;-;-;-;-;-;-;-;-;-;-;-;-;-;-;-;-;-;-;-;-;-;-;-;-;-;-;-;-;-;-;-;-;-;1;-;1;-;-;-;-;-;-;-;-;-;-;1;-;-;-;-;-;-;-;-;-;-;-;-;-;-;-;-;-;-;-;-;-;-;-;-;-;-;-;-;-;-;-;-;-;-;-;-;-;-;-;-;-;-;-;-;-;-;-;-;-;-;-;-;-;-;-	23.1948	0	8.704e-08		0
ESEPQAAAEPAEAK	56	1	1	P80723	Brain acid soluble protein 1 OS=Homo sapiens GN=BASP1 PE=1 SV=2 - [BASP1_HUMAN]	N-Term(Dimethyl:2H(4)); K14(Dimethyl:2H(4))	1491.78			29211592590	1.70581	-;-;-;1;1;-;-;-;-;-;-;-;-;-;-;-;-;-;-;-;-;-;-;-;-;-;-;-;-;-;-;-;-;-;1;-;-;-;-;-;-;-;-;-;-;-;-;-;-;-;-;-;-;-;-;-;-;-;-;-;-;-;-;-;-;-;-;-;-;-;-;-;-;-;-;-;-;-;-;-;-;-;-;-;-;-;-;-;-;-;-;-;-;-;-;-;-;-;-;-;-;-;-;-;-;1;-;-;-;-;-;-;-;-;-;-;-;-;-;-;-;-;-;1;-;-;-;-;-;-;-;-;-;-;-;-;-;-;-;-;-;-;-;-;-;-;-;-;-;-;-;-;-;-;-;-;-;-;-;-;-	22.1836	0.756193	-;-;-;1;1;-;-;-;-;-;-;-;-;-;-;-;-;-;-;-;-;-;-;-;-;-;-;-;-;-;-;-;-;-;1;-;-;-;-;-;-;-;-;-;-;-;-;-;-;-;-;-;-;-;-;-;-;-;-;-;-;-;-;-;-;-;-;-;-;-;-;-;-;-;-;-;-;-;-;-;-;-;-;-;-;-;-;-;-;-;-;-;-;-;-;-;-;-;-;-;-;-;-;-;-;1;-;-;-;-;-;-;-;-;-;-;-;-;-;-;-;-;-;1;-;-;-;-;-;-;-;-;-;-;-;-;-;-;-;-;-;-;-;-;-;-;-;-;-;-;-;-;-;-;-;-;-;-;-;-;-	29.9005	0	0.0004954		0
IEDVTPIPSDSTR	42	1	1	P62263	40S ribosomal protein S14 OS=Homo sapiens GN=RPS14 PE=1 SV=3 - [RS14_HUMAN]	N-Term(Dimethyl:2H(6)13C(2))	1465.79			24685427282	2.23223	-;-;1;-;-;2;-;-;-;-;-;-;-;-;-;-;-;-;-;-;-;-;-;-;-;-;1;-;1;1;-;1;-;1;1;-;-;-;-;-;-;-;-;-;1;-;1;-;-;-;-;-;-;-;-;-;-;-;-;-;-;-;-;-;-;-;1;1;1;1;1;1;-;-;-;-;-;-;-;-;-;-;-;-;-;-;-;-;-;-;-;-;-;-;-;-;-;-;-;-;-;-;-;-;-;1;-;-;-;-;-;-;-;-;-;-;-;-;-;-;-;-;-;-;-;-;-;-;-;-;-;-;-;-;-;-;-;-;-;-;-;-;-;-;-;-;-;-;-;-;-;-;-;-;-;-;-;-;-;-;-	47.9541	0.902812	-;-;1;-;-;2;-;-;-;-;-;-;-;-;-;-;-;-;-;-;-;-;-;-;-;-;1;-;1;1;-;1;-;1;1;-;-;-;-;-;-;-;-;-;1;-;1;-;-;-;-;-;-;-;-;-;-;-;-;-;-;-;-;-;-;-;1;1;1;1;1;1;-;-;-;-;-;-;-;-;-;-;-;-;-;-;-;-;-;-;-;-;-;-;-;-;-;-;-;-;-;-;-;-;-;1;-;-;-;-;-;-;-;-;-;-;-;-;-;-;-;-;-;-;-;-;-;-;-;-;-;-;-;-;-;-;-;-;-;-;-;-;-;-;-;-;-;-;-;-;-;-;-;-;-;-;-;-;-;-;-	75.22	0	0.002433		0
EVDEQMLNVQNK	35	4	3	P68371;Q13885;P07437	Tubulin beta-4B chain OS=Homo sapiens GN=TUBB4B PE=1 SV=1 - [TBB4B_HUMAN];Tubulin beta-2A chain OS=Homo sapiens GN=TUBB2A PE=1 SV=1 - [TBB2A_HUMAN];Tubulin beta chain OS=Homo sapiens GN=TUBB PE=1 SV=2 - [TBB5_HUMAN]	N-Term(Dimethyl); M6(Oxidation); K12(Dimethyl)	1518.75			277081499							0	1.551e-05		0
IACKSPPPESVDTPTSTK	4	1	1	P46013	Antigen KI-67 OS=Homo sapiens GN=MKI67 PE=1 SV=2 - [KI67_HUMAN]	N-Term(Dimethyl:2H(6)13C(2)); C3(Carbamidomethyl); K4(Dimethyl:2H(6)13C(2)); S5(Phospho); T13(Phospho); K18(Dimethyl:2H(6)13C(2))	2183.11	0.999993	S(5): 100.0; S(10): 0.0; T(13): 100.0; T(15): 0.0; S(16): 0.0; T(17): 0.0	1.75609e+08							0	0.006587	394.877	1
ETPAATEAPSSTPK	51	1	1	P80723	Brain acid soluble protein 1 OS=Homo sapiens GN=BASP1 PE=1 SV=2 - [BASP1_HUMAN]	N-Term(Dimethyl:2H(4)); K14(Dimethyl:2H(4))	1450.79			15054087532	1.54547	-;-;1;-;-;2;-;-;-;-;-;-;-;-;-;-;-;-;-;-;-;-;-;-;-;-;-;-;-;-;1;-;-;-;-;-;-;-;-;-;-;-;-;-;-;3;-;-;-;-;-;-;-;-;-;-;-;-;-;-;-;-;-;-;-;-;-;-;-;-;1;-;-;-;-;-;-;-;-;-;-;-;-;-;-;-;-;-;-;-;-;1;2;-;-;-;-;-;-;-;-;-;-;-;-;1;-;-;-;-;-;-;-;-;-;-;-;-;-;-;-;-;-;-;1;-;-;-;-;-;-;-;-;-;-;-;-;-;-;-;-;-;-;-;-;-;-;-;-;-;-;-;-;-;-;-;-;-;-;-;-	14.1472	1.31274	-;-;1;-;-;2;-;-;-;-;-;-;-;-;-;-;-;-;-;-;-;-;-;-;-;-;-;-;-;-;1;-;-;-;-;-;-;-;-;-;-;-;-;-;-;3;-;-;-;-;-;-;-;-;-;-;-;-;-;-;-;-;-;-;-;-;-;-;-;-;1;-;-;-;-;-;-;-;-;-;-;-;-;-;-;-;-;-;-;-;-;1;2;-;-;-;-;-;-;-;-;-;-;-;-;1;-;-;-;-;-;-;-;-;-;-;-;-;-;-;-;-;-;-;1;-;-;-;-;-;-;-;-;-;-;-;-;-;-;-;-;-;-;-;-;-;-;-;-;-;-;-;-;-;-;-;-;-;-;-;-	32.2949	0	2.112e-06		0
TAVVVGTITDDVR	20	1	1	Q07020	60S ribosomal protein L18 OS=Homo sapiens GN=RPL18 PE=1 SV=2 - [RL18_HUMAN]	N-Term(Dimethyl)	1373.76			3379623152	1.5888	-;-;1;-;-;-;-;-;-;-;-;-;-;-;-;-;-;-;-;-;-;-;-;-;-;-;-;-;-;-;-;-;-;-;-;-;-;-;-;-;-;-;-;-;-;2;-;-;-;-;-;-;-;-;-;-;-;-;-;-;-;-;-;-;-;-;-;-;1;1;1;-;-;-;1;-;-;-;-;-;-;-;-;-;-;-;-;-;-;-;-;1;1;-;-;-;-;-;-;-;-;-;-;-;-;1;-;-;-;-;-;-;-;-;-;-;-;-;-;-;-;-;-;-;1;-;-;-;-;-;-;-;-;-;-;-;-;-;-;-;-;-;-;-;-;-;-;-;-;-;-;-;-;-;-;-;-;-;-;-;-	18.4883	0.883229	-;-;1;-;-;-;-;-;-;-;-;-;-;-;-;-;-;-;-;-;-;-;-;-;-;-;-;-;-;-;-;-;-;-;-;-;-;-;-;-;-;-;-;-;-;2;-;-;-;-;-;-;-;-;-;-;-;-;-;-;-;-;-;-;-;-;-;-;1;1;1;-;-;-;1;-;-;-;-;-;-;-;-;-;-;-;-;-;-;-;-;1;1;-;-;-;-;-;-;-;-;-;-;-;-;1;-;-;-;-;-;-;-;-;-;-;-;-;-;-;-;-;-;-;1;-;-;-;-;-;-;-;-;-;-;-;-;-;-;-;-;-;-;-;-;-;-;-;-;-;-;-;-;-;-;-;-;-;-;-;-	18.3904	0	6.894e-05		0
SVTEQGAELSNEER	24	1	1	P63104	14-3-3 protein zeta/delta OS=Homo sapiens GN=YWHAZ PE=1 SV=1 - [1433Z_HUMAN]	N-Term(Dimethyl)	1576.74			1754929472	1.72845	-;-;1;-;-;-;-;-;-;-;-;-;-;-;-;-;-;-;-;-;-;-;-;-;-;-;-;-;-;-;-;-;-;1;-;-;-;-;-;-;-;-;-;-;-;-;1;-;-;-;-;-;-;-;-;-;-;-;-;-;-;-;-;-;-;-;-;-;-;-;-;1;-;-;-;-;-;-;-;-;-;-;-;-;-;-;-;-;-;-;-;-;-;-;1;-;-;-;-;-;-;-;-;-;-;-;1;-;-;-;-;-;-;-;-;-;-;-;1;-;-;-;-;-;-;1;1;-;-;-;-;-;-;-;-;-;-;-;-;-;-;-;-;-;-;-;-;1;-;-;1;-;-;-;-;-;-;-;-;-;-	15.2263	0.757217	-;-;1;-;-;-;-;-;-;-;-;-;-;-;-;-;-;-;-;-;-;-;-;-;-;-;-;-;-;-;-;-;-;1;-;-;-;-;-;-;-;-;-;-;-;-;1;-;-;-;-;-;-;-;-;-;-;-;-;-;-;-;-;-;-;-;-;-;-;-;-;1;-;-;-;-;-;-;-;-;-;-;-;-;-;-;-;-;-;-;-;-;-;-;1;-;-;-;-;-;-;-;-;-;-;-;1;-;-;-;-;-;-;-;-;-;-;-;1;-;-;-;-;-;-;1;1;-;-;-;-;-;-;-;-;-;-;-;-;-;-;-;-;-;-;-;-;1;-;-;1;-;-;-;-;-;-;-;-;-;-	26.3367	0	1.045e-05		0
SYELPDGQVITIGNER	133	10	7	Q562R1;P63267;P68133;P60709;P63261;Q6S8J3;Q9BYX7	Beta-actin-like protein 2 OS=Homo sapiens GN=ACTBL2 PE=1 SV=2 - [ACTBL_HUMAN];Actin, gamma-enteric smooth muscle OS=Homo sapiens GN=ACTG2 PE=1 SV=1 - [ACTH_HUMAN];Actin, alpha skeletal muscle OS=Homo sapiens GN=ACTA1 PE=1 SV=1 - [ACTS_HUMAN];Actin, cytoplasmic 1 OS=Homo sapiens GN=ACTB PE=1 SV=1 - [ACTB_HUMAN];Actin, cytoplasmic 2 OS=Homo sapiens GN=ACTG1 PE=1 SV=1 - [ACTG_HUMAN];POTE ankyrin dom…	N-Term(Dimethyl:2H(6)13C(2))	1826.97			39192963965							0	6.58e-05		0
SYELPDGQVITIGNER	87	10	7	Q562R1;P63267;P68133;P60709;P63261;Q6S8J3;Q9BYX7	Beta-actin-like protein 2 OS=Homo sapiens GN=ACTBL2 PE=1 SV=2 - [ACTBL_HUMAN];Actin, gamma-enteric smooth muscle OS=Homo sapiens GN=ACTG2 PE=1 SV=1 - [ACTH_HUMAN];Actin, alpha skeletal muscle OS=Homo sapiens GN=ACTA1 PE=1 SV=1 - [ACTS_HUMAN];Actin, cytoplasmic 1 OS=Homo sapiens GN=ACTB PE=1 SV=1 - [ACTB_HUMAN];Actin, cytoplasmic 2 OS=Homo sapiens GN=ACTG1 PE=1 SV=1 - [ACTG_HUMAN];POTE ankyrin dom…	N-Term(Dimethyl)	1818.92			18411821440							0	4.995e-05		0
DATNVGDEGGFAPNILENK	135	1	1	P06733	Alpha-enolase OS=Homo sapiens GN=ENO1 PE=1 SV=2 - [ENOA_HUMAN]	N-Term(Dimethyl:2H(6)13C(2)); K19(Dimethyl:2H(6)13C(2))	2033.08			68526681831	1.80955	-;-;-;2;4;-;-;-;-;-;-;-;-;-;-;-;1;-;-;-;-;-;-;-;-;1;1;2;-;-;2;-;-;-;-;-;-;1;-;-;-;-;-;1;2;2;-;-;-;-;-;-;-;-;-;-;-;-;-;-;-;-;-;-;-;2;1;2;2;2;2;-;-;-;-;-;1;2;-;1;-;-;-;1;-;-;-;-;1;1;-;1;-;-;-;-;-;-;-;-;-;1;-;-;2;2;-;-;-;-;-;-;-;-;-;-;-;1;1;-;-;2;3;-;2;-;-;-;-;-;-;1;2;-;-;-;-;-;-;-;1;-;-;-;-;-;-;-;-;-;-;-;-;-;-;-;-;-;2;-;-	27.7634	0.754379	-;-;-;2;3;-;-;-;-;-;-;-;-;-;-;-;1;-;-;-;-;-;-;-;-;1;1;2;-;-;2;-;-;-;-;-;-;1;-;-;-;-;-;1;2;2;-;-;-;-;-;-;-;-;-;-;-;-;-;-;-;-;-;-;-;2;1;2;2;2;2;-;-;-;-;-;1;2;-;-;-;-;-;1;-;-;-;-;1;1;-;1;-;-;-;-;-;-;-;-;-;1;-;-;2;2;-;-;-;-;-;-;-;-;-;-;-;1;1;-;-;2;3;-;2;1;-;-;-;-;-;1;2;-;-;-;-;-;-;-;1;-;-;-;-;-;-;-;-;-;-;-;-;-;-;-;-;-;2;-;-	29.5722	0	0.0007609		0
NPDDITQEEYGEFYK	93	1	1	P08238	Heat shock protein HSP 90-beta OS=Homo sapiens GN=HSP90AB1 PE=1 SV=4 - [HS90B_HUMAN]	N-Term(Dimethyl:2H(6)13C(2)); K15(Dimethyl:2H(6)13C(2))	1919.95			31103922752	3.7369	-;-;-;1;1;-;1;-;-;-;-;-;-;-;-;-;-;1;-;-;-;-;-;-;-;-;1;2;1;-;2;1;-;-;1;-;-;-;-;-;-;-;-;-;-;1;-;-;-;-;-;-;-;-;-;-;1;1;-;-;-;-;-;-;-;-;2;2;1;1;2;2;-;1;-;-;-;-;-;-;-;-;-;-;-;-;-;-;-;-;-;1;1;-;-;-;-;-;-;-;-;1;-;-;-;1;-;-;-;-;-;-;-;-;-;-;-;-;-;-;-;-;-;-;1;-;-;-;-;-;-;1;1;-;-;-;-;-;-;-;-;-;-;-;-;-;-;-;-;-;-;-;-;-;-;-;-;-;-;-;-	188.448	1.33333	-;-;-;1;1;-;1;-;-;-;-;-;-;-;-;-;-;1;-;-;-;-;-;-;-;-;1;2;1;-;2;1;-;-;1;-;-;-;-;-;-;-;-;-;-;1;-;-;-;-;-;-;-;-;-;-;-;1;-;-;-;-;-;-;-;-;2;2;1;1;2;2;-;1;-;-;-;-;-;-;-;-;-;-;-;-;-;-;-;-;-;1;1;-;-;-;-;-;-;-;-;-;-;-;-;1;-;-;-;-;-;-;-;-;-;-;-;-;-;-;-;-;-;-;1;-;-;-;-;-;-;1;1;-;-;-;-;-;-;-;-;-;-;-;-;-;-;-;-;-;-;-;-;-;-;-;-;-;-;-;-	128.45	0	0.001647		0
ASLEAAIADAEQR	31	1	1	P05787	Keratin, type II cytoskeletal 8 OS=Homo sapiens GN=KRT8 PE=1 SV=7 - [K2C8_HUMAN]	N-Term(Dimethyl:2H(6)13C(2))	1380.75			2.16895e+10	2.24238	-;-;-;1;-;-;2;-;-;-;-;-;-;-;-;-;-;-;-;-;-;-;-;-;-;-;-;-;-;-;-;-;-;-;-;-;1;-;-;-;-;-;-;-;-;-;-;-;-;-;-;-;-;-;-;-;-;-;-;-;-;-;-;-;-;-;-;-;-;-;-;-;-;-;-;-;1;-;-;-;-;-;-;-;-;-;-;-;-;-;-;-;-;1;-;-;-;-;-;-;-;-;-;-;-;-;1;-;-;-;-;-;-;-;-;-;-;-;-;-;-;-;-;-;-;1;-;-;-;-;-;-;-;-;-;-;-;-;-;-;-;-;-;-;-;-;-;-;-;-;-;-;-;-;-;-;-;-;-;-;-	28.6378	0.890603	-;-;-;1;-;-;2;-;-;-;-;-;-;-;-;-;-;-;-;-;-;-;-;-;-;-;-;-;-;-;-;-;-;-;-;-;1;-;-;-;-;-;-;-;-;-;-;-;-;-;-;-;-;-;-;-;-;-;-;-;-;-;-;-;-;-;-;-;-;-;-;-;-;-;-;-;-;-;-;-;-;-;-;-;-;-;-;-;-;-;-;-;-;1;-;-;-;-;-;-;-;-;-;-;-;-;1;-;-;-;-;-;-;-;-;-;-;-;-;-;-;-;-;-;-;1;-;-;-;-;-;-;-;-;-;-;-;-;-;-;-;-;-;-;-;-;-;-;-;-;-;-;-;-;-;-;-;-;-;-;-	17.0441	0	2.033e-05		0
DNYVPEVSALDQEIIEVDPDTK	6	1	1	P0CW22	40S ribosomal protein S17-like OS=Homo sapiens GN=RPS17L PE=1 SV=1 - [RS17L_HUMAN]	N-Term(Dimethyl:2H(4)); K22(Dimethyl:2H(4))	2553.31			4.28949e+08	1.96139	-;-;-;-;-;-;-;-;-;-;-;-;-;-;-;-;-;-;-;-;-;-;-;-;-;-;-;-;-;-;-;-;-;-;-;-;-;-;-;-;-;-;-;-;2;-;-;-;-;-;-;-;-;-;-;-;-;-;-;-;-;-;-;-;-;-;-;-;-;-;-;-;-;-;-;-;-;-;-;-;-;-;-;-;-;-;-;-;-;-;-;-;-;-;-;-;-;-;-;-;-;-;-;-;-;-;-;-;-;-;-;-;-;-;-;-;-;-;-;-;-;-;-;-;-;-;-;-;-;-;-;-;-;-;-;-;-;-;-;-;-;-;-;-;-;-;-;-;-;-;-;-;-;-;-;-;-;-;-;-;-		0.827811	-;-;-;-;-;-;-;-;-;-;-;-;-;-;-;-;-;-;-;-;-;-;-;-;-;-;-;-;-;-;-;-;-;-;-;-;-;-;-;-;-;-;-;-;2;-;-;-;-;-;-;-;-;-;-;-;-;-;-;-;-;-;-;-;-;-;-;-;-;-;-;-;-;-;-;-;-;-;-;-;-;-;-;-;-;-;-;-;-;-;-;-;-;-;-;-;-;-;-;-;-;-;-;-;-;-;-;-;-;-;-;-;-;-;-;-;-;-;-;-;-;-;-;-;-;-;-;-;-;-;-;-;-;-;-;-;-;-;-;-;-;-;-;-;-;-;-;-;-;-;-;-;-;-;-;-;-;-;-;-;-		0	0.0001213		0
LLEDGEDFNLGDALDSSNSMQTIQK	22	1	1	P05783	Keratin, type I cytoskeletal 18 OS=Homo sapiens GN=KRT18 PE=1 SV=2 - [K1C18_HUMAN]	N-Term(Dimethyl:2H(4)); K25(Dimethyl:2H(4))	2804.39			11951375838	3.29391	-;-;-;1;1;-;-;-;-;-;-;-;-;-;-;-;-;-;-;-;-;-;-;-;-;-;-;-;-;-;-;-;-;-;-;-;-;-;-;-;-;-;-;-;3;-;-;-;-;-;-;-;-;-;-;-;-;-;-;-;-;-;-;-;-;-;-;1;-;-;-;-;-;-;-;-;-;-;-;-;-;-;-;-;-;-;-;-;-;-;-;-;-;-;-;-;-;-;-;-;-;-;-;-;-;-;-;-;-;-;-;-;-;-;-;-;-;-;-;-;-;-;-;-;-;-;-;-;-;-;-;-;-;-;-;-;-;-;-;-;-;-;-;-;-;-;-;-;-;-;-;-;-;-;-;-;-;-;-;-;-	60.7217	1.35989	-;-;-;1;1;-;-;-;-;-;-;-;-;-;-;-;-;-;-;-;-;-;-;-;-;-;-;-;-;-;-;-;-;-;-;-;-;-;-;-;-;-;-;-;3;-;-;-;-;-;-;-;-;-;-;-;-;-;-;-;-;-;-;-;-;-;-;1;-;-;-;-;-;-;-;-;-;-;-;-;-;-;-;-;-;-;-;-;-;-;-;-;-;-;-;-;-;-;-;-;-;-;-;-;-;-;-;-;-;-;-;-;-;-;-;-;-;-;-;-;-;-;-;-;-;-;-;-;-;-;-;-;-;-;-;-;-;-;-;-;-;-;-;-;-;-;-;-;-;-;-;-;-;-;-;-;-;-;-;-;-	63.8097	0	1.743e-18		0
YISPDQLADLYK	40	1	1	P06733	Alpha-enolase OS=Homo sapiens GN=ENO1 PE=1 SV=2 - [ENOA_HUMAN]	N-Term(Dimethyl); K12(Dimethyl)	1481.8			40651785728	1.57996	-;-;-;1;-;-;1;-;-;-;-;-;-;-;-;-;-;-;-;-;-;-;-;-;-;-;-;-;-;-;-;-;-;-;-;-;-;-;-;-;-;-;-;-;-;-;-;-;-;-;-;-;-;-;-;-;-;-;-;-;-;-;-;-;-;1;-;-;-;-;-;-;-;-;-;-;-;-;-;-;-;-;-;-;-;-;-;-;-;-;-;-;-;-;-;-;-;-;-;-;-;-;-;-;-;1;-;-;-;-;-;-;-;-;-;-;-;-;-;-;-;-;-;-;-;-;-;-;-;-;-;-;-;-;-;-;-;-;-;-;-;-;-;-;-;-;-;-;-;-;-;-;-;-;-;-;-;-;-;-;-	29.4278	0.634714	-;-;-;1;-;-;1;-;-;-;-;-;-;-;-;-;-;-;-;-;-;-;-;-;-;-;-;-;-;-;-;-;-;-;-;-;-;-;-;-;-;-;-;-;-;-;-;-;-;-;-;-;-;-;-;-;-;-;-;-;-;-;-;-;-;1;-;-;-;-;-;-;-;-;-;-;-;-;-;-;-;-;-;-;-;-;-;-;-;-;-;-;-;-;-;-;-;-;-;-;-;-;-;-;-;1;-;-;-;-;-;-;-;-;-;-;-;-;-;-;-;-;-;-;-;-;-;-;-;-;-;-;-;-;-;-;-;-;-;-;-;-;-;-;-;-;-;-;-;-;-;-;-;-;-;-;-;-;-;-;-	25.7866	0	0.0001845		0
EVDEQMLNVQNK	41	4	3	P68371;Q13885;P07437	Tubulin beta-4B chain OS=Homo sapiens GN=TUBB4B PE=1 SV=1 - [TBB4B_HUMAN];Tubulin beta-2A chain OS=Homo sapiens GN=TUBB2A PE=1 SV=1 - [TBB2A_HUMAN];Tubulin beta chain OS=Homo sapiens GN=TUBB PE=1 SV=2 - [TBB5_HUMAN]	N-Term(Dimethyl:2H(4)); K12(Dimethyl:2H(4))	1510.8			25030015664							0	1.077e-05		0
TIGGGDDSFNTFFSETGAGK	82	5	2	Q9BQE3;P68363	Tubulin alpha-1C chain OS=Homo sapiens GN=TUBA1C PE=1 SV=1 - [TBA1C_HUMAN];Tubulin alpha-1B chain OS=Homo sapiens GN=TUBA1B PE=1 SV=1 - [TBA1B_HUMAN]	N-Term(Dimethyl:2H(6)13C(2)); K20(Dimethyl:2H(6)13C(2))	2080.04			23100781261							0	4.998e-12		0
NIEDVIAQGIGK	45	1	1	P05387	60S acidic ribosomal protein P2 OS=Homo sapiens GN=RPLP2 PE=1 SV=1 - [RLA2_HUMAN]	N-Term(Dimethyl:2H(6)13C(2)); K12(Dimethyl:2H(6)13C(2))	1328.84			10059337048	1.75206	-;-;-;-;-;-;3;1;-;-;-;-;-;-;-;-;-;-;-;-;-;-;-;-;-;-;-;-;1;1;1;1;-;-;-;-;-;-;-;-;-;-;-;-;-;1;1;1;-;-;-;-;-;-;-;-;-;-;-;-;-;-;-;-;-;-;-;-;1;1;1;1;-;-;1;-;-;-;-;-;-;-;-;-;-;-;-;-;-;-;-;1;-;-;1;-;-;-;-;-;-;-;-;-;-;-;-;-;-;-;-;-;-;-;-;-;-;-;-;-;-;-;-;-;-;1;1;-;-;-;-;-;1;-;-;-;-;-;-;-;-;-;-;-;-;-;-;-;-;-;-;-;-;-;-;-;-;-;-;-;-	27.2117	0.819755	-;-;-;-;-;-;3;1;-;-;-;-;-;-;-;-;-;-;-;-;-;-;-;-;-;-;-;-;1;1;1;1;-;-;-;-;-;-;-;-;-;-;-;-;-;1;1;1;-;-;-;-;-;-;-;-;-;-;-;-;-;-;-;-;-;-;-;-;1;1;1;1;-;-;1;-;-;-;-;-;-;-;-;-;-;-;-;-;-;-;-;1;-;-;1;-;-;-;-;-;-;-;-;-;-;-;-;-;-;-;-;-;-;-;-;-;-;-;-;-;-;-;-;-;-;1;1;-;-;-;-;-;1;-;-;-;-;-;-;-;-;-;-;-;-;-;-;-;-;-;-;-;-;-;-;-;-;-;-;-;-	27.1571	0	0.0002657		0
NPDDITNEEYGEFYK	56	1	1	P07900	Heat shock protein HSP 90-alpha OS=Homo sapiens GN=HSP90AA1 PE=1 SV=5 - [HS90A_HUMAN]	N-Term(Dimethyl:2H(6)13C(2)); K15(Dimethyl:2H(6)13C(2))	1905.93			22245060984	2.01399	-;-;-;1;1;1;1;-;-;-;-;-;-;-;-;-;-;-;-;-;-;-;-;-;-;-;-;2;2;-;-;1;-;1;-;-;-;-;-;-;-;-;-;-;-;-;-;-;-;-;-;-;-;-;-;-;-;1;-;-;-;-;-;-;-;-;1;1;1;1;1;-;-;-;1;-;-;-;-;-;-;-;-;1;-;-;-;-;-;-;-;1;1;-;-;-;-;-;-;-;-;-;-;-;-;1;-;-;-;-;-;-;-;-;-;-;-;-;-;-;-;-;-;1;2;-;-;-;-;-;-;-;-;-;-;-;-;-;-;-;-;-;-;-;-;-;-;-;-;-;-;-;-;-;-;-;-;-;-;-;-	46.9798	0.703445	-;-;-;1;1;1;-;-;-;-;-;-;-;-;-;-;-;-;-;-;-;-;-;-;-;-;-;2;2;-;-;1;-;1;-;-;-;-;-;-;-;-;-;-;-;-;-;-;-;-;-;-;-;-;-;-;-;1;-;-;-;-;-;-;-;-;-;1;1;1;1;-;-;-;1;-;-;-;-;-;-;-;-;1;-;-;-;-;-;-;-;1;1;-;-;-;-;-;-;-;-;-;-;-;-;1;-;-;-;-;-;-;-;-;-;-;-;-;-;-;-;-;-;1;1;-;-;-;-;-;-;-;-;-;-;-;-;-;-;-;-;-;-;-;-;-;-;-;-;-;-;-;-;-;-;-;-;-;-;-;-	53.962	0	8.599e-18		0
YISPDQLADLYK	54	1	1	P06733	Alpha-enolase OS=Homo sapiens GN=ENO1 PE=1 SV=2 - [ENOA_HUMAN]	N-Term(Dimethyl:2H(6)13C(2)); K12(Dimethyl:2H(6)13C(2))	1497.88			110929504736	1.5884	-;-;-;-;-;1;-;-;-;-;-;-;-;-;-;-;-;-;-;-;-;-;-;-;-;1;1;-;-;-;1;1;-;-;1;-;-;-;-;-;-;-;-;1;-;1;1;1;-;-;-;-;-;-;-;-;-;-;-;-;-;-;-;-;-;1;2;-;-;-;1;1;-;1;-;-;-;-;-;-;-;-;-;-;-;-;-;-;-;-;-;1;1;-;-;-;-;-;-;-;-;-;-;-;-;-;-;-;-;-;-;-;-;-;-;-;-;-;-;-;-;-;-;1;1;-;-;-;-;-;-;-;-;-;-;-;-;-;-;-;1;-;-;-;-;-;-;-;-;-;-;-;-;-;-;-;-;-;-;-;-	28.8356	0.780195	-;-;-;-;-;1;-;-;-;-;-;-;-;-;-;-;-;-;-;-;-;-;-;-;-;1;1;-;-;-;1;1;-;-;1;-;-;-;-;-;-;-;-;1;-;1;1;1;-;-;-;-;-;-;-;-;-;-;-;-;-;-;-;-;-;1;2;-;-;-;1;1;-;1;-;-;-;-;-;-;-;-;-;-;-;-;-;-;-;-;-;1;1;-;-;-;-;-;-;-;-;-;-;-;-;-;-;-;-;-;-;-;-;-;-;-;-;-;-;-;-;-;-;1;1;-;-;-;-;-;-;-;-;-;-;-;-;-;-;-;1;-;-;-;-;-;-;-;-;-;-;-;-;-;-;-;-;-;-;-;-	58.3388	0	6.628e-08		0
TITLEVEPSDTIENVK	104	4	1	P62979	Ubiquitin-40S ribosomal protein S27a OS=Homo sapiens GN=RPS27A PE=1 SV=2 - [RS27A_HUMAN]	N-Term(Dimethyl:2H(6)13C(2)); K16(Dimethyl:2H(6)13C(2))	1860.08			116117092498	1.3602	-;-;-;1;11;-;-;-;-;-;-;-;-;-;-;-;-;-;-;-;-;-;-;-;-;-;1;1;-;-;2;1;-;1;-;-;-;-;-;-;-;-;-;1;3;1;-;-;-;-;-;-;-;-;-;-;-;1;-;-;-;-;-;-;-;-;1;2;-;-;1;1;-;-;-;-;-;-;1;-;-;-;-;-;-;-;-;-;-;-;-;-;1;-;-;-;-;-;-;-;-;-;-;-;-;-;-;-;-;-;-;-;-;-;-;-;-;-;1;-;-;1;-;-;1;1;-;-;-;-;-;1;-;-;-;-;-;-;-;-;-;-;-;-;-;-;-;-;-;-;-;-;-;-;-;-;-;-;-;-;-	24.4579	0.569534	-;-;-;1;9;-;-;-;-;-;-;-;-;-;-;-;-;-;-;-;-;-;-;-;-;-;1;1;-;-;2;1;-;1;-;-;-;-;-;-;-;-;-;1;3;1;-;-;-;-;-;-;-;-;-;-;-;1;-;-;-;-;-;-;-;-;1;2;-;-;1;1;-;-;-;-;-;-;1;-;-;-;-;-;-;-;-;-;-;-;-;-;1;-;-;-;-;-;-;-;-;-;-;-;-;-;-;-;-;-;-;-;-;-;-;-;-;-;1;-;-;1;-;-;1;1;-;-;-;-;-;1;-;-;-;-;-;-;-;-;-;-;-;-;-;-;-;-;-;-;-;-;-;-;-;-;-;-;-;-;-	39.0801	0	3.467e-07		0
YISPDQLADLYK	33	1	1	P06733	Alpha-enolase OS=Homo sapiens GN=ENO1 PE=1 SV=2 - [ENOA_HUMAN]	N-Term(Dimethyl:2H(4)); K12(Dimethyl:2H(4))	1489.84			17183805172	1.47334	-;-;-;-;-;-;-;-;-;-;-;-;-;-;-;-;-;-;-;-;-;-;-;-;-;-;-;1;-;-;-;-;-;1;-;-;-;-;-;-;-;-;-;-;-;-;-;-;-;-;-;-;-;-;-;-;-;-;-;-;-;-;-;-;-;-;-;1;-;-;-;-;-;-;-;-;-;-;-;-;-;-;-;-;-;-;-;-;-;-;-;-;-;-;-;-;-;-;-;-;-;-;-;-;-;-;-;-;-;-;-;-;-;-;-;-;-;-;-;-;-;-;-;-;-;-;-;-;-;-;-;-;-;-;-;-;-;-;-;-;-;-;-;-;-;-;-;-;-;-;-;-;-;-;-;-;-;-;-;-;-	3.37311	0.60939	-;-;-;-;-;-;-;-;-;-;-;-;-;-;-;-;-;-;-;-;-;-;-;-;-;-;-;1;-;-;-;-;-;1;-;-;-;-;-;-;-;-;-;-;-;-;-;-;-;-;-;-;-;-;-;-;-;-;-;-;-;-;-;-;-;-;-;1;-;-;-;-;-;-;-;-;-;-;-;-;-;-;-;-;-;-;-;-;-;-;-;-;-;-;-;-;-;-;-;-;-;-;-;-;-;-;-;-;-;-;-;-;-;-;-;-;-;-;-;-;-;-;-;-;-;-;-;-;-;-;-;-;-;-;-;-;-;-;-;-;-;-;-;-;-;-;-;-;-;-;-;-;-;-;-;-;-;-;-;-;-	5.72029	0	0.0001384		0
GVVDSDDLPLNVSR	31	1	1	P14625	Endoplasmin OS=Homo sapiens GN=HSP90B1 PE=1 SV=1 - [ENPL_HUMAN]	N-Term(Dimethyl:2H(6)13C(2))	1521.83			4.04004e+09	2.74061	-;-;-;1;-;-;1;-;-;-;-;-;-;-;-;-;-;-;-;-;-;-;-;-;-;-;-;-;1;-;-;-;-;-;1;-;-;-;-;-;-;-;-;-;-;1;1;-;-;-;-;-;-;-;-;-;-;-;-;-;-;-;-;-;-;-;-;-;1;-;-;-;-;-;-;-;-;-;-;-;-;-;-;-;-;-;-;-;-;-;-;1;1;1;1;-;-;-;-;-;-;-;-;-;-;1;1;-;-;-;-;-;-;-;-;-;-;-;-;-;-;-;-;1;1;1;1;-;-;-;-;-;-;-;-;-;-;-;-;-;-;-;-;-;-;-;-;-;-;-;-;-;-;-;-;-;-;-;-;-;-	75.993	1.24711	-;-;-;1;-;-;1;-;-;-;-;-;-;-;-;-;-;-;-;-;-;-;-;-;-;-;-;-;1;-;-;-;-;-;1;-;-;-;-;-;-;-;-;-;-;1;1;-;-;-;-;-;-;-;-;-;-;-;-;-;-;-;-;-;-;-;-;-;1;-;-;-;-;-;-;-;-;-;-;-;-;-;-;-;-;-;-;-;-;-;-;1;1;1;1;-;-;-;-;-;-;-;-;-;-;1;1;-;-;-;-;-;-;-;-;-;-;-;-;-;-;-;-;1;1;-;-;-;-;-;-;-;-;-;-;-;-;-;-;-;-;-;-;-;-;-;-;-;-;-;-;-;-;-;-;-;-;-;-;-;-	58.4556	0	4.503e-14		0
VNQIGSVTESIQACK	120	2	2	P13929;P06733	Beta-enolase OS=Homo sapiens GN=ENO3 PE=1 SV=5 - [ENOB_HUMAN];Alpha-enolase OS=Homo sapiens GN=ENO1 PE=1 SV=2 - [ENOA_HUMAN]	N-Term(Dimethyl:2H(6)13C(2)); C14(Carbamidomethyl); K15(Dimethyl:2H(6)13C(2))	1705.98			45121037304							0	3.057e-11		0
EVDEQMLNVQNK	56	4	3	P68371;Q13885;P07437	Tubulin beta-4B chain OS=Homo sapiens GN=TUBB4B PE=1 SV=1 - [TBB4B_HUMAN];Tubulin beta-2A chain OS=Homo sapiens GN=TUBB2A PE=1 SV=1 - [TBB2A_HUMAN];Tubulin beta chain OS=Homo sapiens GN=TUBB PE=1 SV=2 - [TBB5_HUMAN]	N-Term(Dimethyl:2H(6)13C(2)); K12(Dimethyl:2H(6)13C(2))	1518.84			54981706336							0	3.34e-16		0
NPDDITQEEYGEFYK	77	1	1	P08238	Heat shock protein HSP 90-beta OS=Homo sapiens GN=HSP90AB1 PE=1 SV=4 - [HS90B_HUMAN]	N-Term(Dimethyl); K15(Dimethyl)	1903.86			18239151616	1.83619	-;-;-;-;-;-;-;-;-;-;-;-;-;-;-;-;1;-;-;-;-;-;-;-;-;-;-;-;-;1;-;-;-;-;-;-;-;-;-;-;-;-;-;1;1;1;-;-;-;-;-;-;-;-;-;-;-;-;-;-;-;-;-;-;-;-;-;-;1;-;-;-;-;-;-;-;-;-;-;-;-;-;-;1;-;-;-;-;-;-;-;-;-;-;-;-;-;-;-;-;-;-;-;-;-;1;-;-;-;-;-;-;-;-;-;-;-;-;-;-;-;-;-;-;-;-;-;-;-;-;-;-;-;-;-;-;-;-;-;-;-;-;-;-;-;-;-;-;-;-;-;-;-;-;-;-;-;-;-;-;-	46.1638	1.0066	-;-;-;-;-;-;-;-;-;-;-;-;-;-;-;-;1;-;-;-;-;-;-;-;-;-;-;-;-;-;-;-;-;-;-;-;-;-;-;-;-;-;-;1;1;1;-;-;-;-;-;-;-;-;-;-;-;-;-;-;-;-;-;-;-;-;-;-;1;-;-;-;-;-;-;-;-;-;-;-;-;-;-;1;-;-;-;-;-;-;-;-;-;-;-;-;-;-;-;-;-;-;-;-;-;1;-;-;-;-;-;-;-;-;-;-;-;-;-;-;-;-;-;-;-;-;-;-;-;-;-;-;-;-;-;-;-;-;-;-;-;-;-;-;-;-;-;-;-;-;-;-;-;-;-;-;-;-;-;-;-	66.1767	0	1.286e-05		0
ENLLDFIK	18	1	1	P07237	Protein disulfide-isomerase OS=Homo sapiens GN=P4HB PE=1 SV=3 - [PDIA1_HUMAN]	N-Term(Dimethyl:2H(6)13C(2)); K8(Dimethyl:2H(6)13C(2))	1063.7			5.39378e+09	1.52461	-;-;-;1;-;1;2;-;-;-;-;-;-;-;-;-;-;-;-;-;-;-;-;-;-;-;1;1;-;-;-;-;-;1;-;-;-;-;-;-;-;-;-;-;-;1;-;-;-;-;-;-;-;-;-;-;-;-;-;-;-;-;-;-;-;-;1;1;-;-;-;-;-;-;-;-;-;-;-;-;-;-;-;-;-;-;-;-;-;-;-;-;-;1;1;-;-;-;-;-;-;-;-;-;-;-;-;-;-;-;-;-;-;-;-;-;-;-;-;-;-;-;-;-;-;-;-;-;-;-;-;-;-;-;-;-;-;-;-;-;-;-;-;-;-;-;-;-;-;-;-;-;-;-;-;-;-;-;-;-;-	32.0781	0.687894	-;-;-;1;-;-;2;-;-;-;-;-;-;-;-;-;-;-;-;-;-;-;-;-;-;-;1;1;-;-;-;-;-;1;-;-;-;-;-;-;-;-;-;-;-;1;-;-;-;-;-;-;-;-;-;-;-;-;-;-;-;-;-;-;-;-;1;1;-;-;-;-;-;-;-;-;-;-;-;-;-;-;-;-;-;-;-;-;-;-;-;-;-;1;1;-;-;-;-;-;-;-;-;-;-;-;-;-;-;-;-;-;-;-;-;-;-;-;-;-;-;-;-;-;-;-;-;-;-;-;-;-;-;-;-;-;-;-;-;-;-;-;-;-;-;-;-;-;-;-;-;-;-;-;-;-;-;-;-;-;-	28.5352	0	0.005239		0
YALYDATYETK	52	2	2	P23528;Q9Y281	Cofilin-1 OS=Homo sapiens GN=CFL1 PE=1 SV=3 - [COF1_HUMAN];Cofilin-2 OS=Homo sapiens GN=CFL2 PE=1 SV=1 - [COF2_HUMAN]	N-Term(Dimethyl:2H(6)13C(2)); K11(Dimethyl:2H(6)13C(2))	1409.78			28275534779							0	0.003162		0
ELEEDFIK	17	1	1	Q14019	Coactosin-like protein OS=Homo sapiens GN=COTL1 PE=1 SV=3 - [COTL1_HUMAN]	N-Term(Dimethyl:2H(6)13C(2)); K8(Dimethyl:2H(6)13C(2))	1094.66			1688839296	1.79806	-;-;-;1;1;1;-;-;-;-;-;-;-;-;-;-;-;-;-;-;-;-;-;-;-;-;-;1;1;-;-;-;-;-;-;-;-;-;-;-;-;-;-;-;-;1;-;-;-;-;-;-;-;-;-;-;-;-;-;-;-;-;-;-;-;-;-;1;1;1;1;1;-;-;-;-;-;-;-;-;-;-;-;-;-;-;-;-;-;-;-;-;1;-;-;-;-;-;-;-;-;-;-;-;-;1;1;-;-;-;-;-;-;-;-;-;-;-;-;-;-;-;-;-;-;-;-;-;-;-;-;-;-;-;-;-;-;-;-;-;-;-;-;-;-;-;-;-;-;-;-;-;-;-;-;-;-;-;-;-;-	24.7641	0.584752	-;-;-;-;1;1;-;-;-;-;-;-;-;-;-;-;-;-;-;-;-;-;-;-;-;-;-;1;1;-;-;-;-;-;-;-;-;-;-;-;-;-;-;-;-;1;-;-;-;-;-;-;-;-;-;-;-;-;-;-;-;-;-;-;-;-;-;1;1;1;1;1;-;-;-;-;-;-;-;-;-;-;-;-;-;-;-;-;-;-;-;-;1;-;-;-;-;-;-;-;-;-;-;-;-;1;-;-;-;-;-;-;-;-;-;-;-;-;-;-;-;-;-;-;-;-;-;-;-;-;-;-;-;-;-;-;-;-;-;-;-;-;-;-;-;-;-;-;-;-;-;-;-;-;-;-;-;-;-;-;-	13.6529	0	0.002492		0
VEVTEFEDIK	28	2	1	Q01105	Protein SET OS=Homo sapiens GN=SET PE=1 SV=3 - [SET_HUMAN]	N-Term(Dimethyl:2H(6)13C(2)); K10(Dimethyl:2H(6)13C(2))	1280.75			23507864320	1.92853	-;-;-;1;1;1;1;-;-;-;-;-;-;-;-;-;-;-;-;-;-;-;-;-;-;-;-;-;-;-;1;1;-;-;-;-;-;-;-;-;-;-;-;-;1;1;-;-;-;-;-;-;-;-;-;-;-;-;-;-;-;-;-;-;-;-;-;-;1;-;1;1;-;-;-;-;-;-;-;-;-;-;-;-;-;-;-;-;-;-;-;1;-;-;-;-;-;-;-;-;-;-;-;-;-;1;-;-;-;-;-;-;-;-;-;-;-;-;-;-;-;-;-;1;1;1;-;-;-;-;-;-;-;-;-;-;-;-;-;-;-;-;-;-;-;-;-;-;-;-;-;-;-;-;-;-;-;-;-;-;-	49.8991	0.955613	-;-;-;1;1;1;1;-;-;-;-;-;-;-;-;-;-;-;-;-;-;-;-;-;-;-;-;-;-;-;1;1;-;-;-;-;-;-;-;-;-;-;-;-;1;1;-;-;-;-;-;-;-;-;-;-;-;-;-;-;-;-;-;-;-;-;-;-;1;-;1;1;-;-;-;-;-;-;-;-;-;-;-;-;-;-;-;-;-;-;-;1;-;-;-;-;-;-;-;-;-;-;-;-;-;1;-;-;-;-;-;-;-;-;-;-;-;-;-;-;-;-;-;1;1;1;-;-;-;-;-;-;-;-;-;-;-;-;-;-;-;-;-;-;-;-;-;-;-;-;-;-;-;-;-;-;-;-;-;-;-	64.074	0	0.0007017		0
NDLAVVDVR	20	1	1	P19338	Nucleolin OS=Homo sapiens GN=NCL PE=1 SV=3 - [NUCL_HUMAN]	N-Term(Dimethyl)	1028.57			2121041700	1.70346	-;-;-;1;-;-;-;-;-;-;-;-;-;-;-;-;-;-;-;-;-;-;-;-;-;-;-;-;-;-;1;1;-;-;-;-;-;-;-;-;-;-;-;-;1;-;1;1;-;-;-;-;-;-;-;-;-;-;-;-;-;-;-;-;-;-;-;-;-;-;1;1;-;-;-;-;-;-;-;-;-;-;-;-;-;-;-;-;-;-;-;-;-;-;-;-;-;-;-;-;-;-;-;-;-;-;1;-;-;-;-;-;-;-;-;-;-;-;-;-;-;-;-;-;-;1;-;1;-;-;-;-;-;-;-;-;-;-;-;-;-;-;-;-;-;-;-;-;-;-;-;-;-;-;-;-;-;-;-;-;-	13.8004	0.895388	-;-;-;1;-;-;-;-;-;-;-;-;-;-;-;-;-;-;-;-;-;-;-;-;-;-;-;-;-;-;1;1;-;-;-;-;-;-;-;-;-;-;-;-;1;-;1;1;-;-;-;-;-;-;-;-;-;-;-;-;-;-;-;-;-;-;-;-;-;-;1;1;-;-;-;-;-;-;-;-;-;-;-;-;-;-;-;-;-;-;-;-;-;-;-;-;-;-;-;-;-;-;-;-;-;-;1;-;-;-;-;-;-;-;-;-;-;-;-;-;-;-;-;-;-;1;-;1;-;-;-;-;-;-;-;-;-;-;-;-;-;-;-;-;-;-;-;-;-;-;-;-;-;-;-;-;-;-;-;-;-	21.3854	0	0.0005367		0
EGDVLTLLESER	41	1	1	P62857	40S ribosomal protein S28 OS=Homo sapiens GN=RPS28 PE=1 SV=1 - [RS28_HUMAN]	N-Term(Dimethyl:2H(6)13C(2))	1396.77			12702742656	3.45171	-;-;-;1;-;-;-;1;-;-;-;-;-;-;-;-;-;-;-;-;-;-;-;-;-;-;1;-;-;-;-;1;-;-;-;-;-;-;-;-;-;-;-;-;-;-;-;1;-;-;-;-;-;-;-;-;-;-;-;-;-;-;-;-;-;-;1;1;1;-;-;-;-;-;-;-;-;-;-;-;-;-;-;-;-;-;-;-;-;-;-;-;1;-;-;-;-;-;-;-;-;-;-;-;-;1;-;-;-;-;-;-;-;-;-;-;-;-;-;-;-;-;-;-;-;1;1;-;-;-;-;-;-;-;-;-;-;-;-;-;-;-;-;-;-;-;-;-;-;-;-;-;-;-;-;-;-;-;-;-;-	161.573	1.80824	-;-;-;1;-;-;-;1;-;-;-;-;-;-;-;-;-;-;-;-;-;-;-;-;-;-;1;-;-;-;-;1;-;-;-;-;-;-;-;-;-;-;-;-;-;-;-;1;-;-;-;-;-;-;-;-;-;-;-;-;-;-;-;-;-;-;1;1;1;-;-;-;-;-;-;-;-;-;-;-;-;-;-;-;-;-;-;-;-;-;-;-;1;-;-;-;-;-;-;-;-;-;-;-;-;1;-;-;-;-;-;-;-;-;-;-;-;-;-;-;-;-;-;-;-;1;1;-;-;-;-;-;-;-;-;-;-;-;-;-;-;-;-;-;-;-;-;-;-;-;-;-;-;-;-;-;-;-;-;-;-	170.24	0	0.002974		0
VFDAIMNFK	16	1	1	P13639	Elongation factor 2 OS=Homo sapiens GN=EEF2 PE=1 SV=4 - [EF2_HUMAN]	N-Term(Dimethyl); K9(Dimethyl)	1140.61			6327039392	1.16657	-;-;-;1;-;-;1;-;-;-;-;-;-;-;-;-;-;-;-;-;-;-;-;-;-;-;-;-;-;-;-;-;-;-;-;-;-;-;-;-;-;-;-;-;-;1;-;-;-;-;-;-;-;-;-;-;-;-;-;-;-;-;-;-;-;-;1;1;-;-;-;-;-;-;-;-;-;-;-;-;-;-;-;-;-;-;-;-;-;-;-;-;-;-;-;-;-;-;-;-;-;-;-;-;-;-;-;-;-;-;-;-;-;-;-;-;-;-;-;-;-;-;-;-;-;-;-;-;-;-;-;-;-;-;-;-;-;-;-;-;-;-;-;-;-;-;-;-;-;-;-;-;-;-;-;-;-;-;-;-;-	23.4859	0.584841	-;-;-;1;-;-;1;-;-;-;-;-;-;-;-;-;-;-;-;-;-;-;-;-;-;-;-;-;-;-;-;-;-;-;-;-;-;-;-;-;-;-;-;-;-;1;-;-;-;-;-;-;-;-;-;-;-;-;-;-;-;-;-;-;-;-;1;1;-;-;-;-;-;-;-;-;-;-;-;-;-;-;-;-;-;-;-;-;-;-;-;-;-;-;-;-;-;-;-;-;-;-;-;-;-;-;-;-;-;-;-;-;-;-;-;-;-;-;-;-;-;-;-;-;-;-;-;-;-;-;-;-;-;-;-;-;-;-;-;-;-;-;-;-;-;-;-;-;-;-;-;-;-;-;-;-;-;-;-;-;-	23.64	0	0.01008		0
EAIEGTYIDK	30	1	1	P62280	40S ribosomal protein S11 OS=Homo sapiens GN=RPS11 PE=1 SV=3 - [RS11_HUMAN]	N-Term(Dimethyl:2H(6)13C(2)); K10(Dimethyl:2H(6)13C(2))	1210.72			4021357304	2.09759	-;-;-;1;1;3;-;-;-;-;-;-;-;-;-;-;-;-;-;-;-;-;-;-;-;-;-;-;-;1;-;1;-;-;-;-;-;-;-;-;-;-;-;-;1;2;-;-;-;-;-;-;-;-;-;-;-;-;-;-;-;-;-;-;-;-;-;-;1;1;1;1;-;1;1;-;-;-;-;-;-;-;-;-;-;1;-;-;-;-;-;-;-;1;1;-;-;-;-;-;-;-;-;-;-;-;1;-;-;-;-;-;-;-;-;-;-;-;-;-;-;-;-;-;-;-;-;-;-;-;-;-;-;-;-;-;-;-;-;-;-;-;-;-;-;-;-;-;-;-;-;-;-;-;-;-;-;-;-;-;-	38.6449	0.887271	-;-;-;-;1;3;-;-;-;-;-;-;-;-;-;-;-;-;-;-;-;-;-;-;-;-;-;-;-;1;-;1;-;-;-;-;-;-;-;-;-;-;-;-;1;2;-;-;-;-;-;-;-;-;-;-;-;-;-;-;-;-;-;-;-;-;-;-;1;1;1;1;-;1;1;-;-;-;-;-;-;-;-;-;-;1;-;-;-;-;-;-;-;1;1;-;-;-;-;-;-;-;-;-;-;-;1;-;-;-;-;-;-;-;-;-;-;-;-;-;-;-;-;-;-;-;-;-;-;-;-;-;-;-;-;-;-;-;-;-;-;-;-;-;-;-;-;-;-;-;-;-;-;-;-;-;-;-;-;-;-	26.4553	0	0.0005538		0
GIPLATGDTSPEPELLPGAPLPPPK	6	1	1	O75821	Eukaryotic translation initiation factor 3 subunit G OS=Homo sapiens GN=EIF3G PE=1 SV=2 - [EIF3G_HUMAN]	N-Term(Dimethyl); K25(Dimethyl)	2520.39			1.9948e+06	2.69951	-;-;-;2;-;-;-;-;-;-;-;-;-;-;-;-;-;-;-;-;-;-;-;-;-;-;-;-;-;-;-;-;-;-;-;-;-;-;-;-;-;-;-;-;-;-;-;-;-;-;-;-;-;-;-;-;-;-;-;-;-;-;-;-;-;-;-;-;-;-;-;-;-;-;-;-;-;-;-;-;-;-;-;-;-;-;-;-;-;-;-;-;-;-;-;-;-;-;-;-;-;-;-;-;-;-;-;-;-;-;-;-;-;-;-;-;-;-;-;-;-;-;-;-;-;-;-;-;-;-;-;-;-;-;-;-;-;-;-;-;-;-;-;-;-;-;-;-;-;-;-;-;-;-;-;-;-;-;-;-;-		1.24409	-;-;-;2;-;-;-;-;-;-;-;-;-;-;-;-;-;-;-;-;-;-;-;-;-;-;-;-;-;-;-;-;-;-;-;-;-;-;-;-;-;-;-;-;-;-;-;-;-;-;-;-;-;-;-;-;-;-;-;-;-;-;-;-;-;-;-;-;-;-;-;-;-;-;-;-;-;-;-;-;-;-;-;-;-;-;-;-;-;-;-;-;-;-;-;-;-;-;-;-;-;-;-;-;-;-;-;-;-;-;-;-;-;-;-;-;-;-;-;-;-;-;-;-;-;-;-;-;-;-;-;-;-;-;-;-;-;-;-;-;-;-;-;-;-;-;-;-;-;-;-;-;-;-;-;-;-;-;-;-;-		0	0.0009837		0
LLEDGEDFNLGDALDSSNSMQTIQK	27	1	1	P05783	Keratin, type I cytoskeletal 18 OS=Homo sapiens GN=KRT18 PE=1 SV=2 - [K1C18_HUMAN]	N-Term(Dimethyl:2H(6)13C(2)); K25(Dimethyl:2H(6)13C(2))	2812.42			26680875824	1.95272	-;-;-;-;1;-;-;-;-;-;-;-;-;-;-;-;-;-;-;-;-;-;-;-;-;-;2;-;-;1;-;-;-;-;-;-;-;-;-;-;-;-;-;-;1;-;-;-;-;-;-;-;-;-;-;-;-;-;-;-;-;-;-;-;-;1;1;1;1;-;-;-;-;-;-;-;-;-;-;-;-;-;-;-;-;-;-;-;-;-;-;-;-;-;-;-;-;-;-;-;-;-;-;-;-;-;-;-;-;-;-;-;-;-;-;-;-;-;-;-;-;-;-;-;-;-;-;-;-;-;-;-;-;-;-;-;-;-;-;-;-;-;-;-;-;-;-;-;-;-;-;-;-;-;-;-;-;-;-;-;-	19.8942	0.723913	-;-;-;-;-;-;-;-;-;-;-;-;-;-;-;-;-;-;-;-;-;-;-;-;-;-;2;-;-;1;-;-;-;-;-;-;-;-;-;-;-;-;-;-;1;-;-;-;-;-;-;-;-;-;-;-;-;-;-;-;-;-;-;-;-;1;1;-;1;-;-;-;-;-;-;-;-;-;-;-;-;-;-;-;-;-;-;-;-;-;-;-;-;-;-;-;-;-;-;-;-;-;-;-;-;-;-;-;-;-;-;-;-;-;-;-;-;-;-;-;-;-;-;-;-;-;-;-;-;-;-;-;-;-;-;-;-;-;-;-;-;-;-;-;-;-;-;-;-;-;-;-;-;-;-;-;-;-;-;-;-	115.634	0	4.118e-16		0
ELEEIVQPIISK	28	1	1	P11021	78 kDa glucose-regulated protein OS=Homo sapiens GN=HSPA5 PE=1 SV=2 - [GRP78_HUMAN]	N-Term(Dimethyl:2H(4)); K12(Dimethyl:2H(4))	1461.9			6107229208	1.46156	-;-;-;1;-;1;-;-;-;-;-;-;-;-;-;-;-;-;-;-;-;-;-;-;-;-;-;-;-;-;-;-;-;-;-;-;-;-;-;-;-;-;-;-;-;-;-;-;-;-;-;-;-;-;-;-;-;-;-;-;-;-;-;-;-;-;1;-;-;-;-;-;-;-;-;-;-;-;-;-;-;-;-;-;-;-;-;-;-;-;-;-;-;-;-;-;-;-;-;-;-;-;-;-;-;-;-;-;-;-;-;-;-;-;-;-;-;-;-;-;-;-;-;-;-;-;-;-;-;-;-;-;-;-;-;-;-;-;-;-;-;-;-;-;-;-;-;-;-;-;-;-;-;-;-;-;-;-;-;-;-	24.7164	0.63142	-;-;-;1;-;1;-;-;-;-;-;-;-;-;-;-;-;-;-;-;-;-;-;-;-;-;-;-;-;-;-;-;-;-;-;-;-;-;-;-;-;-;-;-;-;-;-;-;-;-;-;-;-;-;-;-;-;-;-;-;-;-;-;-;-;-;1;-;-;-;-;-;-;-;-;-;-;-;-;-;-;-;-;-;-;-;-;-;-;-;-;-;-;-;-;-;-;-;-;-;-;-;-;-;-;-;-;-;-;-;-;-;-;-;-;-;-;-;-;-;-;-;-;-;-;-;-;-;-;-;-;-;-;-;-;-;-;-;-;-;-;-;-;-;-;-;-;-;-;-;-;-;-;-;-;-;-;-;-;-;-	46.1312	0	0.001056		0
GVVQELQQAISK	18	1	1	P29692	Elongation factor 1-delta OS=Homo sapiens GN=EEF1D PE=1 SV=5 - [EF1D_HUMAN]	N-Term(Dimethyl); K12(Dimethyl)	1355.79			6719494448	1.96301	-;-;-;1;-;-;1;-;-;-;-;-;-;-;-;-;-;-;-;-;-;-;-;-;-;-;-;-;-;-;-;-;-;-;-;-;-;-;-;-;-;-;-;-;-;1;-;-;-;-;-;-;-;-;-;-;-;-;-;-;-;-;-;-;-;-;-;-;-;-;-;-;-;-;1;-;-;-;-;-;-;-;-;-;-;-;-;-;-;-;-;-;-;-;-;-;-;-;-;-;-;-;-;-;-;-;-;-;-;-;-;-;-;-;-;-;-;-;-;-;-;-;-;1;-;-;-;-;-;-;-;-;-;-;-;-;-;-;-;-;-;-;-;-;-;-;-;-;-;-;-;-;-;-;-;-;-;-;-;-;-	35.5402	0.643569	-;-;-;1;-;-;1;-;-;-;-;-;-;-;-;-;-;-;-;-;-;-;-;-;-;-;-;-;-;-;-;-;-;-;-;-;-;-;-;-;-;-;-;-;-;1;-;-;-;-;-;-;-;-;-;-;-;-;-;-;-;-;-;-;-;-;-;-;-;-;-;-;-;-;1;-;-;-;-;-;-;-;-;-;-;-;-;-;-;-;-;-;-;-;-;-;-;-;-;-;-;-;-;-;-;-;-;-;-;-;-;-;-;-;-;-;-;-;-;-;-;-;-;1;-;-;-;-;-;-;-;-;-;-;-;-;-;-;-;-;-;-;-;-;-;-;-;-;-;-;-;-;-;-;-;-;-;-;-;-;-	34.0519	0	7.498e-07		0
EGDVLTLLESER	28	1	1	P62857	40S ribosomal protein S28 OS=Homo sapiens GN=RPS28 PE=1 SV=1 - [RS28_HUMAN]	N-Term(Dimethyl)	1388.73			2423611984	1.84914	-;-;-;-;-;-;2;1;-;-;-;-;-;-;-;-;-;-;-;-;-;-;-;-;-;-;-;1;-;-;1;-;-;-;-;-;-;-;-;-;-;-;-;-;-;1;1;-;-;-;-;-;-;-;-;-;-;-;-;-;-;-;-;-;-;-;-;-;-;-;1;-;-;-;-;-;-;-;-;-;-;-;-;-;-;-;-;-;-;-;-;1;-;-;-;-;-;-;-;-;-;-;-;-;-;-;-;-;-;-;-;-;-;-;-;-;-;1;-;-;-;-;-;1;1;-;-;-;-;-;-;-;-;-;-;-;-;-;-;-;-;-;-;-;-;-;-;-;-;-;-;-;-;-;-;-;-;-;-;-;-	20.9586	0.885932	-;-;-;-;-;-;2;1;-;-;-;-;-;-;-;-;-;-;-;-;-;-;-;-;-;-;-;1;-;-;1;-;-;-;-;-;-;-;-;-;-;-;-;-;-;1;1;-;-;-;-;-;-;-;-;-;-;-;-;-;-;-;-;-;-;-;-;-;-;-;1;-;-;-;-;-;-;-;-;-;-;-;-;-;-;-;-;-;-;-;-;1;-;-;-;-;-;-;-;-;-;-;-;-;-;-;-;-;-;-;-;-;-;-;-;-;-;1;-;-;-;-;-;1;1;-;-;-;-;-;-;-;-;-;-;-;-;-;-;-;-;-;-;-;-;-;-;-;-;-;-;-;-;-;-;-;-;-;-;-;-	26.0921	0	0.0001957		0
DNYVPEVSALDQEIIEVDPDTK	8	1	1	P0CW22	40S ribosomal protein S17-like OS=Homo sapiens GN=RPS17L PE=1 SV=1 - [RS17L_HUMAN]	N-Term(Dimethyl); K22(Dimethyl)	2545.26			3.97263e+08							0	9.374e-07		0
ASLEAAIADAEQR	24	1	1	P05787	Keratin, type II cytoskeletal 8 OS=Homo sapiens GN=KRT8 PE=1 SV=7 - [K2C8_HUMAN]	N-Term(Dimethyl)	1372.71			11158558272	1.8469	-;-;-;-;-;-;1;-;-;-;-;-;-;-;-;-;-;-;-;-;-;-;-;-;-;-;-;-;-;1;-;-;-;-;-;-;-;-;-;-;-;-;-;1;-;-;2;-;-;-;-;-;-;-;-;-;-;-;-;-;-;-;-;-;-;-;-;-;-;1;-;-;-;-;-;-;-;-;-;-;-;-;-;-;-;-;-;-;-;-;-;-;-;-;1;-;-;-;-;-;-;-;-;-;-;-;1;-;-;-;-;-;-;-;-;-;-;-;-;-;-;-;-;-;-;1;2;-;-;-;-;-;-;-;-;-;-;-;-;-;-;-;-;-;-;-;-;-;-;-;-;-;-;-;-;-;-;-;-;-;-	18.1162	0.911984	-;-;-;-;-;-;1;-;-;-;-;-;-;-;-;-;-;-;-;-;-;-;-;-;-;-;-;-;-;1;-;-;-;-;-;-;-;-;-;-;-;-;-;1;-;-;2;-;-;-;-;-;-;-;-;-;-;-;-;-;-;-;-;-;-;-;-;-;-;1;-;-;-;-;-;-;-;-;-;-;-;-;-;-;-;-;-;-;-;-;-;-;-;-;1;-;-;-;-;-;-;-;-;-;-;-;1;-;-;-;-;-;-;-;-;-;-;-;-;-;-;-;-;-;-;1;2;-;-;-;-;-;-;-;-;-;-;-;-;-;-;-;-;-;-;-;-;-;-;-;-;-;-;-;-;-;-;-;-;-;-	24.8786	0	4.452e-16		0
TLTLVDTGIGMTK	106	3	3	P08238;Q58FG1;P07900	Heat shock protein HSP 90-beta OS=Homo sapiens GN=HSP90AB1 PE=1 SV=4 - [HS90B_HUMAN];Putative heat shock protein HSP 90-alpha A4 OS=Homo sapiens GN=HSP90AA4P PE=5 SV=1 - [HS904_HUMAN];Heat shock protein HSP 90-alpha OS=Homo sapiens GN=HSP90AA1 PE=1 SV=5 - [HS90A_HUMAN]	N-Term(Dimethyl); K13(Dimethyl)	1405.8			2.90606e+10							0	0.0035		0
AILVDLEPGTMDSVR	54	4	3	Q13885;Q13509;P07437	Tubulin beta-2A chain OS=Homo sapiens GN=TUBB2A PE=1 SV=1 - [TBB2A_HUMAN];Tubulin beta-3 chain OS=Homo sapiens GN=TUBB3 PE=1 SV=2 - [TBB3_HUMAN];Tubulin beta chain OS=Homo sapiens GN=TUBB PE=1 SV=2 - [TBB5_HUMAN]	N-Term(Dimethyl:2H(6)13C(2))	1651.91			83501282976							0	0.0005675		0
ELEEIVQPIISK	42	1	1	P11021	78 kDa glucose-regulated protein OS=Homo sapiens GN=HSPA5 PE=1 SV=2 - [GRP78_HUMAN]	N-Term(Dimethyl:2H(6)13C(2)); K12(Dimethyl:2H(6)13C(2))	1469.94			12730147816	1.80867	-;-;-;-;-;-;-;-;-;-;-;-;-;-;-;-;-;-;-;-;-;-;-;-;-;-;-;-;1;1;-;-;-;-;-;-;-;-;-;-;-;-;-;1;-;-;-;-;-;-;-;-;-;-;-;-;-;-;-;-;-;-;-;-;-;-;-;-;1;-;-;-;-;-;-;-;-;-;-;-;-;-;-;-;-;-;-;-;-;-;-;1;1;-;-;-;-;-;-;-;-;-;-;-;-;1;-;-;-;-;-;-;-;-;-;-;-;-;-;-;-;-;-;1;1;-;-;-;-;-;-;-;-;-;-;-;-;-;-;-;-;-;-;-;-;-;-;-;-;-;-;-;-;-;-;-;-;-;-;-;-	8.63522	0.756715	-;-;-;-;-;-;-;-;-;-;-;-;-;-;-;-;-;-;-;-;-;-;-;-;-;-;-;-;1;1;-;-;-;-;-;-;-;-;-;-;-;-;-;1;-;-;-;-;-;-;-;-;-;-;-;-;-;-;-;-;-;-;-;-;-;-;-;-;1;-;-;-;-;-;-;-;-;-;-;-;-;-;-;-;-;-;-;-;-;-;-;1;1;-;-;-;-;-;-;-;-;-;-;-;-;1;-;-;-;-;-;-;-;-;-;-;-;-;-;-;-;-;-;1;1;-;-;-;-;-;-;-;-;-;-;-;-;-;-;-;-;-;-;-;-;-;-;-;-;-;-;-;-;-;-;-;-;-;-;-;-	19.7995	0	6.169e-07		0
AILVDLEPGTMDSVR	42	4	3	Q13885;Q13509;P07437	Tubulin beta-2A chain OS=Homo sapiens GN=TUBB2A PE=1 SV=1 - [TBB2A_HUMAN];Tubulin beta-3 chain OS=Homo sapiens GN=TUBB3 PE=1 SV=2 - [TBB3_HUMAN];Tubulin beta chain OS=Homo sapiens GN=TUBB PE=1 SV=2 - [TBB5_HUMAN]	N-Term(Dimethyl)	1643.87			46513342848							0	7.56e-05		0
TITLEVEPSDTIENVK	77	4	1	P62979	Ubiquitin-40S ribosomal protein S27a OS=Homo sapiens GN=RPS27A PE=1 SV=2 - [RS27A_HUMAN]	N-Term(Dimethyl); K16(Dimethyl)	1843.99			75347310996	1.6053	-;-;-;-;1;-;-;-;-;-;-;-;-;-;-;-;-;-;-;-;-;-;-;-;-;-;1;-;-;-;-;1;-;-;-;-;-;-;-;-;-;-;-;-;2;-;-;-;-;-;-;-;-;-;-;-;-;-;-;-;-;-;-;-;-;-;1;-;-;-;-;1;-;-;-;-;-;-;-;-;-;-;-;-;-;-;1;-;-;1;-;1;-;-;-;-;-;-;-;-;-;-;-;-;-;-;-;-;-;-;-;-;-;-;-;-;-;-;-;-;-;-;-;1;1;-;-;-;-;-;-;-;-;-;-;-;-;-;-;-;-;-;-;-;-;-;-;-;-;-;-;-;-;-;-;-;-;-;-;-;-	53.7114	0.668491	-;-;-;-;1;-;-;-;-;-;-;-;-;-;-;-;-;-;-;-;-;-;-;-;-;-;1;-;-;-;-;1;-;-;-;-;-;-;-;-;-;-;-;-;2;-;-;-;-;-;-;-;-;-;-;-;-;-;-;-;-;-;-;-;-;-;1;-;-;-;-;1;-;-;-;-;-;1;-;-;-;-;-;-;-;-;-;-;-;1;-;1;-;-;-;-;-;-;-;-;-;-;-;-;-;-;-;-;-;-;-;-;-;-;-;-;-;-;-;-;-;-;-;1;1;-;-;-;-;-;-;-;-;-;-;-;-;-;-;-;-;-;-;-;-;-;-;-;-;-;-;-;-;-;-;-;-;-;-;-;-	27.1327	0	2.07e-05		0
IIPGFMCQGGDFTR	60	2	1	P62937	Peptidyl-prolyl cis-trans isomerase A OS=Homo sapiens GN=PPIA PE=1 SV=2 - [PPIA_HUMAN]	N-Term(Dimethyl:2H(6)13C(2)); C7(Carbamidomethyl)	1634.82			59501752832	2.59657	-;-;-;-;-;1;5;-;-;-;-;-;-;-;-;-;-;-;-;-;-;-;-;-;-;-;-;-;1;-;-;1;-;-;-;-;-;-;-;-;-;-;-;-;1;1;1;1;-;-;-;-;-;-;-;-;-;-;-;-;-;-;-;-;-;-;-;-;1;-;-;1;-;-;-;-;-;-;-;-;-;-;-;-;-;-;-;-;-;-;-;1;1;-;-;-;-;-;-;-;-;-;-;-;-;-;-;-;-;-;-;-;-;-;-;-;-;-;-;-;-;-;-;-;-;-;-;-;-;-;-;-;-;-;-;-;-;-;-;-;-;-;-;-;-;-;-;-;-;-;-;-;-;-;-;-;-;-;-;-;-	76.0252	1.26168	-;-;-;-;-;1;2;-;-;-;-;-;-;-;-;-;-;-;-;-;-;-;-;-;-;-;-;-;1;-;-;1;-;-;-;-;-;-;-;-;-;-;-;-;1;1;1;1;-;-;-;-;-;-;-;-;-;-;-;-;-;-;-;-;-;-;-;-;1;-;-;1;-;-;-;-;-;-;-;-;-;-;-;-;-;-;-;-;-;-;-;1;1;-;-;-;-;-;-;-;-;-;-;-;-;-;-;-;-;-;-;-;-;-;-;-;-;-;-;-;-;-;-;-;-;-;-;-;-;-;-;-;-;-;-;-;-;-;-;-;-;-;-;-;-;-;-;-;-;-;-;-;-;-;-;-;-;-;-;-;-	89.5522	0	0.0001386		0
LGGSAVISLEGKPL	15	1	1	P23528	Cofilin-1 OS=Homo sapiens GN=CFL1 PE=1 SV=3 - [COF1_HUMAN]	N-Term(Dimethyl); K12(Dimethyl)	1396.84			4222598849	1.86905	-;-;-;1;-;1;-;-;-;-;-;-;-;-;-;-;-;-;-;-;-;-;-;-;-;-;-;-;-;-;-;-;-;-;-;-;-;-;-;-;-;-;-;-;-;1;-;-;-;-;-;-;-;-;-;-;-;-;-;-;-;-;-;-;-;-;-;-;-;-;-;-;-;-;-;-;-;-;-;-;-;-;-;-;-;-;-;-;-;-;-;-;-;-;-;-;-;-;-;-;-;-;-;-;-;-;-;-;-;-;-;-;-;-;-;-;-;-;-;-;-;-;-;-;-;-;-;-;-;-;-;-;-;-;-;-;-;-;-;-;-;-;-;-;-;-;-;-;-;-;-;-;-;-;-;-;-;-;-;-;-	52.5694	0.737272	-;-;-;1;-;1;-;-;-;-;-;-;-;-;-;-;-;-;-;-;-;-;-;-;-;-;-;-;-;-;-;-;-;-;-;-;-;-;-;-;-;-;-;-;-;1;-;-;-;-;-;-;-;-;-;-;-;-;-;-;-;-;-;-;-;-;-;-;-;-;-;-;-;-;-;-;-;-;-;-;-;-;-;-;-;-;-;-;-;-;-;-;-;-;-;-;-;-;-;-;-;-;-;-;-;-;-;-;-;-;-;-;-;-;-;-;-;-;-;-;-;-;-;-;-;-;-;-;-;-;-;-;-;-;-;-;-;-;-;-;-;-;-;-;-;-;-;-;-;-;-;-;-;-;-;-;-;-;-;-;-	19.7766	0	4.737e-05		0
STFVLDEFK	33	1	1	P26641	Elongation factor 1-gamma OS=Homo sapiens GN=EEF1G PE=1 SV=3 - [EF1G_HUMAN]	N-Term(Dimethyl:2H(4)); K9(Dimethyl:2H(4))	1149.67			10521679200	1.4928	-;-;-;1;-;-;-;-;-;-;-;-;-;-;-;-;-;-;-;-;-;-;-;-;-;-;1;1;-;-;-;-;-;-;-;-;-;-;-;-;-;-;-;-;-;-;-;-;-;-;-;-;-;-;-;-;-;-;-;-;-;-;-;-;-;-;1;-;-;-;-;-;-;-;-;-;-;-;-;-;-;-;-;-;-;-;-;-;-;-;-;-;-;-;-;-;-;-;-;-;-;-;-;-;-;1;1;-;-;-;-;-;-;-;-;-;-;-;-;-;-;-;-;-;-;-;-;-;-;-;-;-;-;-;-;-;-;-;-;-;-;-;-;-;-;-;-;-;-;-;-;-;-;-;-;-;-;-;-;-;-	27.7211	0.919326	-;-;-;1;-;-;-;-;-;-;-;-;-;-;-;-;-;-;-;-;-;-;-;-;-;-;1;1;-;-;-;-;-;-;-;-;-;-;-;-;-;-;-;-;-;-;-;-;-;-;-;-;-;-;-;-;-;-;-;-;-;-;-;-;-;-;1;-;-;-;-;-;-;-;-;-;-;-;-;-;-;-;-;-;-;-;-;-;-;-;-;-;-;-;-;-;-;-;-;-;-;-;-;-;-;1;1;-;-;-;-;-;-;-;-;-;-;-;-;-;-;-;-;-;-;-;-;-;-;-;-;-;-;-;-;-;-;-;-;-;-;-;-;-;-;-;-;-;-;-;-;-;-;-;-;-;-;-;-;-;-	28.4362	0	0.0006342		0
DELHIVEAEAMNYEGSPIK	19	1	1	P06748	Nucleophosmin OS=Homo sapiens GN=NPM1 PE=1 SV=2 - [NPM_HUMAN]	N-Term(Dimethyl:2H(4)); K19(Dimethyl:2H(4))	2209.14			7641749893	1.77854	-;-;-;-;-;-;-;-;2;-;-;-;-;-;-;-;-;-;-;-;-;-;-;-;-;-;-;-;-;-;-;-;-;-;-;-;-;-;-;-;-;-;-;-;-;-;-;-;1;1;-;-;-;-;-;-;-;-;-;-;-;-;-;-;-;-;-;-;-;-;-;-;-;-;-;-;-;-;-;-;-;-;-;-;-;-;-;-;-;-;-;-;-;-;-;-;-;-;-;-;-;-;-;-;-;-;-;-;-;-;-;-;-;-;-;-;-;-;-;-;-;-;-;-;-;-;-;-;-;-;-;-;-;-;-;-;-;-;-;-;-;-;-;-;-;-;-;-;-;-;-;-;-;-;-;-;-;-;-;-;-	38.7854	1.17997	-;-;-;-;-;-;-;-;2;-;-;-;-;-;-;-;-;-;-;-;-;-;-;-;-;-;-;-;-;-;-;-;-;-;-;-;-;-;-;-;-;-;-;-;-;-;-;-;1;1;-;-;-;-;-;-;-;-;-;-;-;-;-;-;-;-;-;-;-;-;-;-;-;-;-;-;-;-;-;-;-;-;-;-;-;-;-;-;-;-;-;-;-;-;-;-;-;-;-;-;-;-;-;-;-;-;-;-;-;-;-;-;-;-;-;-;-;-;-;-;-;-;-;-;-;-;-;-;-;-;-;-;-;-;-;-;-;-;-;-;-;-;-;-;-;-;-;-;-;-;-;-;-;-;-;-;-;-;-;-;-	46.6208	0	0.0001629		0
STFVLDEFK	49	1	1	P26641	Elongation factor 1-gamma OS=Homo sapiens GN=EEF1G PE=1 SV=3 - [EF1G_HUMAN]	N-Term(Dimethyl:2H(6)13C(2)); K9(Dimethyl:2H(6)13C(2))	1157.7			18730165788	1.74383	-;-;-;-;-;1;-;-;-;-;-;-;-;1;-;-;-;-;-;-;-;-;-;-;-;-;-;-;1;1;-;-;-;-;-;-;-;-;-;-;-;-;1;1;-;1;1;-;-;-;-;-;-;-;-;-;-;-;-;-;-;-;-;-;-;-;-;-;-;1;-;-;-;-;-;-;-;-;-;-;-;-;-;-;-;-;-;-;-;-;-;1;1;1;-;-;-;-;-;-;-;-;-;-;-;-;-;-;-;-;-;-;-;-;-;-;-;-;-;-;-;-;-;-;-;-;-;-;-;-;-;-;1;-;-;-;-;-;-;-;-;-;-;-;-;-;-;-;-;-;-;-;-;-;-;-;-;-;-;-;-	93.7715	0.848421	-;-;-;-;-;1;-;-;-;-;-;-;-;-;1;-;-;-;-;-;-;-;-;-;-;-;-;-;1;-;-;-;-;-;-;-;-;-;-;-;-;-;1;1;-;1;1;-;-;-;-;-;-;-;-;-;-;-;-;-;-;-;-;-;-;-;-;-;-;1;-;-;-;-;-;-;-;-;-;-;-;-;-;-;-;-;-;-;-;-;-;1;1;1;-;-;-;-;-;-;-;-;-;-;-;-;-;-;-;-;-;-;-;-;-;-;-;-;-;-;-;-;-;-;-;-;-;-;-;-;-;-;1;-;-;-;-;-;-;-;-;-;-;-;-;-;-;-;-;-;-;-;-;-;-;-;-;-;-;-;-	17.8452	0	1.876e-09		0
TITLEVEPSDTIENVK	64	4	1	P62979	Ubiquitin-40S ribosomal protein S27a OS=Homo sapiens GN=RPS27A PE=1 SV=2 - [RS27A_HUMAN]	N-Term(Dimethyl:2H(4)); K16(Dimethyl:2H(4))	1852.04			65317096912	1.49885	-;-;-;-;1;1;-;-;-;-;-;-;-;-;-;-;-;-;-;-;-;-;-;-;-;-;-;-;-;-;-;-;-;-;-;-;-;-;-;-;-;-;-;-;1;1;-;-;-;-;-;-;-;-;-;-;-;-;-;-;-;-;-;-;-;-;-;-;-;-;-;-;-;1;-;-;-;-;-;-;-;-;-;-;-;-;-;-;-;-;-;-;-;-;-;-;-;-;-;-;-;-;-;-;-;-;-;-;-;-;-;-;-;-;-;-;-;1;-;-;-;-;1;1;-;-;-;-;-;-;-;-;-;-;-;-;-;-;-;-;-;-;-;-;-;-;-;-;-;-;-;-;-;-;-;-;-;-;-;-;-	13.2276	0.746546	-;-;-;-;1;1;-;-;-;-;-;-;-;-;-;-;-;-;-;-;-;-;-;-;-;-;-;-;-;-;-;-;-;-;-;-;-;-;-;-;-;-;-;-;1;1;-;-;-;-;-;-;-;-;-;-;-;-;-;-;-;-;-;-;-;-;-;-;-;-;-;-;-;1;-;-;-;-;-;-;-;-;-;-;-;-;-;-;-;-;-;-;-;-;-;-;-;-;-;-;-;-;-;-;-;-;-;-;-;-;-;-;-;-;-;-;-;1;-;-;-;-;1;1;-;-;-;-;-;-;-;-;-;-;-;-;-;-;-;-;-;-;-;-;-;-;-;-;-;-;-;-;-;-;-;-;-;-;-;-;-	26.4328	0	1.541e-05		0
APLATGEDDDDEVPDLVENFDEASK	28	1	1	P20290	Transcription factor BTF3 OS=Homo sapiens GN=BTF3 PE=1 SV=1 - [BTF3_HUMAN]	N-Term(Dimethyl:2H(6)13C(2)); K25(Dimethyl:2H(6)13C(2))	2763.34			8.08575e+09	3.35986	-;-;-;1;3;-;-;-;-;-;-;-;-;-;-;-;-;-;-;-;-;-;-;-;-;-;-;-;-;-;-;-;-;-;-;-;-;-;-;-;-;-;-;-;3;-;-;-;-;-;-;-;-;-;-;-;-;-;-;-;-;-;-;-;-;-;-;1;1;-;-;-;-;-;-;-;-;-;-;-;-;-;-;-;-;-;-;-;-;-;-;-;-;-;-;-;-;-;-;-;-;-;-;-;-;-;-;-;-;-;-;-;-;-;-;-;-;-;-;-;-;1;2;-;-;-;-;-;-;-;-;-;-;-;-;-;-;-;-;-;-;-;-;-;-;-;-;-;-;-;-;-;-;-;-;-;-;-;-;-;-	40.6223	1.34665	-;-;-;1;3;-;-;-;-;-;-;-;-;-;-;-;-;-;-;-;-;-;-;-;-;-;-;-;-;-;-;-;-;-;-;-;-;-;-;-;-;-;-;1;3;-;-;-;-;-;-;-;-;-;-;-;-;-;-;-;-;-;-;-;-;-;-;1;1;-;-;-;-;-;-;-;-;-;-;-;-;-;-;-;-;-;-;-;-;-;-;-;-;-;-;-;-;-;-;-;-;-;-;-;-;-;-;-;-;-;-;-;-;-;-;-;-;-;-;-;-;-;2;-;-;-;-;-;-;-;-;-;-;-;-;-;-;-;-;-;-;-;-;-;-;-;-;-;-;-;-;-;-;-;-;-;-;-;-;-;-	48.7005	0	4.118e-16		0
YSLEPVAVELK	15	1	1	P00558	Phosphoglycerate kinase 1 OS=Homo sapiens GN=PGK1 PE=1 SV=3 - [PGK1_HUMAN]	N-Term(Dimethyl); K11(Dimethyl)	1303.75			16803503360	1.47613	-;-;-;1;-;-;-;-;-;-;-;-;-;-;-;-;-;-;-;-;-;-;-;-;-;-;-;-;-;-;-;-;-;-;-;-;-;-;-;-;-;-;-;-;1;1;-;-;-;-;-;-;-;-;-;-;-;-;-;-;-;-;-;-;-;-;-;-;-;-;-;-;-;-;-;-;-;-;-;-;-;-;-;-;-;-;-;-;-;-;-;-;-;-;-;-;-;-;-;-;-;-;-;-;-;-;-;-;-;-;-;-;-;-;-;-;-;-;-;-;-;-;-;-;1;-;-;-;-;-;-;-;-;-;-;-;-;-;-;-;-;-;-;-;-;-;-;-;-;-;-;-;-;-;-;-;-;-;-;-;-	24.1188	0.635312	-;-;-;1;-;-;-;-;-;-;-;-;-;-;-;-;-;-;-;-;-;-;-;-;-;-;-;-;-;-;-;-;-;-;-;-;-;-;-;-;-;-;-;-;1;1;-;-;-;-;-;-;-;-;-;-;-;-;-;-;-;-;-;-;-;-;-;-;-;-;-;-;-;-;-;-;-;-;-;-;-;-;-;-;-;-;-;-;-;-;-;-;-;-;-;-;-;-;-;-;-;-;-;-;-;-;-;-;-;-;-;-;-;-;-;-;-;-;-;-;-;-;-;-;1;-;-;-;-;-;-;-;-;-;-;-;-;-;-;-;-;-;-;-;-;-;-;-;-;-;-;-;-;-;-;-;-;-;-;-;-	24.8297	0	4.124e-05		0
VTIAQGGVLPNIQAVLLPK	52	10	1	Q96KK5	Histone H2A type 1-H OS=Homo sapiens GN=HIST1H2AH PE=1 SV=3 - [H2A1H_HUMAN]	N-Term(Dimethyl:2H(4)); K19(Dimethyl:2H(4))	1995.28			30184864616	1.97168	-;-;-;2;8;-;-;-;-;-;-;-;-;-;-;-;-;-;-;-;-;-;-;-;-;-;-;-;-;1;-;-;-;-;-;-;-;-;-;-;-;-;-;-;1;-;-;-;-;-;-;-;-;-;-;-;-;-;-;-;-;-;-;-;-;-;-;-;-;-;-;-;-;-;-;-;-;-;-;-;-;-;-;-;-;-;-;-;-;-;-;-;-;-;-;-;-;-;-;-;-;-;-;-;-;-;-;-;-;-;-;-;-;-;-;-;-;-;-;-;-;-;-;-;-;-;-;-;-;-;-;-;-;-;-;-;-;-;-;-;-;-;-;-;-;-;-;-;-;-;-;-;-;-;-;-;-;-;-;-;-	27.3884	0.813664	-;-;-;2;9;-;-;-;-;-;-;-;-;-;-;-;-;-;-;-;-;-;-;-;-;-;-;-;-;1;-;-;-;-;-;-;-;-;-;-;-;-;-;-;1;-;-;-;-;-;-;-;-;-;-;-;-;-;-;-;-;-;-;-;-;-;-;-;-;-;-;-;-;-;-;-;-;-;-;-;-;-;-;-;-;-;-;-;-;-;-;-;-;-;-;-;-;-;-;-;-;-;-;-;-;-;-;-;-;-;-;-;-;-;-;-;-;-;-;-;-;-;-;-;-;-;-;-;-;-;-;-;-;-;-;-;-;-;-;-;-;-;-;-;-;-;-;-;-;-;-;-;-;-;-;-;-;-;-;-;-	13.4172	0	4.118e-16		0
TLNNDIMLIK	29	1	1	P07477	Trypsin-1 OS=Homo sapiens GN=PRSS1 PE=1 SV=1 - [TRY1_HUMAN]	N-Term(Dimethyl:2H(6)13C(2)); K10(Dimethyl:2H(6)13C(2))	1246.8			90889565788	3.14128	-;-;-;1;-;-;1;-;-;-;-;-;-;-;-;-;-;-;-;-;-;-;-;-;-;-;-;1;1;1;-;-;-;-;1;-;1;-;-;-;-;-;-;-;-;1;1;-;-;-;-;-;-;-;-;-;-;-;-;-;-;-;-;-;-;-;-;-;1;1;-;-;-;-;1;-;-;-;-;-;-;-;-;-;-;-;-;-;-;-;-;-;-;-;-;-;-;-;-;-;-;-;-;-;-;1;-;-;-;-;-;-;-;-;-;-;-;-;-;-;-;-;-;-;-;-;-;-;-;-;-;-;-;-;-;-;-;-;-;-;-;-;-;-;-;-;-;-;-;-;-;-;-;-;-;-;-;-;-;-;-	109.875	0.696651	-;-;-;1;-;-;1;-;-;-;-;-;-;-;-;-;-;-;-;-;-;-;-;-;-;-;-;1;1;1;-;-;-;-;1;-;1;-;-;-;-;-;-;-;-;1;1;-;-;-;-;-;-;-;-;-;-;-;-;-;-;-;-;-;-;-;-;-;1;1;-;-;-;-;1;-;-;-;-;-;-;-;-;-;-;-;-;-;-;-;-;-;-;-;-;-;-;-;-;-;-;-;-;-;-;1;-;-;-;-;-;-;-;-;-;-;-;-;-;-;-;-;-;-;-;-;-;-;-;-;-;-;-;-;-;-;-;-;-;-;-;-;-;-;-;-;-;-;-;-;-;-;-;-;-;-;-;-;-;-;-	22.3948	0	0.03249		0
DATNVGDEGGFAPNILENK	114	1	1	P06733	Alpha-enolase OS=Homo sapiens GN=ENO1 PE=1 SV=2 - [ENOA_HUMAN]	N-Term(Dimethyl); K19(Dimethyl)	2016.99			38021341868	1.54	-;-;-;-;1;-;-;-;-;-;-;-;-;-;-;-;1;-;-;-;-;-;-;-;-;-;1;-;2;1;-;-;-;-;-;-;-;-;-;-;-;-;-;-;2;-;-;-;-;-;-;-;-;-;-;-;1;-;-;-;-;-;-;-;-;-;1;-;-;-;-;-;-;-;-;-;1;-;-;-;-;-;-;-;-;-;-;-;-;-;-;-;1;-;-;-;-;-;-;-;-;1;-;-;-;-;-;-;-;-;-;-;-;-;-;-;-;-;-;-;-;1;2;-;-;-;-;-;-;-;-;-;-;-;-;-;-;-;-;-;-;-;-;-;-;-;-;-;-;-;-;-;-;-;-;-;-;1;-;-;-	22.2034	0.699975	-;-;-;-;2;-;-;-;-;-;-;-;-;-;-;-;1;-;-;-;-;-;-;-;-;-;1;-;2;1;-;-;-;-;-;-;-;-;-;-;-;-;-;-;2;-;-;-;-;-;-;-;-;-;-;-;1;-;-;-;-;-;-;-;-;-;1;-;-;-;-;-;-;-;-;-;-;-;-;-;-;-;-;-;-;-;-;-;-;-;-;-;1;-;-;-;-;-;-;-;-;1;-;-;-;-;-;-;-;-;-;-;-;-;-;-;-;-;-;-;-;1;2;-;-;-;-;-;-;-;-;-;-;-;-;-;-;-;-;-;-;-;-;-;-;-;-;-;-;-;-;-;-;-;-;-;-;1;-;-;-	26.6721	0	4.118e-16		0
NPDDITNEEYGEFYK	42	1	1	P07900	Heat shock protein HSP 90-alpha OS=Homo sapiens GN=HSP90AA1 PE=1 SV=5 - [HS90A_HUMAN]	N-Term(Dimethyl); K15(Dimethyl)	1889.85			10752887169	1.56927	-;-;-;-;-;-;-;-;-;-;-;-;-;-;-;-;1;-;-;-;-;-;-;-;-;-;1;-;-;-;1;-;-;-;-;-;-;-;-;-;-;-;-;-;-;-;-;-;-;-;-;-;-;-;-;-;-;-;-;-;-;-;-;-;-;-;-;-;-;-;-;-;-;-;-;-;-;-;-;-;-;-;-;-;-;-;-;-;-;-;-;-;-;-;-;-;-;-;-;-;-;-;-;-;-;1;-;-;-;-;-;-;-;-;-;-;-;-;-;-;-;-;-;-;-;-;-;-;-;-;-;-;-;-;-;-;-;-;-;-;-;-;-;-;-;-;-;-;-;-;-;-;-;-;-;-;-;-;-;-;-	18.8959	0.598638	-;-;-;-;-;-;-;-;-;-;-;-;-;-;-;-;1;-;-;-;-;-;-;-;-;-;1;-;-;-;-;-;-;-;-;-;-;-;-;-;-;-;-;-;-;-;-;-;-;-;-;-;-;-;-;-;-;-;-;-;-;-;-;-;-;-;-;-;-;-;-;-;-;-;-;-;-;-;-;-;-;-;-;-;-;-;-;-;-;-;-;-;-;-;-;-;-;-;-;-;-;-;-;-;-;1;-;-;-;-;-;-;-;-;-;-;-;-;-;-;-;-;-;-;-;-;-;-;-;-;-;-;-;-;-;-;-;-;-;-;-;-;-;-;-;-;-;-;-;-;-;-;-;-;-;-;-;-;-;-;-	68.9543	0	3.146e-08		0
LIDDYGVEEEPAELPEGTSLTVDNK	4	1	1	Q00577	Transcriptional activator protein Pur-alpha OS=Homo sapiens GN=PURA PE=1 SV=2 - [PURA_HUMAN]	N-Term(Dimethyl); K25(Dimethyl)	2789.36			1.14139e+08	1.29472	-;-;-;1;-;-;-;-;-;-;-;-;-;-;-;-;-;-;-;-;-;-;-;-;-;-;-;-;-;-;-;-;-;-;-;-;-;-;-;-;-;-;-;-;-;-;-;-;-;-;-;-;-;-;-;-;-;-;-;-;-;-;-;-;-;-;-;-;-;-;-;-;-;-;-;-;-;-;-;-;-;-;-;-;-;-;-;-;-;-;-;-;-;-;-;-;-;-;-;-;-;-;-;-;-;-;-;-;-;-;-;-;-;-;-;-;-;-;-;-;-;-;-;-;-;-;-;-;-;-;-;-;-;-;-;-;-;-;-;-;-;-;-;-;-;-;-;-;-;-;-;-;-;-;-;-;-;-;-;-;-		0.869821	-;-;-;1;-;-;-;-;-;-;-;-;-;-;-;-;-;-;-;-;-;-;-;-;-;-;-;-;-;-;-;-;-;-;-;-;-;-;-;-;-;-;-;-;-;-;-;-;-;-;-;-;-;-;-;-;-;-;-;-;-;-;-;-;-;-;-;-;-;-;-;-;-;-;-;-;-;-;-;-;-;-;-;-;-;-;-;-;-;-;-;-;-;-;-;-;-;-;-;-;-;-;-;-;-;-;-;-;-;-;-;-;-;-;-;-;-;-;-;-;-;-;-;-;-;-;-;-;-;-;-;-;-;-;-;-;-;-;-;-;-;-;-;-;-;-;-;-;-;-;-;-;-;-;-;-;-;-;-;-;-		0	5.173e-07		0
EDMAALEK	12	4	3	P68366;Q9BQE3;P68363	Tubulin alpha-4A chain OS=Homo sapiens GN=TUBA4A PE=1 SV=1 - [TBA4A_HUMAN];Tubulin alpha-1C chain OS=Homo sapiens GN=TUBA1C PE=1 SV=1 - [TBA1C_HUMAN];Tubulin alpha-1B chain OS=Homo sapiens GN=TUBA1B PE=1 SV=1 - [TBA1B_HUMAN]	N-Term(Dimethyl:2H(4)); K8(Dimethyl:2H(4))	970.537			8230105746							0	0.01255		0
AEEILEK	15	1	1	P62913	60S ribosomal protein L11 OS=Homo sapiens GN=RPL11 PE=1 SV=2 - [RL11_HUMAN]	N-Term(Dimethyl:2H(6)13C(2)); K7(Dimethyl:2H(6)13C(2))	903.597			4538169164	3.83837	-;-;-;1;1;-;1;-;-;-;-;-;-;-;-;-;-;-;-;-;-;-;-;-;-;-;-;-;-;-;1;1;-;-;1;-;-;-;-;-;-;-;1;-;-;1;-;-;-;-;-;-;-;-;-;-;-;-;-;-;-;-;-;-;-;-;-;-;-;-;-;-;-;1;-;-;-;-;-;-;-;-;-;-;-;-;-;-;-;-;-;-;-;-;-;-;-;-;-;-;-;-;-;-;-;-;1;-;-;-;-;-;-;-;-;-;-;-;-;-;-;-;-;-;-;1;1;-;-;-;-;-;-;-;-;-;-;-;-;-;-;-;-;-;-;-;-;-;-;-;-;-;-;-;-;-;-;-;-;-;-	174.406	1.78006	-;-;-;-;1;-;1;-;-;-;-;-;-;-;-;-;-;-;-;-;-;-;-;-;-;-;-;-;-;-;1;1;-;-;1;-;-;-;-;-;-;-;1;-;-;1;-;-;-;-;-;-;-;-;-;-;-;-;-;-;-;-;-;-;-;-;-;-;-;-;-;-;-;1;-;-;-;-;-;-;-;-;-;-;-;-;-;-;-;-;-;-;-;-;-;-;-;-;-;-;-;-;-;-;-;-;-;-;-;-;-;-;-;-;-;-;-;-;-;-;-;-;-;-;-;1;1;-;-;-;-;-;-;-;-;-;-;-;-;-;-;-;-;-;-;-;-;-;-;-;-;-;-;-;-;-;-;-;-;-;-	153.133	0	0.003049		0
AVELAANTK	30	1	1	P29401	Transketolase OS=Homo sapiens GN=TKT PE=1 SV=3 - [TKT_HUMAN]	N-Term(Dimethyl:2H(6)13C(2)); K9(Dimethyl:2H(6)13C(2))	988.657			14637226240	1.75903	-;-;-;1;1;1;1;-;-;-;-;-;-;-;-;-;-;-;-;-;-;-;-;-;-;-;-;-;-;-;-;-;-;1;1;-;-;-;-;-;-;-;-;-;-;1;1;-;-;-;-;-;-;-;-;-;-;-;-;-;-;-;-;-;-;-;-;-;-;-;-;-;-;1;1;-;-;-;-;-;-;-;-;-;-;-;-;-;-;-;-;-;-;1;1;-;-;-;-;-;-;-;-;-;-;-;1;-;-;-;-;-;-;-;-;-;-;-;-;-;-;-;-;-;-;1;1;-;-;-;-;-;-;-;-;-;-;-;-;-;-;-;-;-;-;1;-;-;-;-;-;-;-;-;-;-;-;-;-;-;-	14.5918	0.851961	-;-;-;1;1;1;1;-;-;-;-;-;-;-;-;-;-;-;-;-;-;-;-;-;-;-;-;-;-;-;-;-;-;1;1;-;-;-;-;-;-;-;-;-;-;1;1;-;-;-;-;-;-;-;-;-;-;-;-;-;-;-;-;-;-;-;-;-;-;-;-;-;-;1;1;-;-;-;-;-;-;-;-;-;-;-;-;-;-;-;-;-;-;1;1;-;-;-;-;-;-;-;-;-;-;-;1;-;-;-;-;-;-;-;-;-;-;-;-;-;-;-;-;-;-;1;1;-;-;-;-;-;-;-;-;-;-;-;-;-;-;-;-;-;-;-;-;-;-;-;-;-;-;-;-;-;-;-;-;-;-	19.101	0	8.356e-08		0
VAPEEHPVLLTEAPLNPK	161	2	2	P60709;P63261	Actin, cytoplasmic 1 OS=Homo sapiens GN=ACTB PE=1 SV=1 - [ACTB_HUMAN];Actin, cytoplasmic 2 OS=Homo sapiens GN=ACTG1 PE=1 SV=1 - [ACTG_HUMAN]	N-Term(Dimethyl:2H(4)); K18(Dimethyl:2H(4))	2018.18			58836958128							0	8.144e-19		0
AVLVDLEPGTMDSVR	28	3	3	P68371;P04350;Q3ZCM7	Tubulin beta-4B chain OS=Homo sapiens GN=TUBB4B PE=1 SV=1 - [TBB4B_HUMAN];Tubulin beta-4A chain OS=Homo sapiens GN=TUBB4A PE=1 SV=2 - [TBB4A_HUMAN];Tubulin beta-8 chain OS=Homo sapiens GN=TUBB8 PE=1 SV=2 - [TBB8_HUMAN]	N-Term(Dimethyl)	1629.86			14032114432							0	0.01683		0
APLATGEDDDDEVPDLVENFDEASK	16	1	1	P20290	Transcription factor BTF3 OS=Homo sapiens GN=BTF3 PE=1 SV=1 - [BTF3_HUMAN]	N-Term(Dimethyl); K25(Dimethyl)	2747.24			2989248247	3.61134	-;-;-;-;2;-;-;-;-;-;-;-;-;-;-;-;-;-;-;-;-;-;-;-;-;-;-;-;-;-;-;-;-;-;-;-;-;-;-;-;-;-;-;-;-;-;-;-;-;-;-;-;-;-;-;-;-;-;-;-;-;-;-;-;-;-;-;-;-;-;-;-;-;-;-;-;-;-;-;-;-;-;-;-;-;-;-;-;-;-;-;-;-;-;-;-;-;-;-;-;-;-;-;-;-;-;-;-;-;-;-;-;-;-;-;-;-;-;-;-;-;1;-;-;-;-;-;-;-;-;-;-;-;-;-;-;-;-;-;-;-;-;-;-;-;-;-;-;-;-;-;-;-;-;-;-;-;-;-;-;-	21.5447	1.28026	-;-;-;-;2;-;-;-;-;-;-;-;-;-;-;-;-;-;-;-;-;-;-;-;-;-;-;-;-;-;-;-;-;-;-;-;-;-;-;-;-;-;-;-;-;-;-;-;-;-;-;-;-;-;-;-;-;-;-;-;-;-;-;-;-;-;-;-;-;-;-;-;-;-;-;-;-;-;-;-;-;-;-;-;-;-;-;-;-;-;-;-;-;-;-;-;-;-;-;-;-;-;-;-;-;-;-;-;-;-;-;-;-;-;-;-;-;-;-;-;-;1;-;-;-;-;-;-;-;-;-;-;-;-;-;-;-;-;-;-;-;-;-;-;-;-;-;-;-;-;-;-;-;-;-;-;-;-;-;-;-	11.8229	0	2.007e-16		0
AGFAGDDAPR	4	10	5	P63267;P68133;P60709;P63261;Q6S8J3	Actin, gamma-enteric smooth muscle OS=Homo sapiens GN=ACTG2 PE=1 SV=1 - [ACTH_HUMAN];Actin, alpha skeletal muscle OS=Homo sapiens GN=ACTA1 PE=1 SV=1 - [ACTS_HUMAN];Actin, cytoplasmic 1 OS=Homo sapiens GN=ACTB PE=1 SV=1 - [ACTB_HUMAN];Actin, cytoplasmic 2 OS=Homo sapiens GN=ACTG1 PE=1 SV=1 - [ACTG_HUMAN];POTE ankyrin domain family member E OS=Homo sapiens GN=POTEE PE=1 SV=3 - [POTEE_HUMAN]	N-Term(Dimethyl:2H(4))	1008.5			449169776							0	0.01117		0
AVFVDLEPTVIDEVR	45	3	2	Q9BQE3;P68363	Tubulin alpha-1C chain OS=Homo sapiens GN=TUBA1C PE=1 SV=1 - [TBA1C_HUMAN];Tubulin alpha-1B chain OS=Homo sapiens GN=TUBA1B PE=1 SV=1 - [TBA1B_HUMAN]	N-Term(Dimethyl)	1729.93			25963823712							0	4.118e-16		0
STLTDSLVCK	29	1	1	P13639	Elongation factor 2 OS=Homo sapiens GN=EEF2 PE=1 SV=4 - [EF2_HUMAN]	N-Term(Dimethyl:2H(6)13C(2)); C9(Carbamidomethyl); K10(Dimethyl:2H(6)13C(2))	1195.72			16453774836	1.43386	-;-;-;1;1;-;1;-;-;-;-;-;-;-;-;-;-;-;-;-;-;-;-;-;-;-;-;-;-;-;1;-;-;-;-;-;-;-;-;-;-;-;-;-;-;-;-;-;-;-;-;-;-;-;-;-;-;-;-;-;-;-;-;-;-;-;-;-;-;-;1;1;-;-;-;-;-;-;-;-;-;-;-;-;-;-;-;-;-;-;-;-;-;1;1;-;1;1;-;-;-;-;-;-;-;-;-;1;1;-;-;-;-;-;-;-;-;-;-;-;-;-;-;-;-;1;-;-;-;-;-;-;-;-;-;-;-;-;-;-;-;-;-;-;-;-;-;-;-;-;-;-;-;-;-;-;-;-;-;-;-	40.0123	0.718384	-;-;-;1;1;-;1;-;-;-;-;-;-;-;-;-;-;-;-;-;-;-;-;-;-;-;-;-;-;-;1;-;-;-;-;-;-;-;-;-;-;-;-;-;-;-;-;-;-;-;-;-;-;-;-;-;-;-;-;-;-;-;-;-;-;-;-;-;-;-;1;-;-;-;-;-;-;-;-;-;-;-;-;-;-;-;-;-;-;-;-;-;-;1;1;-;1;-;-;-;-;-;-;-;-;-;-;1;-;-;-;-;-;-;-;-;-;-;-;-;-;-;-;-;-;1;-;-;-;-;-;-;-;-;-;-;-;-;-;-;-;-;-;-;-;-;-;-;-;-;-;-;-;-;-;-;-;-;-;-;-	25.4431	0	3.987e-11		0
AGQAVDDFIEK	15	1	1	P52209	6-phosphogluconate dehydrogenase, decarboxylating OS=Homo sapiens GN=PGD PE=1 SV=3 - [6PGD_HUMAN]	N-Term(Dimethyl:2H(6)13C(2)); K11(Dimethyl:2H(6)13C(2))	1264.73			3730186532	4.10239	-;-;-;-;-;1;1;-;-;-;-;-;-;-;-;-;-;-;-;-;-;-;-;-;-;-;-;-;-;-;-;-;-;-;-;-;-;-;-;-;-;-;-;-;-;1;-;-;-;-;-;-;-;-;-;-;-;-;-;-;-;-;-;-;-;-;-;-;-;-;-;-;-;-;-;-;-;-;-;-;-;-;-;-;-;-;-;-;-;-;-;1;1;1;1;-;-;-;-;-;-;-;-;-;-;1;1;-;-;-;-;-;-;-;-;-;-;-;-;-;-;-;-;-;-;1;-;-;-;-;-;-;-;-;-;-;-;-;-;-;-;-;-;-;-;-;-;-;-;-;-;-;-;-;-;-;-;-;-;-;-	160.894	1.81846	-;-;-;-;-;1;-;-;-;-;-;-;-;-;-;-;-;-;-;-;-;-;-;-;-;-;-;-;-;-;-;-;-;-;-;-;-;-;-;-;-;-;-;-;-;1;-;-;-;-;-;-;-;-;-;-;-;-;-;-;-;-;-;-;-;-;-;-;-;-;-;-;-;-;-;-;-;-;-;-;-;-;-;-;-;-;-;-;-;-;-;1;1;1;1;-;-;-;-;-;-;-;-;-;-;1;1;-;-;-;-;-;-;-;-;-;-;-;-;-;-;-;-;-;-;1;-;-;-;-;-;-;-;-;-;-;-;-;-;-;-;-;-;-;-;-;-;-;-;-;-;-;-;-;-;-;-;-;-;-;-	161.245	0	0.002524		0
NIEDVIAQGIGK	36	1	1	P05387	60S acidic ribosomal protein P2 OS=Homo sapiens GN=RPLP2 PE=1 SV=1 - [RLA2_HUMAN]	N-Term(Dimethyl); K12(Dimethyl)	1312.75			9663009100	2.8514	-;-;-;-;-;-;1;-;-;-;-;-;-;-;-;1;-;-;-;-;-;-;-;-;-;-;-;1;-;-;-;-;-;-;-;-;-;-;-;-;-;-;-;-;-;-;-;-;-;-;-;-;-;-;-;-;-;-;-;-;-;-;-;-;-;-;-;-;-;-;-;-;-;1;-;-;-;-;-;-;-;-;-;-;-;-;-;-;-;-;-;-;1;-;-;-;-;-;-;-;-;-;-;-;-;-;1;-;-;-;-;-;-;-;-;-;-;-;-;-;-;-;-;-;1;-;-;-;-;-;-;-;-;-;-;-;-;-;-;-;-;-;-;-;-;-;-;-;-;-;-;-;-;-;-;-;-;-;-;-;-	88.4505	1.35535	-;-;-;-;-;-;1;-;-;-;-;-;-;-;-;1;-;-;-;-;-;-;-;-;-;-;-;1;-;-;-;-;-;-;-;-;-;-;-;-;-;-;-;-;-;-;-;-;-;-;-;-;-;-;-;-;-;-;-;-;-;-;-;-;-;-;-;-;-;-;-;-;-;1;-;-;-;-;-;-;-;-;-;-;-;-;-;-;-;-;-;-;1;-;-;-;-;-;-;-;-;-;-;-;-;-;1;-;-;-;-;-;-;-;-;-;-;-;-;-;-;-;-;-;1;-;-;-;-;-;-;-;-;-;-;-;-;-;-;-;-;-;-;-;-;-;-;-;-;-;-;-;-;-;-;-;-;-;-;-;-	56.7753	0	1.336e-10		0
EAFSLFDK	27	2	1	P62158	Calmodulin OS=Homo sapiens GN=CALM1 PE=1 SV=2 - [CALM_HUMAN]	N-Term(Dimethyl); K8(Dimethyl)	1012.54			8264098720	1.13905	-;-;-;1;-;-;-;-;-;-;-;-;-;-;-;-;-;-;-;-;-;-;-;-;-;-;-;-;-;-;-;-;-;-;-;-;-;-;-;-;-;-;-;-;-;-;1;1;-;-;-;-;-;-;-;-;-;-;-;-;-;-;-;-;-;-;-;1;-;-;-;-;-;-;-;-;-;-;-;-;-;-;-;-;-;-;-;-;-;-;-;-;-;-;-;-;-;-;1;-;-;-;-;-;-;-;-;-;-;-;-;-;-;-;-;-;-;-;-;-;-;-;-;-;-;-;-;-;-;-;-;-;-;-;-;-;-;-;-;-;-;-;-;-;-;1;-;-;-;-;-;-;-;-;-;-;-;-;-;-;-	30.2026	0.669144	-;-;-;1;-;-;-;-;-;-;-;-;-;-;-;-;-;-;-;-;-;-;-;-;-;-;-;-;-;-;-;-;-;-;-;-;-;-;-;-;-;-;-;-;-;-;1;-;-;-;-;-;-;-;-;-;-;-;-;-;-;-;-;-;-;-;-;1;-;-;-;-;-;-;-;-;-;-;-;-;-;-;-;-;-;-;-;-;-;-;-;-;-;-;-;-;-;-;-;-;-;-;-;-;-;-;-;-;-;-;-;-;-;-;-;-;-;-;-;-;-;-;-;-;-;-;-;-;-;-;-;-;-;-;-;-;-;-;-;-;-;-;-;-;-;-;-;-;-;-;-;-;-;-;-;-;-;-;-;-;-	16.199	0	0.003907		0
CLELFSELAEDK	35	1	1	P08238	Heat shock protein HSP 90-beta OS=Homo sapiens GN=HSP90AB1 PE=1 SV=4 - [HS90B_HUMAN]	N-Term(Dimethyl:2H(6)13C(2)); C1(Carbamidomethyl); K12(Dimethyl:2H(6)13C(2))	1525.84			7859050836	64.8078	-;-;-;-;-;1;-;-;-;-;-;-;-;-;-;-;-;-;-;-;-;-;-;-;-;-;-;-;-;-;-;-;-;-;-;-;-;-;-;-;-;-;-;-;-;-;-;-;-;-;-;-;-;-;-;-;-;-;-;-;-;-;-;-;-;-;-;-;-;-;-;-;-;-;-;-;-;-;-;-;-;-;-;-;-;-;-;-;-;-;-;-;-;-;-;-;-;-;-;-;-;-;-;-;-;-;-;-;-;-;-;-;-;-;-;-;-;-;-;-;-;-;-;-;-;-;-;-;-;-;-;-;-;-;-;-;-;-;-;-;-;-;-;-;-;-;-;-;-;-;-;-;-;-;-;-;-;-;-;-;-					0	3.461e-07		0
STGGAPTFNVTVTK	29	1	1	P07737	Profilin-1 OS=Homo sapiens GN=PFN1 PE=1 SV=2 - [PROF1_HUMAN]	N-Term(Dimethyl); K14(Dimethyl)	1435.78			34285847518	1.5052	-;-;-;-;-;-;-;-;-;-;-;-;-;-;-;-;-;-;-;-;-;-;-;-;-;-;-;-;-;1;1;1;-;-;-;-;-;-;-;-;-;-;-;-;-;1;-;-;-;-;-;-;-;-;-;-;-;-;-;-;-;-;-;-;-;-;-;-;-;-;1;1;-;-;-;-;-;-;-;-;-;-;-;-;-;-;-;-;-;-;-;1;1;-;-;-;-;-;-;-;-;-;-;-;-;-;-;-;-;-;-;-;-;-;-;-;-;-;-;-;-;-;-;-;-;-;-;-;-;-;-;-;-;-;-;-;-;-;-;-;-;-;-;-;-;-;-;-;-;-;-;-;-;-;-;-;-;-;-;-;-	18.1168	0.719698	-;-;-;-;-;-;-;-;-;-;-;-;-;-;-;-;-;-;-;-;-;-;-;-;-;-;-;-;-;1;1;1;-;-;-;-;-;-;-;-;-;-;-;-;-;1;-;-;-;-;-;-;-;-;-;-;-;-;-;-;-;-;-;-;-;-;-;-;-;-;1;1;-;-;-;-;-;-;-;-;-;-;-;-;-;-;-;-;-;-;-;1;1;-;-;-;-;-;-;-;-;-;-;-;-;-;-;-;-;-;-;-;-;-;-;-;-;-;-;-;-;-;-;-;-;-;-;-;-;-;-;-;-;-;-;-;-;-;-;-;-;-;-;-;-;-;-;-;-;-;-;-;-;-;-;-;-;-;-;-;-	18.3261	0	3.012e-07		0
ADLINNLGTIAK	45	4	4	Q14568;P08238;P07900;Q58FF8	Putative heat shock protein HSP 90-alpha A2 OS=Homo sapiens GN=HSP90AA2 PE=1 SV=2 - [HS902_HUMAN];Heat shock protein HSP 90-beta OS=Homo sapiens GN=HSP90AB1 PE=1 SV=4 - [HS90B_HUMAN];Heat shock protein HSP 90-alpha OS=Homo sapiens GN=HSP90AA1 PE=1 SV=5 - [HS90A_HUMAN];Putative heat shock protein HSP 90-beta 2 OS=Homo sapiens GN=HSP90AB2P PE=1 SV=2 - [H90B2_HUMAN]	N-Term(Dimethyl); K12(Dimethyl)	1298.77			47813370432							0	0.001685		0
EVVEEAENGR	37	1	1	P06454	Prothymosin alpha OS=Homo sapiens GN=PTMA PE=1 SV=2 - [PTMA_HUMAN]	N-Term(Dimethyl)	1159.56			4626018228	1.78004	-;-;-;1;-;-;1;-;1;-;-;-;-;-;-;-;-;-;-;-;-;-;-;-;-;-;-;-;-;-;-;-;-;1;-;-;1;-;-;1;-;-;-;1;-;-;1;1;-;-;-;-;-;-;-;-;-;-;-;-;-;-;-;-;-;-;-;-;-;-;-;-;-;-;-;-;-;-;-;-;-;-;-;-;-;-;-;-;-;-;-;-;-;1;1;-;-;-;-;-;-;-;-;-;-;-;1;-;1;-;-;-;-;-;1;-;-;1;1;-;-;-;-;-;-;1;-;1;1;-;-;-;-;-;-;-;-;-;-;-;-;-;-;-;-;-;-;-;-;-;-;-;-;-;-;1;-;-;-;-;-	19.6882	0.886175	-;-;-;1;-;-;1;-;1;-;-;-;-;-;-;-;-;-;-;-;-;-;-;-;-;-;-;-;-;-;-;-;-;1;-;-;1;-;-;1;-;-;-;1;-;-;1;1;-;-;-;-;-;-;-;-;-;-;-;-;-;-;-;-;-;-;-;-;-;-;-;-;-;-;-;-;-;-;-;-;-;-;-;-;-;-;-;-;-;-;-;-;-;1;1;-;-;-;-;-;-;-;-;-;-;-;1;-;1;-;-;-;-;-;1;-;-;1;1;-;-;-;-;-;-;1;-;1;1;-;-;-;-;-;-;-;-;-;-;-;-;-;-;-;-;-;-;-;-;-;-;-;-;-;-;1;-;1;-;-;-	38.3989	0	4.401e-05		0
AVLVDLEPGTMDSVR	44	3	3	P68371;P04350;Q3ZCM7	Tubulin beta-4B chain OS=Homo sapiens GN=TUBB4B PE=1 SV=1 - [TBB4B_HUMAN];Tubulin beta-4A chain OS=Homo sapiens GN=TUBB4A PE=1 SV=2 - [TBB4A_HUMAN];Tubulin beta-8 chain OS=Homo sapiens GN=TUBB8 PE=1 SV=2 - [TBB8_HUMAN]	N-Term(Dimethyl:2H(6)13C(2))	1637.89			28961426348							0	6.443e-05		0
TLTIVDTGIGMTK	148	3	3	Q58FG1;P07900;P08238	Putative heat shock protein HSP 90-alpha A4 OS=Homo sapiens GN=HSP90AA4P PE=5 SV=1 - [HS904_HUMAN];Heat shock protein HSP 90-alpha OS=Homo sapiens GN=HSP90AA1 PE=1 SV=5 - [HS90A_HUMAN];Heat shock protein HSP 90-beta OS=Homo sapiens GN=HSP90AB1 PE=1 SV=4 - [HS90B_HUMAN]	N-Term(Dimethyl:2H(6)13C(2)); K13(Dimethyl:2H(6)13C(2))	1421.89			50161521967							0	0.0005627		0
VAVEEVDEEGK	29	1	1	P02545	Prelamin-A/C OS=Homo sapiens GN=LMNA PE=1 SV=1 - [LMNA_HUMAN]	N-Term(Dimethyl:2H(6)13C(2)); K11(Dimethyl:2H(6)13C(2))	1275.72			20740151722	2.15205	-;-;-;-;-;-;1;-;-;-;-;-;-;-;-;-;-;-;-;-;-;-;-;-;-;-;-;-;-;-;1;-;-;-;-;-;-;-;-;-;-;-;-;-;-;-;-;-;-;-;-;-;-;-;-;-;-;-;-;-;-;-;-;-;-;-;-;-;-;-;-;-;-;-;-;-;-;-;-;-;-;-;-;-;-;-;-;-;-;-;-;-;-;-;-;-;-;-;-;-;-;-;-;-;-;-;-;-;-;-;-;-;-;-;-;-;-;-;-;-;-;-;-;-;-;-;-;-;-;-;-;-;-;-;-;-;-;-;-;-;-;-;-;-;-;-;-;-;-;-;-;-;-;-;-;-;-;-;-;-;-	7.38616	1.03598	-;-;-;-;-;-;1;-;-;-;-;-;-;-;-;-;-;-;-;-;-;-;-;-;-;-;-;-;-;-;1;-;-;-;-;-;-;-;-;-;-;-;-;-;-;-;-;-;-;-;-;-;-;-;-;-;-;-;-;-;-;-;-;-;-;-;-;-;-;-;-;-;-;-;-;-;-;-;-;-;-;-;-;-;-;-;-;-;-;-;-;-;-;-;-;-;-;-;-;-;-;-;-;-;-;-;-;-;-;-;-;-;-;-;-;-;-;-;-;-;-;-;-;-;-;-;-;-;-;-;-;-;-;-;-;-;-;-;-;-;-;-;-;-;-;-;-;-;-;-;-;-;-;-;-;-;-;-;-;-;-	15.4407	0	2.673e-14		0
LAVNMVPFPR	41	10	9	Q9H4B7;P68371;Q13885;Q13509;P04350;A6NNZ2;Q3ZCM7;P07437;Q9BUF5	Tubulin beta-1 chain OS=Homo sapiens GN=TUBB1 PE=1 SV=1 - [TBB1_HUMAN];Tubulin beta-4B chain OS=Homo sapiens GN=TUBB4B PE=1 SV=1 - [TBB4B_HUMAN];Tubulin beta-2A chain OS=Homo sapiens GN=TUBB2A PE=1 SV=1 - [TBB2A_HUMAN];Tubulin beta-3 chain OS=Homo sapiens GN=TUBB3 PE=1 SV=2 - [TBB3_HUMAN];Tubulin beta-4A chain OS=Homo sapiens GN=TUBB4A PE=1 SV=2 - [TBB4A_HUMAN];Tubulin beta-8 chain-like protein L…	N-Term(Dimethyl:2H(6)13C(2))	1179.71			41897254864							0	9.305e-05		0
LIDDYGVEEEPAELPEGTSLTVDNK	8	1	1	Q00577	Transcriptional activator protein Pur-alpha OS=Homo sapiens GN=PURA PE=1 SV=2 - [PURA_HUMAN]	N-Term(Dimethyl:2H(6)13C(2)); K25(Dimethyl:2H(6)13C(2))	2805.46			157977832	2.57709	-;-;-;-;-;-;-;-;-;-;-;-;-;-;-;-;-;-;-;-;-;-;-;-;-;-;1;-;-;-;-;-;-;-;-;-;-;-;-;-;-;-;-;-;-;-;-;-;-;-;-;-;-;-;-;-;-;-;-;-;-;-;-;-;-;-;1;1;-;-;-;-;-;-;-;-;-;-;-;-;-;-;-;-;-;-;-;-;-;-;-;-;-;-;-;-;-;-;-;-;-;-;-;-;-;-;-;-;-;-;-;-;-;-;-;-;-;-;-;-;-;-;-;-;-;-;-;-;-;-;-;-;-;-;-;-;-;-;-;-;-;-;-;-;-;-;-;-;-;-;-;-;-;-;-;-;-;-;-;-;-	8.07986	0.627965	-;-;-;-;-;-;-;-;-;-;-;-;-;-;-;-;-;-;-;-;-;-;-;-;-;-;1;-;-;-;-;-;-;-;-;-;-;-;-;-;-;-;-;-;-;-;-;-;-;-;-;-;-;-;-;-;-;-;-;-;-;-;-;-;-;-;1;1;-;-;-;-;-;-;-;-;-;-;-;-;-;-;-;-;-;-;-;-;-;-;-;-;-;-;-;-;-;-;-;-;-;-;-;-;-;-;-;-;-;-;-;-;-;-;-;-;-;-;-;-;-;-;-;-;-;-;-;-;-;-;-;-;-;-;-;-;-;-;-;-;-;-;-;-;-;-;-;-;-;-;-;-;-;-;-;-;-;-;-;-;-	25.7772	0	2.718e-08		0
VEVTEFEDIK	13	2	1	Q01105	Protein SET OS=Homo sapiens GN=SET PE=1 SV=3 - [SET_HUMAN]	N-Term(Dimethyl:2H(4)); K10(Dimethyl:2H(4))	1272.72			13691812160	1.37106	-;-;-;-;-;-;-;-;-;-;-;-;-;-;-;-;-;-;-;-;-;-;-;-;-;-;1;-;-;-;-;-;-;-;-;-;-;-;-;-;-;-;-;-;-;-;1;-;-;-;-;-;-;-;-;-;-;-;-;-;-;-;-;-;-;-;-;-;-;-;-;-;-;-;1;-;-;-;-;-;-;-;-;-;-;-;-;-;-;-;-;-;1;-;-;-;-;-;-;-;-;-;-;-;-;-;-;-;-;-;-;-;-;-;-;-;-;-;-;-;-;-;-;-;-;-;-;-;-;-;-;-;-;-;-;-;-;-;-;-;-;-;-;-;-;-;-;-;-;-;-;-;-;-;-;-;-;-;-;-;-	36.9812	0.769396	-;-;-;-;-;-;-;-;-;-;-;-;-;-;-;-;-;-;-;-;-;-;-;-;-;-;1;-;-;-;-;-;-;-;-;-;-;-;-;-;-;-;-;-;-;-;1;-;-;-;-;-;-;-;-;-;-;-;-;-;-;-;-;-;-;-;-;-;-;-;-;-;-;-;1;-;-;-;-;-;-;-;-;-;-;-;-;-;-;-;-;-;1;-;-;-;-;-;-;-;-;-;-;-;-;-;-;-;-;-;-;-;-;-;-;-;-;-;-;-;-;-;-;-;-;-;-;-;-;-;-;-;-;-;-;-;-;-;-;-;-;-;-;-;-;-;-;-;-;-;-;-;-;-;-;-;-;-;-;-;-	43.0182	0	0.0018		0
GVNLPGAAVDLPAVSEK	62	1	1	P14618	Pyruvate kinase PKM OS=Homo sapiens GN=PKM PE=1 SV=4 - [KPYM_HUMAN]	N-Term(Dimethyl:2H(6)13C(2)); K17(Dimethyl:2H(6)13C(2))	1709.04			24397683198	2.9471	-;-;-;1;-;1;-;-;-;-;-;-;-;-;-;-;-;-;-;-;-;-;-;-;-;-;-;1;2;-;-;-;-;1;-;-;-;-;-;-;-;-;-;-;-;-;-;-;-;-;-;-;-;-;-;-;-;-;-;-;-;-;-;-;-;-;-;2;1;1;-;1;-;-;-;-;-;-;-;-;-;-;-;-;-;-;-;-;-;1;-;1;2;-;-;-;-;-;-;-;-;-;-;-;-;1;-;-;-;-;-;-;-;-;-;-;-;-;-;-;-;-;-;1;2;-;-;-;-;-;-;-;-;-;-;-;-;-;-;-;-;-;-;-;-;-;-;-;-;-;-;-;-;-;-;-;-;-;-;-;-	81.9289	0.641958	-;-;-;1;-;1;-;-;-;-;-;-;-;-;-;-;-;-;-;-;-;-;-;-;-;-;-;1;2;-;-;-;-;1;-;-;-;-;-;-;-;-;-;-;-;-;-;-;-;-;-;-;-;-;-;-;-;-;-;-;-;-;-;-;-;-;-;2;1;1;-;-;-;-;-;-;-;-;-;-;-;-;-;-;-;-;-;-;-;-;-;1;2;-;-;-;-;-;-;-;-;-;-;-;-;1;-;-;-;-;-;-;-;-;-;-;-;-;-;-;-;-;-;1;2;-;-;-;-;-;-;-;-;-;-;-;-;-;-;-;-;-;-;-;-;-;-;-;-;-;-;-;-;-;-;-;-;-;-;-;-	34.6563	0	5.021e-06		0
GIFPVLCK	38	1	1	P14618	Pyruvate kinase PKM OS=Homo sapiens GN=PKM PE=1 SV=4 - [KPYM_HUMAN]	N-Term(Dimethyl); C7(Carbamidomethyl); K8(Dimethyl)	989.585			13854948864	1.38597	-;-;-;-;-;-;1;-;-;-;-;-;-;-;-;-;-;-;-;-;-;-;-;-;-;-;-;1;1;-;-;-;-;-;-;-;-;-;-;-;-;-;-;-;-;-;1;-;-;-;-;-;-;-;-;-;-;-;-;-;-;-;-;-;-;-;-;1;1;-;-;-;-;-;-;-;-;-;-;-;-;-;-;-;-;-;-;-;-;-;-;-;-;1;1;-;-;-;-;-;-;-;-;-;-;-;-;-;-;-;-;-;-;-;-;-;-;-;-;-;-;-;-;-;-;-;1;-;-;-;-;-;-;-;-;-;-;-;-;-;-;-;-;-;-;-;-;-;-;-;-;-;-;-;-;-;-;-;-;-;-	34.9026	0.638577	-;-;-;-;-;-;1;-;-;-;-;-;-;-;-;-;-;-;-;-;-;-;-;-;-;-;-;1;1;-;-;-;-;-;-;-;-;-;-;-;-;-;-;-;-;-;1;-;-;-;-;-;-;-;-;-;-;-;-;-;-;-;-;-;-;-;-;1;1;-;-;-;-;-;-;-;-;-;-;-;-;-;-;-;-;-;-;-;-;-;-;-;-;1;1;-;-;-;-;-;-;-;-;-;-;-;-;-;-;-;-;-;-;-;-;-;-;-;-;-;-;-;-;-;-;-;1;-;-;-;-;-;-;-;-;-;-;-;-;-;-;-;-;-;-;-;-;-;-;-;-;-;-;-;-;-;-;-;-;-;-	34.1172	0	0.0004175		0
LMIEMDGTENK	32	1	1	P06733	Alpha-enolase OS=Homo sapiens GN=ENO1 PE=1 SV=2 - [ENOA_HUMAN]	N-Term(Dimethyl); K11(Dimethyl)	1336.65			24926440968	1.49953	-;-;-;-;-;1;-;-;-;-;-;-;-;-;-;-;-;-;-;-;-;-;-;-;-;-;-;-;-;-;1;-;-;-;-;-;-;-;-;-;-;-;-;-;1;1;-;-;-;-;-;-;-;-;-;-;-;-;-;-;-;-;-;-;-;-;-;-;-;-;-;-;-;-;-;-;-;-;-;-;-;-;-;-;-;-;-;-;-;-;-;-;-;-;-;-;-;-;-;-;-;-;-;-;-;-;-;-;-;-;-;-;-;-;-;-;-;-;-;-;-;-;-;-;-;-;-;-;-;-;-;-;-;-;-;-;-;-;-;-;-;-;-;-;-;-;-;-;-;-;-;-;-;-;-;-;-;-;-;-;-	29.5303	0.828696	-;-;-;-;1;1;-;-;-;-;-;-;-;-;-;-;-;-;-;-;-;-;-;-;-;-;-;-;-;-;1;-;-;-;-;-;-;-;-;-;-;-;-;-;1;1;-;-;-;-;-;-;-;-;-;-;-;-;-;-;-;-;-;-;-;-;-;-;-;-;-;-;-;-;-;-;-;-;-;-;-;-;-;-;-;-;-;-;-;-;-;-;-;-;-;-;-;-;-;-;-;-;-;-;-;-;-;-;-;-;-;-;-;-;-;-;-;-;-;-;-;-;-;-;-;-;-;-;-;-;-;-;-;-;-;-;-;-;-;-;-;-;-;-;-;-;-;-;-;-;-;-;-;-;-;-;-;-;-;-;-	20.5896	0	4.184e-06		0
NLQEAEEWYK	29	2	2	P41219;P08670	Peripherin OS=Homo sapiens GN=PRPH PE=1 SV=2 - [PERI_HUMAN];Vimentin OS=Homo sapiens GN=VIM PE=1 SV=4 - [VIME_HUMAN]	N-Term(Dimethyl:2H(6)13C(2)); K10(Dimethyl:2H(6)13C(2))	1381.76			9504492544							0	3.326e-09		0
ALMDEVVK	22	1	1	P00558	Phosphoglycerate kinase 1 OS=Homo sapiens GN=PGK1 PE=1 SV=3 - [PGK1_HUMAN]	N-Term(Dimethyl:2H(6)13C(2)); K8(Dimethyl:2H(6)13C(2))	976.631			13418384680	1.97035	-;-;-;1;-;-;1;-;-;-;-;-;-;-;-;-;-;-;-;-;-;-;-;-;-;-;-;-;-;-;-;1;-;-;1;-;-;-;-;-;-;-;-;-;-;-;1;-;-;-;-;-;-;-;-;-;-;-;-;-;-;-;-;-;-;-;-;-;-;-;-;1;-;-;1;-;-;-;-;-;-;-;-;-;-;-;1;-;-;-;-;-;-;-;-;-;-;-;-;-;-;-;-;-;-;-;-;-;-;-;-;-;-;-;-;-;-;-;-;-;-;-;-;-;-;-;-;-;-;-;-;-;-;-;-;-;-;-;-;-;-;-;-;-;-;-;-;-;-;-;-;-;-;-;-;-;-;-;-;-;-	15.4384	0.725009	-;-;-;1;-;-;1;-;-;-;-;-;-;-;-;-;-;-;-;-;-;-;-;-;-;-;-;-;-;-;-;1;-;-;1;-;-;-;-;-;-;-;-;-;-;-;1;-;-;-;-;-;-;-;-;-;-;-;-;-;-;-;-;-;-;-;-;-;-;-;-;1;-;-;1;-;-;-;-;-;-;-;-;-;-;-;-;-;-;-;-;-;-;-;-;-;-;-;-;-;-;-;-;-;-;-;1;-;-;-;-;-;-;-;-;-;-;-;-;-;-;-;-;-;-;-;-;-;-;-;-;-;-;-;-;-;-;-;-;-;-;-;-;-;-;-;-;-;-;-;-;-;-;-;-;-;-;-;-;-;-	36.7449	0	4.315e-05		0
ADLINNLGTIAK	34	4	4	Q14568;P08238;P07900;Q58FF8	Putative heat shock protein HSP 90-alpha A2 OS=Homo sapiens GN=HSP90AA2 PE=1 SV=2 - [HS902_HUMAN];Heat shock protein HSP 90-beta OS=Homo sapiens GN=HSP90AB1 PE=1 SV=4 - [HS90B_HUMAN];Heat shock protein HSP 90-alpha OS=Homo sapiens GN=HSP90AA1 PE=1 SV=5 - [HS90A_HUMAN];Putative heat shock protein HSP 90-beta 2 OS=Homo sapiens GN=HSP90AB2P PE=1 SV=2 - [H90B2_HUMAN]	N-Term(Dimethyl:2H(4)); K12(Dimethyl:2H(4))	1306.82			44457161216							0	5.633e-06		0
GIPLATGDTSPEPELLPGAPLPPPK	7	1	1	O75821	Eukaryotic translation initiation factor 3 subunit G OS=Homo sapiens GN=EIF3G PE=1 SV=2 - [EIF3G_HUMAN]	N-Term(Dimethyl:2H(4)); K25(Dimethyl:2H(4))	2528.45			3.35806e+07	2.29312	-;-;-;1;-;-;-;-;-;-;-;-;-;-;-;-;-;-;-;-;-;-;-;-;-;-;-;-;-;-;-;-;-;-;-;-;-;-;-;-;-;-;-;1;-;-;-;-;-;-;-;-;-;-;-;-;-;-;-;-;-;-;-;-;-;-;-;-;-;-;-;-;-;-;-;-;-;-;-;-;-;-;-;-;-;-;-;-;-;-;-;-;-;-;-;-;-;-;-;-;-;-;-;-;-;-;-;-;-;-;-;-;-;-;-;-;-;-;-;-;-;-;-;-;-;-;-;-;-;-;-;-;-;-;-;-;-;-;-;-;-;-;-;-;-;-;-;-;-;-;-;-;-;-;-;-;-;-;-;-;-	4.76156	1.66349	-;-;-;1;-;-;-;-;-;-;-;-;-;-;-;-;-;-;-;-;-;-;-;-;-;-;-;-;-;-;-;-;-;-;-;-;-;-;-;-;-;-;-;1;-;-;-;-;-;-;-;-;-;-;-;-;-;-;-;-;-;-;-;-;-;-;-;-;-;-;-;-;-;-;-;-;-;-;-;-;-;-;-;-;-;-;-;-;-;-;-;-;-;-;-;-;-;-;-;-;-;-;-;-;-;-;-;-;-;-;-;-;-;-;-;-;-;-;-;-;-;-;-;-;-;-;-;-;-;-;-;-;-;-;-;-;-;-;-;-;-;-;-;-;-;-;-;-;-;-;-;-;-;-;-;-;-;-;-;-;-	11.4257	0	0.0007436		0
NIEDVIAQGIGK	31	1	1	P05387	60S acidic ribosomal protein P2 OS=Homo sapiens GN=RPLP2 PE=1 SV=1 - [RLA2_HUMAN]	N-Term(Dimethyl:2H(4)); K12(Dimethyl:2H(4))	1320.8			8389585972	1.90334	-;-;-;-;-;1;-;-;-;-;-;-;-;-;-;-;-;-;-;-;-;-;-;-;-;-;-;-;-;-;-;-;-;-;-;-;-;-;-;-;-;-;-;-;-;-;-;-;-;-;-;-;-;-;-;-;-;-;-;-;-;-;-;-;-;-;-;-;-;1;-;-;-;-;-;-;-;-;-;-;-;-;-;-;-;-;-;-;-;-;-;-;-;1;-;-;-;-;-;-;-;-;-;-;-;-;-;-;-;-;-;-;-;-;-;-;-;-;-;-;-;-;-;-;-;-;-;-;-;-;-;-;-;-;-;-;-;-;-;-;-;-;-;-;-;-;-;-;-;-;-;-;-;-;-;-;-;-;-;-;-	13.9512	0.822413	-;-;-;-;-;1;-;-;-;-;-;-;-;-;-;-;-;-;-;-;-;-;-;-;-;-;-;-;-;-;-;-;-;-;-;-;-;-;-;-;-;-;-;-;-;-;-;-;-;-;-;-;-;-;-;-;-;-;-;-;-;-;-;-;-;-;-;-;-;1;-;-;-;-;-;-;-;-;-;-;-;-;-;-;-;-;-;-;-;-;-;-;-;1;-;-;-;-;-;-;-;-;-;-;-;-;-;-;-;-;-;-;-;-;-;-;-;-;-;-;-;-;-;-;-;-;-;-;-;-;-;-;-;-;-;-;-;-;-;-;-;-;-;-;-;-;-;-;-;-;-;-;-;-;-;-;-;-;-;-;-	30.1645	0	1.923e-11		0
APLATGEDDDDEVPDLVENFDEASK	14	1	1	P20290	Transcription factor BTF3 OS=Homo sapiens GN=BTF3 PE=1 SV=1 - [BTF3_HUMAN]	N-Term(Dimethyl:2H(4)); K25(Dimethyl:2H(4))	2755.29			2804971255	2.85224	-;-;-;-;1;-;-;-;-;-;-;-;-;-;-;-;-;-;-;-;-;-;-;-;-;-;-;-;-;-;-;-;-;-;-;-;-;-;-;-;-;-;-;-;-;-;-;-;-;-;-;-;-;-;-;-;-;-;-;-;-;-;-;-;-;-;-;-;-;-;-;-;-;-;-;-;-;-;-;-;-;-;-;-;-;-;-;-;-;-;-;-;-;-;-;-;-;-;-;-;-;-;-;-;-;-;-;-;-;-;-;-;-;-;-;-;-;-;-;-;-;-;1;-;-;-;-;-;-;-;-;-;-;-;-;-;-;-;-;-;-;-;-;-;-;-;-;-;-;-;-;-;-;-;-;-;-;-;-;-;-	56.2793	0.806793	-;-;-;-;1;-;-;-;-;-;-;-;-;-;-;-;-;-;-;-;-;-;-;-;-;-;-;-;-;-;-;-;-;-;-;-;-;-;-;-;-;-;-;-;1;-;-;-;-;-;-;-;-;-;-;-;-;-;-;-;-;-;-;-;-;-;-;-;-;-;-;-;-;-;-;-;-;-;-;-;-;-;-;-;-;-;-;-;-;-;-;-;-;-;-;-;-;-;-;-;-;-;-;-;-;-;-;-;-;-;-;-;-;-;-;-;-;-;-;-;-;-;1;-;-;-;-;-;-;-;-;-;-;-;-;-;-;-;-;-;-;-;-;-;-;-;-;-;-;-;-;-;-;-;-;-;-;-;-;-;-	21.5152	0	4.665e-25		0
SAVEDEGLK	23	1	1	P08107	Heat shock 70 kDa protein 1A/1B OS=Homo sapiens GN=HSPA1A PE=1 SV=5 - [HSP71_HUMAN]	N-Term(Dimethyl); K9(Dimethyl)	1003.53			7374175399	1.5837	-;-;-;1;-;1;-;-;-;-;-;-;-;-;-;-;-;-;-;-;-;-;-;-;-;-;-;-;-;-;-;-;-;-;1;-;-;-;-;-;-;-;-;-;-;-;1;-;-;-;-;-;-;-;-;-;-;-;-;-;-;-;-;-;-;-;-;-;-;-;-;1;-;-;-;-;-;-;-;-;-;-;-;-;-;-;-;-;-;-;-;-;-;-;-;-;-;-;-;-;-;-;-;-;-;-;-;-;-;-;-;-;-;-;-;-;-;-;-;-;-;-;-;-;-;-;-;-;-;-;-;-;-;-;-;-;-;-;-;-;-;-;-;-;-;-;-;-;-;-;-;-;-;-;-;-;-;-;-;-;-	27.3261	0.562689	-;-;-;1;-;1;-;-;-;-;-;-;-;-;-;-;-;-;-;-;-;-;-;-;-;-;-;-;-;-;-;-;-;-;1;-;-;-;-;-;-;-;-;-;-;-;1;-;-;-;-;-;-;-;-;-;-;-;-;-;-;-;-;-;-;-;-;-;-;-;-;1;-;-;-;-;-;-;-;-;-;-;-;-;-;-;-;-;-;-;-;-;-;-;-;-;-;-;-;-;-;-;-;-;-;-;-;-;-;-;-;-;-;-;-;-;-;-;-;-;-;-;-;-;-;-;-;-;-;-;-;-;-;-;-;-;-;-;-;-;-;-;-;-;-;-;-;-;-;-;-;-;-;-;-;-;-;-;-;-;-	24.3401	0	0.0006233		0
VGINYQPPTVVPGGDLAK	106	7	4	P68366;Q9BQE3;Q9NY65;P68363	Tubulin alpha-4A chain OS=Homo sapiens GN=TUBA4A PE=1 SV=1 - [TBA4A_HUMAN];Tubulin alpha-1C chain OS=Homo sapiens GN=TUBA1C PE=1 SV=1 - [TBA1C_HUMAN];Tubulin alpha-8 chain OS=Homo sapiens GN=TUBA8 PE=1 SV=1 - [TBA8_HUMAN];Tubulin alpha-1B chain OS=Homo sapiens GN=TUBA1B PE=1 SV=1 - [TBA1B_HUMAN]	N-Term(Dimethyl:2H(6)13C(2)); K18(Dimethyl:2H(6)13C(2))	1897.14			94681198768							0	1.304e-08		0
TIAPALVSK	55	1	1	P06733	Alpha-enolase OS=Homo sapiens GN=ENO1 PE=1 SV=2 - [ENOA_HUMAN]	N-Term(Dimethyl:2H(6)13C(2)); K9(Dimethyl:2H(6)13C(2))	971.707			52198671968	1.61758	-;-;-;1;1;2;-;-;-;1;-;-;-;-;-;-;-;-;-;-;-;-;-;-;-;-;-;-;-;-;-;1;-;-;-;-;-;-;-;-;-;-;-;-;-;1;-;-;-;-;-;-;-;-;-;-;-;-;-;-;-;-;-;-;-;-;-;-;-;1;1;1;-;-;-;-;-;-;-;-;-;-;-;-;-;-;-;-;-;-;-;1;2;-;1;1;1;1;-;-;-;-;-;-;-;1;1;-;-;-;-;-;-;-;-;-;-;-;-;-;-;-;-;-;1;-;1;-;-;1;1;-;-;-;-;-;-;-;-;1;1;-;-;-;-;-;-;-;-;-;-;-;-;-;-;-;-;-;-;-;-	23.665	0.806765	-;-;-;1;1;1;-;-;-;1;-;-;-;-;-;-;-;-;-;-;-;-;-;-;-;-;-;-;-;-;-;1;-;-;-;-;-;-;-;-;-;-;-;-;-;1;-;-;-;-;-;-;-;-;-;-;-;-;-;-;-;-;-;-;-;-;-;-;-;1;1;1;-;-;-;-;-;-;-;-;-;-;-;-;-;-;-;-;-;-;-;1;2;-;1;1;1;-;-;-;-;-;-;-;-;1;1;-;-;-;-;-;-;-;-;-;-;-;-;-;-;-;-;-;1;-;1;-;-;-;-;-;-;-;-;-;-;-;-;1;1;-;-;-;-;-;-;-;-;-;-;-;-;-;-;-;-;-;-;-;-	15.1033	0	0.0001953		0
DPSSGQEVATPPVPQLQVCEPK	5	1	1	Q9UKV3	Apoptotic chromatin condensation inducer in the nucleus OS=Homo sapiens GN=ACIN1 PE=1 SV=2 - [ACINU_HUMAN]	N-Term(Dimethyl:2H(4)); C19(Carbamidomethyl); K22(Dimethyl:2H(4))	2427.27			245695675	1.34132	-;-;-;1;-;-;-;-;-;-;-;-;-;-;-;-;-;-;-;-;-;-;-;-;-;-;-;-;-;-;-;-;-;-;-;-;-;-;-;-;-;-;-;1;-;-;-;-;-;-;-;-;-;-;-;-;-;-;-;-;-;-;-;-;-;-;-;-;-;-;-;-;-;-;-;-;-;-;-;-;-;-;-;-;-;-;-;-;-;-;-;-;-;-;-;-;-;-;-;-;-;-;-;-;-;-;-;-;-;-;-;-;-;-;-;-;-;-;-;-;-;-;-;-;-;-;-;-;-;-;-;-;-;-;-;-;-;-;-;-;-;-;-;-;-;-;-;-;-;-;-;-;-;-;-;-;-;-;-;-;-	14.924	2.66183	-;-;-;1;-;-;-;-;-;-;-;-;-;-;-;-;-;-;-;-;-;-;-;-;-;-;-;-;-;-;-;-;-;-;-;-;-;-;-;-;-;-;-;1;-;-;-;-;-;-;-;-;-;-;-;-;-;-;-;-;-;-;-;-;-;-;1;-;-;-;-;-;-;-;-;-;-;-;-;-;-;-;-;-;-;-;-;-;-;-;-;-;-;-;-;-;-;-;-;-;-;-;-;-;-;-;-;-;-;-;-;-;-;-;-;-;-;-;-;-;-;-;-;-;-;-;-;-;-;-;-;-;-;-;-;-;-;-;-;-;-;-;-;-;-;-;-;-;-;-;-;-;-;-;-;-;-;-;-;-;-	17.6771	0	1.525e-05		0
GALQNIIPASTGAAK	65	1	1	P04406	Glyceraldehyde-3-phosphate dehydrogenase OS=Homo sapiens GN=GAPDH PE=1 SV=3 - [G3P_HUMAN]	N-Term(Dimethyl:2H(4)); K15(Dimethyl:2H(4))	1475.9			76143456188	4.20318	-;-;-;-;-;1;-;-;-;-;-;-;-;-;-;-;-;-;-;-;-;-;-;-;-;-;-;-;1;-;-;-;-;-;-;-;-;-;-;-;-;-;-;-;1;-;-;-;-;-;-;-;-;-;-;-;-;-;-;-;-;-;-;-;-;-;-;-;-;-;-;-;-;-;-;-;-;-;-;-;-;-;-;-;-;-;-;-;-;-;-;1;1;-;-;-;-;-;-;-;-;-;-;-;-;-;-;-;-;-;-;-;-;-;-;-;-;-;-;-;-;-;-;1;-;-;-;-;-;-;-;-;-;-;-;-;-;-;-;-;-;-;-;-;-;-;-;-;-;-;-;-;-;-;-;-;-;-;-;-;-	145.135	1.67978	-;-;-;-;-;1;-;-;-;-;-;-;-;-;-;-;-;-;-;-;-;-;-;-;-;-;-;-;1;-;-;-;-;-;-;-;-;-;-;-;-;-;-;-;1;-;-;-;-;-;-;-;-;-;-;-;-;-;-;-;-;-;-;-;-;-;-;-;-;-;-;-;-;-;-;-;-;-;-;-;-;-;-;-;-;-;-;-;-;-;-;1;1;-;-;-;-;-;-;-;-;-;-;-;-;-;-;-;-;-;-;-;-;-;-;-;-;-;-;-;-;-;-;1;-;-;-;-;-;-;-;-;-;-;-;-;-;-;-;-;-;-;-;-;-;-;-;-;-;-;-;-;-;-;-;-;-;-;-;-;-	156.829	0	9.063e-06		0
DELHIVEAEAMNYEGSPIK	22	1	1	P06748	Nucleophosmin OS=Homo sapiens GN=NPM1 PE=1 SV=2 - [NPM_HUMAN]	N-Term(Dimethyl:2H(6)13C(2)); K19(Dimethyl:2H(6)13C(2))	2217.17			12719499386	2.31565	-;-;-;-;-;-;-;-;1;-;1;-;-;-;-;-;-;-;-;-;-;-;-;-;-;-;-;-;-;-;-;-;-;-;-;-;-;-;-;-;-;-;-;-;1;-;-;-;3;-;-;-;-;-;-;-;-;-;-;-;-;-;-;-;-;-;-;-;-;-;-;-;-;-;-;-;-;-;-;-;-;-;-;-;-;-;-;-;-;-;-;-;-;-;-;-;-;-;-;-;-;-;-;-;-;-;-;-;-;-;-;-;-;-;-;-;-;-;-;-;-;-;-;-;-;-;-;-;-;-;-;-;-;-;-;-;-;-;-;-;-;-;-;-;-;-;-;-;-;-;-;-;-;-;-;-;-;-;-;-;-	75.4756	1.19133	-;-;-;-;-;-;-;-;2;-;1;-;-;-;-;-;-;-;-;-;-;-;-;-;-;-;-;-;-;-;-;-;-;-;-;-;-;-;-;-;-;-;-;-;1;-;-;-;3;-;-;-;-;-;-;-;-;-;-;-;-;-;-;-;-;-;-;-;-;-;-;-;-;-;-;-;-;-;-;-;-;-;-;-;-;-;-;-;-;-;-;-;-;-;-;-;-;-;-;-;-;-;-;-;-;-;-;-;-;-;-;-;-;-;-;-;-;-;-;-;-;-;-;-;-;-;-;-;-;-;-;-;-;-;-;-;-;-;-;-;-;-;-;-;-;-;-;-;-;-;-;-;-;-;-;-;-;-;-;-;-	74.9589	0	3.352e-05		0
ELEEIVQPIISK	29	1	1	P11021	78 kDa glucose-regulated protein OS=Homo sapiens GN=HSPA5 PE=1 SV=2 - [GRP78_HUMAN]	N-Term(Dimethyl); K12(Dimethyl)	1453.85			7010030270	1.82262	-;-;-;-;1;-;-;-;-;-;-;-;-;-;-;-;-;-;-;-;-;-;-;-;-;-;1;1;-;-;1;1;-;-;-;-;-;-;-;-;-;-;-;-;-;1;-;-;-;-;-;-;-;-;-;-;-;-;-;-;-;-;-;-;-;-;1;1;-;1;1;1;-;-;-;-;-;-;-;-;-;-;-;-;-;-;-;-;-;-;-;-;-;-;-;-;-;-;-;-;-;-;-;-;-;-;-;-;-;-;-;-;-;-;-;-;-;-;-;-;-;-;-;-;-;-;-;-;-;-;-;-;-;-;-;-;-;-;-;-;-;-;-;-;-;-;-;-;-;-;-;-;-;-;-;-;-;-;-;-;-	32.475	0.659058	-;-;-;-;-;-;-;-;-;-;-;-;-;-;-;-;-;-;-;-;-;-;-;-;-;-;1;1;-;-;1;-;-;-;-;-;-;-;-;-;-;-;-;-;-;1;-;-;-;-;-;-;-;-;-;-;-;-;-;-;-;-;-;-;-;-;-;1;-;1;1;1;-;-;-;-;-;-;-;-;-;-;-;-;-;-;-;-;-;-;-;-;-;-;-;-;-;-;-;-;-;-;-;-;-;-;-;-;-;-;-;-;-;-;-;-;-;-;-;-;-;-;-;-;-;-;-;-;-;-;-;-;-;-;-;-;-;-;-;-;-;-;-;-;-;-;-;-;-;-;-;-;-;-;-;-;-;-;-;-;-	16.5466	0	8.495e-08		0
DQIYDIFQK	38	1	1	P60842	Eukaryotic initiation factor 4A-I OS=Homo sapiens GN=EIF4A1 PE=1 SV=1 - [IF4A1_HUMAN]	N-Term(Dimethyl:2H(6)13C(2)); K9(Dimethyl:2H(6)13C(2))	1241.74			5652710630	1.8129	-;-;-;-;-;1;1;-;-;-;-;-;-;-;-;-;-;-;-;-;-;-;-;-;-;-;-;1;1;1;-;-;-;-;1;-;-;-;1;-;-;-;-;-;-;1;1;-;-;-;-;-;-;-;-;-;-;-;-;-;-;-;-;-;-;-;-;1;1;1;1;-;-;-;-;-;-;1;-;-;-;-;-;-;-;-;-;-;-;-;-;1;1;1;1;-;-;-;-;-;-;-;-;-;-;1;-;-;-;-;-;-;-;-;-;-;-;-;-;-;-;-;-;1;1;-;-;-;-;-;-;-;-;-;-;-;-;-;-;-;-;-;-;-;-;-;-;-;-;-;-;-;-;-;-;-;-;-;-;-;-	22.6573	0.880471	-;-;-;-;-;1;1;-;-;-;-;-;-;-;-;-;-;-;-;-;-;-;-;-;-;-;-;1;1;1;-;-;-;-;-;-;-;-;1;-;-;-;-;-;-;1;1;-;-;-;-;-;-;-;-;-;-;-;-;-;-;-;-;-;-;-;-;1;1;1;1;-;-;-;-;-;-;1;-;-;-;-;-;-;-;-;-;-;-;-;-;1;1;1;1;-;-;-;-;-;-;-;-;-;-;1;-;-;-;-;-;-;-;-;-;-;-;-;-;-;-;-;-;1;1;-;-;-;-;-;-;-;-;-;-;-;-;-;-;-;-;-;-;-;-;-;-;-;-;-;-;-;-;-;-;-;-;-;-;-;-	24.9524	0	0.001527		0
LAAIIPDPVVAPSIVPVLK	3	1	1	Q12996	Cleavage stimulation factor subunit 3 OS=Homo sapiens GN=CSTF3 PE=1 SV=1 - [CSTF3_HUMAN]	N-Term(Dimethyl); K19(Dimethyl)	1968.25			2.18879e+07	1.43139	-;-;-;1;-;-;-;-;-;-;-;-;-;-;-;-;-;-;-;-;-;-;-;-;-;-;-;-;-;-;-;-;-;-;-;-;-;-;-;-;-;-;-;-;-;-;-;-;-;-;-;-;-;-;-;-;-;-;-;-;-;-;-;-;-;-;-;-;-;-;-;-;-;-;-;-;-;-;-;-;-;-;-;-;-;-;-;-;-;-;-;-;-;-;-;-;-;-;-;-;-;-;-;-;-;-;-;-;-;-;-;-;-;-;-;-;-;-;-;-;-;-;-;-;-;-;-;-;-;-;-;-;-;-;-;-;-;-;-;-;-;-;-;-;-;-;-;-;-;-;-;-;-;-;-;-;-;-;-;-;-		0.905437	-;-;-;1;-;-;-;-;-;-;-;-;-;-;-;-;-;-;-;-;-;-;-;-;-;-;-;-;-;-;-;-;-;-;-;-;-;-;-;-;-;-;-;-;-;-;-;-;-;-;-;-;-;-;-;-;-;-;-;-;-;-;-;-;-;-;-;-;-;-;-;-;-;-;-;-;-;-;-;-;-;-;-;-;-;-;-;-;-;-;-;-;-;-;-;-;-;-;-;-;-;-;-;-;-;-;-;-;-;-;-;-;-;-;-;-;-;-;-;-;-;-;-;-;-;-;-;-;-;-;-;-;-;-;-;-;-;-;-;-;-;-;-;-;-;-;-;-;-;-;-;-;-;-;-;-;-;-;-;-;-		0	0.0004512		0
DVIEEYFK	31	1	1	P25398	40S ribosomal protein S12 OS=Homo sapiens GN=RPS12 PE=1 SV=3 - [RS12_HUMAN]	N-Term(Dimethyl:2H(4)); K8(Dimethyl:2H(4))	1106.62			3487955620	1.74372	-;-;-;-;-;-;1;-;-;-;-;-;-;-;-;-;-;-;-;-;-;-;-;-;-;-;-;1;1;-;-;-;-;-;-;-;-;-;-;-;-;-;-;-;-;1;-;-;-;-;-;-;-;-;-;-;-;-;-;-;-;-;-;-;-;-;-;1;-;-;-;-;-;-;-;-;-;-;-;-;-;-;-;-;-;-;-;-;-;-;-;-;1;-;-;-;-;-;-;-;-;-;-;-;-;-;-;-;-;-;-;-;-;-;-;-;-;-;-;-;-;-;-;-;-;-;-;-;-;-;-;-;-;-;-;-;-;-;-;-;-;-;-;-;-;-;-;-;-;-;-;-;-;-;-;-;-;-;-;-;-	20.8102	0.875446	-;-;-;1;-;-;1;-;-;-;-;-;-;-;-;-;-;-;-;-;-;-;-;-;-;-;-;1;1;-;-;-;-;-;-;-;-;-;-;-;-;-;-;-;-;1;-;-;-;-;-;-;-;-;-;-;-;-;-;-;-;-;-;-;-;-;-;1;-;-;-;-;-;-;-;-;-;-;-;-;-;-;-;-;-;-;-;-;-;-;-;-;1;-;-;-;-;-;-;-;-;-;-;-;-;-;-;-;-;-;-;-;-;-;-;-;-;-;-;-;-;-;-;-;-;-;-;-;-;-;-;-;-;-;-;-;-;-;-;-;-;-;-;-;-;-;-;-;-;-;-;-;-;-;-;-;-;-;-;-;-	33.5447	0	0.02944		0
ADLINNLGTIAK	56	4	4	Q14568;P08238;P07900;Q58FF8	Putative heat shock protein HSP 90-alpha A2 OS=Homo sapiens GN=HSP90AA2 PE=1 SV=2 - [HS902_HUMAN];Heat shock protein HSP 90-beta OS=Homo sapiens GN=HSP90AB1 PE=1 SV=4 - [HS90B_HUMAN];Heat shock protein HSP 90-alpha OS=Homo sapiens GN=HSP90AA1 PE=1 SV=5 - [HS90A_HUMAN];Putative heat shock protein HSP 90-beta 2 OS=Homo sapiens GN=HSP90AB2P PE=1 SV=2 - [H90B2_HUMAN]	N-Term(Dimethyl:2H(6)13C(2)); K12(Dimethyl:2H(6)13C(2))	1314.86			83362689024							0	1.985e-05		0
TIVEEVQDGK	18	1	1	Q04695	Keratin, type I cytoskeletal 17 OS=Homo sapiens GN=KRT17 PE=1 SV=2 - [K1C17_HUMAN]	N-Term(Dimethyl:2H(6)13C(2)); K10(Dimethyl:2H(6)13C(2))	1189.72			3138759040	2.18487	-;-;-;1;-;1;-;-;-;-;-;-;-;-;-;-;-;-;-;-;-;-;-;-;-;-;-;-;-;-;-;-;-;-;1;-;1;-;-;-;-;-;-;-;-;1;1;-;-;-;-;-;-;-;-;-;-;-;-;-;-;-;-;-;-;-;-;-;-;-;-;-;-;-;1;-;-;-;-;-;-;-;-;-;-;-;-;-;-;-;-;1;-;1;-;-;-;-;-;-;-;-;-;-;-;1;1;-;-;-;-;-;-;-;-;-;-;-;-;-;-;-;-;-;1;1;-;-;-;-;-;-;-;-;-;-;-;-;-;-;-;-;-;-;-;-;-;-;-;-;-;-;-;-;-;-;-;-;-;-;-	29.5601	0.577312	-;-;-;1;-;1;-;-;-;-;-;-;-;-;-;-;-;-;-;-;-;-;-;-;-;-;-;-;-;-;-;-;-;-;1;-;-;-;-;-;-;-;-;-;-;1;1;-;-;-;-;-;-;-;-;-;-;-;-;-;-;-;-;-;-;-;-;-;-;-;-;-;-;-;1;-;-;-;-;-;-;-;-;-;-;-;-;-;-;-;-;1;-;1;-;-;-;-;-;-;-;-;-;-;-;1;1;-;-;-;-;-;-;-;-;-;-;-;-;-;-;-;-;-;1;1;-;-;-;-;-;-;-;-;-;-;-;-;-;-;-;-;-;-;-;-;-;-;-;-;-;-;-;-;-;-;-;-;-;-;-	32.809	0	7.918e-12		0
SELPLDPLPVPTEEGNPLLK	4	1	1	Q15758	Neutral amino acid transporter B(0) OS=Homo sapiens GN=SLC1A5 PE=1 SV=2 - [AAAT_HUMAN]	N-Term(Dimethyl); K20(Dimethyl)	2214.23			7.80909e+07	1.82437	-;-;-;1;-;-;-;-;-;-;-;-;-;-;-;-;-;-;-;-;-;-;-;-;-;-;-;-;-;-;-;-;-;-;-;-;-;-;-;-;-;-;-;-;2;-;-;-;-;-;-;-;-;-;-;-;-;-;-;-;-;-;-;-;-;-;-;-;-;-;-;-;-;-;-;-;-;-;-;-;-;-;-;-;-;-;-;-;-;-;-;-;-;-;-;-;-;-;-;-;-;-;-;-;-;-;-;-;-;-;-;-;-;-;-;-;-;-;-;-;-;-;-;-;-;-;-;-;-;-;-;-;-;-;-;-;-;-;-;-;-;-;-;-;-;-;-;-;-;-;-;-;-;-;-;-;-;-;-;-;-	1.82305	0.810942	-;-;-;1;-;-;-;-;-;-;-;-;-;-;-;-;-;-;-;-;-;-;-;-;-;-;-;-;-;-;-;-;-;-;-;-;-;-;-;-;-;-;-;-;2;-;-;-;-;-;-;-;-;-;-;-;-;-;-;-;-;-;-;-;-;-;-;-;-;-;-;-;-;-;-;-;-;-;-;-;-;-;-;-;-;-;-;-;-;-;-;-;-;-;-;-;-;-;-;-;-;-;-;-;-;-;-;-;-;-;-;-;-;-;-;-;-;-;-;-;-;-;-;-;-;-;-;-;-;-;-;-;-;-;-;-;-;-;-;-;-;-;-;-;-;-;-;-;-;-;-;-;-;-;-;-;-;-;-;-;-	24.9848	0	8.967e-08		0
DVDEAYMNK	29	1	1	P05787	Keratin, type II cytoskeletal 8 OS=Homo sapiens GN=KRT8 PE=1 SV=7 - [K2C8_HUMAN]	N-Term(Dimethyl:2H(6)13C(2)); K9(Dimethyl:2H(6)13C(2))	1156.61			4823113152	2.17368	-;-;-;1;-;1;1;-;-;-;-;-;-;-;-;-;-;-;-;-;-;-;-;-;-;-;-;-;-;1;-;1;-;1;-;-;-;-;-;-;-;-;-;-;1;1;-;-;-;-;-;-;-;-;-;-;-;-;-;-;-;-;-;-;-;-;-;-;1;-;1;1;-;1;1;-;-;-;-;-;-;-;-;-;-;-;-;-;-;-;-;-;-;1;-;-;-;-;-;-;-;-;-;-;-;-;1;-;-;-;-;-;-;-;-;-;-;-;-;-;-;-;-;-;-;-;-;-;-;-;-;-;-;-;-;-;-;-;-;-;-;-;-;-;-;-;-;-;-;-;-;-;-;-;-;-;-;-;-;-;-	20.7284	0.816273	-;-;-;1;-;1;1;-;-;-;-;-;-;-;-;-;-;-;-;-;-;-;-;-;-;-;-;-;-;1;-;1;-;1;-;-;-;-;-;-;-;-;-;-;1;1;-;-;-;-;-;-;-;-;-;-;-;-;-;-;-;-;-;-;-;-;-;-;1;-;1;1;-;1;1;-;-;-;-;-;-;-;-;-;-;-;-;-;-;-;-;-;-;1;-;-;-;-;-;-;-;-;-;-;-;-;1;-;-;-;-;-;-;-;-;-;-;-;-;-;-;-;-;-;-;-;-;-;-;-;-;-;-;-;-;-;-;-;-;-;-;-;-;-;-;-;-;-;-;-;-;-;-;-;-;-;-;-;-;-;-	26.1746	0	0.001107		0
DPTLGMSCPPPAFVEQSFLQK	2	1	1	Q8N6R0	Methyltransferase-like protein 13 OS=Homo sapiens GN=METTL13 PE=1 SV=1 - [MET13_HUMAN]	N-Term(Dimethyl:2H(6)13C(2)); C8(Carbamidomethyl); K21(Dimethyl:2H(6)13C(2))	2421.29			8.22354e+06	2.82577	-;-;-;2;-;-;-;-;-;-;-;-;-;-;-;-;-;-;-;-;-;-;-;-;-;-;-;-;-;-;-;-;-;-;-;-;-;-;-;-;-;-;-;-;-;-;-;-;-;-;-;-;-;-;-;-;-;-;-;-;-;-;-;-;-;-;-;-;-;-;-;-;-;-;-;-;-;-;-;-;-;-;-;-;-;-;-;-;-;-;-;-;-;-;-;-;-;-;-;-;-;-;-;-;-;-;-;-;-;-;-;-;-;-;-;-;-;-;-;-;-;-;-;-;-;-;-;-;-;-;-;-;-;-;-;-;-;-;-;-;-;-;-;-;-;-;-;-;-;-;-;-;-;-;-;-;-;-;-;-;-		1.89104	-;-;-;2;-;-;-;-;-;-;-;-;-;-;-;-;-;-;-;-;-;-;-;-;-;-;-;-;-;-;-;-;-;-;-;-;-;-;-;-;-;-;-;-;-;-;-;-;-;-;-;-;-;-;-;-;-;-;-;-;-;-;-;-;-;-;-;-;-;-;-;-;-;-;-;-;-;-;-;-;-;-;-;-;-;-;-;-;-;-;-;-;-;-;-;-;-;-;-;-;-;-;-;-;-;-;-;-;-;-;-;-;-;-;-;-;-;-;-;-;-;-;-;-;-;-;-;-;-;-;-;-;-;-;-;-;-;-;-;-;-;-;-;-;-;-;-;-;-;-;-;-;-;-;-;-;-;-;-;-;-		0	0.003883		0
LAVNMVPFPR	26	10	9	Q9H4B7;P68371;Q13885;Q13509;P04350;A6NNZ2;Q3ZCM7;P07437;Q9BUF5	Tubulin beta-1 chain OS=Homo sapiens GN=TUBB1 PE=1 SV=1 - [TBB1_HUMAN];Tubulin beta-4B chain OS=Homo sapiens GN=TUBB4B PE=1 SV=1 - [TBB4B_HUMAN];Tubulin beta-2A chain OS=Homo sapiens GN=TUBB2A PE=1 SV=1 - [TBB2A_HUMAN];Tubulin beta-3 chain OS=Homo sapiens GN=TUBB3 PE=1 SV=2 - [TBB3_HUMAN];Tubulin beta-4A chain OS=Homo sapiens GN=TUBB4A PE=1 SV=2 - [TBB4A_HUMAN];Tubulin beta-8 chain-like protein L…	N-Term(Dimethyl)	1171.66			29507497152							0	0.0001199		0
EGMNIVEAMER	28	1	1	P62937	Peptidyl-prolyl cis-trans isomerase A OS=Homo sapiens GN=PPIA PE=1 SV=2 - [PPIA_HUMAN]	N-Term(Dimethyl)	1306.62			57945877248	2.66207	-;-;-;1;-;-;1;-;-;-;-;-;-;-;-;-;-;-;-;-;-;-;-;-;-;-;-;-;-;1;-;1;-;-;-;-;1;1;-;-;-;-;-;-;-;-;1;-;-;-;-;-;-;-;-;-;-;-;-;-;-;-;-;-;-;-;-;-;-;-;-;-;-;-;-;-;-;1;-;-;-;-;-;-;-;-;-;-;-;-;-;-;-;-;-;1;-;-;-;-;-;-;-;-;-;-;1;-;-;-;-;-;-;-;-;-;-;-;-;-;-;-;-;-;-;-;-;-;-;-;-;-;-;-;-;-;-;-;-;-;-;-;-;-;-;-;-;-;-;-;-;-;-;-;-;-;-;-;-;-;-	100.48	0.695662	-;-;-;1;-;-;1;-;-;-;-;-;-;-;-;-;-;-;-;-;-;-;-;-;-;-;-;-;-;1;-;1;-;-;-;-;-;1;-;-;-;-;-;-;-;-;1;-;-;-;-;-;-;-;-;-;-;-;-;-;-;-;-;-;-;-;-;-;-;-;-;-;-;-;-;-;-;1;-;-;-;-;-;-;-;-;-;-;-;-;-;-;-;-;-;1;-;-;-;-;-;-;-;-;-;-;1;-;-;-;-;-;-;-;-;-;-;-;-;-;-;-;-;-;-;-;-;-;-;-;-;-;-;-;-;-;-;-;-;-;-;-;-;-;-;-;-;-;-;-;-;-;-;-;-;-;-;-;-;-;-	28.5168	0	7.368e-09		0
LIDDYGVEEEPAELPEGTSLTVDNK	4	1	1	Q00577	Transcriptional activator protein Pur-alpha OS=Homo sapiens GN=PURA PE=1 SV=2 - [PURA_HUMAN]	N-Term(Dimethyl:2H(4)); K25(Dimethyl:2H(4))	2797.42			267042496	1.99083	-;-;-;-;1;-;-;-;-;-;-;-;-;-;-;-;-;-;-;-;-;-;-;-;-;-;-;-;-;-;-;-;-;-;-;-;-;-;-;-;-;-;-;-;1;-;-;-;-;-;-;-;-;-;-;-;-;-;-;-;-;-;-;-;-;-;-;-;-;-;-;-;-;-;-;-;-;-;-;-;-;-;-;-;-;-;-;-;-;-;-;-;-;-;-;-;-;-;-;-;-;-;-;-;-;-;-;-;-;-;-;-;-;-;-;-;-;-;-;-;-;-;-;-;-;-;-;-;-;-;-;-;-;-;-;-;-;-;-;-;-;-;-;-;-;-;-;-;-;-;-;-;-;-;-;-;-;-;-;-;-	3.15438	1.86621	-;-;-;-;1;-;-;-;-;-;-;-;-;-;-;-;-;-;-;-;-;-;-;-;-;-;-;-;-;-;-;-;-;-;-;-;-;-;-;-;-;-;-;-;1;-;-;-;-;-;-;-;-;-;-;-;-;-;-;-;-;-;-;-;-;-;-;-;-;-;-;-;-;-;-;-;-;-;-;-;-;-;-;-;-;-;-;-;-;-;-;-;-;-;-;-;-;-;-;-;-;-;-;-;-;-;-;-;-;-;-;-;-;-;-;-;-;-;-;-;-;-;-;-;-;-;-;-;-;-;-;-;-;-;-;-;-;-;-;-;-;-;-;-;-;-;-;-;-;-;-;-;-;-;-;-;-;-;-;-;-	72.4074	0	4.242e-11		0
DATNVGDEGGFAPNILENK	104	1	1	P06733	Alpha-enolase OS=Homo sapiens GN=ENO1 PE=1 SV=2 - [ENOA_HUMAN]	N-Term(Dimethyl:2H(4)); K19(Dimethyl:2H(4))	2025.04			35166159400	1.7781	-;-;-;-;-;1;-;-;-;-;-;-;-;-;-;-;-;-;-;-;-;-;-;-;-;1;-;-;-;1;-;-;-;-;-;-;-;-;-;-;-;-;-;-;1;-;-;-;-;-;-;-;-;-;-;-;-;-;-;-;-;-;-;-;-;-;-;-;-;-;-;-;-;-;-;-;-;-;-;-;-;-;-;-;1;-;-;1;-;1;-;1;1;-;-;-;-;-;-;-;-;-;-;-;-;-;-;-;-;-;-;-;-;-;-;-;-;-;-;-;-;-;-;2;-;-;-;-;-;-;-;-;-;-;-;-;-;-;-;-;-;-;-;-;-;-;-;-;-;-;-;-;-;-;-;-;-;-;-;-;-	16.6537	0.785915	-;-;-;-;-;1;-;-;-;-;-;-;-;-;-;-;-;-;-;-;-;-;-;-;-;1;-;-;-;1;-;-;-;-;-;-;-;-;-;-;-;-;-;-;1;-;-;-;-;-;-;-;-;-;-;-;-;-;-;-;-;-;-;-;-;-;-;-;-;-;-;-;-;-;-;-;-;-;-;-;-;-;-;-;1;-;-;1;-;1;-;1;1;-;-;-;-;-;-;-;-;-;-;-;-;-;-;-;-;-;-;-;-;-;-;-;-;-;-;-;-;-;-;2;-;-;-;-;-;-;-;-;-;-;-;-;-;-;-;-;-;-;-;-;-;-;-;-;-;-;-;-;-;-;-;-;-;-;-;-;-	26.8762	0	4.118e-16		0
DLSLEEIQK	28	2	1	P16949	Stathmin OS=Homo sapiens GN=STMN1 PE=1 SV=3 - [STMN1_HUMAN]	N-Term(Dimethyl); K9(Dimethyl)	1130.63			4542012368	1.65188	-;-;-;1;-;-;-;-;-;-;-;-;-;-;-;-;-;-;-;-;-;-;-;-;-;-;-;1;1;-;1;-;-;-;-;-;-;-;-;-;-;-;-;-;-;-;-;-;-;-;-;-;-;-;-;-;-;-;-;-;-;-;-;-;-;-;-;1;1;1;-;-;-;-;-;-;-;-;-;-;-;-;-;-;-;-;-;-;-;-;-;1;-;-;-;-;-;-;-;-;-;-;-;-;-;1;-;-;-;-;-;-;-;-;-;-;-;-;-;-;-;-;-;-;-;-;-;-;-;-;-;-;-;-;-;-;-;-;-;-;-;-;-;-;-;-;-;-;-;-;-;-;-;-;-;-;-;-;-;-;-	19.3025	0.607047	-;-;-;1;-;-;-;-;-;-;-;-;-;-;-;-;-;-;-;-;-;-;-;-;-;-;-;1;1;-;1;-;-;-;-;-;-;-;-;-;-;-;-;-;-;-;-;-;-;-;-;-;-;-;-;-;-;-;-;-;-;-;-;-;-;-;-;1;1;1;1;-;-;-;-;-;-;-;-;-;-;-;-;-;-;-;-;-;-;-;-;1;-;-;-;-;-;-;-;-;-;-;-;-;-;1;-;-;-;-;-;-;-;-;-;-;-;-;-;-;-;-;-;-;-;-;-;-;-;-;-;-;-;-;-;-;-;-;-;-;-;-;-;-;-;-;-;-;-;-;-;-;-;-;-;-;-;-;-;-;-	40.448	0	0.01992		0
AQQEQELAADAFK	18	1	1	P14314	Glucosidase 2 subunit beta OS=Homo sapiens GN=PRKCSH PE=1 SV=2 - [GLU2B_HUMAN]	N-Term(Dimethyl:2H(6)13C(2)); K13(Dimethyl:2H(6)13C(2))	1520.85			6101436384	2.29306	-;-;-;1;-;1;1;-;-;-;-;-;-;-;-;-;-;-;-;-;-;-;-;-;-;-;-;-;-;-;-;-;-;-;1;-;-;-;-;-;-;-;-;-;1;1;-;-;-;-;-;-;-;-;-;-;-;-;-;-;-;-;-;-;-;-;-;-;-;-;-;-;-;-;-;-;-;-;-;-;-;-;-;-;-;-;-;-;-;-;-;1;1;-;1;-;-;-;-;-;-;-;-;-;-;-;-;-;-;-;-;-;-;-;-;-;-;-;-;-;-;-;-;-;-;1;1;-;-;-;-;-;-;-;-;-;-;-;-;-;-;-;-;-;-;-;-;-;-;-;-;-;-;-;-;-;-;-;-;-;-	55.3351	1.08441	-;-;-;1;-;1;1;-;-;-;-;-;-;-;-;-;-;-;-;-;-;-;-;-;-;-;-;-;-;-;-;-;-;-;1;-;-;-;-;-;-;-;-;-;1;1;-;-;-;-;-;-;-;-;-;-;-;-;-;-;-;-;-;-;-;-;-;-;-;-;-;-;-;-;-;-;-;-;-;-;-;-;-;-;-;-;-;-;-;-;-;1;1;-;1;-;-;-;-;-;-;-;-;-;-;-;-;-;-;-;-;-;-;-;-;-;-;-;-;-;-;-;-;-;-;-;-;-;-;-;-;-;-;-;-;-;-;-;-;-;-;-;-;-;-;-;-;-;-;-;-;-;-;-;-;-;-;-;-;-;-	81.553	0	6.506e-07		0
DNYVPEVSALDQEIIEVDPDTK	11	1	1	P0CW22	40S ribosomal protein S17-like OS=Homo sapiens GN=RPS17L PE=1 SV=1 - [RS17L_HUMAN]	N-Term(Dimethyl:2H(6)13C(2)); K22(Dimethyl:2H(6)13C(2))	2561.35			671132840	2.76102	-;-;-;2;2;-;-;-;-;-;-;-;-;-;-;-;-;-;-;-;-;-;-;-;-;-;1;-;-;-;-;-;-;-;-;-;-;-;-;-;-;-;-;1;-;-;-;-;-;-;-;-;-;-;-;-;-;-;-;-;-;-;-;-;-;-;1;-;-;-;-;-;-;-;-;-;-;-;-;-;-;-;-;-;-;-;-;-;-;-;-;-;-;-;-;-;-;-;-;-;-;-;-;-;-;-;-;-;-;-;-;-;-;-;-;-;-;-;-;-;-;-;-;-;-;-;-;-;-;-;-;-;-;-;-;-;-;-;-;-;-;-;-;-;-;-;-;-;-;-;-;-;-;-;-;-;-;-;-;-;-	21.7182	1.22072	-;-;-;2;2;-;-;-;-;-;-;-;-;-;-;-;-;-;-;-;-;-;-;-;-;-;-;-;-;-;-;-;-;-;-;-;-;-;-;-;-;-;-;1;-;-;-;-;-;-;-;-;-;-;-;-;-;-;-;-;-;-;-;-;-;-;1;-;-;-;-;-;-;-;-;-;-;-;-;-;-;-;-;-;-;-;-;-;-;-;-;-;-;-;-;-;-;-;-;-;-;-;-;-;-;-;-;-;-;-;-;-;-;-;-;-;-;-;-;-;-;-;-;-;-;-;-;-;-;-;-;-;-;-;-;-;-;-;-;-;-;-;-;-;-;-;-;-;-;-;-;-;-;-;-;-;-;-;-;-;-	20.3603	0	4.118e-16		0
EITALAPSIMK	29	1	1	Q9BYX7	Putative beta-actin-like protein 3 OS=Homo sapiens GN=POTEKP PE=5 SV=1 - [ACTBM_HUMAN]	N-Term(Dimethyl); M10(Oxidation)	1217.68			2.86032e+10							0	0.003949		0
EFPGFLENQK	28	1	1	P60903	Protein S100-A10 OS=Homo sapiens GN=S100A10 PE=1 SV=2 - [S10AA_HUMAN]	N-Term(Dimethyl); K10(Dimethyl)	1264.66			14104533352	2.2424	-;-;-;1;-;-;-;-;-;-;-;-;-;-;-;-;-;-;-;-;-;-;-;-;-;-;-;-;-;1;-;-;-;1;-;-;-;-;-;-;-;-;-;-;-;-;-;-;-;-;-;-;-;-;-;-;-;-;-;-;-;-;-;-;-;-;-;-;-;-;-;-;-;-;-;-;-;-;-;-;-;-;-;-;-;-;-;-;-;-;-;-;-;-;-;-;-;-;-;-;-;-;-;-;-;-;-;-;-;-;-;-;-;-;-;-;-;-;-;-;-;-;-;-;-;-;-;-;-;-;-;-;-;-;-;-;-;-;-;-;-;-;-;-;-;-;-;-;-;-;-;-;-;-;-;-;-;-;-;-;-	49.3132	0.757787	-;-;-;1;-;-;-;-;-;-;-;-;-;-;-;-;-;-;-;-;-;-;-;-;-;-;-;-;-;1;1;-;-;1;-;-;-;-;-;-;-;-;-;-;-;-;-;-;-;-;-;-;-;-;-;-;-;-;-;-;-;-;-;-;-;-;-;-;-;1;-;-;-;-;-;-;-;-;-;-;-;-;-;-;-;-;-;-;-;-;-;-;-;-;-;-;-;-;-;-;-;-;-;-;-;-;-;-;-;-;-;-;-;-;-;-;-;-;-;-;-;-;-;-;-;-;-;-;-;-;-;-;-;-;-;-;-;-;-;-;-;-;-;-;-;-;-;-;-;-;-;-;-;-;-;-;-;-;-;-;-	33.586	0	0.008359		0
ILLAELEQLK	14	1	1	P08670	Vimentin OS=Homo sapiens GN=VIM PE=1 SV=4 - [VIME_HUMAN]	N-Term(Dimethyl:2H(4)); K10(Dimethyl:2H(4))	1233.83			20839260948	1.19082	-;-;-;1;-;-;-;-;-;-;-;-;-;-;-;-;-;-;-;-;-;-;-;-;-;-;-;-;-;-;-;-;-;-;-;-;-;-;-;-;-;-;-;-;-;-;-;-;-;-;-;-;-;-;-;-;-;-;-;-;-;-;-;-;-;-;1;-;-;-;-;-;-;-;-;-;-;-;-;-;-;-;-;-;-;-;-;-;-;-;-;-;1;-;-;-;-;-;-;-;-;-;-;-;-;-;-;-;-;-;-;-;-;-;-;-;-;-;-;-;-;-;-;-;-;-;-;-;-;-;-;-;-;-;-;-;-;-;-;-;-;-;-;-;-;-;-;-;-;-;-;-;-;-;-;-;-;-;-;-;-	24.8481	0.816102	-;-;-;1;-;-;-;-;-;-;-;-;-;-;-;-;-;-;-;-;-;-;-;-;-;-;-;-;-;-;-;-;-;-;-;-;-;-;-;-;-;-;-;-;-;-;-;-;-;-;-;-;-;-;-;-;-;-;-;-;-;-;-;-;-;-;1;-;-;-;-;-;-;-;-;-;-;-;-;-;-;-;-;-;-;-;-;-;-;-;-;-;1;-;-;-;-;-;-;-;-;-;-;-;-;-;-;-;-;-;-;-;-;-;-;-;-;-;-;-;-;-;-;-;-;-;-;-;-;-;-;-;-;-;-;-;-;-;-;-;-;-;-;-;-;-;-;-;-;-;-;-;-;-;-;-;-;-;-;-;-	16.0737	0	0.002502		0
VSFELFADK	23	1	1	P62937	Peptidyl-prolyl cis-trans isomerase A OS=Homo sapiens GN=PPIA PE=1 SV=2 - [PPIA_HUMAN]	N-Term(Dimethyl:2H(4)); K9(Dimethyl:2H(4))	1119.66			14723967488	2.59483	-;-;-;1;-;-;1;-;-;-;-;-;-;-;-;-;-;-;-;-;-;-;-;-;-;-;-;-;-;-;-;-;-;-;-;-;-;-;-;-;-;-;-;-;-;-;-;-;-;-;-;-;-;-;-;-;-;-;-;-;-;-;-;-;-;-;-;-;-;-;-;-;-;-;-;-;-;-;-;-;-;-;-;-;-;-;-;-;-;-;-;-;-;-;-;-;-;-;-;-;-;-;-;-;-;-;-;-;-;-;-;-;-;-;-;-;-;-;-;-;-;-;-;-;-;-;-;-;-;-;-;-;-;-;-;-;-;-;-;-;-;-;-;-;-;-;-;-;-;-;-;-;-;-;-;-;-;-;-;-;-	50.0428	1.6937	-;-;-;1;-;-;1;-;-;-;-;-;-;-;-;-;-;-;-;-;-;-;-;-;-;-;-;-;-;-;-;-;-;-;-;-;-;-;-;-;-;-;-;-;-;-;-;-;-;-;-;-;-;-;-;-;-;-;-;-;-;-;-;-;-;-;-;-;-;-;-;-;-;-;-;-;-;-;-;-;-;-;-;-;-;-;-;-;-;-;-;-;-;-;-;-;-;-;-;-;-;-;-;-;-;-;-;-;-;-;-;-;-;-;-;-;-;-;-;-;-;-;-;-;-;-;-;-;-;-;-;-;-;-;-;-;-;-;-;-;-;-;-;-;-;-;-;-;-;-;-;-;-;-;-;-;-;-;-;-;-	47.4852	0	0.0008816		0
EIIDLVLDR	42	3	2	Q9BQE3;P68363	Tubulin alpha-1C chain OS=Homo sapiens GN=TUBA1C PE=1 SV=1 - [TBA1C_HUMAN];Tubulin alpha-1B chain OS=Homo sapiens GN=TUBA1B PE=1 SV=1 - [TBA1B_HUMAN]	N-Term(Dimethyl)	1113.65			11412034168							0	0.00354		0
VNQIGSVTESIQACK	90	2	2	P13929;P06733	Beta-enolase OS=Homo sapiens GN=ENO3 PE=1 SV=5 - [ENOB_HUMAN];Alpha-enolase OS=Homo sapiens GN=ENO1 PE=1 SV=2 - [ENOA_HUMAN]	N-Term(Dimethyl:2H(4)); C14(Carbamidomethyl); K15(Dimethyl:2H(4))	1697.93			22696471808							0	5.265e-13		0
AEDGSVIDYELIDQDAR	41	1	1	P07355	Annexin A2 OS=Homo sapiens GN=ANXA2 PE=1 SV=2 - [ANXA2_HUMAN]	N-Term(Dimethyl:2H(6)13C(2))	1944.96			8455121032	2.12738	-;-;-;1;-;1;-;-;-;-;-;-;-;-;-;-;-;-;-;-;-;-;-;-;-;-;1;-;1;1;1;-;-;-;-;-;-;-;-;-;-;-;-;-;-;1;-;-;-;-;-;-;-;-;-;-;-;-;-;-;-;-;-;-;-;-;1;-;1;-;1;1;-;1;-;-;-;-;-;-;-;-;-;-;-;-;-;-;-;-;-;1;2;-;-;-;-;-;-;-;-;-;-;-;-;-;-;-;-;-;-;-;-;-;-;-;-;-;-;-;-;-;-;1;1;-;-;-;-;-;-;-;-;-;-;-;-;-;-;-;-;-;-;-;-;-;-;-;-;-;-;-;-;-;-;-;-;-;-;-;-	27.6192	0.804324	-;-;-;1;-;1;-;-;-;-;-;-;-;-;-;-;-;-;-;-;-;-;-;-;-;-;1;-;1;1;1;-;-;-;-;-;-;-;-;-;-;-;-;-;-;1;-;-;-;-;-;-;-;-;-;-;-;-;-;-;-;-;-;-;-;-;1;-;-;-;1;1;-;1;-;-;-;-;-;-;-;-;-;-;-;-;-;-;-;-;-;1;2;-;-;-;-;-;-;-;-;-;-;-;-;-;-;-;-;-;-;-;-;-;-;-;-;-;-;-;-;-;-;1;1;-;-;-;-;-;-;-;-;-;-;-;-;-;-;-;-;-;-;-;-;-;-;-;-;-;-;-;-;-;-;-;-;-;-;-;-	36.8788	0	2.177e-20		0
NPDDITQEEYGEFYK	63	1	1	P08238	Heat shock protein HSP 90-beta OS=Homo sapiens GN=HSP90AB1 PE=1 SV=4 - [HS90B_HUMAN]	N-Term(Dimethyl:2H(4)); K15(Dimethyl:2H(4))	1911.91			11621233280	2.6285	-;-;-;-;-;2;-;-;-;-;-;-;-;-;-;-;-;-;-;-;-;-;-;-;-;-;1;-;1;-;-;-;-;-;-;-;-;-;-;-;-;-;-;-;-;-;-;-;-;-;-;-;-;-;-;-;-;1;-;-;-;-;-;-;-;-;-;-;-;-;-;-;-;-;-;-;-;-;-;-;-;-;-;-;-;-;-;-;-;-;-;-;-;-;-;-;-;-;-;-;-;-;-;-;-;-;-;-;-;-;-;-;-;-;-;-;-;-;-;-;-;-;-;1;-;-;-;-;-;-;-;-;-;-;-;-;-;-;-;-;-;-;-;-;-;-;-;-;-;-;-;-;-;-;-;-;-;-;-;-;-	53.9778	0.886919	-;-;-;-;-;2;-;-;-;-;-;-;-;-;-;-;-;-;-;-;-;-;-;-;-;-;1;-;1;-;-;-;-;-;-;-;-;-;-;-;-;-;-;-;-;-;-;-;-;-;-;-;-;-;-;-;-;1;-;-;-;-;-;-;-;-;-;-;-;-;-;-;-;-;-;-;-;-;-;-;-;-;-;-;-;-;-;-;-;-;-;-;-;-;-;-;-;-;-;-;-;-;-;-;-;-;-;-;-;-;-;-;-;-;-;-;-;-;-;-;-;-;-;1;-;-;-;-;-;-;-;-;-;-;-;-;-;-;-;-;-;-;-;-;-;-;-;-;-;-;-;-;-;-;-;-;-;-;-;-;-	38.2024	0	9.485e-08		0
LTPEEEEILNK	42	1	1	P62241	40S ribosomal protein S8 OS=Homo sapiens GN=RPS8 PE=1 SV=2 - [RS8_HUMAN]	N-Term(Dimethyl:2H(6)13C(2)); K11(Dimethyl:2H(6)13C(2))	1386.83			16456062900	1.60925	-;-;-;1;-;1;1;-;-;-;-;-;-;-;-;-;-;-;-;-;-;-;-;-;-;-;-;-;-;1;1;1;-;1;-;-;-;-;-;-;-;-;-;-;1;1;-;-;-;-;-;-;-;-;-;-;-;-;-;-;-;-;-;-;-;-;-;1;-;1;1;1;-;-;1;-;-;-;-;-;-;-;-;-;-;-;-;-;-;-;-;1;1;1;1;-;-;-;-;-;-;-;-;-;-;1;1;-;-;-;-;-;-;-;-;-;-;-;-;-;-;-;-;-;1;1;1;-;-;-;-;-;-;-;-;-;-;-;-;-;-;-;-;-;-;-;-;-;-;-;-;-;-;-;-;-;-;-;-;-;-	27.834	0.681037	-;-;-;1;-;1;1;-;-;-;-;-;-;-;-;-;-;-;-;-;-;-;-;-;-;-;-;-;-;1;1;1;-;1;-;-;-;-;-;-;-;-;-;-;1;1;-;-;-;-;-;-;-;-;-;-;-;-;-;-;-;-;-;-;-;-;-;1;-;1;1;1;-;-;-;-;-;-;-;-;-;-;-;-;-;-;-;-;-;-;-;1;1;1;1;-;-;-;-;-;-;-;-;-;-;1;1;-;-;-;-;-;-;-;-;-;-;-;-;-;-;-;-;-;1;1;1;-;-;-;-;-;-;-;-;-;-;-;-;-;-;-;-;-;-;-;-;-;-;-;-;-;-;-;-;-;-;-;-;-;-	34.6134	0	0.0005185		0
GDEELDSLIK	24	2	1	P0C0S5	Histone H2A.Z OS=Homo sapiens GN=H2AFZ PE=1 SV=2 - [H2AZ_HUMAN]	N-Term(Dimethyl:2H(6)13C(2)); K10(Dimethyl:2H(6)13C(2))	1190.71			2879959868	2.24651	-;-;-;1;-;-;-;-;-;-;-;-;-;-;-;-;-;-;-;-;-;-;-;-;-;-;-;1;-;-;-;1;-;-;-;-;-;-;-;-;-;-;-;-;-;1;1;-;-;-;-;-;-;-;-;-;-;-;-;-;-;-;-;-;-;-;-;1;-;-;-;1;-;-;-;-;-;-;-;-;-;-;-;-;-;-;-;-;-;-;-;1;1;-;1;-;-;-;-;-;-;-;-;-;-;1;1;-;-;-;-;-;-;-;-;-;-;-;-;-;-;-;-;-;1;1;-;-;-;-;-;-;-;-;-;-;-;-;-;-;-;-;-;-;-;-;-;-;-;-;-;-;-;-;-;-;-;-;-;-;-	15.2286	0.644639	-;-;-;1;-;-;-;-;-;-;-;-;-;-;-;-;-;-;-;-;-;-;-;-;-;-;-;1;-;-;-;1;-;-;-;-;-;-;-;-;-;-;-;-;-;1;1;-;-;-;-;-;-;-;-;-;-;-;-;-;-;-;-;-;-;-;-;1;-;-;-;1;-;-;-;-;-;-;-;-;-;-;-;-;-;-;-;-;-;-;-;1;1;-;1;-;-;-;-;-;-;-;-;-;-;1;1;-;-;-;-;-;-;-;-;-;-;-;-;-;-;-;-;-;1;1;-;-;-;-;-;-;-;-;-;-;-;-;-;-;-;-;-;-;-;-;-;-;-;-;-;-;-;-;-;-;-;-;-;-;-	34.301	0	1.294e-08		0
VEVTEFEDIK	19	2	1	Q01105	Protein SET OS=Homo sapiens GN=SET PE=1 SV=3 - [SET_HUMAN]	N-Term(Dimethyl); K10(Dimethyl)	1264.67			14164700524	1.532	-;-;-;-;-;-;-;-;-;-;-;-;-;-;-;-;-;-;-;-;-;-;-;-;-;-;-;1;1;-;-;-;-;-;-;-;-;-;-;-;-;-;-;-;-;-;-;-;-;-;-;-;-;-;-;-;-;-;-;-;-;-;-;-;-;-;1;1;-;-;-;-;-;-;-;-;-;-;-;-;-;-;-;-;-;-;-;-;-;-;-;-;-;-;-;-;-;-;-;-;-;-;-;-;-;-;-;-;-;-;-;-;-;-;-;-;-;-;-;-;-;-;-;-;-;-;-;-;-;-;-;-;-;-;-;-;-;-;-;-;-;-;-;-;-;-;-;-;-;-;-;-;-;-;-;-;-;-;-;-;-	11.1003	0.804054	-;-;-;-;-;-;-;-;-;-;-;-;-;-;-;-;-;-;-;-;-;-;-;-;-;-;-;1;1;-;-;-;-;-;-;-;-;-;-;-;-;-;-;-;-;-;-;-;-;-;-;-;-;-;-;-;-;-;-;-;-;-;-;-;-;-;1;1;-;-;-;-;-;-;-;-;-;-;-;-;-;-;-;-;-;-;-;-;-;-;-;-;-;-;-;-;-;-;-;-;-;-;-;-;-;-;-;-;-;-;-;-;-;-;-;-;-;-;-;-;-;-;-;-;-;-;-;-;-;-;-;-;-;-;-;-;-;-;-;-;-;-;-;-;-;-;-;-;-;-;-;-;-;-;-;-;-;-;-;-;-	4.89976	0	0.001183		0
SIQFVDWCPTGFK	29	2	2	P68366;P68363	Tubulin alpha-4A chain OS=Homo sapiens GN=TUBA4A PE=1 SV=1 - [TBA4A_HUMAN];Tubulin alpha-1B chain OS=Homo sapiens GN=TUBA1B PE=1 SV=1 - [TBA1B_HUMAN]	N-Term(Dimethyl); C8(Carbamidomethyl); K13(Dimethyl)	1640.81			53274090336							0	0.01558		0
GIPLATGDTSPEPELLPGAPLPPPK	6	1	1	O75821	Eukaryotic translation initiation factor 3 subunit G OS=Homo sapiens GN=EIF3G PE=1 SV=2 - [EIF3G_HUMAN]	N-Term(Dimethyl:2H(6)13C(2)); K25(Dimethyl:2H(6)13C(2))	2536.49			4.43352e+07							0	0.000533		0
YEELQSLAGK	36	1	1	P05787	Keratin, type II cytoskeletal 8 OS=Homo sapiens GN=KRT8 PE=1 SV=7 - [K2C8_HUMAN]	N-Term(Dimethyl); K10(Dimethyl)	1193.64			14021564223	1.63793	-;-;-;-;-;-;-;-;-;-;-;-;-;-;-;-;-;-;-;-;-;-;-;-;-;-;-;-;-;-;1;-;-;-;-;-;-;-;-;-;-;-;-;1;-;1;-;-;-;-;-;-;-;-;-;-;-;-;-;-;-;-;-;-;-;-;-;-;-;-;-;-;-;-;-;-;-;-;-;-;-;-;-;-;-;-;-;-;-;-;-;-;-;1;1;-;-;-;-;-;-;-;-;-;-;-;-;-;-;-;-;-;-;-;-;-;-;-;-;-;-;-;-;-;-;-;-;-;-;-;-;1;1;-;-;-;-;-;-;-;-;-;-;-;-;-;-;-;-;-;-;-;-;-;-;-;-;-;-;-;-	10.6211	0.855688	-;-;-;-;-;-;-;-;-;-;-;-;-;-;-;-;-;-;-;-;-;-;-;-;-;-;-;-;-;-;1;-;-;-;-;-;-;-;-;-;-;-;-;1;-;1;-;-;-;-;-;-;-;-;-;-;-;-;-;-;-;-;-;-;-;-;-;-;-;-;-;-;-;-;-;-;-;-;-;-;-;-;-;-;-;-;-;-;-;-;-;-;-;1;1;-;-;-;-;-;-;-;-;-;-;-;-;-;-;-;-;-;-;-;-;-;-;-;-;-;-;-;-;-;-;-;-;-;-;-;-;1;1;-;-;-;-;-;-;-;-;-;-;-;-;-;-;-;-;-;-;-;-;-;-;-;-;-;-;-;-	23.7136	0	3.321e-07		0
EDMAALEK	15	4	3	P68366;Q9BQE3;P68363	Tubulin alpha-4A chain OS=Homo sapiens GN=TUBA4A PE=1 SV=1 - [TBA4A_HUMAN];Tubulin alpha-1C chain OS=Homo sapiens GN=TUBA1C PE=1 SV=1 - [TBA1C_HUMAN];Tubulin alpha-1B chain OS=Homo sapiens GN=TUBA1B PE=1 SV=1 - [TBA1B_HUMAN]	N-Term(Dimethyl:2H(6)13C(2)); M3(Oxidation); K8(Dimethyl:2H(6)13C(2))	994.57			7.26694e+08							0	0.000551		0
TLTIVDTGIGMTK	106	3	3	Q58FG1;P07900;P08238	Putative heat shock protein HSP 90-alpha A4 OS=Homo sapiens GN=HSP90AA4P PE=5 SV=1 - [HS904_HUMAN];Heat shock protein HSP 90-alpha OS=Homo sapiens GN=HSP90AA1 PE=1 SV=5 - [HS90A_HUMAN];Heat shock protein HSP 90-beta OS=Homo sapiens GN=HSP90AB1 PE=1 SV=4 - [HS90B_HUMAN]	N-Term(Dimethyl:2H(4)); K13(Dimethyl:2H(4))	1413.85			25474512314							0	1.878e-05		0
YSLEPVAVELK	28	1	1	P00558	Phosphoglycerate kinase 1 OS=Homo sapiens GN=PGK1 PE=1 SV=3 - [PGK1_HUMAN]	N-Term(Dimethyl:2H(6)13C(2)); K11(Dimethyl:2H(6)13C(2))	1319.84			28884496236	1.72455	-;-;-;-;-;1;-;-;-;-;-;-;-;-;-;-;-;-;-;-;-;-;-;-;-;-;-;-;-;-;-;1;-;-;-;-;-;-;-;-;-;-;-;-;-;-;-;-;-;-;-;-;-;-;-;-;-;-;-;-;-;-;-;-;-;-;-;-;-;-;-;-;-;-;-;-;-;-;-;-;-;-;-;-;-;-;-;-;-;-;-;1;1;-;-;-;-;-;-;-;-;-;-;-;-;1;-;-;-;-;-;-;-;-;-;-;-;-;-;-;-;-;-;1;-;-;-;-;-;-;-;-;-;-;-;-;-;-;-;-;-;-;-;-;-;-;-;-;-;-;-;-;-;-;-;-;-;-;-;-;-	7.72962	0.698516	-;-;-;-;-;1;-;-;-;-;-;-;-;-;-;-;-;-;-;-;-;-;-;-;-;-;-;-;-;-;-;1;-;-;-;-;-;-;-;-;-;-;-;-;-;-;-;-;-;-;-;-;-;-;-;-;-;-;-;-;-;-;-;-;-;-;-;-;-;-;-;-;-;-;-;-;-;-;-;-;-;-;-;-;-;-;-;-;-;-;-;1;1;-;-;-;-;-;-;-;-;-;-;-;-;1;-;-;-;-;-;-;-;-;-;-;-;-;-;-;-;-;-;1;-;-;-;-;-;-;-;-;-;-;-;-;-;-;-;-;-;-;-;-;-;-;-;-;-;-;-;-;-;-;-;-;-;-;-;-;-	20.436	0	2.514e-06		0
AAQEEYVK	20	1	1	P04075	Fructose-bisphosphate aldolase A OS=Homo sapiens GN=ALDOA PE=1 SV=2 - [ALDOA_HUMAN]	N-Term(Dimethyl); K8(Dimethyl)	993.527			16964908032	1.52832	-;-;-;-;-;1;-;-;-;-;-;-;-;-;-;-;-;-;-;-;-;-;-;-;-;-;-;-;-;-;-;-;-;1;-;-;-;-;-;-;-;-;-;-;-;1;-;-;-;-;-;-;-;-;-;-;-;-;-;-;-;-;-;-;-;-;-;-;-;-;-;-;-;-;-;-;-;-;-;-;-;-;-;-;-;-;-;-;-;-;-;-;-;1;1;-;-;1;-;-;-;-;-;-;-;-;-;-;-;-;-;-;-;-;-;-;-;-;-;-;-;-;-;-;-;-;1;-;1;-;-;-;-;-;-;-;-;-;-;-;-;-;-;-;-;-;-;-;-;-;-;-;-;-;-;-;-;-;-;-;-	18.2693	0.729892	-;-;-;-;-;1;-;-;-;-;-;-;-;-;-;-;-;-;-;-;-;-;-;-;-;-;-;-;-;-;-;-;-;1;-;-;-;-;-;-;-;-;-;-;-;1;-;-;-;-;-;-;-;-;-;-;-;-;-;-;-;-;-;-;-;-;-;-;-;-;-;-;-;-;-;-;-;-;-;-;-;-;-;-;-;-;-;-;-;-;-;-;-;1;1;-;-;-;-;-;-;-;-;-;-;-;-;-;-;-;-;-;-;-;-;-;-;-;-;-;-;-;-;-;-;-;1;-;1;-;-;-;-;-;-;-;-;-;-;-;-;-;-;-;-;-;-;-;-;-;-;-;-;-;-;-;-;-;-;-;-	15.7585	0	2.452e-05		0
QAQEYEALLNIK	18	1	1	P05783	Keratin, type I cytoskeletal 18 OS=Homo sapiens GN=KRT18 PE=1 SV=2 - [K1C18_HUMAN]	N-Term(Dimethyl); K12(Dimethyl)	1475.81			7840882496	1.8783	-;-;-;1;-;1;-;-;-;-;-;-;-;-;-;-;-;-;-;-;-;-;-;-;-;-;-;-;1;-;-;-;-;-;-;-;-;-;-;-;-;-;-;-;-;-;1;-;-;-;-;-;-;-;-;-;-;-;-;-;-;-;-;-;-;-;-;-;-;-;-;-;-;-;-;-;-;-;-;-;-;-;-;-;-;-;-;-;-;-;-;1;1;-;-;-;-;-;-;-;-;-;-;-;-;1;-;-;-;-;-;-;-;-;-;-;-;-;-;-;-;-;-;-;-;-;-;-;-;-;-;-;-;-;-;-;-;-;-;-;-;-;-;-;-;-;-;-;-;-;-;-;-;-;-;-;-;-;-;-;-	23.8953	0.977492	-;-;-;1;-;1;-;-;-;-;-;-;-;-;-;-;-;-;-;-;-;-;-;-;-;-;-;-;1;-;-;-;-;-;-;-;-;-;-;-;-;-;-;-;-;-;1;-;-;-;-;-;-;-;-;-;-;-;-;-;-;-;-;-;-;-;-;-;-;-;-;-;-;-;-;-;-;-;-;-;-;-;-;-;-;-;-;-;-;-;-;1;1;-;-;-;-;-;-;-;-;-;-;-;-;1;-;-;-;-;-;-;-;-;-;-;-;-;-;-;-;-;-;-;-;-;-;-;-;-;-;-;-;-;-;-;-;-;-;-;-;-;-;-;-;-;-;-;-;-;-;-;-;-;-;-;-;-;-;-;-	28.5868	0	1.351e-05		0
DVIIADCGK	31	1	1	P23284	Peptidyl-prolyl cis-trans isomerase B OS=Homo sapiens GN=PPIB PE=1 SV=2 - [PPIB_HUMAN]	N-Term(Dimethyl:2H(4)); C7(Carbamidomethyl); K9(Dimethyl:2H(4))	1054.61			3.24008e+09	4.30206	-;-;-;-;-;-;1;-;-;-;-;-;-;-;-;-;-;-;-;-;-;-;-;-;-;-;-;-;-;-;-;-;-;1;-;-;-;-;-;-;-;-;-;1;-;-;-;-;-;-;-;-;-;-;-;-;-;-;-;-;-;-;-;-;-;-;-;-;-;-;-;-;-;-;-;-;-;-;-;-;-;-;-;-;-;-;-;-;-;-;-;-;-;1;-;-;-;-;-;-;-;-;-;-;-;-;-;-;-;-;-;-;-;-;-;-;-;-;-;-;-;-;-;-;-;-;-;-;-;-;-;-;-;-;-;-;-;-;-;-;-;-;-;-;-;-;-;-;-;-;-;-;-;-;-;-;-;-;-;-;-	118.797	0.898572	-;-;-;-;-;-;1;-;-;-;-;-;-;-;-;-;-;-;-;-;-;-;-;-;-;-;-;-;-;-;-;-;-;1;-;-;-;-;-;-;-;-;-;1;-;-;-;-;-;-;-;-;-;-;-;-;-;-;-;-;-;-;-;-;-;-;-;-;-;-;-;-;-;-;-;-;-;-;-;-;-;-;-;-;-;-;-;-;-;-;-;-;-;1;-;-;-;-;-;-;-;-;-;-;-;-;-;-;-;-;-;-;-;-;-;-;-;-;-;-;-;-;-;-;-;-;-;-;-;-;-;-;-;-;-;-;-;-;-;-;-;-;-;-;-;-;-;-;-;-;-;-;-;-;-;-;-;-;-;-;-	28.4537	0	0.1021		0
DELHIVEAEAMNYEGSPIK	5	1	1	P06748	Nucleophosmin OS=Homo sapiens GN=NPM1 PE=1 SV=2 - [NPM_HUMAN]	N-Term(Dimethyl:2H(6)13C(2)); M11(Oxidation); K19(Dimethyl:2H(6)13C(2))	2233.16			373076402	2.71891	-;-;-;1;-;-;-;-;-;-;-;-;-;-;-;-;-;-;-;-;-;-;-;-;-;-;-;-;-;-;-;-;-;-;-;-;-;-;-;-;-;-;-;-;-;-;-;-;2;-;-;-;-;-;-;-;-;-;-;-;-;-;-;-;-;-;-;-;-;-;-;-;-;-;-;-;-;-;-;-;-;-;-;-;-;-;-;-;-;-;-;-;-;-;-;-;-;-;-;-;-;-;-;-;-;-;-;-;-;-;-;-;-;-;-;-;-;-;-;-;-;-;-;-;-;-;-;-;-;-;-;-;-;-;-;-;-;-;-;-;-;-;-;-;-;-;-;-;-;-;-;-;-;-;-;-;-;-;-;-;-	55.8502	1.14057	-;-;-;1;-;-;-;-;-;-;-;-;-;-;-;-;-;-;-;-;-;-;-;-;-;-;-;-;-;-;-;-;-;-;-;-;-;-;-;-;-;-;-;-;-;-;-;-;2;-;-;-;-;-;-;-;-;-;-;-;-;-;-;-;-;-;-;-;-;-;-;-;-;-;-;-;-;-;-;-;-;-;-;-;-;-;-;-;-;-;-;-;-;-;-;-;-;-;-;-;-;-;-;-;-;-;-;-;-;-;-;-;-;-;-;-;-;-;-;-;-;-;-;-;-;-;-;-;-;-;-;-;-;-;-;-;-;-;-;-;-;-;-;-;-;-;-;-;-;-;-;-;-;-;-;-;-;-;-;-;-	19.2975	0	0.0001531		0
ALQFLEEVK	12	1	1	P40227	T-complex protein 1 subunit zeta OS=Homo sapiens GN=CCT6A PE=1 SV=3 - [TCPZ_HUMAN]	N-Term(Dimethyl:2H(6)13C(2)); K9(Dimethyl:2H(6)13C(2))	1148.75			4648485838	1.72977	-;-;-;1;-;-;-;-;-;-;-;-;-;-;-;-;-;-;-;-;-;-;-;-;-;-;-;-;-;-;-;-;-;-;-;-;-;-;-;-;-;-;-;-;-;1;-;-;-;-;-;-;-;-;-;-;-;-;-;-;-;-;-;-;-;-;-;-;-;1;-;-;-;-;-;-;-;-;-;-;-;-;-;-;-;-;-;-;-;-;-;1;1;-;-;-;-;-;-;-;-;-;-;-;-;-;-;-;-;-;-;-;-;-;-;-;-;-;-;-;-;-;-;-;-;-;-;-;-;-;-;-;-;-;-;-;-;-;-;-;-;-;-;-;-;-;-;-;-;-;-;-;-;-;-;-;-;-;-;-;-	15.6535	1.11951	-;-;-;1;-;-;-;-;-;-;-;-;-;-;-;-;-;-;-;-;-;-;-;-;-;-;-;-;-;-;-;-;-;-;-;-;-;-;-;-;-;-;-;-;-;1;-;-;-;-;-;-;-;-;-;-;-;-;-;-;-;-;-;-;-;-;-;-;-;-;-;-;-;-;-;-;-;-;-;-;-;-;-;-;-;-;-;-;-;-;-;1;1;-;-;-;-;-;-;-;-;-;-;-;-;-;-;-;-;-;-;-;-;-;-;-;-;-;-;-;-;-;-;-;-;-;-;-;-;-;-;-;-;-;-;-;-;-;-;-;-;-;-;-;-;-;-;-;-;-;-;-;-;-;-;-;-;-;-;-;-	27.0716	0	0.001562		0
AALQELLSK	27	1	1	P62851	40S ribosomal protein S25 OS=Homo sapiens GN=RPS25 PE=1 SV=1 - [RS25_HUMAN]	N-Term(Dimethyl:2H(6)13C(2)); K9(Dimethyl:2H(6)13C(2))	1044.72			15795744420	1.66358	-;-;-;1;-;-;2;-;-;-;-;-;-;-;-;-;-;-;-;-;-;-;-;-;-;-;-;-;1;1;1;-;-;-;-;-;-;-;-;-;-;-;-;-;-;1;1;-;-;-;-;-;-;-;-;-;-;-;-;-;-;-;-;-;-;-;-;-;-;-;1;-;-;-;1;-;-;-;-;-;-;-;-;-;-;-;-;-;-;-;-;-;-;1;-;-;-;-;-;-;-;-;-;-;-;-;-;-;-;-;-;-;-;-;-;-;-;-;-;-;-;-;-;-;-;1;1;-;-;-;-;-;-;-;-;-;-;-;-;-;-;-;-;-;-;-;-;-;-;-;-;-;-;-;-;-;-;-;-;-;-	30.6438	0.834285	-;-;-;1;-;-;1;-;-;-;-;-;-;-;-;-;-;-;-;-;-;-;-;-;-;-;-;-;1;1;1;-;-;-;-;-;-;-;-;-;-;-;-;-;-;1;1;-;-;-;-;-;-;-;-;-;-;-;-;-;-;-;-;-;-;-;-;-;-;-;1;-;-;-;1;-;-;-;-;-;-;-;-;-;-;-;-;-;-;-;-;-;-;1;-;-;-;-;-;-;-;-;-;-;-;-;-;-;-;-;-;-;-;-;-;-;-;-;-;-;-;-;-;-;-;1;1;-;-;-;-;-;-;-;-;-;-;-;-;-;-;-;-;-;-;-;-;-;-;-;-;-;-;-;-;-;-;-;-;-;-	31.6486	0	2.144e-07		0
LLQDFFNGK	21	3	2	P11142;P54652	Heat shock cognate 71 kDa protein OS=Homo sapiens GN=HSPA8 PE=1 SV=1 - [HSP7C_HUMAN];Heat shock-related 70 kDa protein 2 OS=Homo sapiens GN=HSPA2 PE=1 SV=1 - [HSP72_HUMAN]	N-Term(Dimethyl:2H(6)13C(2)); K9(Dimethyl:2H(6)13C(2))	1153.72			22521158148							0	7.949e-05		0
AILVDLEPGTMDSVR	21	4	3	Q13885;Q13509;P07437	Tubulin beta-2A chain OS=Homo sapiens GN=TUBB2A PE=1 SV=1 - [TBB2A_HUMAN];Tubulin beta-3 chain OS=Homo sapiens GN=TUBB3 PE=1 SV=2 - [TBB3_HUMAN];Tubulin beta chain OS=Homo sapiens GN=TUBB PE=1 SV=2 - [TBB5_HUMAN]	N-Term(Dimethyl:2H(6)13C(2)); M11(Oxidation)	1667.91			2118769088							0	9.199e-06		0
GVVQELQQAISK	13	1	1	P29692	Elongation factor 1-delta OS=Homo sapiens GN=EEF1D PE=1 SV=5 - [EF1D_HUMAN]	N-Term(Dimethyl:2H(6)13C(2)); K12(Dimethyl:2H(6)13C(2))	1371.88			11849194752	2.80252	-;-;-;-;-;-;-;-;-;-;-;-;-;-;-;-;-;-;-;-;-;-;-;-;-;-;-;-;-;-;-;-;-;-;-;-;-;-;-;-;-;-;-;-;-;-;-;-;-;-;-;-;-;-;-;-;-;-;-;-;-;-;-;-;-;-;-;-;-;1;-;1;-;-;-;-;-;-;-;-;-;-;-;-;-;-;-;-;-;-;-;1;-;-;-;-;-;-;-;-;-;-;-;-;-;-;-;-;-;-;-;-;-;-;-;-;-;-;-;-;-;-;-;-;-;-;-;-;-;-;-;-;-;-;-;-;-;-;-;-;-;-;-;-;-;-;-;-;-;-;-;-;-;-;-;-;-;-;-;-;-	39.8044	0.757428	-;-;-;-;-;-;-;-;-;-;-;-;-;-;-;-;-;-;-;-;-;-;-;-;-;-;-;-;-;-;-;-;-;-;-;-;-;-;-;-;-;-;-;-;-;-;-;-;-;-;-;-;-;-;-;-;-;-;-;-;-;-;-;-;-;-;-;-;-;1;-;1;-;-;-;-;-;-;-;-;-;-;-;-;-;-;-;-;-;-;-;1;-;-;-;-;-;-;-;-;-;-;-;-;-;-;-;-;-;-;-;-;-;-;-;-;-;-;-;-;-;-;-;-;-;-;-;-;-;-;-;-;-;-;-;-;-;-;-;-;-;-;-;-;-;-;-;-;-;-;-;-;-;-;-;-;-;-;-;-;-	9.63817	0	3.953e-16		0
AVDSQILPK	13	1	1	Q02878	60S ribosomal protein L6 OS=Homo sapiens GN=RPL6 PE=1 SV=3 - [RL6_HUMAN]	N-Term(Dimethyl); K9(Dimethyl)	1026.62			5142294784	1.66822	-;-;-;1;-;-;-;-;-;-;-;-;-;-;-;-;-;-;-;-;-;-;-;-;-;-;-;-;-;-;-;-;-;-;-;-;-;-;-;-;-;-;-;-;-;-;1;-;-;-;-;-;-;-;-;-;-;-;-;-;-;-;-;-;-;-;-;-;-;-;-;-;-;-;-;-;-;-;-;-;-;-;-;-;-;-;-;-;-;-;-;-;-;-;-;-;-;-;-;-;-;-;-;-;-;-;-;-;-;-;-;-;-;-;-;-;-;-;-;-;-;-;-;-;-;-;-;-;-;-;-;-;-;-;-;-;-;-;-;-;-;-;-;-;-;-;-;-;-;-;-;-;-;-;-;-;-;-;-;-;-	23.8327	0.823684	-;-;-;1;-;-;-;-;-;-;-;-;-;-;-;-;-;-;-;-;-;-;-;-;-;-;-;-;-;-;-;-;-;-;-;-;-;-;-;-;-;-;-;-;-;-;1;-;-;-;-;-;-;-;-;-;-;-;-;-;-;-;-;-;-;-;-;-;-;-;-;-;-;-;-;-;-;-;-;-;-;-;-;-;-;-;-;-;-;-;-;-;-;-;-;-;-;-;-;-;-;-;-;-;-;-;-;-;-;-;-;-;-;-;-;-;-;-;-;-;-;-;-;-;-;-;-;-;-;-;-;-;-;-;-;-;-;-;-;-;-;-;-;-;-;-;-;-;-;-;-;-;-;-;-;-;-;-;-;-;-	29.3959	0	8.934e-07		0
LAAIIPDPVVAPSIVPVLK	3	1	1	Q12996	Cleavage stimulation factor subunit 3 OS=Homo sapiens GN=CSTF3 PE=1 SV=1 - [CSTF3_HUMAN]	N-Term(Dimethyl:2H(6)13C(2)); K19(Dimethyl:2H(6)13C(2))	1984.34			5.55524e+07	1.25911	-;-;-;1;-;-;-;-;-;-;-;-;-;-;-;-;-;-;-;-;-;-;-;-;-;-;-;-;-;-;-;-;-;-;-;-;-;-;-;-;-;-;-;-;-;-;-;-;-;-;-;-;-;-;-;-;-;-;-;-;-;-;-;-;-;-;-;-;-;-;-;-;-;-;-;-;-;-;-;-;-;-;-;-;-;-;-;-;-;-;-;-;-;-;-;-;-;-;-;-;-;-;-;-;-;-;-;-;-;-;-;-;-;-;-;-;-;-;-;-;-;-;-;-;-;-;-;-;-;-;-;-;-;-;-;-;-;-;-;-;-;-;-;-;-;-;-;-;-;-;-;-;-;-;-;-;-;-;-;-;-		0.885206	-;-;-;1;-;-;-;-;-;-;-;-;-;-;-;-;-;-;-;-;-;-;-;-;-;-;-;-;-;-;-;-;-;-;-;-;-;-;-;-;-;-;-;-;-;-;-;-;-;-;-;-;-;-;-;-;-;-;-;-;-;-;-;-;-;-;-;-;-;-;-;-;-;-;-;-;-;-;-;-;-;-;-;-;-;-;-;-;-;-;-;-;-;-;-;-;-;-;-;-;-;-;-;-;-;-;-;-;-;-;-;-;-;-;-;-;-;-;-;-;-;-;-;-;-;-;-;-;-;-;-;-;-;-;-;-;-;-;-;-;-;-;-;-;-;-;-;-;-;-;-;-;-;-;-;-;-;-;-;-;-		0	1.943e-05		0
LAAIIPDPVVAPSIVPVLK	4	1	1	Q12996	Cleavage stimulation factor subunit 3 OS=Homo sapiens GN=CSTF3 PE=1 SV=1 - [CSTF3_HUMAN]	N-Term(Dimethyl:2H(4)); K19(Dimethyl:2H(4))	1976.3			3.26057e+07	2.08339	-;-;-;1;1;-;-;-;-;-;-;-;-;-;-;-;-;-;-;-;-;-;-;-;-;-;-;-;-;-;-;-;-;-;-;-;-;-;-;-;-;-;-;-;-;-;-;-;-;-;-;-;-;-;-;-;-;-;-;-;-;-;-;-;-;-;-;-;-;-;-;-;-;-;-;-;-;-;-;-;-;-;-;-;-;-;-;-;-;-;-;-;-;-;-;-;-;-;-;-;-;-;-;-;-;-;-;-;-;-;-;-;-;-;-;-;-;-;-;-;-;-;-;-;-;-;-;-;-;-;-;-;-;-;-;-;-;-;-;-;-;-;-;-;-;-;-;-;-;-;-;-;-;-;-;-;-;-;-;-;-	45.241	0.837251	-;-;-;1;1;-;-;-;-;-;-;-;-;-;-;-;-;-;-;-;-;-;-;-;-;-;-;-;-;-;-;-;-;-;-;-;-;-;-;-;-;-;-;-;-;-;-;-;-;-;-;-;-;-;-;-;-;-;-;-;-;-;-;-;-;-;-;-;-;-;-;-;-;-;-;-;-;-;-;-;-;-;-;-;-;-;-;-;-;-;-;-;-;-;-;-;-;-;-;-;-;-;-;-;-;-;-;-;-;-;-;-;-;-;-;-;-;-;-;-;-;-;-;-;-;-;-;-;-;-;-;-;-;-;-;-;-;-;-;-;-;-;-;-;-;-;-;-;-;-;-;-;-;-;-;-;-;-;-;-;-	19.8979	0	0.003795		0
DDNMFQIGK	20	1	1	P53999	Activated RNA polymerase II transcriptional coactivator p15 OS=Homo sapiens GN=SUB1 PE=1 SV=3 - [TCP4_HUMAN]	N-Term(Dimethyl); K9(Dimethyl)	1123.55			1386821648	1.72071	-;-;-;1;-;-;-;-;-;-;-;-;-;-;-;-;-;-;-;-;-;-;-;-;-;-;-;-;1;-;-;-;-;-;1;-;-;-;-;-;-;-;-;-;-;-;-;-;-;-;-;-;-;-;-;-;-;-;-;-;-;-;-;-;-;-;-;-;-;-;-;-;-;-;-;-;-;-;-;-;-;-;-;-;-;-;-;-;-;-;-;-;-;-;-;-;-;-;-;-;-;-;-;-;-;-;-;-;-;-;-;-;-;-;-;-;-;-;-;-;-;-;-;-;-;-;-;-;-;-;-;-;-;-;-;-;-;-;-;-;-;-;-;-;-;-;-;-;-;-;-;-;-;-;-;-;-;-;-;-;-	36.2919	0.612163	-;-;-;1;-;-;-;-;-;-;-;-;-;-;-;-;-;-;-;-;-;-;-;-;-;-;-;-;1;-;-;-;-;-;1;-;-;-;-;-;-;-;-;-;-;-;-;-;-;-;-;-;-;-;-;-;-;-;-;-;-;-;-;-;-;-;-;-;-;-;-;-;-;-;-;-;-;-;-;-;-;-;-;-;-;-;-;-;-;-;-;-;-;-;-;-;-;-;-;-;-;-;-;-;-;-;-;-;-;-;-;-;-;-;-;-;-;-;-;-;-;-;-;-;-;-;-;-;-;-;-;-;-;-;-;-;-;-;-;-;-;-;-;-;-;-;-;-;-;-;-;-;-;-;-;-;-;-;-;-;-	48.8298	0	0.0006314		0
LAPITSDPTEATAVGAVEASFK	81	1	1	P14618	Pyruvate kinase PKM OS=Homo sapiens GN=PKM PE=1 SV=4 - [KPYM_HUMAN]	N-Term(Dimethyl:2H(6)13C(2)); K22(Dimethyl:2H(6)13C(2))	2247.27			8239689529	2.05317	-;-;-;1;14;-;-;-;-;-;-;-;-;-;-;-;-;-;-;-;-;-;-;-;-;-;1;-;1;2;-;-;-;-;-;-;-;-;-;-;-;-;-;-;8;-;-;-;-;-;-;-;-;-;-;-;-;-;-;-;-;-;-;-;-;2;1;2;1;2;1;-;-;-;-;-;-;-;-;-;-;-;-;-;-;-;-;-;-;-;-;-;-;-;-;-;-;-;-;-;-;-;-;-;-;-;-;-;-;-;-;-;-;-;-;-;-;-;-;-;-;-;-;-;-;-;-;-;-;-;-;-;-;-;-;-;-;-;-;-;-;-;-;-;-;-;-;-;-;-;-;-;-;-;-;-;-;-;-;-;-	48.3268	0.699596	-;-;-;1;13;-;-;-;-;-;-;-;-;-;-;-;-;-;-;-;-;-;-;-;-;-;1;-;1;2;-;-;-;-;-;-;-;-;-;-;-;-;-;-;8;-;-;-;-;-;-;-;-;-;-;-;-;-;-;-;-;-;-;-;-;2;1;2;1;2;-;-;-;-;-;-;-;-;-;-;-;-;-;-;-;-;-;-;-;-;-;-;-;-;-;-;-;-;-;-;-;-;-;-;-;-;-;-;-;-;-;-;-;-;-;-;-;-;-;-;-;-;-;-;-;-;-;-;-;-;-;-;-;-;-;-;-;-;-;-;-;-;-;-;-;-;-;-;-;-;-;-;-;-;-;-;-;-;-;-;-	33.8916	0	7.871e-18		0
DQVANSAFVER	19	1	1	P07900	Heat shock protein HSP 90-alpha OS=Homo sapiens GN=HSP90AA1 PE=1 SV=5 - [HS90A_HUMAN]	N-Term(Dimethyl)	1263.63			6035297504	1.88743	-;-;-;1;-;-;1;-;-;-;-;-;-;-;-;-;-;-;-;-;-;-;-;-;-;-;-;-;-;-;-;-;-;1;1;-;1;-;-;-;1;-;-;-;-;-;-;-;-;-;-;-;-;-;-;-;-;-;-;-;-;-;-;-;-;-;-;-;-;-;-;-;-;-;-;-;-;-;1;-;-;-;-;-;-;-;1;-;-;-;-;-;-;1;1;-;-;-;-;-;-;-;-;-;-;-;1;-;-;-;-;-;-;-;-;-;-;-;-;-;-;-;-;-;-;1;1;-;-;-;-;-;-;-;-;-;-;-;-;-;-;-;-;-;-;-;-;-;-;-;-;-;-;-;-;-;-;-;-;-;-	21.0283	0.827767	-;-;-;1;-;-;1;-;-;-;-;-;-;-;-;-;-;-;-;-;-;-;-;-;-;-;-;-;-;-;-;-;-;1;1;-;1;-;-;-;1;-;-;-;-;-;-;-;-;-;-;-;-;-;-;-;-;-;-;-;-;-;-;-;-;-;-;-;-;-;-;-;-;-;-;-;-;-;1;-;-;-;-;-;-;-;1;-;-;-;-;-;-;1;1;-;-;-;-;-;-;-;-;-;-;-;1;-;-;-;-;-;-;-;-;-;-;-;-;-;-;-;-;-;-;1;1;-;-;-;-;-;-;-;-;-;-;-;-;-;-;-;-;-;-;-;-;-;-;-;-;-;-;-;-;-;-;-;-;-;-	30.7762	0	9.164e-05		0
VTLATLK	30	1	1	P06748	Nucleophosmin OS=Homo sapiens GN=NPM1 PE=1 SV=2 - [NPM_HUMAN]	N-Term(Dimethyl:2H(6)13C(2)); K7(Dimethyl:2H(6)13C(2))	817.633			2.58047e+10	1.72382	-;-;-;-;1;1;1;-;-;-;-;-;-;-;-;-;-;-;-;-;-;-;-;-;-;-;-;-;-;-;1;-;-;-;-;-;-;-;-;-;-;-;-;-;-;-;-;-;-;-;-;-;-;-;-;-;-;-;-;-;-;-;-;-;-;-;-;-;-;1;1;-;-;-;-;-;-;-;-;-;-;-;-;-;-;-;-;-;-;-;-;-;-;1;1;1;-;1;1;-;-;-;-;1;-;-;1;1;-;-;-;-;-;-;-;-;-;-;-;-;-;-;-;-;-;1;-;-;-;-;-;-;-;-;-;-;-;-;-;-;-;-;-;-;-;-;-;-;-;-;-;-;-;-;-;-;-;-;-;-;-	17.9737	0.94731	-;-;-;-;1;1;1;-;-;-;-;-;-;-;-;-;-;-;-;-;-;-;-;-;-;-;-;-;-;-;1;-;-;-;-;-;-;-;-;-;-;-;-;-;-;-;-;-;-;-;-;-;-;-;-;-;-;-;-;-;-;-;-;-;-;-;-;-;-;1;1;-;-;-;-;-;-;-;-;-;-;-;-;-;-;-;-;-;-;-;-;-;-;1;1;1;-;-;-;-;-;-;-;1;-;-;1;1;-;-;-;-;-;-;-;-;-;-;-;-;-;-;-;-;-;1;-;-;-;-;-;-;-;-;-;-;-;-;-;-;-;-;-;-;-;-;-;-;-;-;-;-;-;-;-;-;-;-;-;-;-	16.8725	0	0.01833		0
LGDLYEEEMR	14	1	1	P08670	Vimentin OS=Homo sapiens GN=VIM PE=1 SV=4 - [VIME_HUMAN]	N-Term(Dimethyl:2H(6)13C(2))	1290.64			22573579520	1.86762	-;-;-;1;-;-;1;-;-;-;-;-;-;-;-;-;-;-;-;-;-;-;-;-;-;-;-;-;-;-;-;-;-;1;-;-;-;-;-;-;-;-;-;-;1;-;-;-;-;-;-;-;-;-;-;-;-;-;-;-;-;-;-;-;-;-;-;-;1;-;1;-;-;1;-;-;-;-;-;-;-;-;-;-;-;-;-;-;-;-;-;-;-;-;-;-;-;-;-;-;-;-;-;-;-;-;-;-;-;-;-;-;-;-;-;-;-;-;-;-;-;-;-;-;-;-;-;-;-;-;-;-;-;-;-;-;-;-;-;-;-;-;-;-;-;-;-;-;-;-;-;-;-;-;-;-;-;-;-;-;-	28.374	0.704197	-;-;-;1;-;-;1;-;-;-;-;-;-;-;-;-;-;-;-;-;-;-;-;-;-;-;-;-;-;-;-;-;-;1;-;-;-;-;-;-;-;-;-;-;1;-;-;-;-;-;-;-;-;-;-;-;-;-;-;-;-;-;-;-;-;-;-;-;1;-;1;-;-;1;-;-;-;-;-;-;-;-;-;-;-;-;-;-;-;-;-;-;-;-;-;-;-;-;-;-;-;-;-;-;-;-;-;-;-;-;-;-;-;-;-;-;-;-;-;-;-;-;-;-;-;-;-;-;-;-;-;-;-;-;-;-;-;-;-;-;-;-;-;-;-;-;-;-;-;-;-;-;-;-;-;-;-;-;-;-;-	21.42	0	0.000745		0
SNTPILVDGK	26	1	1	P06744	Glucose-6-phosphate isomerase OS=Homo sapiens GN=GPI PE=1 SV=4 - [G6PI_HUMAN]	N-Term(Dimethyl:2H(6)13C(2)); K10(Dimethyl:2H(6)13C(2))	1115.72			5.23401e+09	1.77824	-;-;-;1;-;-;-;-;-;-;-;-;-;-;-;-;-;-;-;-;-;-;-;-;-;-;-;-;-;-;1;1;-;-;-;-;-;-;-;-;-;-;-;-;-;-;1;-;-;-;-;-;-;-;-;-;-;-;-;-;-;-;-;-;-;-;-;-;-;-;1;-;-;-;-;-;-;-;-;-;-;-;-;-;-;-;-;-;-;-;-;-;-;1;1;-;-;-;-;-;-;-;-;-;-;1;-;-;-;-;-;-;-;-;-;-;-;-;-;-;-;-;-;-;-;1;1;-;-;-;-;-;-;-;-;-;-;-;-;-;-;-;-;-;-;-;-;-;-;-;-;-;-;-;-;-;-;-;-;-;-	23.369	0.70608	-;-;-;1;-;-;-;-;-;-;-;-;-;-;-;-;-;-;-;-;-;-;-;-;-;-;-;-;-;-;1;1;-;-;-;-;-;-;-;-;-;-;-;-;-;-;1;-;-;-;-;-;-;-;-;-;-;-;-;-;-;-;-;-;-;-;-;-;-;-;1;-;-;-;-;-;-;-;-;-;-;-;-;-;-;-;-;-;-;-;-;-;-;1;1;-;-;-;-;-;-;-;-;-;-;1;-;-;-;-;-;-;-;-;-;-;-;-;-;-;-;-;-;-;-;1;1;-;-;-;-;-;-;-;-;-;-;-;-;-;-;-;-;-;-;-;-;-;-;-;-;-;-;-;-;-;-;-;-;-;-	10.9563	0	8.337e-05		0
GDYPLEAVR	48	1	1	P14618	Pyruvate kinase PKM OS=Homo sapiens GN=PKM PE=1 SV=4 - [KPYM_HUMAN]	N-Term(Dimethyl:2H(6)13C(2))	1055.59			22162186920	1.75683	-;-;-;1;1;-;-;-;-;-;-;-;-;-;-;-;-;-;-;-;-;-;-;-;-;-;-;-;-;-;-;-;-;1;-;-;-;-;-;-;-;-;-;1;-;-;1;-;-;-;-;-;-;-;-;-;-;-;-;-;-;-;-;-;-;-;-;-;-;-;-;1;-;-;-;-;-;-;-;-;-;-;-;-;-;-;-;-;-;-;-;-;-;1;1;-;-;-;-;-;-;-;-;-;-;-;-;-;-;-;-;-;-;-;-;-;-;-;-;-;-;-;-;-;-;-;-;1;1;-;-;-;-;-;-;-;-;-;-;-;-;-;-;-;-;1;-;-;-;-;-;-;-;-;-;-;-;-;-;-;-	11.7797	0.700292	-;-;-;1;1;-;-;-;-;-;-;-;-;-;-;-;-;-;-;-;-;-;-;-;-;-;-;-;-;-;-;-;-;-;1;-;-;-;-;-;-;-;-;1;-;-;1;-;-;-;-;-;-;-;-;-;-;-;-;-;-;-;-;-;-;-;-;-;-;-;-;1;-;-;-;-;-;-;-;-;-;-;-;-;-;-;-;-;-;-;-;-;-;1;1;-;-;-;-;-;-;-;-;-;-;-;-;-;-;-;-;-;-;-;-;-;-;-;-;-;-;-;-;-;-;-;-;1;1;-;-;-;-;-;-;-;-;-;-;-;-;-;-;-;-;-;-;-;-;-;-;-;-;-;-;-;-;-;-;-;-	24.1771	0	0.0007254		0
EYQELMNVK	6	4	3	P48668;P02538;P05787	Keratin, type II cytoskeletal 6C OS=Homo sapiens GN=KRT6C PE=1 SV=3 - [K2C6C_HUMAN];Keratin, type II cytoskeletal 6A OS=Homo sapiens GN=KRT6A PE=1 SV=3 - [K2C6A_HUMAN];Keratin, type II cytoskeletal 8 OS=Homo sapiens GN=KRT8 PE=1 SV=7 - [K2C8_HUMAN]	N-Term(Dimethyl); K9(Dimethyl)	1209.62			18575848192							0	0.001912		0
DNLAEDIMR	17	1	1	P08670	Vimentin OS=Homo sapiens GN=VIM PE=1 SV=4 - [VIME_HUMAN]	N-Term(Dimethyl)	1104.54			6016141656	1.98314	-;-;-;-;-;-;1;-;-;-;-;-;-;-;-;-;-;-;-;-;-;-;-;-;-;-;-;-;1;1;-;1;-;-;-;-;-;-;-;-;-;-;-;-;-;-;1;-;-;-;-;-;-;-;-;-;-;-;-;-;-;-;-;-;-;-;-;-;-;-;1;1;-;-;-;-;-;-;-;-;-;-;-;-;-;-;-;-;-;-;-;-;-;1;-;-;-;-;-;-;-;-;-;-;-;-;-;-;-;-;-;-;-;-;-;-;-;-;-;-;-;-;-;-;-;-;-;-;-;-;-;-;-;-;-;-;-;-;-;-;-;-;-;-;-;-;-;-;-;-;-;-;-;-;-;-;-;-;-;-;-	15.3925	0.59016	-;-;-;-;-;-;1;-;-;-;-;-;-;-;-;-;-;-;-;-;-;-;-;-;-;-;-;-;-;1;-;1;-;-;-;-;-;-;-;-;-;-;-;-;-;-;1;-;-;-;-;-;-;-;-;-;-;-;-;-;-;-;-;-;-;-;-;-;-;-;1;1;-;-;-;-;-;-;-;-;-;-;-;-;-;-;-;-;-;-;-;-;-;1;-;-;-;-;-;-;-;-;-;-;-;-;-;-;-;-;-;-;-;-;-;-;-;-;-;-;-;-;-;-;-;-;-;-;-;-;-;-;-;-;-;-;-;-;-;-;-;-;-;-;-;-;-;-;-;-;-;-;-;-;-;-;-;-;-;-;-	14.7787	0	0.0003469		0
DAAAEYDELAEPQDFQDDPDIIAFR	1	1	1	Q9UJW0	Dynactin subunit 4 OS=Homo sapiens GN=DCTN4 PE=1 SV=1 - [DCTN4_HUMAN]	N-Term(Dimethyl:2H(6)13C(2))	2890.34			0							0	0.0005401		0
EAMEDGEIDGNK	28	1	1	P19338	Nucleolin OS=Homo sapiens GN=NCL PE=1 SV=3 - [NUCL_HUMAN]	N-Term(Dimethyl:2H(6)13C(2)); K12(Dimethyl:2H(6)13C(2))	1379.69			3703257808	1.99998	-;-;-;1;-;-;3;-;-;-;-;-;-;-;-;-;-;-;-;-;-;-;-;-;-;-;-;-;-;1;-;1;-;-;1;-;1;-;-;-;-;-;-;-;-;1;-;-;-;-;-;-;-;-;-;-;-;-;-;-;-;-;-;-;-;-;-;-;-;1;1;1;-;1;1;-;-;-;-;-;-;-;-;-;-;1;1;-;-;-;-;-;-;-;-;-;-;-;-;-;-;-;1;-;-;-;1;-;-;-;-;-;-;-;-;-;-;-;-;-;-;-;-;-;-;-;-;-;-;-;-;-;-;-;-;-;-;-;-;-;-;-;-;-;-;-;-;-;-;-;-;-;-;-;-;-;-;-;-;-;-	13.9225	0.755789	-;-;-;1;-;-;3;-;-;-;-;-;-;-;-;-;-;-;-;-;-;-;-;-;-;-;-;-;-;-;-;1;-;-;1;-;-;-;-;-;-;-;-;-;-;1;-;-;-;-;-;-;-;-;-;-;-;-;-;-;-;-;-;-;-;-;-;-;-;1;1;1;-;1;1;-;-;-;-;-;-;-;-;-;-;1;1;-;-;-;-;-;-;-;-;-;-;-;-;-;-;-;1;-;-;-;1;-;-;-;-;-;-;-;-;-;-;-;-;-;-;-;-;-;-;-;-;-;-;-;-;-;-;-;-;-;-;-;-;-;-;-;-;-;-;-;-;-;-;-;-;-;-;-;-;-;-;-;-;-;-	23.0239	0	2.329e-07		0
EIIDLVLDR	4	3	2	Q9BQE3;P68363	Tubulin alpha-1C chain OS=Homo sapiens GN=TUBA1C PE=1 SV=1 - [TBA1C_HUMAN];Tubulin alpha-1B chain OS=Homo sapiens GN=TUBA1B PE=1 SV=1 - [TBA1B_HUMAN]	N-Term(Dimethyl:2H(4))	1117.68			1.65651e+08							0	0.001132		0
LMIEMDGTENK	21	1	1	P06733	Alpha-enolase OS=Homo sapiens GN=ENO1 PE=1 SV=2 - [ENOA_HUMAN]	N-Term(Dimethyl); M5(Oxidation); K11(Dimethyl)	1352.65			1543817284	1.55148	-;-;-;1;-;-;-;-;-;-;-;-;-;-;-;-;-;-;-;-;-;-;-;-;-;-;-;1;-;-;-;-;-;-;-;-;-;-;-;-;-;-;-;-;-;1;-;-;-;-;-;-;-;-;-;-;-;-;-;-;-;-;-;-;-;-;-;1;-;-;-;-;-;-;-;-;-;-;-;-;-;-;-;-;-;-;-;-;-;-;-;1;1;-;-;-;-;-;-;-;-;-;-;-;-;1;-;-;-;-;-;-;-;-;-;-;-;-;-;-;-;-;-;1;-;-;-;-;-;-;-;-;-;-;-;-;-;-;-;-;-;-;-;-;-;-;-;-;-;-;-;-;-;-;-;-;-;-;-;-;-	24.5084	0.725024	-;-;-;-;-;-;-;-;-;-;-;-;-;-;-;-;-;-;-;-;-;-;-;-;-;-;-;1;-;-;-;-;-;-;-;-;-;-;-;-;-;-;-;-;-;1;-;-;-;-;-;-;-;-;-;-;-;-;-;-;-;-;-;-;-;-;-;1;-;-;-;-;-;-;-;-;-;-;-;-;-;-;-;-;-;-;-;-;-;-;-;1;1;-;-;-;-;-;-;-;-;-;-;-;-;1;-;-;-;-;-;-;-;-;-;-;-;-;-;-;-;-;-;1;-;-;-;-;-;-;-;-;-;-;-;-;-;-;-;-;-;-;-;-;-;-;-;-;-;-;-;-;-;-;-;-;-;-;-;-;-	22.1977	0	0.005096		0
IILDLISESPIK	29	1	1	P61978	Heterogeneous nuclear ribonucleoprotein K OS=Homo sapiens GN=HNRNPK PE=1 SV=1 - [HNRPK_HUMAN]	N-Term(Dimethyl:2H(6)13C(2)); K12(Dimethyl:2H(6)13C(2))	1412.95			9213902789	1.63525	-;-;-;-;-;1;-;-;-;-;-;-;-;-;-;-;-;-;-;-;-;-;-;-;-;-;-;-;1;1;1;-;-;-;-;-;-;-;-;-;-;-;-;-;-;1;-;-;-;-;-;-;-;-;-;-;-;-;-;-;-;-;-;-;-;-;-;-;1;1;1;-;-;-;-;-;-;-;-;-;-;-;-;-;-;-;-;-;-;-;-;-;-;-;-;-;-;-;-;-;-;-;-;-;-;-;-;-;-;-;-;-;-;-;-;-;-;-;-;-;-;-;-;-;-;-;-;-;-;-;-;-;-;-;-;-;-;-;-;-;-;-;-;-;-;-;-;-;-;-;-;-;-;-;-;-;-;-;-;-;-	43.3639	1.1371	-;-;-;-;-;1;-;-;-;-;-;-;-;-;-;-;-;-;-;-;-;-;-;-;-;-;-;-;1;1;1;-;-;-;-;-;-;-;-;-;-;-;-;-;-;1;-;-;-;-;-;-;-;-;-;-;-;-;-;-;-;-;-;-;-;-;-;-;1;1;1;-;-;-;-;-;-;-;-;-;-;-;-;-;-;-;-;-;-;-;-;-;-;-;-;-;-;-;-;-;-;-;-;-;-;-;-;-;-;-;-;-;-;-;-;-;-;-;-;-;-;-;-;-;-;-;-;-;-;-;-;-;-;-;-;-;-;-;-;-;-;-;-;-;-;-;-;-;-;-;-;-;-;-;-;-;-;-;-;-;-	35.2437	0	9.867e-08		0
QEILAALEK	18	1	1	P07602	Prosaposin OS=Homo sapiens GN=PSAP PE=1 SV=2 - [SAP_HUMAN]	N-Term(Dimethyl:2H(6)13C(2)); K9(Dimethyl:2H(6)13C(2))	1086.73			2228917256	1.62123	-;-;-;-;-;-;-;-;-;-;-;-;-;-;-;-;-;-;-;-;-;-;-;-;-;-;-;-;-;-;-;-;-;-;-;-;-;-;-;-;-;-;-;-;1;-;1;-;-;-;-;-;-;-;-;-;-;-;-;-;-;-;-;-;-;-;-;-;1;1;1;-;-;-;-;-;-;-;-;-;-;-;-;-;-;-;-;-;-;-;-;1;1;1;1;-;-;-;-;-;-;-;-;-;-;1;1;-;-;-;-;-;-;-;-;-;-;-;-;-;-;-;-;-;-;1;1;-;-;-;-;-;-;-;-;-;-;-;-;-;-;-;-;-;-;-;-;-;-;-;-;-;-;-;-;-;-;-;-;-;-	18.5752	0.527551	-;-;-;-;-;-;-;-;-;-;-;-;-;-;-;-;-;-;-;-;-;-;-;-;-;-;-;-;-;-;-;-;-;-;-;-;-;-;-;-;-;-;-;-;1;-;1;-;-;-;-;-;-;-;-;-;-;-;-;-;-;-;-;-;-;-;-;-;1;1;1;-;-;-;-;-;-;-;-;-;-;-;-;-;-;-;-;-;-;-;-;1;1;1;1;-;-;-;-;-;-;-;-;-;-;1;1;-;-;-;-;-;-;-;-;-;-;-;-;-;-;-;-;-;-;1;1;-;-;-;-;-;-;-;-;-;-;-;-;-;-;-;-;-;-;-;-;-;-;-;-;-;-;-;-;-;-;-;-;-;-	32.897	0	0.06083		0
TVGVEPAADGK	25	1	1	P46779	60S ribosomal protein L28 OS=Homo sapiens GN=RPL28 PE=1 SV=3 - [RL28_HUMAN]	N-Term(Dimethyl); K11(Dimethyl)	1099.6			6557621503	1.68643	-;-;-;1;-;2;1;-;-;-;-;-;-;-;-;-;-;-;-;-;-;-;-;-;-;-;-;-;-;-;-;-;-;-;-;-;1;-;-;-;-;-;1;-;-;-;-;-;-;-;-;-;-;-;-;-;-;-;-;-;-;-;-;-;-;-;-;-;-;-;1;-;-;-;-;-;-;-;-;-;-;-;-;-;-;-;-;-;-;-;-;-;-;-;-;-;-;-;-;-;-;-;-;-;-;-;-;-;-;-;-;-;-;-;-;-;-;-;-;-;-;-;-;-;-;-;1;-;-;-;-;-;-;-;-;-;-;-;-;-;-;-;-;-;-;-;-;-;-;-;-;-;-;-;-;-;-;-;-;-;-	12.0852	0.784668	-;-;-;1;-;2;1;-;-;-;-;-;-;-;-;-;-;-;-;-;-;-;-;-;-;-;-;-;-;-;-;-;-;-;-;-;1;-;-;-;-;-;1;-;-;-;-;-;-;-;-;-;-;-;-;-;-;-;-;-;-;-;-;-;-;-;-;-;-;-;1;-;-;-;-;-;-;-;-;-;-;-;-;-;-;-;-;-;-;-;-;-;-;-;-;-;-;-;-;-;-;-;-;-;-;-;-;-;-;-;-;-;-;-;-;-;-;-;-;-;-;-;-;-;-;-;1;-;-;-;-;-;-;-;-;-;-;-;-;-;-;-;-;-;-;-;-;-;-;-;-;-;-;-;-;-;-;-;-;-;-	22.0495	0	0.0006065		0
VTIAQGGVLPNIQAVLLPK	70	10	1	Q96KK5	Histone H2A type 1-H OS=Homo sapiens GN=HIST1H2AH PE=1 SV=3 - [H2A1H_HUMAN]	N-Term(Dimethyl); K19(Dimethyl)	1987.23			33251062604	1.98585	-;-;-;-;12;-;-;1;-;-;-;-;-;-;-;-;-;-;-;-;-;-;-;-;-;-;1;-;-;-;-;-;-;-;-;-;-;-;-;-;-;-;-;-;-;-;-;-;-;-;-;-;-;-;-;-;-;-;-;-;-;-;-;-;-;2;-;-;-;-;1;-;-;-;-;-;-;-;-;-;-;-;-;-;-;-;-;-;-;-;-;-;-;-;-;-;-;-;-;-;-;-;-;-;-;-;-;-;-;-;-;-;-;-;-;-;-;-;-;-;-;-;-;-;-;-;-;-;-;-;-;-;-;-;-;-;-;-;-;-;-;-;-;-;-;-;-;-;-;-;-;-;-;-;-;-;-;-;-;-;-	40.9358	0.686397	-;-;-;-;12;-;-;-;-;-;-;-;-;-;-;-;-;-;-;-;-;-;-;-;-;-;1;-;-;-;-;-;-;-;-;-;-;-;-;-;-;-;-;-;-;-;-;-;-;-;-;-;-;-;-;-;-;-;-;-;-;-;-;-;-;2;1;-;-;-;1;-;-;-;-;-;-;-;-;-;-;-;-;-;-;-;-;-;-;-;-;-;-;-;-;-;-;-;-;-;-;-;-;-;-;-;-;-;-;-;-;-;-;-;-;-;-;-;-;-;-;-;-;-;-;-;-;-;-;-;-;-;-;-;-;-;-;-;-;-;-;-;-;-;-;-;-;-;-;-;-;-;-;-;-;-;-;-;-;-;-	23.8033	0	4.118e-16		0
FMQASEDLLK	23	1	1	P15531	Nucleoside diphosphate kinase A OS=Homo sapiens GN=NME1 PE=1 SV=1 - [NDKA_HUMAN]	N-Term(Dimethyl:2H(6)13C(2)); K10(Dimethyl:2H(6)13C(2))	1253.74			7507292637	1.51725	-;-;-;-;1;1;2;-;-;-;-;-;-;-;-;-;-;-;-;-;-;-;-;-;-;-;1;-;1;-;-;-;-;-;-;-;-;-;-;-;-;-;-;-;1;1;1;-;-;-;-;-;-;-;-;-;-;-;-;-;-;-;-;-;-;-;-;1;-;1;-;-;-;-;-;-;-;-;-;-;-;-;-;-;-;-;-;-;-;-;-;1;-;1;-;-;-;-;-;-;-;-;-;-;-;-;-;-;-;-;-;-;-;-;-;-;-;-;-;-;-;-;-;-;-;-;-;-;-;-;-;-;-;-;-;-;-;-;-;-;-;-;-;-;-;-;-;-;-;-;-;-;-;-;-;-;-;-;-;-;-	31.7757	0.837888	-;-;-;-;-;1;1;-;-;-;-;-;-;-;-;-;-;-;-;-;-;-;-;-;-;-;1;-;1;-;-;-;-;-;-;-;-;-;-;-;-;-;-;-;1;1;1;-;-;-;-;-;-;-;-;-;-;-;-;-;-;-;-;-;-;-;-;1;-;1;-;-;-;-;-;-;-;-;-;-;-;-;-;-;-;-;-;-;-;-;-;1;-;1;-;-;-;-;-;-;-;-;-;-;-;-;-;-;-;-;-;-;-;-;-;-;-;-;-;-;-;-;-;-;-;-;-;-;-;-;-;-;-;-;-;-;-;-;-;-;-;-;-;-;-;-;-;-;-;-;-;-;-;-;-;-;-;-;-;-;-	21.8893	0	0.004208		0
TFVNITPAEVGVLVGK	43	1	1	P07737	Profilin-1 OS=Homo sapiens GN=PFN1 PE=1 SV=2 - [PROF1_HUMAN]	N-Term(Dimethyl); K16(Dimethyl)	1700			1.3929e+10	3.0849	-;-;-;1;3;-;1;-;-;-;-;-;-;-;-;-;-;-;-;-;-;-;-;-;-;-;-;-;-;-;-;-;-;-;-;-;-;-;-;-;-;-;-;-;-;-;-;-;-;-;-;-;-;-;-;-;-;-;-;-;-;-;-;-;-;-;-;-;-;-;-;-;-;-;-;-;-;-;-;-;-;-;-;-;-;-;-;-;-;-;-;-;-;-;-;-;-;-;-;-;-;-;-;-;-;-;-;-;-;-;-;-;-;-;-;-;-;-;-;-;-;-;-;-;-;-;-;-;-;-;-;-;-;-;-;-;-;-;-;-;-;-;-;-;-;-;-;-;-;-;-;-;-;-;-;-;-;-;-;-;-	78.4089	0.944477	-;-;-;1;3;1;1;-;-;-;-;-;-;-;-;-;-;-;-;-;-;-;-;-;-;-;-;-;-;-;-;1;-;-;-;-;-;-;-;-;-;-;-;-;-;-;-;-;-;-;-;-;-;-;-;-;-;-;-;-;-;-;-;-;-;-;-;-;-;-;-;-;-;-;-;-;-;-;-;-;-;-;-;-;-;-;-;-;-;-;-;-;-;-;-;-;-;-;-;-;-;-;-;-;-;-;-;-;-;-;-;-;-;-;-;-;-;-;-;-;-;-;-;-;-;-;-;-;-;-;-;-;-;-;-;-;-;-;-;-;-;-;-;-;-;-;-;-;-;-;-;-;-;-;-;-;-;-;-;-;-	42.4392	0	4.118e-16		0
DAGVIAGLNVLR	41	2	2	P08107;P34931	Heat shock 70 kDa protein 1A/1B OS=Homo sapiens GN=HSPA1A PE=1 SV=5 - [HSP71_HUMAN];Heat shock 70 kDa protein 1-like OS=Homo sapiens GN=HSPA1L PE=1 SV=2 - [HS71L_HUMAN]	N-Term(Dimethyl:2H(6)13C(2))	1233.77			9239986950							0	0.001118		0
VAPEEHPVLLTEAPLNPK	168	2	2	P60709;P63261	Actin, cytoplasmic 1 OS=Homo sapiens GN=ACTB PE=1 SV=1 - [ACTB_HUMAN];Actin, cytoplasmic 2 OS=Homo sapiens GN=ACTG1 PE=1 SV=1 - [ACTG_HUMAN]	N-Term(Dimethyl); K18(Dimethyl)	2010.13			71570306984							0	0.0009937		0
LAPITSDPTEATAVGAVEASFK	59	1	1	P14618	Pyruvate kinase PKM OS=Homo sapiens GN=PKM PE=1 SV=4 - [KPYM_HUMAN]	N-Term(Dimethyl); K22(Dimethyl)	2231.19			4546624590	1.58871	-;-;-;-;3;-;-;-;-;-;-;-;-;-;-;-;-;-;-;-;-;-;-;-;-;-;-;1;1;-;-;-;-;-;-;-;-;-;-;-;-;-;-;-;1;-;-;-;-;-;-;-;-;-;-;-;-;-;-;-;-;-;-;-;-;-;-;-;1;-;-;-;-;-;-;-;-;-;-;-;-;-;-;-;-;-;-;-;-;-;-;-;-;-;-;-;-;-;-;-;-;-;-;-;-;-;-;-;-;-;-;-;-;-;-;-;-;-;-;-;-;-;-;-;-;-;-;-;-;-;-;-;-;-;-;-;-;-;-;-;-;-;-;-;-;-;-;-;-;-;-;-;-;-;-;-;-;-;-;-;-	10.9821	0.601598	-;-;-;-;3;-;-;-;-;-;-;-;-;-;-;-;-;-;-;-;-;-;-;-;-;-;-;1;1;-;-;-;-;-;-;-;-;-;-;-;-;-;-;-;1;-;-;-;-;-;-;-;-;-;-;-;-;-;-;-;-;-;-;-;-;-;-;-;1;-;-;-;-;-;-;-;-;-;-;-;-;-;-;-;-;-;-;-;-;-;-;-;-;-;-;-;-;-;-;-;-;-;-;-;-;-;-;-;-;-;-;-;-;-;-;-;-;-;-;-;-;-;-;-;-;-;-;-;-;-;-;-;-;-;-;-;-;-;-;-;-;-;-;-;-;-;-;-;-;-;-;-;-;-;-;-;-;-;-;-;-	53.7526	0	5.47001e-15		0
VTQDELK	17	1	1	P19338	Nucleolin OS=Homo sapiens GN=NCL PE=1 SV=3 - [NUCL_HUMAN]	N-Term(Dimethyl:2H(6)13C(2)); K7(Dimethyl:2H(6)13C(2))	904.59			9086190608	1.70025	-;-;-;1;1;-;1;-;-;-;-;-;-;-;-;-;-;-;-;-;-;-;-;-;-;-;-;-;-;-;-;-;-;-;-;-;-;1;-;-;-;-;-;-;1;1;-;-;-;-;-;-;-;-;-;-;-;-;-;-;-;-;-;-;-;-;-;-;-;-;-;-;-;-;-;-;-;-;-;-;-;-;-;-;-;-;-;-;-;-;-;-;-;1;1;-;-;-;-;-;-;-;-;-;-;-;-;-;-;-;-;-;-;-;-;-;-;-;-;-;-;-;-;-;-;1;1;-;1;-;-;-;-;-;-;-;-;-;-;-;-;-;-;-;-;-;-;-;-;-;-;-;-;-;-;-;-;-;-;-;-	37.7951	0.955728	-;-;-;1;1;-;1;-;-;-;-;-;-;-;-;-;-;-;-;-;-;-;-;-;-;-;-;-;-;-;-;-;-;-;-;-;-;1;-;-;-;-;-;-;1;1;-;-;-;-;-;-;-;-;-;-;-;-;-;-;-;-;-;-;-;-;-;-;-;-;-;-;-;-;1;-;-;-;-;-;-;-;-;-;-;-;-;-;-;-;-;-;-;1;1;-;-;-;-;-;-;-;-;-;-;-;-;-;-;-;-;-;-;-;-;-;-;-;-;-;-;-;-;-;-;1;1;-;1;-;-;-;-;-;-;-;-;-;-;-;-;-;-;-;-;-;-;-;-;-;-;-;-;-;-;-;-;-;-;-;-	25.3679	0	0.0002775		0
DMEDPTPVPNIEEVVLPK	3	1	1	Q92922	SWI/SNF complex subunit SMARCC1 OS=Homo sapiens GN=SMARCC1 PE=1 SV=3 - [SMRC1_HUMAN]	N-Term(Dimethyl:2H(6)13C(2)); K18(Dimethyl:2H(6)13C(2))	2094.18			1.27466e+07	0.858187	-;-;-;-;-;-;-;-;-;-;-;-;-;-;-;-;-;-;-;-;-;-;-;-;-;-;1;-;-;-;-;-;-;-;-;-;-;-;-;-;-;-;-;1;-;-;-;-;-;-;-;-;-;-;-;-;-;-;-;-;-;-;-;-;-;-;-;-;-;-;-;-;-;-;-;-;-;-;-;-;-;-;-;-;-;-;-;-;-;-;-;-;-;-;-;-;-;-;-;-;-;-;-;-;-;-;-;-;-;-;-;-;-;-;-;-;-;-;-;-;-;-;-;-;-;-;-;-;-;-;-;-;-;-;-;-;-;-;-;-;-;-;-;-;-;-;-;-;-;-;-;-;-;-;-;-;-;-;-;-;-	127.472	0.892039	-;-;-;-;-;-;-;-;-;-;-;-;-;-;-;-;-;-;-;-;-;-;-;-;-;-;-;-;-;-;-;-;-;-;-;-;-;-;-;-;-;-;-;1;-;-;-;-;-;-;-;-;-;-;-;-;-;-;-;-;-;-;-;-;-;-;-;-;-;-;-;-;-;-;-;-;-;-;-;-;-;-;-;-;-;-;-;-;-;-;-;-;-;-;-;-;-;-;-;-;-;-;-;-;-;-;-;-;-;-;-;-;-;-;-;-;-;-;-;-;-;-;-;-;-;-;-;-;-;-;-;-;-;-;-;-;-;-;-;-;-;-;-;-;-;-;-;-;-;-;-;-;-;-;-;-;-;-;-;-;-		0	0.008008		0
GLVGEIIK	22	2	1	P15531	Nucleoside diphosphate kinase A OS=Homo sapiens GN=NME1 PE=1 SV=1 - [NDKA_HUMAN]	N-Term(Dimethyl); K8(Dimethyl)	884.581			2936509888	1.67951	-;-;-;-;-;1;-;-;-;-;-;-;-;-;-;-;-;-;-;-;-;-;-;-;-;-;-;-;-;-;-;-;-;-;-;-;-;-;-;-;-;-;1;-;1;1;-;-;-;-;-;-;-;-;-;-;-;-;-;-;-;-;-;-;-;-;-;-;-;-;-;-;-;1;-;-;-;-;-;-;-;-;-;-;-;-;-;-;-;-;-;-;-;-;-;-;-;-;-;-;-;-;-;-;-;-;-;-;-;-;-;-;-;-;-;-;-;-;-;-;-;-;-;-;-;1;-;-;-;-;-;-;-;-;-;-;-;-;-;-;-;-;-;-;-;-;-;-;-;-;-;-;-;-;-;-;-;-;-;-;-	13.8677	0.712931	-;-;-;-;-;1;-;-;-;-;-;-;-;-;-;-;-;-;-;-;-;-;-;-;-;-;-;-;-;-;-;-;-;-;-;-;-;-;-;-;-;-;1;-;1;1;-;-;-;-;-;-;-;-;-;-;-;-;-;-;-;-;-;-;-;-;-;-;-;-;-;-;-;1;-;-;-;-;-;-;-;-;-;-;-;-;-;-;-;-;-;-;-;-;-;-;-;-;-;-;-;-;-;-;-;-;-;-;-;-;-;-;-;-;-;-;-;-;-;-;-;-;-;-;-;1;-;-;-;-;-;-;-;-;-;-;-;-;-;-;-;-;-;-;-;-;-;-;-;-;-;-;-;-;-;-;-;-;-;-;-	22.4161	0	0.0003905		0
ETPAATEAPSSTPK	49	1	1	P80723	Brain acid soluble protein 1 OS=Homo sapiens GN=BASP1 PE=1 SV=2 - [BASP1_HUMAN]	N-Term(Dimethyl:2H(6)13C(2)); K14(Dimethyl:2H(6)13C(2))	1458.83			22028392728	5.97103	-;-;-;1;-;2;-;-;-;-;-;-;-;-;-;-;-;-;-;-;-;-;-;-;-;-;-;-;-;-;-;1;-;1;1;-;-;-;-;-;-;-;-;-;-;2;1;-;-;-;-;-;-;-;-;-;-;-;-;-;-;-;-;-;-;-;-;-;-;-;-;1;-;1;1;-;-;-;-;-;-;-;-;-;-;-;-;-;-;-;-;-;-;-;-;-;-;-;-;-;-;-;-;-;-;1;-;-;-;-;-;-;-;-;-;-;-;-;-;-;-;-;-;1;-;-;-;-;-;-;-;-;-;-;-;-;-;-;-;-;-;-;-;-;-;-;-;-;-;-;-;-;-;-;-;-;-;-;-;-;-	204.777	3.3861	-;-;-;1;-;2;-;-;-;-;-;-;-;-;-;-;-;-;-;-;-;-;-;-;-;-;-;-;-;-;-;1;-;1;1;-;-;-;-;-;-;-;-;-;-;3;1;-;-;-;-;-;-;-;-;-;-;-;-;-;-;-;-;-;-;-;-;-;-;-;-;1;-;1;1;-;-;-;-;-;-;-;-;-;-;-;-;-;-;-;-;-;-;-;-;-;-;-;-;-;-;-;-;-;-;1;-;-;-;-;-;-;-;-;-;-;-;-;-;-;-;-;-;1;-;-;-;-;-;-;-;-;-;-;-;-;-;-;-;-;-;-;-;-;-;-;-;-;-;-;-;-;-;-;-;-;-;-;-;-;-	183.135	0	0.003353		0
FDLMYAK	27	8	5	P68366;A6NHL2;Q9BQE3;Q9NY65;P68363	Tubulin alpha-4A chain OS=Homo sapiens GN=TUBA4A PE=1 SV=1 - [TBA4A_HUMAN];Tubulin alpha chain-like 3 OS=Homo sapiens GN=TUBAL3 PE=1 SV=2 - [TBAL3_HUMAN];Tubulin alpha-1C chain OS=Homo sapiens GN=TUBA1C PE=1 SV=1 - [TBA1C_HUMAN];Tubulin alpha-8 chain OS=Homo sapiens GN=TUBA8 PE=1 SV=1 - [TBA8_HUMAN];Tubulin alpha-1B chain OS=Homo sapiens GN=TUBA1B PE=1 SV=1 - [TBA1B_HUMAN]	N-Term(Dimethyl:2H(6)13C(2)); K7(Dimethyl:2H(6)13C(2))	959.584			41827982128							0	0.002599		0
GFSLEELR	17	1	1	P26373	60S ribosomal protein L13 OS=Homo sapiens GN=RPL13 PE=1 SV=4 - [RL13_HUMAN]	N-Term(Dimethyl)	978.524			2507979094	1.79039	-;-;-;-;-;-;1;1;-;-;-;-;-;-;-;-;-;-;-;-;-;-;-;-;-;-;-;-;-;-;-;-;-;-;-;-;-;-;-;-;-;-;-;-;-;-;1;1;-;-;-;-;-;-;-;-;-;-;-;-;-;-;-;-;-;-;-;-;-;-;-;-;-;-;-;-;-;-;-;-;-;-;-;-;-;-;-;-;-;-;-;-;-;1;1;-;-;-;-;-;-;-;-;-;-;-;-;-;-;-;-;-;-;-;-;-;-;-;-;-;-;-;-;-;-;1;-;-;-;-;-;-;-;-;-;-;-;-;-;-;-;-;-;-;-;-;-;-;-;-;-;-;-;-;-;-;-;-;-;-;-	16.4064	1.02095	-;-;-;-;-;-;1;1;-;-;-;-;-;-;-;-;-;-;-;-;-;-;-;-;-;-;-;-;-;-;-;-;-;-;-;-;-;-;-;-;-;-;-;-;-;-;1;1;-;-;-;-;-;-;-;-;-;-;-;-;-;-;-;-;-;-;-;-;-;-;-;-;-;-;-;-;-;-;-;-;-;-;-;-;-;-;-;-;-;-;-;-;-;1;1;-;-;-;-;-;-;-;-;-;-;-;-;-;-;-;-;-;-;-;-;-;-;-;-;-;-;-;-;-;-;1;-;-;-;-;-;-;-;-;-;-;-;-;-;-;-;-;-;-;-;-;-;-;-;-;-;-;-;-;-;-;-;-;-;-;-	11.2543	0	0.007967		0
FLEQQNK	33	18	8	O95678;P48668;P02538;P13647;P08670;Q5XKE5;P08729;P05787	Keratin, type II cytoskeletal 75 OS=Homo sapiens GN=KRT75 PE=1 SV=2 - [K2C75_HUMAN];Keratin, type II cytoskeletal 6C OS=Homo sapiens GN=KRT6C PE=1 SV=3 - [K2C6C_HUMAN];Keratin, type II cytoskeletal 6A OS=Homo sapiens GN=KRT6A PE=1 SV=3 - [K2C6A_HUMAN];Keratin, type II cytoskeletal 5 OS=Homo sapiens GN=KRT5 PE=1 SV=3 - [K2C5_HUMAN];Vimentin OS=Homo sapiens GN=VIM PE=1 SV=4 - [VIME_HUMAN];Keratin, …	N-Term(Dimethyl:2H(6)13C(2)); K7(Dimethyl:2H(6)13C(2))	978.619			44505443559							0	3.507e-08		0
DINAYNCEEPTEK	42	1	1	P30041	Peroxiredoxin-6 OS=Homo sapiens GN=PRDX6 PE=1 SV=3 - [PRDX6_HUMAN]	N-Term(Dimethyl:2H(6)13C(2)); C7(Carbamidomethyl); K13(Dimethyl:2H(6)13C(2))	1654.82			24904910563	3.5139	-;-;-;1;1;1;-;-;-;-;-;-;-;-;-;-;-;-;-;-;-;-;-;-;-;-;-;-;-;-;1;-;-;-;-;-;-;-;-;-;-;-;-;-;-;1;1;-;-;-;-;-;-;-;-;-;1;-;-;-;-;-;-;-;-;-;-;-;-;-;1;-;-;-;-;-;-;-;-;-;-;-;-;-;-;-;-;-;-;-;-;-;-;-;-;-;-;-;-;-;-;-;-;-;-;-;-;-;-;-;-;-;-;-;-;-;-;1;1;-;-;-;-;-;-;1;-;-;-;-;-;-;1;-;-;-;-;-;-;-;-;-;-;-;-;-;-;-;-;-;1;-;-;-;-;-;-;-;-;-;-	146.97	0.950643	-;-;-;1;1;1;-;-;-;-;-;-;-;-;-;-;-;-;-;-;-;-;-;-;-;-;-;-;-;-;1;-;-;-;-;-;-;-;-;-;-;-;-;-;-;1;1;-;-;-;-;-;-;-;-;-;1;-;-;-;-;-;-;-;-;-;-;-;-;-;1;-;-;-;-;-;-;-;-;-;-;-;-;-;-;-;-;-;-;-;-;-;-;-;-;-;-;-;-;-;-;-;-;-;-;-;-;-;-;-;-;-;-;-;-;-;-;1;1;-;-;-;-;-;-;1;-;-;-;-;-;-;1;-;-;-;-;-;-;-;-;-;-;-;-;-;-;-;-;-;-;-;-;-;-;-;-;-;-;-;-	76.0051	0	4.348e-08		0
AALQELLSK	12	1	1	P62851	40S ribosomal protein S25 OS=Homo sapiens GN=RPS25 PE=1 SV=1 - [RS25_HUMAN]	N-Term(Dimethyl); K9(Dimethyl)	1028.64			8205657948	1.27115	-;-;-;-;-;-;-;-;-;-;-;-;-;-;-;-;-;-;-;-;-;-;-;-;-;-;-;-;-;-;-;-;-;-;-;-;-;-;-;-;-;-;-;-;-;-;-;-;-;-;-;-;-;-;-;-;-;-;-;-;-;-;-;-;-;-;-;-;-;1;-;-;-;-;-;-;-;-;-;-;-;-;-;-;-;-;-;-;-;-;-;-;-;-;-;-;-;-;-;-;-;-;-;-;-;-;-;-;-;-;-;-;-;-;-;-;-;-;-;-;-;-;-;-;-;-;-;-;-;-;-;-;-;-;-;-;-;-;-;-;-;-;-;-;-;-;-;-;-;-;-;-;-;-;-;-;-;-;-;-;-		0.732581	-;-;-;-;-;-;-;-;-;-;-;-;-;-;-;-;-;-;-;-;-;-;-;-;-;-;-;-;-;-;-;-;-;-;-;-;-;-;-;-;-;-;-;-;-;-;-;-;-;-;-;-;-;-;-;-;-;-;-;-;-;-;-;-;-;-;-;-;-;1;-;-;-;-;-;-;-;-;-;-;-;-;-;-;-;-;-;-;-;-;-;-;-;-;-;-;-;-;-;-;-;-;-;-;-;-;-;-;-;-;-;-;-;-;-;-;-;-;-;-;-;-;-;-;-;-;-;-;-;-;-;-;-;-;-;-;-;-;-;-;-;-;-;-;-;-;-;-;-;-;-;-;-;-;-;-;-;-;-;-;-		0	0.005191		0
GFGFVDFNSEEDAK	19	1	1	P19338	Nucleolin OS=Homo sapiens GN=NCL PE=1 SV=3 - [NUCL_HUMAN]	N-Term(Dimethyl:2H(6)13C(2)); K14(Dimethyl:2H(6)13C(2))	1633.83			5225098624	4.07145	-;-;-;1;-;1;-;-;-;-;-;-;-;-;-;-;-;-;-;-;-;-;-;-;-;-;-;-;-;-;-;1;-;-;-;-;-;-;-;-;-;-;-;-;-;1;-;-;-;-;-;-;-;-;-;-;-;-;-;-;-;-;-;-;-;-;1;-;-;-;-;-;-;-;-;-;-;-;-;-;-;-;-;-;-;-;-;-;-;-;-;1;-;-;-;-;-;-;-;-;-;-;-;-;-;-;-;-;-;-;-;-;-;-;-;-;-;-;-;-;-;-;-;-;1;-;-;-;-;-;-;-;-;-;-;-;-;-;-;-;-;-;-;-;-;-;-;-;-;-;-;-;-;-;-;-;-;-;-;-;-	99.1557	1.96988	-;-;-;1;-;2;-;-;-;-;-;-;-;-;-;-;-;-;-;-;-;-;-;-;-;-;-;-;-;-;-;1;-;-;-;-;-;-;-;-;-;-;-;-;-;1;-;-;-;-;-;-;-;-;-;-;-;-;-;-;-;-;-;-;-;-;1;-;-;-;-;-;-;-;-;-;-;-;-;-;-;-;-;-;-;-;-;-;-;-;-;1;-;-;-;-;-;-;-;-;-;-;-;-;-;-;-;-;-;-;-;-;-;-;-;-;-;-;-;-;-;-;-;-;1;-;-;-;-;-;-;-;-;-;-;-;-;-;-;-;-;-;-;-;-;-;-;-;-;-;-;-;-;-;-;-;-;-;-;-;-	68.7141	0	5.424e-08		0
DPLAVDK	29	1	1	P60903	Protein S100-A10 OS=Homo sapiens GN=S100A10 PE=1 SV=2 - [S10AA_HUMAN]	N-Term(Dimethyl:2H(6)13C(2)); K7(Dimethyl:2H(6)13C(2))	829.559			3618705584	2.67644	-;-;-;1;1;1;1;-;-;-;-;-;-;-;-;-;-;-;-;-;-;-;-;-;-;-;-;1;1;-;1;-;-;-;1;-;-;-;-;-;-;-;-;-;-;1;1;-;-;-;-;-;-;-;-;-;-;-;-;-;-;-;-;-;-;-;-;1;1;1;-;-;-;-;1;-;-;-;-;-;-;-;-;-;-;-;-;-;-;-;-;-;-;-;-;-;-;-;-;-;-;-;-;-;-;-;-;-;-;-;-;-;-;-;-;-;-;-;-;-;-;-;-;-;-;-;-;-;-;-;-;-;-;-;-;-;-;-;-;-;-;-;-;-;-;-;-;-;-;-;-;-;-;-;-;-;-;-;-;-;-	105.756	0.999787	-;-;-;1;1;1;1;-;-;-;-;-;-;-;-;-;-;-;-;-;-;-;-;-;-;-;-;1;1;-;-;-;-;-;1;-;-;-;-;-;-;-;-;-;-;1;1;-;-;-;-;-;-;-;-;-;-;-;-;-;-;-;-;-;-;-;-;1;1;1;-;-;-;-;1;-;-;-;-;-;-;-;-;-;-;-;-;-;-;-;-;-;-;-;-;-;-;-;-;-;-;-;-;-;-;-;-;-;-;-;-;-;-;-;-;-;-;-;-;-;-;-;-;-;-;-;-;-;-;-;-;-;-;-;-;-;-;-;-;-;-;-;-;-;-;-;-;-;-;-;-;-;-;-;-;-;-;-;-;-;-	108.625	0	0.1169		0
VEEIAASK	11	1	1	Q02543	60S ribosomal protein L18a OS=Homo sapiens GN=RPL18A PE=1 SV=2 - [RL18A_HUMAN]	N-Term(Dimethyl); K8(Dimethyl)	902.52			7384147200	1.68292	-;-;-;1;-;-;-;-;-;-;-;-;-;-;-;-;-;-;-;-;-;-;-;-;-;-;-;-;-;-;-;-;-;-;1;-;-;-;-;-;-;-;-;-;-;-;-;-;-;-;-;-;-;-;-;-;-;-;-;-;-;-;-;-;-;-;-;-;-;-;-;-;-;1;-;-;-;-;-;-;-;-;-;-;-;-;-;-;-;-;-;-;-;-;-;-;-;-;-;-;-;-;-;-;-;-;-;-;-;-;-;-;-;-;-;-;-;-;-;-;-;-;-;-;-;-;-;-;-;-;-;-;-;-;-;-;-;-;-;-;-;-;-;-;-;-;-;-;-;-;-;-;-;-;-;-;-;-;-;-;-	14.6785	0.726348	-;-;-;1;-;-;-;-;-;-;-;-;-;-;-;-;-;-;-;-;-;-;-;-;-;-;-;-;-;-;-;-;-;-;1;-;-;-;-;-;-;-;-;-;-;-;-;-;-;-;-;-;-;-;-;-;-;-;-;-;-;-;-;-;-;-;-;-;-;-;-;-;-;1;-;-;-;-;-;-;-;-;-;-;-;-;-;-;-;-;-;-;-;-;-;-;-;-;-;-;-;-;-;-;-;-;-;-;-;-;-;-;-;-;-;-;-;-;-;-;-;-;-;-;-;-;-;-;-;-;-;-;-;-;-;-;-;-;-;-;-;-;-;-;-;-;-;-;-;-;-;-;-;-;-;-;-;-;-;-;-	5.95721	0	0.005452		0
VGINYQPPTVVPGGDLAK	70	7	4	P68366;Q9BQE3;Q9NY65;P68363	Tubulin alpha-4A chain OS=Homo sapiens GN=TUBA4A PE=1 SV=1 - [TBA4A_HUMAN];Tubulin alpha-1C chain OS=Homo sapiens GN=TUBA1C PE=1 SV=1 - [TBA1C_HUMAN];Tubulin alpha-8 chain OS=Homo sapiens GN=TUBA8 PE=1 SV=1 - [TBA8_HUMAN];Tubulin alpha-1B chain OS=Homo sapiens GN=TUBA1B PE=1 SV=1 - [TBA1B_HUMAN]	N-Term(Dimethyl); K18(Dimethyl)	1881.05			44813393429							0	0.0001146		0
EGMNIVEAMER	33	1	1	P62937	Peptidyl-prolyl cis-trans isomerase A OS=Homo sapiens GN=PPIA PE=1 SV=2 - [PPIA_HUMAN]	N-Term(Dimethyl:2H(6)13C(2))	1314.66			72984577627	1.82975	-;-;-;-;-;-;-;-;-;-;-;-;-;-;-;-;-;-;-;-;-;-;-;-;-;-;-;-;-;-;1;-;-;-;1;-;-;-;-;-;-;-;-;-;-;-;-;-;-;-;-;-;-;-;-;-;-;-;-;-;-;-;-;-;-;-;-;-;-;1;1;1;-;1;1;-;-;-;1;-;-;-;-;-;-;-;-;-;-;-;-;-;-;1;-;-;-;-;-;-;-;-;-;-;-;-;-;-;-;-;-;-;-;-;-;-;-;-;-;-;-;-;-;-;-;-;-;-;-;-;-;-;-;-;-;-;-;-;-;-;-;-;-;-;-;-;-;-;-;-;-;-;-;-;-;-;-;-;-;-;-	17.986	0.562135	-;-;-;-;-;-;-;-;-;-;-;-;-;-;-;-;-;-;-;-;-;-;-;-;-;-;-;-;-;-;1;-;-;-;-;-;-;-;-;-;-;-;-;-;-;-;-;-;-;-;-;-;-;-;-;-;-;-;-;-;-;-;-;-;-;-;-;-;-;1;1;1;-;1;1;-;-;-;1;-;-;-;-;-;-;-;-;-;-;-;-;-;-;1;-;-;-;-;-;-;-;-;-;-;-;-;-;-;-;-;-;-;-;-;-;-;-;-;-;-;-;-;-;-;-;-;-;-;-;-;-;-;-;-;-;-;-;-;-;-;-;-;-;-;-;-;-;-;-;-;-;-;-;-;-;-;-;-;-;-;-	40.6808	0	0.008517		0
EDMAALEK	16	4	3	P68366;Q9BQE3;P68363	Tubulin alpha-4A chain OS=Homo sapiens GN=TUBA4A PE=1 SV=1 - [TBA4A_HUMAN];Tubulin alpha-1C chain OS=Homo sapiens GN=TUBA1C PE=1 SV=1 - [TBA1C_HUMAN];Tubulin alpha-1B chain OS=Homo sapiens GN=TUBA1B PE=1 SV=1 - [TBA1B_HUMAN]	N-Term(Dimethyl); K8(Dimethyl)	962.487			14424306100							0	0.0005704		0
TIAQDYGVLK	22	1	1	Q06830	Peroxiredoxin-1 OS=Homo sapiens GN=PRDX1 PE=1 SV=1 - [PRDX1_HUMAN]	N-Term(Dimethyl:2H(6)13C(2)); K10(Dimethyl:2H(6)13C(2))	1179.76			9761630170	2.29903	-;-;-;1;-;1;-;-;-;-;-;-;-;-;-;-;-;-;-;-;-;-;-;-;-;-;-;-;-;-;-;-;-;-;1;-;-;-;-;-;-;-;-;-;1;-;-;-;-;-;-;-;-;-;-;-;-;-;-;-;-;-;-;-;-;-;-;-;-;-;1;1;-;-;-;-;-;-;-;-;-;-;-;-;-;-;-;-;-;-;-;-;1;-;1;-;-;-;-;-;-;-;-;-;-;-;-;-;-;-;-;-;-;-;-;-;-;-;-;-;-;-;-;-;-;-;-;-;-;-;-;-;-;-;-;-;-;-;-;-;-;-;-;-;-;-;-;-;-;-;-;-;-;-;-;-;-;-;-;-;-	93.6796	0.694895	-;-;-;1;-;1;-;-;-;-;-;-;-;-;-;-;-;-;-;-;-;-;-;-;-;-;-;-;-;-;-;-;-;-;1;-;-;-;-;-;-;-;-;-;1;-;-;-;-;-;-;-;-;-;-;-;-;-;-;-;-;-;-;-;-;-;-;-;-;-;1;1;-;-;-;-;-;-;-;-;-;-;-;-;-;-;-;-;-;-;-;-;1;-;1;-;-;-;-;-;-;-;-;-;-;-;-;-;-;-;-;-;-;-;-;-;-;-;-;-;-;-;-;-;-;-;-;-;-;-;-;-;-;-;-;-;-;-;-;-;-;-;-;-;-;-;-;-;-;-;-;-;-;-;-;-;-;-;-;-;-	84.4731	0	0.0004396		0
QAQEYEALLNIK	25	1	1	P05783	Keratin, type I cytoskeletal 18 OS=Homo sapiens GN=KRT18 PE=1 SV=2 - [K1C18_HUMAN]	N-Term(Dimethyl:2H(6)13C(2)); K12(Dimethyl:2H(6)13C(2))	1491.9			13259098568	1.33597	-;-;-;-;-;2;1;-;-;-;-;-;-;-;-;-;-;-;-;-;-;-;-;-;-;-;-;-;-;-;-;-;-;-;-;-;-;-;-;-;-;-;-;1;-;-;-;-;-;-;-;-;-;-;-;-;-;-;-;-;-;-;-;-;-;-;-;-;1;-;-;-;-;-;-;-;-;-;-;-;-;-;-;-;-;-;-;-;-;-;-;-;-;-;-;-;-;-;-;-;-;-;-;-;-;-;-;-;-;-;-;-;-;-;-;-;-;-;-;-;-;-;-;1;-;-;-;-;-;-;-;-;-;-;-;-;-;-;-;-;-;-;-;-;-;-;-;-;-;-;-;-;-;-;-;-;-;-;-;-;-	34.3203	0.620238	-;-;-;-;-;2;1;-;-;-;-;-;-;-;-;-;-;-;-;-;-;-;-;-;-;-;-;-;-;-;-;-;-;-;-;-;-;-;-;-;-;-;-;1;-;-;-;-;-;-;-;-;-;-;-;-;-;-;-;-;-;-;-;-;-;-;-;-;1;-;-;-;-;-;-;-;-;-;-;-;-;-;-;-;-;-;-;-;-;-;-;-;-;-;-;-;-;-;-;-;-;-;-;-;-;-;-;-;-;-;-;-;-;-;-;-;-;-;-;-;-;-;-;1;-;-;-;-;-;-;-;-;-;-;-;-;-;-;-;-;-;-;-;-;-;-;-;-;-;-;-;-;-;-;-;-;-;-;-;-;-	54.1673	0	0.00541		0
GVNLPGAAVDLPAVSEK	51	1	1	P14618	Pyruvate kinase PKM OS=Homo sapiens GN=PKM PE=1 SV=4 - [KPYM_HUMAN]	N-Term(Dimethyl); K17(Dimethyl)	1692.95			12507406334	1.39031	-;-;-;1;-;1;-;-;-;-;-;-;-;-;-;-;-;-;-;-;-;-;-;-;-;-;1;1;-;-;-;-;-;-;-;-;-;-;-;-;-;-;-;-;-;2;-;-;-;-;-;-;-;-;-;-;-;-;-;-;-;-;-;-;-;-;1;-;-;-;-;-;-;1;-;-;-;-;-;-;-;-;-;-;-;-;-;-;-;-;-;-;-;-;-;-;-;-;-;-;-;-;-;-;-;-;-;-;-;-;-;-;-;-;-;-;-;-;-;-;-;-;-;-;-;-;-;-;-;-;-;-;-;-;-;-;-;-;-;-;-;-;-;-;-;-;-;-;-;-;-;-;-;-;-;-;-;-;-;-;-	28.8952	1.14628	-;-;-;1;1;1;-;-;-;-;-;-;-;-;-;-;-;-;-;-;-;-;-;-;-;-;1;1;-;-;-;-;-;-;-;-;-;-;-;-;-;-;-;-;-;2;-;-;-;-;-;-;-;-;-;-;-;-;-;-;-;-;-;-;-;-;1;-;-;-;-;-;-;1;-;-;-;-;-;-;-;-;-;-;-;-;-;-;-;-;-;-;-;-;-;-;-;-;-;-;-;-;-;-;-;-;-;-;-;-;-;-;-;-;-;-;-;-;-;-;-;-;-;-;-;-;-;-;-;-;-;-;-;-;-;-;-;-;-;-;-;-;-;-;-;-;-;-;-;-;-;-;-;-;-;-;-;-;-;-;-	165.472	0	4.118e-16		0
DNLAEDIMR	27	1	1	P08670	Vimentin OS=Homo sapiens GN=VIM PE=1 SV=4 - [VIME_HUMAN]	N-Term(Dimethyl:2H(6)13C(2))	1112.58			13296607992	2.7579	-;-;-;1;-;-;-;-;-;-;-;-;-;-;-;-;-;-;-;-;-;-;-;-;-;-;-;-;-;-;1;-;-;-;1;-;1;-;-;-;-;-;-;-;-;-;-;-;-;-;-;-;-;-;-;-;-;-;-;-;-;-;-;-;-;-;-;-;1;1;-;-;-;-;-;-;-;1;-;-;-;-;-;-;-;1;1;-;-;-;-;-;-;-;-;-;-;-;-;-;-;-;-;-;-;-;1;-;-;-;-;-;-;-;-;-;-;-;-;-;-;-;-;-;-;-;-;-;-;-;-;-;-;-;-;-;-;-;-;-;-;-;-;-;-;-;-;-;-;-;-;-;-;-;-;-;-;-;-;-;-	53.1868	0.682271	-;-;-;1;-;-;-;-;-;-;-;-;-;-;-;-;-;-;-;-;-;-;-;-;-;-;-;-;-;-;1;-;-;-;-;-;1;-;-;-;-;-;-;-;-;-;-;-;-;-;-;-;-;-;-;-;-;-;-;-;-;-;-;-;-;-;-;-;1;1;-;-;-;-;-;-;-;1;-;-;-;-;-;-;-;1;-;-;-;-;-;-;-;-;-;-;-;-;-;-;-;-;-;-;-;-;1;-;-;-;-;-;-;-;-;-;-;-;-;-;-;-;-;-;-;-;-;-;-;-;-;-;-;-;-;-;-;-;-;-;-;-;-;-;-;-;-;-;-;-;-;-;-;-;-;-;-;-;-;-;-	30.0533	0	0.0003469		0
QIDNPDYK	23	1	1	P27797	Calreticulin OS=Homo sapiens GN=CALR PE=1 SV=1 - [CALR_HUMAN]	N-Term(Dimethyl:2H(6)13C(2)); K8(Dimethyl:2H(6)13C(2))	1064.62			6243534424	1.47282	-;-;-;1;-;-;1;-;-;1;-;-;-;-;-;-;-;-;-;-;-;-;-;-;-;-;-;-;-;-;-;-;-;-;1;-;1;-;-;-;-;-;-;-;-;-;1;1;-;-;-;-;-;-;-;-;-;-;-;-;-;-;-;-;-;-;-;-;-;-;-;-;-;1;-;-;-;-;-;-;-;-;-;-;-;-;-;-;-;-;-;-;-;1;1;-;-;1;1;-;-;-;-;-;-;-;1;-;-;-;-;-;-;-;-;-;-;-;-;-;-;-;-;-;-;1;-;1;1;-;-;-;-;-;-;-;-;-;-;-;-;-;-;-;-;-;-;-;-;-;-;-;-;-;-;-;-;-;-;-;-	35.7372	0.818737	-;-;-;1;-;-;1;-;-;-;-;-;-;-;-;-;-;-;-;-;-;-;-;-;-;-;-;-;-;-;-;-;-;-;1;-;1;-;-;-;-;-;-;-;-;-;1;1;-;-;-;-;-;-;-;-;-;-;-;-;-;-;-;-;-;-;-;-;-;-;-;-;-;1;-;-;-;-;-;-;-;-;-;-;-;-;-;-;-;-;-;-;-;1;1;-;-;-;-;-;-;-;-;-;-;-;1;-;-;-;-;-;-;-;-;-;-;-;-;-;-;-;-;-;-;1;-;1;-;-;-;-;-;-;-;-;-;-;-;-;-;-;-;-;-;-;-;-;-;-;-;-;-;-;-;-;-;-;-;-;-	34.9564	0	0.0006247		0
DVDFELIK	26	1	1	P48643	T-complex protein 1 subunit epsilon OS=Homo sapiens GN=CCT5 PE=1 SV=1 - [TCPE_HUMAN]	N-Term(Dimethyl:2H(6)13C(2)); K8(Dimethyl:2H(6)13C(2))	1050.67			3851919333	1.63092	-;-;-;1;-;-;-;-;-;-;-;-;-;-;-;-;-;-;-;-;-;-;-;-;-;-;1;1;1;-;1;-;-;-;-;-;-;-;-;-;-;-;-;-;-;-;-;-;-;-;-;-;-;-;-;-;-;-;-;-;-;-;-;-;-;1;1;1;1;1;1;-;-;-;-;-;-;-;-;-;-;-;-;-;-;-;-;-;-;-;-;-;1;-;-;-;-;-;-;-;-;-;-;-;-;1;-;-;-;-;-;-;-;-;-;-;-;-;-;-;-;-;-;-;-;-;-;-;-;-;-;-;-;-;-;-;-;-;-;-;-;-;-;-;-;-;-;-;-;-;-;-;-;-;-;-;-;-;-;-;-	24.7945	0.742494	-;-;-;1;-;1;-;-;-;-;-;-;-;-;-;-;-;-;-;-;-;-;-;-;-;-;1;1;1;-;1;-;-;-;-;-;-;-;-;-;-;-;-;-;-;-;-;-;-;-;-;-;-;-;-;-;-;-;-;-;-;-;-;-;-;1;1;1;1;1;1;-;-;-;-;-;-;-;-;-;-;-;-;-;-;-;-;-;-;-;-;-;1;-;-;-;-;-;-;-;-;-;-;-;-;1;-;-;-;-;-;-;-;-;-;-;-;-;-;-;-;-;-;-;-;-;-;-;-;-;-;-;-;-;-;-;-;-;-;-;-;-;-;-;-;-;-;-;-;-;-;-;-;-;-;-;-;-;-;-;-	35.2013	0	0.007761		0
GSYGDLGGPIITTQVTIPK	30	1	1	P61978	Heterogeneous nuclear ribonucleoprotein K OS=Homo sapiens GN=HNRNPK PE=1 SV=1 - [HNRPK_HUMAN]	N-Term(Dimethyl:2H(6)13C(2)); K19(Dimethyl:2H(6)13C(2))	1989.18			14044265986	3.48023	-;-;-;1;3;1;-;-;-;-;-;-;-;-;-;-;-;-;-;-;-;-;-;-;-;-;1;1;-;-;1;1;-;-;-;-;-;-;-;-;-;-;-;-;1;1;-;-;-;-;-;-;-;-;-;-;-;-;-;-;-;-;-;-;-;-;1;2;-;1;-;1;-;-;-;-;-;-;-;-;-;-;-;-;-;-;-;-;-;-;-;-;-;-;-;-;-;-;-;-;-;-;-;-;-;-;-;-;-;-;-;-;-;-;-;-;-;-;-;-;-;-;-;-;-;-;-;-;-;-;-;-;-;-;-;-;-;-;-;-;-;-;-;-;-;-;-;-;-;-;-;-;-;-;-;-;-;-;-;-;-	153.828	1.66361	-;-;-;1;2;-;-;-;-;-;-;-;-;-;-;-;-;-;-;-;-;-;-;-;-;-;1;1;-;-;1;1;-;-;-;-;-;-;-;-;-;-;-;-;1;1;-;-;-;-;-;-;-;-;-;-;-;-;-;-;-;-;-;-;-;-;1;2;-;1;-;1;-;-;-;-;-;-;-;-;-;-;-;-;-;-;-;-;-;-;-;-;-;-;-;-;-;-;-;-;-;-;-;-;-;-;-;-;-;-;-;-;-;-;-;-;-;-;-;-;-;-;-;-;-;-;-;-;-;-;-;-;-;-;-;-;-;-;-;-;-;-;-;-;-;-;-;-;-;-;-;-;-;-;-;-;-;-;-;-;-	117.648	0	4.118e-16		0
DELHIVEAEAMNYEGSPIK	21	1	1	P06748	Nucleophosmin OS=Homo sapiens GN=NPM1 PE=1 SV=2 - [NPM_HUMAN]	N-Term(Dimethyl); K19(Dimethyl)	2201.08			8242838621	1.43666	-;-;-;1;-;-;-;-;3;-;-;-;-;-;-;-;-;-;-;-;-;-;-;-;-;-;-;-;-;-;-;-;-;-;-;-;-;-;-;-;-;-;-;-;-;-;-;-;-;-;1;-;-;-;-;-;-;-;-;-;-;-;-;-;-;1;-;-;-;-;-;-;-;-;-;-;-;-;-;-;-;-;-;-;-;-;-;-;-;-;-;-;-;-;-;-;-;-;-;-;-;-;-;-;-;-;-;-;-;-;-;-;-;-;-;-;-;-;-;-;-;-;-;-;-;-;-;-;-;-;-;-;-;-;-;-;-;-;-;-;-;-;-;-;-;-;-;-;-;-;-;-;-;-;-;-;-;-;-;-;-	14.7475	0.825107	-;-;-;1;-;-;-;-;3;-;-;-;-;-;-;-;-;-;-;-;-;-;-;-;-;-;-;-;-;-;-;-;-;-;-;-;-;-;-;-;-;-;-;-;-;-;-;-;-;-;1;-;-;-;-;-;-;-;-;-;-;-;-;-;-;1;-;-;-;-;-;-;-;-;-;-;-;-;-;-;-;-;-;-;-;-;-;-;-;-;-;-;-;-;-;-;-;-;-;-;-;-;-;-;-;-;-;-;-;-;-;-;-;-;-;-;-;-;-;-;-;-;-;-;-;-;-;-;-;-;-;-;-;-;-;-;-;-;-;-;-;-;-;-;-;-;-;-;-;-;-;-;-;-;-;-;-;-;-;-;-	21.4657	0	4.323e-16		0
GVVQELQQAISK	7	1	1	P29692	Elongation factor 1-delta OS=Homo sapiens GN=EEF1D PE=1 SV=5 - [EF1D_HUMAN]	N-Term(Dimethyl:2H(4)); K12(Dimethyl:2H(4))	1363.84			5473253336	1.86973	-;-;-;-;-;1;-;-;-;-;-;-;-;-;-;-;-;-;-;-;-;-;-;-;-;-;-;-;-;-;-;-;-;-;-;-;-;-;-;-;-;-;-;-;-;-;1;-;-;-;-;-;-;-;-;-;-;-;-;-;-;-;-;-;-;-;-;-;-;-;-;-;-;-;-;-;-;-;-;-;-;-;-;-;-;-;-;-;-;-;-;-;1;-;-;-;-;-;-;-;-;-;-;-;-;-;-;-;-;-;-;-;-;-;-;-;-;-;-;-;-;-;-;-;1;-;-;-;-;-;-;-;-;-;-;-;-;-;-;-;-;-;-;-;-;-;-;-;-;-;-;-;-;-;-;-;-;-;-;-;-	17.1075	0.858012	-;-;-;-;-;1;-;-;-;-;-;-;-;-;-;-;-;-;-;-;-;-;-;-;-;-;-;-;-;-;-;-;-;-;-;-;-;-;-;-;-;-;-;-;-;-;1;-;-;-;-;-;-;-;-;-;-;-;-;-;-;-;-;-;-;-;-;-;-;-;-;-;-;-;-;-;-;-;-;-;-;-;-;-;-;-;-;-;-;-;-;-;1;-;-;-;-;-;-;-;-;-;-;-;-;-;-;-;-;-;-;-;-;-;-;-;-;-;-;-;-;-;-;-;1;-;-;-;-;-;-;-;-;-;-;-;-;-;-;-;-;-;-;-;-;-;-;-;-;-;-;-;-;-;-;-;-;-;-;-;-	5.64623	0	0.0001219		0
GLTPSQIGVILR	12	1	1	P62277	40S ribosomal protein S13 OS=Homo sapiens GN=RPS13 PE=1 SV=2 - [RS13_HUMAN]	N-Term(Dimethyl)	1281.79			4772063056	3.73342	-;-;-;1;-;-;-;-;-;-;-;-;-;-;-;-;-;-;-;-;-;-;-;-;-;-;-;-;-;-;-;-;-;-;-;-;-;-;-;-;-;-;-;-;-;1;-;-;-;-;-;-;-;-;-;-;-;-;-;-;-;-;-;-;-;-;-;-;-;-;-;-;-;-;-;-;-;-;-;-;-;-;-;-;-;-;-;-;-;-;-;-;1;-;-;-;-;-;-;-;-;-;-;-;-;-;-;-;-;-;-;-;-;-;-;-;-;-;-;-;-;-;-;-;-;-;-;-;-;-;-;-;-;-;-;-;-;-;-;-;-;-;-;-;-;-;-;-;-;-;-;-;-;-;-;-;-;-;-;-;-	79.7741	0.928355	-;-;-;1;-;-;-;-;-;-;-;-;-;-;-;-;-;-;-;-;-;-;-;-;-;-;-;-;-;-;-;-;-;-;-;-;-;-;-;-;-;-;-;-;-;1;-;-;-;-;-;-;-;-;-;-;-;-;-;-;-;-;-;-;-;-;-;-;-;-;-;-;-;-;-;-;-;-;-;-;-;-;-;-;-;-;-;-;-;-;-;-;-;-;-;-;-;-;-;-;-;-;-;-;-;-;-;-;-;-;-;-;-;-;-;-;-;-;-;-;-;-;-;-;-;-;-;-;-;-;-;-;-;-;-;-;-;-;-;-;-;-;-;-;-;-;-;-;-;-;-;-;-;-;-;-;-;-;-;-;-	16.8781	0	0.0002313		0
EVQTNDLK	19	1	1	P61247	40S ribosomal protein S3a OS=Homo sapiens GN=RPS3A PE=1 SV=2 - [RS3A_HUMAN]	N-Term(Dimethyl:2H(6)13C(2)); K8(Dimethyl:2H(6)13C(2))	1018.63			9288903798	1.94503	-;-;-;1;1;-;1;1;-;-;-;-;-;-;-;-;-;-;-;-;-;-;-;-;-;-;-;-;-;-;-;-;-;-;1;-;-;-;-;-;-;-;-;-;-;-;1;1;-;-;-;-;-;-;-;-;-;-;-;-;-;-;-;-;-;-;-;-;-;-;-;-;-;-;-;-;-;-;-;-;-;-;-;-;-;-;-;-;-;-;-;-;-;1;1;-;-;1;-;-;-;-;-;-;-;-;1;-;-;-;-;-;-;-;-;-;-;-;-;-;-;-;-;-;-;1;1;1;1;-;-;-;-;-;-;-;-;-;-;-;-;-;-;-;-;-;-;-;-;-;-;-;-;-;-;-;-;-;-;-;-	22.4652	0.976512	-;-;-;1;1;-;1;1;-;-;-;-;-;-;-;-;-;-;-;-;-;-;-;-;-;-;-;-;-;-;-;-;-;-;1;-;-;-;-;-;-;-;-;-;-;-;1;1;-;-;-;-;-;-;-;-;-;-;-;-;-;-;-;-;-;-;-;-;-;-;-;-;-;-;-;-;-;-;-;-;-;-;-;-;-;-;-;-;-;-;-;-;-;1;1;-;-;-;-;-;-;-;-;-;-;-;1;-;-;-;-;-;-;-;-;-;-;-;-;-;-;-;-;-;-;1;1;1;1;-;-;-;-;-;-;-;-;-;-;-;-;-;-;-;-;-;-;-;-;-;-;-;-;-;-;-;-;-;-;-;-	13.8671	0	0.0003469		0
GFSLEELR	21	1	1	P26373	60S ribosomal protein L13 OS=Homo sapiens GN=RPL13 PE=1 SV=4 - [RL13_HUMAN]	N-Term(Dimethyl:2H(6)13C(2))	986.57			3129952312	1.93868	-;-;-;-;-;-;-;2;-;-;-;-;-;-;-;-;-;-;-;-;-;-;-;-;-;-;-;-;-;-;-;-;-;-;-;-;-;-;-;-;-;-;-;-;-;-;-;-;-;-;-;-;-;-;-;-;-;-;-;-;-;-;-;-;-;-;-;-;-;-;-;-;-;-;-;-;-;-;-;-;-;-;-;-;-;-;-;-;-;-;-;-;-;-;-;-;-;-;-;-;-;-;-;-;-;-;1;-;-;-;-;-;-;-;-;-;-;-;-;-;-;-;-;-;-;-;-;-;1;-;-;-;-;-;-;-;-;-;-;-;-;-;-;-;-;-;-;-;-;-;-;-;-;-;-;-;-;-;-;-;-	6.63159	0.963706	-;-;-;-;-;-;-;1;-;-;-;-;-;-;-;-;-;-;-;-;-;-;-;-;-;-;-;-;-;-;-;-;-;-;-;-;-;-;-;-;-;-;-;-;-;-;-;-;-;-;-;-;-;-;-;-;-;-;-;-;-;-;-;-;-;-;-;-;-;-;-;-;-;-;-;-;-;-;-;-;-;-;-;-;-;-;-;-;-;-;-;-;-;-;-;-;-;-;-;-;-;-;-;-;-;-;1;-;-;-;-;-;-;-;-;-;-;-;-;-;-;-;-;-;-;-;-;-;1;-;-;-;-;-;-;-;-;-;-;-;-;-;-;-;-;-;-;-;-;-;-;-;-;-;-;-;-;-;-;-;-	2.99153	0	0.0001176		0
QLYEEEIR	15	1	1	P05787	Keratin, type II cytoskeletal 8 OS=Homo sapiens GN=KRT8 PE=1 SV=7 - [K2C8_HUMAN]	N-Term(Dimethyl:2H(6)13C(2))	1115.61			5257019428	1.68629	-;-;-;1;1;-;-;-;-;-;-;-;-;-;-;-;-;-;-;-;-;-;-;-;-;-;-;-;-;-;-;-;-;-;-;-;-;-;-;-;-;-;-;-;-;-;-;1;-;-;-;-;-;-;-;-;-;-;-;-;-;-;-;-;-;-;-;-;-;-;-;1;-;1;-;-;-;-;-;-;-;-;-;-;-;-;-;-;-;-;-;-;-;-;-;-;-;-;-;-;-;-;-;-;-;-;-;-;-;-;-;-;-;-;-;-;-;-;-;-;-;-;-;-;-;1;-;-;-;-;-;-;-;-;-;-;-;-;-;-;-;-;-;-;-;-;-;-;-;-;-;-;-;-;-;-;-;-;-;-;-	20.4205	0.701341	-;-;-;1;1;-;-;-;-;-;-;-;-;-;-;-;-;-;-;-;-;-;-;-;-;-;-;-;-;-;-;-;-;-;-;-;-;-;-;-;-;-;-;-;-;-;-;1;-;-;-;-;-;-;-;-;-;-;-;-;-;-;-;-;-;-;-;-;-;-;-;1;-;-;-;-;-;-;-;-;-;-;-;-;-;-;-;-;-;-;-;-;-;-;-;-;-;-;-;-;-;-;-;-;-;-;-;-;-;-;-;-;-;-;-;-;-;-;-;-;-;-;-;-;-;1;-;-;-;-;-;-;-;-;-;-;-;-;-;-;-;-;-;-;-;-;-;-;-;-;-;-;-;-;-;-;-;-;-;-;-	24.419	0	0.0005964		0
YADLTEDQLPSCESLK	40	1	1	P18669	Phosphoglycerate mutase 1 OS=Homo sapiens GN=PGAM1 PE=1 SV=2 - [PGAM1_HUMAN]	N-Term(Dimethyl:2H(6)13C(2)); C12(Carbamidomethyl); K16(Dimethyl:2H(6)13C(2))	1941.01			1.6709e+10	2.35195	-;-;-;1;-;3;-;-;-;-;-;-;-;-;-;-;-;-;-;-;-;-;-;-;-;-;2;2;2;-;1;-;-;-;-;-;-;-;-;-;-;-;-;-;2;1;-;-;-;-;-;-;-;-;-;-;-;-;-;-;-;-;-;-;-;-;-;-;-;1;1;1;-;1;-;-;-;-;-;-;-;-;-;-;-;-;-;-;-;-;-;1;1;-;-;-;-;-;-;-;-;-;-;-;-;-;-;-;-;-;-;-;-;-;-;-;-;-;-;-;-;-;-;1;1;-;-;-;-;-;-;-;-;-;-;-;-;-;-;-;-;-;-;-;-;-;-;-;-;-;-;-;-;-;-;-;-;-;-;-;-	49.8893	0.714662	-;-;-;1;-;2;-;-;-;-;-;-;-;-;-;-;-;-;-;-;-;-;-;-;-;-;2;2;2;-;1;-;-;-;-;-;-;-;-;-;-;-;-;-;2;1;-;-;-;-;-;-;-;-;-;-;-;-;-;-;-;-;-;-;-;-;-;-;-;1;1;1;-;1;-;-;-;-;-;-;-;-;-;-;-;-;-;-;-;-;-;1;1;-;-;-;-;-;-;-;-;-;-;-;-;-;-;-;-;-;-;-;-;-;-;-;-;-;-;-;-;-;-;1;1;-;-;-;-;-;-;-;-;-;-;-;-;-;-;-;-;-;-;-;-;-;-;-;-;-;-;-;-;-;-;-;-;-;-;-;-	47.8927	0	5.172e-12		0
[truncated: 76,863 more rows]

## Sheet: Protein
Accession	Description	ΣCoverage	Σ# Proteins	Σ# Unique Peptides	Σ# Peptides	Σ# PSMs	Area	Heavy/Light	Heavy/Light Count	Heavy/Light Variability [%]	Medium/Light	Medium/Light Count	Medium/Light Variability [%]	# AAs	MW [kDa]	calc. pI
[truncated: 6,230 more rows]
