# Supplementary material for: Comparative phosphoproteomic analysis reveals signaling networks regulating monopolar and bipolar cytokinesis
Source: Sci Rep. 2018 Feb 2;8:2269. doi: 10.1038/s41598-018-20231-5 (PMC5797227; doi:10.1038/s41598-018-20231-5)
Supplement: Supplementary file 5 — Supplementary Dataset 4 [file 41598_2018_20231_MOESM5_ESM.xlsx]

## Sheet: Supplementary Table 4
						Normalized log2 ratios from global analysis			relative fold change			significance information					Significant Dephosphorylation Sites in	Phosphorylation
Sequence	Modification	Protein Group	Protein Group Descriptions	Seq Window	Phospho_Modification with PhosphoRS probability	Mitosis/Cytokinesis	Mitosis/Interphase	Interphase/Cytokinesis	Cytokinesis	Mitosis	Interphase	Mitosis/Cytokinesis	Mitosis/Interphase	Interphase/Cytokinesis	Cluster	Known Kinase	McCloy, 2015	PhosphoSitePlus	Dephoure, 2013	Olsen, 2010	McCloy, 2015	Petrone, 2016	Santamaria, 2010
AAAAAAALQAKSDEK	"N-Term(Dimethyl:2H(6)13C(2)); K11(Dimethyl:2H(6)13C(2)); S12(Phospho); K15(Dimethyl:2H(6)13C(2))"	P36578	60S ribosomal protein L4	AAALQAKSDEKAAVA	S(12): 100.0	0.197245					1	FALSE			--	[]	No	Yes	Yes	Yes	Yes	Yes	Yes
AAAAAAALQAKSDEK	"N-Term(Dimethyl); K11(Dimethyl); S12(Phospho); K15(Dimethyl)"	P36578	60S ribosomal protein L4	AAALQAKSDEKAAVA	S(12): 100.0						1				--	[]	No	Yes	Yes	Yes	Yes	Yes	Yes
AAAAAAGSGTPR	"N-Term(Dimethyl:2H(6)13C(2)); T10(Phospho)"	Q9NR33	DNA polymerase epsilon subunit 4	AAAAGSGTPREEEGP	"S(8): 50.0; T(10): 50.0"	0.124833	0.186724	-0.0599024	1.1479	1.53016	1	FALSE	FALSE	FALSE	Cluster 4	[]	No	Yes	No	Yes	Yes	No	Yes
AAAAAAGSGTPR	"N-Term(Dimethyl); T10(Phospho)"	Q9NR33	DNA polymerase epsilon subunit 4	AAAAGSGTPREEEGP	"S(8): 50.0; T(10): 50.0"	-0.0219661	0.129609	-0.149587	1.41119	1.34159	1	FALSE	FALSE	FALSE	Cluster 1	[]	No	Yes	No	Yes	Yes	No	Yes
AAAAAATAPPSPGPAQPGPR	"N-Term(Dimethyl:2H(4)); T7(Phospho)"	Q6SPF0	Atherin	RAAAAAATAPPSPGP	"T(7): 97.5; S(11): 2.5"						1				--	[]	No	Yes	No	No	No	Yes	No
AAAAAATAPPSPGPAQPGPR	"N-Term(Dimethyl:2H(6)13C(2)); S11(Phospho)"	Q6SPF0	Atherin	AAATAPPSPGPAQPG	"T(7): 0.0; S(11): 100.0"	0.402608	0.176401	0.228195	0.591295	1.49421	1	TRUE	FALSE	FALSE	Cluster 5	[]	No	Yes	Yes	Yes	Yes	Yes	Yes
AAAAALSGSPPQTEKPTHYR	"N-Term(Dimethyl:2H(6)13C(2)); S9(Phospho); K15(Dimethyl:2H(6)13C(2))"	Q9H9P5	Putative E3 ubiquitin-protein ligase UNKL	AAAALSGSPPQTEKP	"S(7): 1.0; S(9): 99.0; T(13): 0.0; T(17): 0.0; Y(19): 0.0"	0.0797945					1	FALSE			--	[]	No	Yes	No	No	No	No	No
AAAAALSGSPPQTEKPTHYR	"N-Term(Dimethyl); S9(Phospho); K15(Dimethyl)"	Q9H9P5	Putative E3 ubiquitin-protein ligase UNKL	AAAALSGSPPQTEKP	"S(7): 1.2; S(9): 98.8; T(13): 0.0; T(17): 0.0; Y(19): 0.0"	-0.0780116	1.00719	-1.08321	12.1119	10.1204	1	FALSE	TRUE	TRUE	Cluster 1	[]	No	Yes	No	No	No	No	No
AAAAAWEEPSSGNGTAR	"N-Term(Dimethyl:2H(6)13C(2)); S10(Phospho)"	Q9P258	Protein RCC2	AAAWEEPSSGNGTAR	"S(10): 50.0; S(11): 50.0; T(15): 0.0"	1.24572					1	TRUE			--	[]	No	False	No	No	No	No	No
AAAAGSLDRSR	"N-Term(Dimethyl:2H(6)13C(2)); S10(Phospho)"	Q9Y2U8	Inner nuclear membrane protein Man1	AAGSLDRSRNLEEAA	"S(6): 0.0; S(10): 100.0"	0.524813					1	TRUE			--	[]	No	Yes	No	Yes	Yes	Yes	No
AAALSLSTLASPK	"N-Term(Dimethyl:2H(6)13C(2)); S11(Phospho); K13(Dimethyl:2H(6)13C(2))"	P98172	Ephrin-B1	LSLSTLASPKGGSGT	"S(5): 0.0; S(7): 0.8; T(8): 0.8; S(11): 98.4"						1				--	[]	No	Yes	Yes	Yes	Yes	Yes	No
AAALSLSTLASPK	"N-Term(Dimethyl:2H(6)13C(2)); S11(Phospho); K13(Dimethyl:2H(6)13C(2))"	P98172	Ephrin-B1	LSLSTLASPKGGSGT	"S(5): 0.0; S(7): 0.0; T(8): 0.9; S(11): 99.1"	-0.0107782					1	FALSE			--	[]	No	Yes	Yes	Yes	Yes	Yes	No
AAAMAAAAAETSQR	"N-Term(Dimethyl:2H(6)13C(2)); M4(Oxidation); S12(Phospho)"	Q9NV92	NEDD4 family-interacting protein 2	AAAAAETSQRIQEEE	"T(11): 50.0; S(12): 50.0"	-0.586011					1	TRUE			--	[]	No	Yes	No	No	No	Yes	No
AAAMTPPEEELK	"N-Term(Dimethyl:2H(6)13C(2)); M4(Oxidation); T5(Phospho); K12(Dimethyl:2H(6)13C(2))"	Q15042	Rab3 GTPase-activating protein catalytic subunit	AQRAAAMTPPEEELK	T(5): 100.0	0.284456					1	FALSE			--	[]	No	Yes	No	No	No	Yes	No
AAAMTPPEEELK	"N-Term(Dimethyl:2H(6)13C(2)); T5(Phospho); K12(Dimethyl:2H(6)13C(2))"	Q15042	Rab3 GTPase-activating protein catalytic subunit	AQRAAAMTPPEEELK	T(5): 100.0	0.125892					1	FALSE			--	[]	No	Yes	No	No	No	Yes	No
AAATGNASPGKLEHSK	"N-Term(Dimethyl:2H(6)13C(2)); S8(Phospho); K11(Dimethyl:2H(6)13C(2)); K16(Dimethyl:2H(6)13C(2))"	Q8NB78	Lysine-specific histone demethylase 1B	AAATGNASPGKLEHS	"T(4): 0.0; S(8): 100.0; S(15): 0.0"	0.231932	0.240525	-0.0066043	1.01532	1.73195	1	FALSE	FALSE	FALSE	Cluster 4	[]	No	Yes	No	Yes	Yes	No	No
AAATGNASPGKLEHSK	"N-Term(Dimethyl); S8(Phospho); K11(Dimethyl); K16(Dimethyl)"	Q8NB78	Lysine-specific histone demethylase 1B	AAATGNASPGKLEHS	"T(4): 0.0; S(8): 100.0; S(15): 0.0"	0.0943198	-0.0334277	0.129736	0.74176	0.921687	1	FALSE	FALSE	FALSE	Cluster 6	[]	No	Yes	No	Yes	Yes	No	No
AAATPESQEPQAK	"N-Term(Dimethyl:2H(6)13C(2)); T4(Phospho); K13(Dimethyl:2H(6)13C(2))"	P49006	MARCKS-related protein	QEGKAAATPESQEPQ	"T(4): 100.0; S(7): 0.0"	0.118383	0.755712	-0.63534	4.31857	5.67182	1	FALSE	TRUE	TRUE	Cluster 4	['JNK1']	No	Yes	Yes	No	Yes	No	No
AAATPESQEPQAK	"N-Term(Dimethyl); T4(Phospho); K13(Dimethyl)"	P49006	MARCKS-related protein	QEGKAAATPESQEPQ	"T(4): 100.0; S(7): 0.0"	-0.14273	0.231747	-0.372488	2.3577	1.6973	1	FALSE	FALSE	TRUE	Cluster 1	['JNK1']	No	Yes	Yes	No	Yes	No	No
AAAYDISEDEED	"N-Term(Dimethyl); S7(Phospho)"	P49585	Choline-phosphate cytidylyltransferase A	KAAAYDISEDEED__	"Y(4): 0.0; S(7): 100.0"	-0.00497008	0.227383	-0.230364	1.69967	1.68033	1	FALSE	FALSE	FALSE	Cluster 1	[]	No	Yes	No	No	No	No	No
AAAYDISEDEED	"N-Term(Dimethyl:2H(6)13C(2)); S7(Phospho)"	P49585	Choline-phosphate cytidylyltransferase A	KAAAYDISEDEED__	"Y(4): 0.0; S(7): 100.0"	0.00297838	0.210063	-0.205095	1.6036	1.61463	1	FALSE	FALSE	FALSE	Cluster 4	[]	No	Yes	No	No	No	No	No
AACPLDSESAEGVVPPASGGGR	"N-Term(Dimethyl:2H(6)13C(2)); C3(Carbamidomethyl); S18(Phospho)"	O95359	Transforming acidic coiled-coil-containing protein 2	EGVVPPASGGGRVQN	"S(7): 0.0; S(9): 0.0; S(18): 100.0"	1.04822					1	TRUE			--	[]	No	Yes	No	No	No	No	No
AADGGERPLAASPPGTVK	"N-Term(Dimethyl:2H(6)13C(2)); S12(Phospho); K18(Dimethyl:2H(6)13C(2))"	O95785	Protein Wiz	GERPLAASPPGTVKA	"S(12): 100.0; T(16): 0.0"	0.0878744					1	FALSE			--	[]	No	Yes	Yes	Yes	No	Yes	Yes
AADISLDNLVEGK	"N-Term(Dimethyl); S5(Phospho); K13(Dimethyl)"	Q12888	TP53-binding protein 1	LTKAADISLDNLVEG	S(5): 100.0	0.0739352					1	FALSE			--	['PLK1']	No	Yes	Yes	Yes	Yes	Yes	Yes
AADISLDNLVEGK	"N-Term(Dimethyl:2H(6)13C(2)); S5(Phospho); K13(Dimethyl:2H(6)13C(2))"	Q12888	TP53-binding protein 1	LTKAADISLDNLVEG	S(5): 100.0	0.157207					1	FALSE			--	['PLK1']	No	Yes	Yes	Yes	Yes	Yes	Yes
AADPPAENSSAPEAEQGGAE	"N-Term(Dimethyl:2H(6)13C(2)); S10(Phospho)"	P67809	Nuclease-sensitive element-binding protein 1	DPPAENSSAPEAEQG	"S(9): 1.8; S(10): 98.2"	0.0367358	-0.238032	0.276757	0.528742	0.575412	1	FALSE	FALSE	FALSE	Cluster 6	[]	No	Yes	Yes	Yes	No	Yes	No
AADSDDGAVSAPAASDGGVSK	"N-Term(Dimethyl:2H(4)); S4(Phospho); K21(Dimethyl:2H(4))"	Q96GM8	Target of EGR1 protein 1	___MAADSDDGAVSA	"S(4): 100.0; S(10): 0.0; S(15): 0.0; S(20): 0.0"	-0.0167021	-0.0731147	0.0584015	0.874175	0.841194	1	FALSE	FALSE	FALSE	Cluster 2	[]	No	Yes	No	No	No	No	Yes
AADSDDGAVSAPAASDGGVSK	"N-Term(Dimethyl); S4(Phospho); K21(Dimethyl)"	Q96GM8	Target of EGR1 protein 1	___MAADSDDGAVSA	"S(4): 100.0; S(10): 0.0; S(15): 0.0; S(20): 0.0"	-0.00659037	-0.0539777	0.0493761	0.892532	0.87909	1	FALSE	FALSE	FALSE	Cluster 2	[]	No	Yes	No	No	No	No	Yes
AADSDDGAVSAPAASDGGVSK	"N-Term(Dimethyl:2H(6)13C(2)); S4(Phospho); K21(Dimethyl:2H(6)13C(2))"	Q96GM8	Target of EGR1 protein 1	___MAADSDDGAVSA	"S(4): 100.0; S(10): 0.0; S(15): 0.0; S(20): 0.0"	0.048681	-0.0241649	0.0748347	0.841715	0.941556	1	FALSE	FALSE	FALSE	Cluster 6	[]	No	Yes	No	No	No	No	Yes
AADSQNSGEGNTGAAESSFSQEVSR	"N-Term(Dimethyl); S18(Phospho)"	P12270	Nucleoprotein TPR	NTGAAESSFSQEVSR	"S(4): 0.0; S(7): 0.0; T(12): 0.0; S(17): 1.0; S(18): 99.0; S(20): 0.0; S(24): 0.0"	0.329651					1	TRUE			--	[]	No	Yes	Yes	Yes	Yes	Yes	Yes
AADSQNSGEGNTGAAESSFSQEVSR	"N-Term(Dimethyl:2H(6)13C(2)); S18(Phospho)"	P12270	Nucleoprotein TPR	NTGAAESSFSQEVSR	"S(4): 0.0; S(7): 0.0; T(12): 0.0; S(17): 0.0; S(18): 100.0; S(20): 0.0; S(24): 0.0"	0.2897	1.34175	-1.05006	11.2218	21.8657	1	FALSE	TRUE	TRUE	Cluster 4	[]	No	Yes	Yes	Yes	Yes	Yes	Yes
AAEEPSKVEEK	"N-Term(Dimethyl:2H(6)13C(2)); S6(Phospho); K7(Dimethyl:2H(6)13C(2)); K11(Dimethyl:2H(6)13C(2))"	P29966	Myristoylated alanine-rich C-kinase substrate	TKAAEEPSKVEEKKA	S(6): 100.0	0.414989					1	TRUE			--	[]	No	False	No	No	No	No	No
AAESETPGKSPEK	"N-Term(Dimethyl); K9(Dimethyl); S10(Phospho); K13(Dimethyl)"	O76021	Ribosomal L1 domain-containing protein 1	ESETPGKSPEKKPKI	"S(4): 0.0; T(6): 0.0; S(10): 100.0"	-0.23281	0.080558	-0.311379	2.04823	1.19831	1	FALSE	FALSE	FALSE	Cluster 1	[]	No	Yes	Yes	Yes	Yes	Yes	Yes
AAESETPGKSPEK	"N-Term(Dimethyl:2H(6)13C(2)); K9(Dimethyl:2H(6)13C(2)); S10(Phospho); K13(Dimethyl:2H(6)13C(2))"	O76021	Ribosomal L1 domain-containing protein 1	ESETPGKSPEKKPKI	"S(4): 0.0; T(6): 0.0; S(10): 100.0"	-0.271107	0.107251	-0.376369	2.37886	1.27427	1	FALSE	FALSE	TRUE	Cluster 1	[]	No	Yes	Yes	Yes	Yes	Yes	Yes
AAESETPGKSPEK	"N-Term(Dimethyl:2H(6)13C(2)); T6(Phospho); K9(Dimethyl:2H(6)13C(2)); S10(Phospho); K13(Dimethyl:2H(6)13C(2))"	O76021	Ribosomal L1 domain-containing protein 1	PKAAESETPGKSPEK;ESETPGKSPEKKPKI	"S(4): 0.0; T(6): 100.0; S(10): 100.0"	1.55656	2.4232	-0.864653	7.32238	263.759	1	TRUE	TRUE	TRUE	Cluster 4	[]	Yes	Yes	Yes	Yes	Yes	Yes	Yes
AAESETPGKSPEK	"N-Term(Dimethyl:2H(4)); K9(Dimethyl:2H(4)); S10(Phospho); K13(Dimethyl:2H(4))"	O76021	Ribosomal L1 domain-containing protein 1	ESETPGKSPEKKPKI	"S(4): 0.0; T(6): 0.0; S(10): 100.0"	-0.223823	0.138637	-0.360472	2.29336	1.36977	1	FALSE	FALSE	TRUE	Cluster 1	[]	No	Yes	Yes	Yes	Yes	Yes	Yes
AAFDDAIAELDTLSEESYK	"N-Term(Dimethyl:2H(6)13C(2)); S14(Phospho); K19(Dimethyl:2H(6)13C(2))"	P62258	14-3-3 protein epsilon	IAELDTLSEESYKDS	"T(12): 50.0; S(14): 50.0; S(17): 0.0; Y(18): 0.0"	0.0300557	0.170466	-0.138421	1.37538	1.47393	1	FALSE	FALSE	FALSE	Cluster 4	[]	No	Yes	No	Yes	Yes	No	No
AAFPSPTAAEMAEISR	"N-Term(Dimethyl:2H(6)13C(2)); S5(Phospho)"	Q9GZY8	Mitochondrial fission factor	VSRAAFPSPTAAEMA	"S(5): 100.0; T(7): 0.0; S(15): 0.0"	0.515193					1	TRUE			--	[]	No	Yes	No	No	No	No	No
AAGDTTVIENSDVSPETESSEK	"N-Term(Dimethyl:2H(6)13C(2)); S14(Phospho); K22(Dimethyl:2H(6)13C(2))"	Q86UP2	Kinectin	VIENSDVSPETESSE	"T(5): 0.0; T(6): 0.0; S(11): 0.0; S(14): 100.0; T(17): 0.0; S(19): 0.0; S(20): 0.0"	0.675424	0.986536	-0.309123	2.03762	9.65044	1	TRUE	TRUE	FALSE	Cluster 4	[]	No	Yes	No	No	No	No	No
AAGGAPSPPPPVR	"N-Term(Dimethyl); S7(Phospho)"	Q4KMP7	TBC1 domain family member 10B	RAAGGAPSPPPPVRR	S(7): 100.0	0.47825	0.538944	-0.0587055	1.14474	3.44315	1	TRUE	TRUE	FALSE	Cluster 4	[]	No	Yes	Yes	No	Yes	Yes	No
AAGGAPSPPPPVR	"N-Term(Dimethyl:2H(6)13C(2)); S7(Phospho)"	Q4KMP7	TBC1 domain family member 10B	RAAGGAPSPPPPVRR	S(7): 100.0	0.117039	0.224953	-0.105925	1.27622	1.67095	1	FALSE	FALSE	FALSE	Cluster 4	[]	No	Yes	Yes	No	Yes	Yes	No
AAGGAPSPPPPVRR	"N-Term(Dimethyl:2H(6)13C(2)); S7(Phospho)"	Q4KMP7	TBC1 domain family member 10B	RAAGGAPSPPPPVRR	S(7): 100.0	0.539335	-0.173779	0.715103	0.192707	0.667164	1	TRUE	FALSE	TRUE	Cluster 6	[]	No	Yes	Yes	No	Yes	Yes	No
AAGMSSPGAQSHPEELPR	"N-Term(Dimethyl:2H(6)13C(2)); M4(Oxidation); S6(Phospho)"	Q13459	Unconventional myosin-IXb	EKAAGMSSPGAQSHP	"S(5): 0.9; S(6): 99.1; S(11): 0.0"	0.222093	0.868014	-0.643932	4.40486	7.34556	1	FALSE	TRUE	TRUE	Cluster 4	[]	No	Yes	Yes	Yes	No	Yes	No
AAGMSSPGAQSHPEELPR	"N-Term(Dimethyl); M4(Oxidation); S6(Phospho)"	Q13459	Unconventional myosin-IXb	EKAAGMSSPGAQSHP	"S(5): 50.0; S(6): 50.0; S(11): 0.0"	0.315865	0.911468	-0.593614	3.92296	8.11856	1	TRUE	TRUE	TRUE	Cluster 4	[]	No	Yes	Yes	Yes	No	Yes	No
AAGPASPPEEDPER	"N-Term(Dimethyl:2H(6)13C(2)); S6(Phospho)"	Q96KM6	Zinc finger protein 512B	LKAAGPASPPEEDPE	S(6): 100.0	0.883902					1	TRUE			--	[]	No	Yes	No	No	No	Yes	Yes
AAGSDADHLR	"N-Term(Dimethyl); S4(Phospho)"	O95613	Pericentrin	SARRAAGSDADHLRE	S(4): 100.0	0.445228					1	TRUE			--	[]	No	Yes	No	No	No	No	Yes
AAGVGSSPGDQSGDENITQMLK	"N-Term(Dimethyl:2H(6)13C(2)); S7(Phospho); K22(Dimethyl:2H(6)13C(2))"	P23508	Colorectal mutant cancer protein	RAAGVGSSPGDQSGD	"S(6): 50.0; S(7): 50.0; S(12): 0.0; T(18): 0.0"	0.40024					1	TRUE			--	[]	No	Yes	No	No	No	No	No
AAHTEDINACTLTTSPR	"N-Term(Dimethyl:2H(6)13C(2)); C10(Carbamidomethyl); T14(Phospho)"	P04049	RAF proto-oncogene serine/threonine-protein kinase	INACTLTTSPRLPVF	"T(4): 0.0; T(11): 0.0; T(13): 49.8; T(14): 49.8; S(15): 0.4"	0.0730773	1.23065	-1.15558	14.3082	16.9302	1	FALSE	TRUE	TRUE	Cluster 4	[]	No	False	No	No	No	Yes	No
AAHTEDINACTLTTSPR	"N-Term(Dimethyl); C10(Carbamidomethyl); S15(Phospho)"	P04049	RAF proto-oncogene serine/threonine-protein kinase	NACTLTTSPRLPVF_	"T(4): 0.0; T(11): 0.0; T(13): 0.7; T(14): 0.7; S(15): 98.6"	0.0639735	1.29451	-1.22855	16.9258	19.612	1	FALSE	TRUE	TRUE	Cluster 4	[]	No	Yes	Yes	No	No	Yes	Yes
AAISQLRSPR	"N-Term(Dimethyl:2H(6)13C(2)); S8(Phospho)"	O95747	Serine/threonine-protein kinase OSR1	AAISQLRSPRVKESI	"S(4): 0.0; S(8): 100.0"	1.00082					1	TRUE			--	[]	No	Yes	No	No	No	Yes	No
AAKLSEGSQPAEEEEDQETPSR	"N-Term(Dimethyl); K3(Dimethyl); S5(Phospho)"	Q9UKV3	Apoptotic chromatin condensation inducer in the nucleus	QARAAKLSEGSQPAE	"S(5): 100.0; S(8): 0.0; T(19): 0.0; S(21): 0.0"	-0.59376					1	TRUE			--	[]	No	Yes	Yes	Yes	Yes	Yes	No
AALAPAKESPR	"N-Term(Dimethyl:2H(6)13C(2)); K7(Dimethyl:2H(6)13C(2)); S9(Phospho)"	Q13428	Treacle protein	ALAPAKESPRKGAAP	S(9): 100.0	0.135272	0.146633	-0.00937192	1.02181	1.39522	1	FALSE	FALSE	FALSE	Cluster 4	[]	No	Yes	Yes	Yes	Yes	Yes	Yes
AALAPAKESPR	"N-Term(Dimethyl:2H(4)); K7(Dimethyl:2H(4)); S9(Phospho)"	Q13428	Treacle protein	ALAPAKESPRKGAAP	S(9): 100.0	0.0694103	0.104365	-0.0329663	1.07886	1.26583	1	FALSE	FALSE	FALSE	Cluster 4	[]	No	Yes	Yes	Yes	Yes	Yes	Yes
AALAPAKESPRK	"N-Term(Dimethyl:2H(6)13C(2)); K7(Dimethyl:2H(6)13C(2)); S9(Phospho); K12(Dimethyl:2H(6)13C(2))"	Q13428	Treacle protein	ALAPAKESPRKGAAP	S(9): 100.0	0.1131	-0.0149017	0.12999	0.741327	0.961855	1	FALSE	FALSE	FALSE	Cluster 6	[]	No	Yes	Yes	Yes	Yes	Yes	Yes
AALAPAKESPRK	"N-Term(Dimethyl); K7(Dimethyl); S9(Phospho); K12(Dimethyl)"	Q13428	Treacle protein	ALAPAKESPRKGAAP	S(9): 100.0	0.0940338	-0.0245756	0.120598	0.757533	0.940666	1	FALSE	FALSE	FALSE	Cluster 6	[]	No	Yes	Yes	Yes	Yes	Yes	Yes
AALLAQYADVTDEEDEADEK	"N-Term(Dimethyl:2H(6)13C(2)); T11(Phospho); K20(Dimethyl:2H(6)13C(2))"	Q96MW1	Coiled-coil domain-containing protein 43	LAQYADVTDEEDEAD	"Y(7): 0.0; T(11): 100.0"	-0.00359785	0.339372	-0.340981	2.19271	2.17462	1	FALSE	TRUE	FALSE	Cluster 1	[]	No	Yes	No	Yes	Yes	Yes	No
AALLAQYADVTDEEDEADEK	"N-Term(Dimethyl); T11(Phospho); K20(Dimethyl)"	Q96MW1	Coiled-coil domain-containing protein 43	LAQYADVTDEEDEAD	"Y(7): 0.0; T(11): 100.0"	-0.17807	-0.104996	-0.071085	1.17784	0.781654	1	FALSE	FALSE	FALSE	Cluster 3	[]	No	Yes	No	Yes	Yes	Yes	No
AALPSLTNPPSLSPIR	"N-Term(Dimethyl:2H(6)13C(2)); S11(Phospho)"	P42858	Huntingtin	PSLTNPPSLSPIRRK	"S(5): 0.0; T(7): 0.0; S(11): 50.0; S(13): 50.0"	0.49668					1	TRUE			--	[]	No	Yes	No	No	No	No	No
AALQTAPESADDSPSQLSK	"N-Term(Dimethyl:2H(6)13C(2)); T5(Phospho); S18(Phospho); K19(Dimethyl:2H(6)13C(2))"	O43524	Forkhead box protein O3	KKKAALQTAPESADD;DDSPSQLSKWPGSPT	"T(5): 1.1; S(9): 49.8; S(13): 49.8; S(15): 25.3; S(18): 74.0"	0.641725					1	TRUE			--	[]	No	Yes	No	Yes	No	No	No
AALSLPAK	"N-Term(Dimethyl); S4(Phospho); K8(Dimethyl)"	Q14978	Nucleolar and coiled-body phosphoprotein 1	ATAKAALSLPAKQAP	S(4): 100.0	0.244746					1	FALSE			--	[]	No	Yes	No	No	No	Yes	No
AALSSPR	"N-Term(Dimethyl:2H(6)13C(2)); S5(Phospho)"	Q68E01	Integrator complex subunit 3	RRKAALSSPRSRKNA	"S(4): 1.3; S(5): 98.7"	0.134649	0.489514	-0.352876	2.2536	3.07274	1	FALSE	TRUE	TRUE	Cluster 4	[]	No	Yes	No	Yes	No	No	No
AAMYDIISSPSK	"N-Term(Dimethyl:2H(6)13C(2)); S9(Phospho); K12(Dimethyl:2H(6)13C(2))"	Q6KC79	Nipped-B-like protein	AMYDIISSPSKDSTK	"Y(4): 0.0; S(8): 49.7; S(9): 49.7; S(11): 0.5"						1				--	[]	No	Yes	Yes	Yes	No	Yes	Yes
AAMYDIISSPSK	"N-Term(Dimethyl:2H(6)13C(2)); M3(Oxidation); S11(Phospho); K12(Dimethyl:2H(6)13C(2))"	Q6KC79	Nipped-B-like protein	YDIISSPSKDSTKLT	"Y(4): 0.0; S(8): 0.0; S(9): 0.9; S(11): 99.1"	-0.334043	-0.346522	0.0144677	0.967236	0.448218	1	TRUE	TRUE	FALSE	Cluster 2	[]	No	Yes	No	No	No	No	No
AAMYDIISSPSK	"N-Term(Dimethyl:2H(6)13C(2)); S9(Phospho); K12(Dimethyl:2H(6)13C(2))"	Q6KC79	Nipped-B-like protein	AMYDIISSPSKDSTK	"Y(4): 0.0; S(8): 0.8; S(9): 98.5; S(11): 0.8"	0.657374	0.463375	0.195989	0.636812	2.89325	1	TRUE	TRUE	FALSE	Cluster 5	[]	No	Yes	Yes	Yes	No	Yes	Yes
AAMYDIISSPSK	"N-Term(Dimethyl:2H(4)); M3(Oxidation); S9(Phospho); K12(Dimethyl:2H(4))"	Q6KC79	Nipped-B-like protein	AMYDIISSPSKDSTK	"Y(4): 0.0; S(8): 0.0; S(9): 99.1; S(11): 0.9"	0.328149	0.362485	-0.032347	1.07733	2.29349	1	TRUE	TRUE	FALSE	Cluster 4	[]	No	Yes	Yes	Yes	No	Yes	Yes
AANMLQQSGSK	"N-Term(Dimethyl:2H(6)13C(2)); M4(Oxidation); S8(Phospho); K11(Dimethyl:2H(6)13C(2))"	P46063	ATP-dependent DNA helicase Q1	AANMLQQSGSKNTGA	"S(8): 100.0; S(10): 0.0"	1.64957	1.96051	-0.308954	2.03683	90.8916	1	TRUE	TRUE	FALSE	Cluster 4	[]	Yes	Yes	No	Yes	Yes	No	No
AAPAQVRPPSPGNIRPVK	"N-Term(Dimethyl:2H(6)13C(2)); S10(Phospho); K18(Dimethyl:2H(6)13C(2))"	Q14244	Ensconsin	PAQVRPPSPGNIRPV	S(10): 100.0	0.197085	0.878464	-0.67939	4.77959	7.52445	1	FALSE	TRUE	TRUE	Cluster 4	[]	No	Yes	No	Yes	Yes	Yes	Yes
AAPEASSPPASPLQHLLPGK	"N-Term(Dimethyl:2H(6)13C(2)); S7(Phospho); S11(Phospho); K20(Dimethyl:2H(6)13C(2))"	Q96TA1	Niban-like protein 1	KAAPEASSPPASPLQ;EASSPPASPLQHLLP	"S(6): 50.0; S(7): 50.0; S(11): 100.0"						1				--	[]	No	Yes	Yes	Yes	Yes	Yes	No
AAPEASSPPASPLQHLLPGK	"N-Term(Dimethyl); S7(Phospho); K20(Dimethyl)"	Q96TA1	Niban-like protein 1	KAAPEASSPPASPLQ	"S(6): 50.0; S(7): 50.0; S(11): 0.0"						1				--	[]	No	Yes	Yes	Yes	Yes	Yes	No
AAPPPPPPPPPLESSPR	"N-Term(Dimethyl); S14(Phospho)"	Q5T4S7	E3 ubiquitin-protein ligase UBR4	PPPPPLESSPRVKSP	"S(14): 50.0; S(15): 50.0"	-0.480918	0.45918	-0.938109	8.6718	2.86544	1	TRUE	TRUE	TRUE	Cluster 1	[]	No	Yes	Yes	Yes	No	Yes	No
AAPPPPPPPPPLESSPR	"N-Term(Dimethyl:2H(6)13C(2)); S14(Phospho)"	Q5T4S7	E3 ubiquitin-protein ligase UBR4	PPPPPLESSPRVKSP	"S(14): 50.0; S(15): 50.0"	0.142781	0.608915	-0.464145	2.91169	4.04507	1	FALSE	TRUE	TRUE	Cluster 4	[]	No	Yes	Yes	Yes	No	Yes	No
AAPQSPSVPK	"N-Term(Dimethyl); S5(Phospho); K10(Dimethyl)"	O75694	Nuclear pore complex protein Nup155	QSKAAPQSPSVPKKP	"S(5): 100.0; S(7): 0.0"	-0.0188507	0.97601	-0.992872	9.8372	9.41935	1	FALSE	TRUE	TRUE	Cluster 1	[]	No	Yes	No	Yes	Yes	Yes	Yes
AAPQSPSVPK	"N-Term(Dimethyl:2H(4)); S5(Phospho); K10(Dimethyl:2H(4))"	O75694	Nuclear pore complex protein Nup155	QSKAAPQSPSVPKKP	"S(5): 100.0; S(7): 0.0"	0.0216406	0.811423	-0.787793	6.1347	6.44813	1	FALSE	TRUE	TRUE	Cluster 4	[]	No	Yes	No	Yes	Yes	Yes	Yes
AAPQSPSVPK	"N-Term(Dimethyl:2H(6)13C(2)); S5(Phospho); K10(Dimethyl:2H(6)13C(2))"	O75694	Nuclear pore complex protein Nup155	QSKAAPQSPSVPKKP	"S(5): 100.0; S(7): 0.0"	0.110552	1.03072	-0.918181	8.28287	10.684	1	FALSE	TRUE	TRUE	Cluster 4	[]	No	Yes	No	Yes	Yes	Yes	Yes
AAPSTAPAEATPPKPGEAEAPPK	"N-Term(Dimethyl:2H(6)13C(2)); T11(Phospho); K14(Dimethyl:2H(6)13C(2)); K23(Dimethyl:2H(6)13C(2))"	O95817	BAG family molecular chaperone regulator 3	STAPAEATPPKPGEA	"S(4): 0.0; T(5): 0.0; T(11): 100.0"	0.0571044	1.36001	-1.30092	19.9949	22.8046	1	FALSE	TRUE	TRUE	Cluster 4	[]	No	Yes	Yes	Yes	Yes	Yes	No
AAPSTAPAEATPPKPGEAEAPPK	"N-Term(Dimethyl); T11(Phospho); K14(Dimethyl); K23(Dimethyl)"	O95817	BAG family molecular chaperone regulator 3	STAPAEATPPKPGEA	"S(4): 0.0; T(5): 0.0; T(11): 100.0"	-0.0414557	1.14893	-1.1884	15.4311	14.0263	1	FALSE	TRUE	TRUE	Cluster 1	[]	No	Yes	Yes	Yes	Yes	Yes	No
AAPTAASDQPDSAATTEK	"N-Term(Dimethyl:2H(6)13C(2)); S12(Phospho); K18(Dimethyl:2H(6)13C(2))"	Q9BRP8	Partner of Y14 and mago	AASDQPDSAATTEKA	"T(4): 0.0; S(7): 0.0; S(12): 100.0; T(15): 0.0; T(16): 0.0"	0.91597					1	TRUE			--	[]	No	Yes	No	No	No	No	No
AAPTTPPPPVK	"N-Term(Dimethyl:2H(6)13C(2)); T5(Phospho); K11(Dimethyl:2H(6)13C(2))"	Q9NZQ3	NCK-interacting protein with SH3 domain	PRRAAPTTPPPPVKR	"T(4): 0.0; T(5): 100.0"	0.347701	0.343671	0.00601889	0.986237	2.19625	1	TRUE	TRUE	FALSE	Cluster 5	[]	No	Yes	No	No	No	Yes	No
AAQAGSLEISK	"N-Term(Dimethyl:2H(6)13C(2)); S6(Phospho); K11(Dimethyl:2H(6)13C(2))"	Q9BV73	Centrosome-associated protein CEP250	MRAAQAGSLEISKAT	"S(6): 98.7; S(10): 1.3"	0.28703					1	FALSE			--	[]	No	Yes	No	No	No	No	Yes
AAQLQHSEK	"N-Term(Dimethyl:2H(6)13C(2)); S7(Phospho); K9(Dimethyl:2H(6)13C(2))"	Q16204	Coiled-coil domain-containing protein 6	RAAQLQHSEKMAQYL	S(7): 100.0	0.482847					1	TRUE			--	[]	No	Yes	No	Yes	No	No	No
AAQQAASSSGQGQQAQTPTGK	"N-Term(Dimethyl:2H(6)13C(2)); T17(Phospho); K21(Dimethyl:2H(6)13C(2))"	P48729	Casein kinase I isoform alpha	GQGQQAQTPTGKQTD	"S(7): 0.0; S(8): 0.0; S(9): 0.0; T(17): 100.0; T(19): 0.0"	1.60274					1	TRUE			--	[]	Yes	Yes	No	No	Yes	No	Yes
AAQQQQPSASPR	"N-Term(Dimethyl:2H(6)13C(2)); S10(Phospho)"	Q86U86	Protein polybromo-1	QQQQPSASPRAGTPV	"S(8): 0.9; S(10): 99.1"	0.194496	0.271722	-0.075238	1.18915	1.86095	1	FALSE	FALSE	FALSE	Cluster 4	[]	No	Yes	No	Yes	Yes	No	Yes
AASAPAKESPR	"N-Term(Dimethyl:2H(4)); K7(Dimethyl:2H(4)); S9(Phospho)"	Q13428	Treacle protein	ASAPAKESPRKGAAP	"S(3): 0.0; S(9): 100.0"	-0.102005	-0.0103268	-0.0896889	1.22939	0.972041	1	FALSE	FALSE	FALSE	Cluster 3	[]	No	Yes	Yes	Yes	Yes	Yes	Yes
AASAPAKESPRK	"N-Term(Dimethyl:2H(6)13C(2)); K7(Dimethyl:2H(6)13C(2)); S9(Phospho); K12(Dimethyl:2H(6)13C(2))"	Q13428	Treacle protein	ASAPAKESPRKGAAP	"S(3): 0.0; S(9): 100.0"	0.0457664	-0.0822788	0.130034	0.741252	0.82363	1	FALSE	FALSE	FALSE	Cluster 6	[]	No	Yes	Yes	Yes	Yes	Yes	Yes
AASAPAKESPRK	"N-Term(Dimethyl); K7(Dimethyl); S9(Phospho); K12(Dimethyl)"	Q13428	Treacle protein	ASAPAKESPRKGAAP	"S(3): 0.0; S(9): 100.0"	0.0758685	-0.0576625	0.13552	0.731948	0.871663	1	FALSE	FALSE	FALSE	Cluster 6	[]	No	Yes	Yes	Yes	Yes	Yes	Yes
AASDPLLSSVSPAVSK	"N-Term(Dimethyl:2H(6)13C(2)); S11(Phospho); K16(Dimethyl:2H(6)13C(2))"	P19532	Transcription factor E3	DPLLSSVSPAVSKAS	"S(3): 0.0; S(8): 0.0; S(9): 0.0; S(11): 100.0; S(15): 0.0"	1.0696	1.14681	-0.0752212	1.18911	13.9578	1	TRUE	TRUE	FALSE	Cluster 4	[]	No	Yes	No	Yes	Yes	Yes	Yes
AASDTERDGLAPEK	"N-Term(Dimethyl:2H(6)13C(2)); S3(Phospho); K14(Dimethyl:2H(6)13C(2))"	Q7L4I2	Arginine/serine-rich coiled-coil protein 2	____MAASDTERDGL	"S(3): 100.0; T(5): 0.0"	-0.0144409	-0.143583	0.131131	0.739383	0.715201	1	FALSE	FALSE	FALSE	Cluster 2	[]	No	Yes	No	No	No	No	No
AASIENVLQDSSPEHCGR	"N-Term(Dimethyl:2H(6)13C(2)); S12(Phospho); C16(Carbamidomethyl)"	O60291	E3 ubiquitin-protein ligase MGRN1	ENVLQDSSPEHCGRG	"S(3): 0.0; S(11): 1.0; S(12): 99.0"	0.15244	1.55295	-1.39852	25.0335	35.56	1	FALSE	TRUE	TRUE	Cluster 4	[]	No	Yes	Yes	Yes	No	Yes	No
AASIENVLQDSSPEHCGR	"N-Term(Dimethyl); S11(Phospho); C16(Carbamidomethyl)"	O60291	E3 ubiquitin-protein ligase MGRN1	IENVLQDSSPEHCGR	"S(3): 0.0; S(11): 50.0; S(12): 50.0"	0.190167					1	FALSE			--	[]	No	Yes	No	No	No	Yes	No
AASLPGK	"N-Term(Dimethyl:2H(4)); S3(Phospho); K7(Dimethyl:2H(4))"	Q92545	Transmembrane protein 131	HKLTKAASLPGKNGN	S(3): 100.0	0.0635119	-0.239848	0.305349	0.495052	0.573011	1	FALSE	FALSE	FALSE	Cluster 6	[]	No	Yes	No	No	No	No	No
AASLPGK	"N-Term(Dimethyl:2H(6)13C(2)); S3(Phospho); K7(Dimethyl:2H(6)13C(2))"	Q92545	Transmembrane protein 131	HKLTKAASLPGKNGN	S(3): 100.0	-0.0439454	-0.303036	0.261079	0.548177	0.495422	1	FALSE	FALSE	FALSE	Cluster 2	[]	No	Yes	No	No	No	No	No
AASLTEDR	"N-Term(Dimethyl:2H(6)13C(2)); S3(Phospho)"	Q04637	Eukaryotic translation initiation factor 4 gamma 1	EGLRKAASLTEDRDR	"S(3): 100.0; T(5): 0.0"	0.535225	0.106478	0.430736	0.370906	1.27201	1	TRUE	FALSE	TRUE	Cluster 5	[]	No	Yes	Yes	Yes	Yes	No	Yes
AASPAKPSSLDLVPNLPK	"N-Term(Dimethyl:2H(4)); S3(Phospho); K6(Dimethyl:2H(4)); K18(Dimethyl:2H(4))"	Q8N3V7	Synaptopodin	KVSPRAASPAKPSSL	"S(3): 100.0; S(8): 0.0; S(9): 0.0"						1				--	[]	No	Yes	Yes	Yes	Yes	Yes	No
AASPAKPSSLDLVPNLPK	"N-Term(Dimethyl:2H(6)13C(2)); S3(Phospho); K6(Dimethyl:2H(6)13C(2)); K18(Dimethyl:2H(6)13C(2))"	Q8N3V7	Synaptopodin	KVSPRAASPAKPSSL	"S(3): 100.0; S(8): 0.0; S(9): 0.0"	0.0453786	0.144008	-0.0966406	1.24922	1.38682	1	FALSE	FALSE	FALSE	Cluster 4	[]	No	Yes	Yes	Yes	Yes	Yes	No
AASPPASASDLIEQQQK	"N-Term(Dimethyl:2H(6)13C(2)); S3(Phospho); K17(Dimethyl:2H(6)13C(2))"	Q5VSL9	Striatin-interacting protein 1	IRNMRAASPPASASD	"S(3): 100.0; S(7): 0.0; S(9): 0.0"	0.0597824	0.390027	-0.328255	2.12939	2.44364	1	FALSE	TRUE	FALSE	Cluster 4	[]	No	Yes	Yes	Yes	Yes	Yes	No
AASPPLK	"N-Term(Dimethyl:2H(6)13C(2)); S3(Phospho); K7(Dimethyl:2H(6)13C(2))"	Q8TDB6	E3 ubiquitin-protein ligase DTX3L	SDDSKAASPPLKGSV	S(3): 100.0	0.0900121	1.20856	-1.11656	13.0786	16.0907	1	FALSE	TRUE	TRUE	Cluster 4	[]	No	Yes	No	No	Yes	No	No
AASPPRPLLSNASATPVGR	"N-Term(Dimethyl); S3(Phospho)"	Q9NQW6	Anillin	PSEEKAASPPRPLLS	"S(3): 100.0; S(10): 0.0; S(13): 0.0; T(15): 0.0"	-0.615992	0.750415	-1.36442	23.143	5.60307	1	TRUE	TRUE	TRUE	Cluster 1	[]	No	Yes	No	No	No	No	No
AASPSPQSVR	"N-Term(Dimethyl:2H(4)); S3(Phospho)"	Q8IYB3	Serine/arginine repetitive matrix protein 1	KKIKKAASPSPQSVR	"S(3): 100.0; S(5): 0.0; S(8): 0.0"	-0.259501	-1.26103	1.00351	0.0991939	0.0545738	1	FALSE	TRUE	TRUE	Cluster 2	[]	No	Yes	Yes	Yes	Yes	Yes	Yes
AASPSPQSVR	"N-Term(Dimethyl:2H(6)13C(2)); S3(Phospho); S5(Phospho)"	Q8IYB3	Serine/arginine repetitive matrix protein 1	KKIKKAASPSPQSVR;IKKAASPSPQSVRRV	"S(3): 100.0; S(5): 100.0; S(8): 0.0"	-0.0204231	0.384584	-0.403019	2.52941	2.41321	1	FALSE	TRUE	TRUE	Cluster 1	[]	No	Yes	Yes	Yes	Yes	Yes	Yes
AASQGSDSPLLPAQR	"N-Term(Dimethyl:2H(6)13C(2)); S6(Phospho)"	Q5TCZ1	SH3 and PX domain-containing protein 2A	ERAASQGSDSPLLPA	"S(3): 0.0; S(6): 0.0; S(8): 100.0"	0.660563					1	TRUE			--	[]	No	False	No	No	No	No	No
AASREEPIEWEF	"N-Term(Dimethyl:2H(6)13C(2)); S3(Phospho)"	P39880	Homeobox protein cut-like 1	HRLEKAASREEPIEW	S(3): 100.0	0.269603	0.4683	-0.196709	1.57293	2.92625	1	FALSE	TRUE	FALSE	Cluster 4	[]	No	Yes	Yes	Yes	Yes	No	No
AASSAAQGAFQGN	"N-Term(Dimethyl:2H(6)13C(2)); S4(Phospho)"	O15127	Secretory carrier-associated membrane protein 2	TFHRAASSAAQGAFQ	"S(3): 50.0; S(4): 50.0"	-0.190702	-0.334127	0.145414	0.715461	0.461195	1	FALSE	TRUE	FALSE	Cluster 2	[]	No	Yes	No	No	No	No	No
AASSAAQGAFQGN	"N-Term(Dimethyl); S4(Phospho)"	O15127	Secretory carrier-associated membrane protein 2	TFHRAASSAAQGAFQ	"S(3): 50.0; S(4): 50.0"			0.117252	0.763392		1			FALSE	--	[]	No	Yes	No	No	No	No	No
AASSLNLSNGETESVK	"N-Term(Dimethyl:2H(6)13C(2)); S4(Phospho); S8(Phospho); K16(Dimethyl:2H(6)13C(2))"	O95819	Mitogen-activated protein kinase kinase kinase kinase 4	EDTRAASSLNLSNGE;AASSLNLSNGETESV	"S(3): 1.4; S(4): 98.6; S(8): 100.0; T(12): 0.0; S(14): 0.0"	0.200627					1	FALSE			--	[]	No	Yes	Yes	Yes	Yes	Yes	No
AASSLNLSNGETESVK	"N-Term(Dimethyl:2H(6)13C(2)); S8(Phospho); K16(Dimethyl:2H(6)13C(2))"	O95819	Mitogen-activated protein kinase kinase kinase kinase 4	AASSLNLSNGETESV	"S(3): 0.0; S(4): 0.0; S(8): 100.0; T(12): 0.0; S(14): 0.0"	-0.0516196	1.0105	-1.06013	11.4851	10.198	1	FALSE	TRUE	TRUE	Cluster 1	[]	No	Yes	Yes	Yes	Yes	Yes	No
AASVAAATTSPTPR	"N-Term(Dimethyl:2H(6)13C(2)); T8(Phospho)"	Q9Y2D9	Zinc finger protein 652	AASVAAATTSPTPRT	"S(3): 0.0; T(8): 33.2; T(9): 33.2; S(10): 33.2; T(12): 0.3"	0.170693	0.447478	-0.274796	1.88276	2.78926	1	FALSE	TRUE	FALSE	Cluster 4	[]	No	Yes	No	No	No	No	Yes
AASVAAATTSPTPR	"N-Term(Dimethyl); T8(Phospho)"	Q9Y2D9	Zinc finger protein 652	AASVAAATTSPTPRT	"S(3): 0.0; T(8): 33.2; T(9): 33.2; S(10): 33.2; T(12): 0.3"			-0.0988654	1.25564		1			FALSE	--	[]	No	Yes	No	No	No	No	Yes
AASVSGEQGTPPK	"N-Term(Dimethyl:2H(6)13C(2)); T10(Phospho); K13(Dimethyl:2H(6)13C(2))"	Q8TEJ3	SH3 domain-containing RING finger protein 3	SVSGEQGTPPKVQLP	"S(3): 0.0; S(5): 0.0; T(10): 100.0"	0.0318677					1	FALSE			--	[]	No	Yes	No	No	No	No	No
AASYTEEDENHTAK	"N-Term(Dimethyl); S3(Phospho); K14(Dimethyl)"	Q14126	Desmoglein-2	YFTDKAASYTEEDEN	"S(3): 100.0; Y(4): 0.0; T(5): 0.0; T(12): 0.0"	0.0668892	-0.112966	0.181844	0.657894	0.767442	1	FALSE	FALSE	FALSE	Cluster 6	[]	No	Yes	No	Yes	No	Yes	No
AASYTEEDENHTAK	"N-Term(Dimethyl:2H(6)13C(2)); S3(Phospho); K14(Dimethyl:2H(6)13C(2))"	Q14126	Desmoglein-2	YFTDKAASYTEEDEN	"S(3): 99.1; Y(4): 0.9; T(5): 0.0; T(12): 0.0"	0.248801	-0.122956	0.373746	0.422916	0.749989	1	FALSE	FALSE	TRUE	Cluster 6	[]	No	Yes	No	Yes	No	Yes	No
AATEALGEKSPDSATVSGYDIMK	"N-Term(Dimethyl:2H(6)13C(2)); K9(Dimethyl:2H(6)13C(2)); S10(Phospho); M22(Oxidation); K23(Dimethyl:2H(6)13C(2))"	Q6WCQ1	Myosin phosphatase Rho-interacting protein	TEALGEKSPDSATVS	"T(3): 0.0; S(10): 100.0; S(13): 0.0; T(15): 0.0; S(17): 0.0; Y(19): 0.0"	0.0770604					1	FALSE			--	[]	No	Yes	Yes	Yes	No	Yes	Yes
AATESVPCSPSPLAGEIR	"N-Term(Dimethyl:2H(6)13C(2)); C8(Carbamidomethyl); S9(Phospho)"	Q8N9M1	Uncharacterized protein C19orf47	ATESVPCSPSPLAGE	"T(3): 0.0; S(5): 0.0; S(9): 98.1; S(11): 1.9"	0.603494					1	TRUE			--	[]	No	Yes	Yes	No	Yes	Yes	No
AATPLPSLR	"N-Term(Dimethyl:2H(6)13C(2)); T3(Phospho)"	Q9Y3Q8	TSC22 domain family protein 4	AGTSRAATPLPSLRV	"T(3): 100.0; S(7): 0.0"	1.08951	1.84298	-0.751482	5.64263	69.3413	1	TRUE	TRUE	TRUE	Cluster 4	[]	No	Yes	Yes	No	No	Yes	No
AATTATPAATTSPK	"N-Term(Dimethyl); T11(Phospho); K14(Dimethyl)"	Q92766	Ras-responsive element-binding protein 1	TATPAATTSPKESSE	"T(3): 0.0; T(4): 0.0; T(6): 0.0; T(10): 33.3; T(11): 33.3; S(12): 33.3"	0.0937672	0.822143	-0.726387	5.32583	6.60928	1	FALSE	TRUE	TRUE	Cluster 4	[]	No	False	Yes	Yes	No	No	No
AATTATPAATTSPK	"N-Term(Dimethyl:2H(6)13C(2)); S12(Phospho); K14(Dimethyl:2H(6)13C(2))"	Q92766	Ras-responsive element-binding protein 1	ATPAATTSPKESSEP	"T(3): 0.0; T(4): 0.0; T(6): 0.0; T(10): 33.3; T(11): 33.3; S(12): 33.3"	0.122671	0.846832	-0.722172	5.27439	6.9959	1	FALSE	TRUE	TRUE	Cluster 4	[]	No	Yes	No	Yes	No	No	Yes
AAVGQESPGGLEAGNAK	"N-Term(Dimethyl:2H(6)13C(2)); S7(Phospho); K17(Dimethyl:2H(6)13C(2))"	Q29RF7	Sister chromatid cohesion protein PDS5 homolog A	RAAVGQESPGGLEAG	S(7): 100.0	0.138418	1.08352	-0.943116	8.77234	12.0652	1	FALSE	TRUE	TRUE	Cluster 4	[]	No	Yes	Yes	Yes	Yes	Yes	Yes
AAVGQESPGGLEAGNAK	"N-Term(Dimethyl); S7(Phospho); K17(Dimethyl)"	Q29RF7	Sister chromatid cohesion protein PDS5 homolog A	RAAVGQESPGGLEAG	S(7): 100.0	0.0884778	0.615962	-0.525495	3.35348	4.11124	1	FALSE	TRUE	TRUE	Cluster 4	[]	No	Yes	Yes	Yes	Yes	Yes	Yes
AAVLSDSEDEEK	"N-Term(Dimethyl:2H(4)); S5(Phospho); S7(Phospho); K12(Dimethyl:2H(4))"	Q96ST2	Protein IWS1 homolog	KRKAAVLSDSEDEEK;KAAVLSDSEDEEKAS	"S(5): 100.0; S(7): 100.0"	0.86642	0.429105	0.439304	0.36366	2.67372	1	TRUE	TRUE	TRUE	Cluster 5	[]	No	Yes	Yes	Yes	Yes	Yes	Yes
AAVLSDSEDEEK	"N-Term(Dimethyl:2H(6)13C(2)); S5(Phospho); S7(Phospho); K12(Dimethyl:2H(6)13C(2))"	Q96ST2	Protein IWS1 homolog	KRKAAVLSDSEDEEK;KAAVLSDSEDEEKAS	"S(5): 100.0; S(7): 100.0"	0.351332	-1.11262	1.46594	0.0342023	0.0768046	1	TRUE	TRUE	TRUE	Cluster 6	[]	No	Yes	Yes	Yes	Yes	Yes	Yes
AAVLSDSEDEEK	"N-Term(Dimethyl:2H(4)); S7(Phospho); K12(Dimethyl:2H(4))"	Q96ST2	Protein IWS1 homolog	KAAVLSDSEDEEKAS	"S(5): 0.0; S(7): 100.0"	0.122974	-0.916053	1.04102	0.090988	0.12077	1	FALSE	TRUE	TRUE	Cluster 6	[]	No	Yes	Yes	Yes	Yes	Yes	Yes
AAVQELSSSILAGEDPEER	"N-Term(Dimethyl:2H(6)13C(2)); S9(Phospho)"	P49768	Presenilin-1	AVQELSSSILAGEDP	"S(7): 0.0; S(8): 0.9; S(9): 99.1"	0.242403	1.55425	-1.30986	20.4109	35.6668	1	FALSE	TRUE	TRUE	Cluster 4	[]	No	Yes	Yes	Yes	Yes	Yes	No
AAVQELSSSILAGEDPEER	"N-Term(Dimethyl); S9(Phospho)"	P49768	Presenilin-1	AVQELSSSILAGEDP	"S(7): 0.0; S(8): 0.8; S(9): 99.2"	0.0926432	0.626376	-0.531744	3.40208	4.21102	1	FALSE	TRUE	TRUE	Cluster 4	[]	No	Yes	Yes	Yes	Yes	Yes	No
AAVSPQK	"N-Term(Dimethyl:2H(6)13C(2)); S4(Phospho); K7(Dimethyl:2H(6)13C(2))"	Q9HCU9	Breast cancer metastasis-suppressor 1	KKARAAVSPQKRKSD	S(4): 100.0	0.129661	0.276279	-0.144629	1.39518	1.88057	1	FALSE	FALSE	FALSE	Cluster 4	[]	No	Yes	No	Yes	No	No	No
AAVVTSPPPTTAPHK	"N-Term(Dimethyl); T5(Phospho); K15(Dimethyl)"	P35611	Alpha-adducin	DSRAAVVTSPPPTTA	"T(5): 98.5; S(6): 1.5; T(10): 0.0; T(11): 0.0"	0.292493	1.557	-1.26252	18.3029	35.8932	1	FALSE	TRUE	TRUE	Cluster 4	[]	No	Yes	No	Yes	No	Yes	No
AAVVTSPPPTTAPHK	"N-Term(Dimethyl:2H(6)13C(2)); S6(Phospho); K15(Dimethyl:2H(6)13C(2))"	P35611	Alpha-adducin	SRAAVVTSPPPTTAP	"T(5): 0.0; S(6): 100.0; T(10): 0.0; T(11): 0.0"	0.287868	1.28392	-0.994066	9.86428	19.1396	1	FALSE	TRUE	TRUE	Cluster 4	['CDK1']	No	Yes	Yes	Yes	Yes	Yes	No
AAVVVSK	"N-Term(Dimethyl:2H(6)13C(2)); S6(Phospho); K7(Dimethyl:2H(6)13C(2))"	Q14978	Nucleolar and coiled-body phosphoprotein 1	KKAAVVVSKSGSLKK	S(6): 100.0	0.371533					1	TRUE			--	[]	No	Yes	No	Yes	No	Yes	No
ACASPSAQVEGSPVAGSDGSQPAVK	"N-Term(Dimethyl:2H(6)13C(2)); C2(Carbamidomethyl); S4(Phospho); S12(Phospho); K25(Dimethyl:2H(6)13C(2))"	Q9UFC0	Leucine-rich repeat and WD repeat-containing protein 1	PSKRACASPSAQVEG;PSAQVEGSPVAGSDG	"S(4): 97.4; S(6): 5.2; S(12): 97.3; S(17): 0.1; S(20): 0.0"	0.0587733					1	FALSE			--	[]	No	Yes	Yes	Yes	Yes	Yes	No
ACPQSAKPPSGSK	"N-Term(Dimethyl:2H(6)13C(2)); C2(Carbamidomethyl); K7(Dimethyl:2H(6)13C(2)); S10(Phospho); K13(Dimethyl:2H(6)13C(2))"	Q8TBE0	Bromo adjacent homology domain-containing 1 protein	PQSAKPPSGSKSGLR	"S(5): 0.0; S(10): 99.0; S(12): 1.0"	0.423313					1	TRUE			--	[]	No	Yes	No	No	No	No	No
ACSMPQELPQSPR	"N-Term(Dimethyl:2H(6)13C(2)); C2(Carbamidomethyl); S11(Phospho)"	Q8N5J2	Ubiquitin carboxyl-terminal hydrolase MINDY-1	MPQELPQSPRTRQPE	"S(3): 0.0; S(11): 100.0"	0.395646					1	TRUE			--	[]	No	Yes	No	No	No	No	No
ADAASSLTVDVTPPTAK	"N-Term(Dimethyl); T12(Phospho); K17(Dimethyl)"	Q9H8Y8	Golgi reassembly-stacking protein 2	SSLTVDVTPPTAKAP	"S(5): 0.0; S(6): 0.0; T(8): 0.0; T(12): 100.0; T(15): 0.0"	-0.0901056	1.58369	-1.67181	46.9686	38.1682	1	FALSE	TRUE	TRUE	Cluster 1	[]	No	Yes	Yes	Yes	Yes	Yes	No
ADAASSLTVDVTPPTAK	"N-Term(Dimethyl:2H(6)13C(2)); T12(Phospho); K17(Dimethyl:2H(6)13C(2))"	Q9H8Y8	Golgi reassembly-stacking protein 2	SSLTVDVTPPTAKAP	"S(5): 0.0; S(6): 0.0; T(8): 0.0; T(12): 99.2; T(15): 0.8"	-0.150467					1	FALSE			--	[]	No	Yes	Yes	Yes	Yes	Yes	No
ADADPSPTSPPTAR	"N-Term(Dimethyl:2H(6)13C(2)); S9(Phospho)"	Q9NWZ5	Uridine-cytidine kinase-like 1	DADPSPTSPPTARDT	"S(6): 0.0; T(8): 49.7; S(9): 49.7; T(12): 0.6"	-0.0721006					1	FALSE			--	[]	No	Yes	Yes	Yes	Yes	Yes	No
ADALQAGASQFETSAAK	"N-Term(Dimethyl:2H(6)13C(2)); S14(Phospho); K17(Dimethyl:2H(6)13C(2))"	Q15836	Vesicle-associated membrane protein 3	GASQFETSAAKLKRK	"S(9): 0.0; T(13): 0.0; S(14): 100.0"	0.490419					1	TRUE			--	[]	No	Yes	No	Yes	Yes	Yes	No
ADDADEFGYSR	"N-Term(Dimethyl:2H(6)13C(2)); S10(Phospho)"	Q7KZF4	Staphylococcal nuclease domain-containing protein 1	DADEFGYSR______	"Y(9): 50.0; S(10): 50.0"	0.314063	1.3837	-1.06765	11.6856	24.0832	1	TRUE	TRUE	TRUE	Cluster 4	[]	No	Yes	No	No	No	No	No
ADEASELACPTPK	"N-Term(Dimethyl:2H(6)13C(2)); S5(Phospho); C9(Carbamidomethyl); K13(Dimethyl:2H(6)13C(2))"	P49327	Fatty acid synthase	SSKADEASELACPTP	"S(5): 100.0; T(11): 0.0"	0.248112	-0.142966	0.393067	0.404514	0.716217	1	FALSE	FALSE	TRUE	Cluster 6	[]	No	Yes	Yes	Yes	Yes	Yes	No
ADEASELACPTPK	"N-Term(Dimethyl:2H(6)13C(2)); S5(Phospho); C9(Carbamidomethyl); T11(Phospho); K13(Dimethyl:2H(6)13C(2))"	P49327	Fatty acid synthase	SSKADEASELACPTP;ASELACPTPKEDGLA	"S(5): 100.0; T(11): 100.0"	0.0884113					1	FALSE			--	[]	No	Yes	Yes	Yes	Yes	Yes	No
ADEASELACPTPK	"N-Term(Dimethyl); C9(Carbamidomethyl); T11(Phospho); K13(Dimethyl)"	P49327	Fatty acid synthase	ASELACPTPKEDGLA	"S(5): 0.0; T(11): 100.0"	0.115242	0.645472	-0.528241	3.37474	4.40031	1	FALSE	TRUE	TRUE	Cluster 4	[]	No	Yes	Yes	Yes	Yes	Yes	No
ADEPSSEESDLEIDK	"N-Term(Dimethyl); S6(Phospho); S9(Phospho); K15(Dimethyl)"	P50502	Hsc70-interacting protein	LKADEPSSEESDLEI;DEPSSEESDLEIDKE	"S(5): 0.0; S(6): 100.0; S(9): 100.0"	0.35492	0.523536	-0.166627	1.46767	3.32313	1	TRUE	TRUE	FALSE	Cluster 4	[]	No	Yes	Yes	Yes	Yes	Yes	No
ADEPSSEESDLEIDK	"N-Term(Dimethyl:2H(6)13C(2)); S6(Phospho); S9(Phospho); K15(Dimethyl:2H(6)13C(2))"	P50502	Hsc70-interacting protein	LKADEPSSEESDLEI;DEPSSEESDLEIDKE	"S(5): 0.0; S(6): 100.0; S(9): 100.0"	0.197386	0.456392	-0.257017	1.80725	2.8471	1	FALSE	TRUE	FALSE	Cluster 4	[]	No	Yes	Yes	Yes	Yes	Yes	No
ADEPSSEESDLEIDK	"N-Term(Dimethyl); S9(Phospho); K15(Dimethyl)"	P50502	Hsc70-interacting protein	DEPSSEESDLEIDKE	"S(5): 0.0; S(6): 0.0; S(9): 100.0"	0.100733	0.134877	-0.0321558	1.07685	1.35797	1	FALSE	FALSE	FALSE	Cluster 4	[]	No	Yes	Yes	Yes	Yes	Yes	No
ADFSPFGNSQGPSR	"N-Term(Dimethyl:2H(6)13C(2)); S4(Phospho)"	Q9H2M9	Rab3 GTPase-activating protein non-catalytic subunit	VPEKADFSPFGNSQG	"S(4): 100.0; S(9): 0.0; S(13): 0.0"	0.52663					1	TRUE			--	[]	No	Yes	Yes	Yes	Yes	Yes	No
ADFSPFGNSQGPSR	"N-Term(Dimethyl); S4(Phospho)"	Q9H2M9	Rab3 GTPase-activating protein non-catalytic subunit	VPEKADFSPFGNSQG	"S(4): 100.0; S(9): 0.0; S(13): 0.0"	0.410938					1	TRUE			--	[]	No	Yes	Yes	Yes	Yes	Yes	No
ADGKEEGTPQPESK	"N-Term(Dimethyl:2H(6)13C(2)); K4(Dimethyl:2H(6)13C(2)); T8(Phospho); K14(Dimethyl:2H(6)13C(2))"	Q8NFD5	AT-rich interactive domain-containing protein 1B	ADGKEEGTPQPESKS	"T(8): 100.0; S(13): 0.0"	0.681336					1	TRUE			--	[]	No	Yes	No	No	No	No	No
ADGYEPPVQESV	"N-Term(Dimethyl:2H(6)13C(2)); S11(Phospho)"	P61247	40S ribosomal protein S3a	YEPPVQESV______	"Y(4): 0.0; S(11): 100.0"	0.0831163	0.718134	-0.633029	4.29565	5.2017	1	FALSE	TRUE	TRUE	Cluster 4	[]	No	Yes	No	No	No	No	Yes
ADGYEPPVQESV	"N-Term(Dimethyl); S11(Phospho)"	P61247	40S ribosomal protein S3a	YEPPVQESV______	"Y(4): 0.0; S(11): 100.0"	0.0753841	0.769706	-0.692333	4.92417	5.85757	1	FALSE	TRUE	TRUE	Cluster 4	[]	No	Yes	No	No	No	No	Yes
ADIDVSGPK	"N-Term(Dimethyl:2H(6)13C(2)); S6(Phospho); K9(Dimethyl:2H(6)13C(2))"	Q09666	Neuroblast differentiation-associated protein AHNAK	PKADIDVSGPKVDVE	S(6): 100.0	0.181056					1	FALSE			--	[]	No	Yes	Yes	Yes	No	No	Yes
ADLNQGIGEPQSPSR	"N-Term(Dimethyl:2H(6)13C(2)); S12(Phospho)"	Q96C19	EF-hand domain-containing protein D2	QGIGEPQSPSRRVFN	"S(12): 99.4; S(14): 0.6"	0.41182	1.39909	-0.985279	9.66673	24.9517	1	TRUE	TRUE	TRUE	Cluster 4	['CDK1', 'CDK1', 'CDK2']	No	Yes	Yes	Yes	Yes	Yes	No
ADLNQGIGEPQSPSR	"N-Term(Dimethyl:2H(6)13C(2)); S12(Phospho)"	Q96C19	EF-hand domain-containing protein D2	QGIGEPQSPSRRVFN	"S(12): 99.3; S(14): 0.7"						1				--	['CDK1', 'CDK1', 'CDK2']	No	Yes	Yes	Yes	Yes	Yes	No
ADLNQGIGEPQSPSR	"N-Term(Dimethyl); S12(Phospho)"	Q96C19	EF-hand domain-containing protein D2	QGIGEPQSPSRRVFN	"S(12): 99.4; S(14): 0.6"	0.453511	1.36262	-0.907122	8.07461	22.9421	1	TRUE	TRUE	TRUE	Cluster 4	['CDK1', 'CDK1', 'CDK2']	No	Yes	Yes	Yes	Yes	Yes	No
ADLNQGIGEPQSPSRR	"N-Term(Dimethyl); S12(Phospho)"	Q96C19	EF-hand domain-containing protein D2	QGIGEPQSPSRRVFN	"S(12): 100.0; S(14): 0.0"	0.354598	0.976117	-0.61953	4.16419	9.42167	1	TRUE	TRUE	TRUE	Cluster 4	['CDK1', 'CDK1', 'CDK2']	No	Yes	Yes	Yes	Yes	Yes	No
ADLNQGIGEPQSPSRR	"N-Term(Dimethyl:2H(6)13C(2)); S12(Phospho)"	Q96C19	EF-hand domain-containing protein D2	QGIGEPQSPSRRVFN	"S(12): 100.0; S(14): 0.0"	0.470057	1.14787	-0.675822	4.74047	13.992	1	TRUE	TRUE	TRUE	Cluster 4	['CDK1', 'CDK1', 'CDK2']	No	Yes	Yes	Yes	Yes	Yes	No
ADNCSPVAEEETTGSAESTLPK	"N-Term(Dimethyl:2H(6)13C(2)); C4(Carbamidomethyl); S5(Phospho); K22(Dimethyl:2H(6)13C(2))"	Q9C0D5	Protein TANC1	DRRADNCSPVAEEET	"S(5): 100.0; T(12): 0.0; T(13): 0.0; S(15): 0.0; S(18): 0.0; T(19): 0.0"	0.376187					1	TRUE			--	[]	No	Yes	No	No	No	Yes	No
ADNEPSCSPAAQELLTR	"N-Term(Dimethyl:2H(6)13C(2)); C7(Carbamidomethyl); S8(Phospho)"	Q9C0D5	Protein TANC1	ADNEPSCSPAAQELL	"S(6): 0.0; S(8): 100.0; T(16): 0.0"	0.45261					1	TRUE			--	[]	No	Yes	No	No	No	Yes	No
ADNSSDSPTTLK	"N-Term(Dimethyl:2H(6)13C(2)); S7(Phospho); K12(Dimethyl:2H(6)13C(2))"	Q5VWN6	Protein FAM208B	RADNSSDSPTTLKLV	"S(4): 0.0; S(5): 0.0; S(7): 100.0; T(9): 0.0; T(10): 0.0"	0.701543					1	TRUE			--	[]	No	Yes	Yes	No	No	No	Yes
ADRDQSPFSK	"N-Term(Dimethyl); S6(Phospho); K10(Dimethyl)"	Q13427	Peptidyl-prolyl cis-trans isomerase G	KKADRDQSPFSKIKQ	"S(6): 100.0; S(9): 0.0"	0.035645					1	FALSE			--	[]	No	Yes	Yes	Yes	Yes	Yes	Yes
ADSDSEDKGEESKPK	"N-Term(Dimethyl:2H(6)13C(2)); S3(Phospho); K8(Dimethyl:2H(6)13C(2)); K13(Dimethyl:2H(6)13C(2)); K15(Dimethyl:2H(6)13C(2))"	P83916	Chromobox protein homolog 1	GGKRKADSDSEDKGE	"S(3): 100.0; S(5): 0.0; S(12): 0.0"	0.263432	-0.0340159	0.299437	0.501838	0.920439	1	FALSE	FALSE	FALSE	Cluster 6	[]	No	Yes	No	Yes	No	No	No
ADSDSEDKGEESKPK	"N-Term(Dimethyl); S3(Phospho); K8(Dimethyl); K13(Dimethyl); K15(Dimethyl)"	P83916	Chromobox protein homolog 1	GGKRKADSDSEDKGE	"S(3): 100.0; S(5): 0.0; S(12): 0.0"	0.193368	-0.0321908	0.227547	0.592179	0.924316	1	FALSE	FALSE	FALSE	Cluster 6	[]	No	Yes	No	Yes	No	No	No
ADSGPTQPPLSLSPAPETK	"N-Term(Dimethyl:2H(6)13C(2)); S13(Phospho); K19(Dimethyl:2H(6)13C(2))"	O15027	Protein transport protein Sec16A	TQPPLSLSPAPETKR	"S(3): 0.0; T(6): 0.0; S(11): 0.0; S(13): 100.0; T(18): 0.0"	0.150014	0.774698	-0.622695	4.19464	5.92528	1	FALSE	TRUE	TRUE	Cluster 4	[]	No	Yes	Yes	Yes	Yes	Yes	No
ADSLLEDITDIPK	"N-Term(Dimethyl:2H(6)13C(2)); S3(Phospho); K13(Dimethyl:2H(6)13C(2))"	Q9BQL6	Fermitin family homolog 1	LEGGKADSLLEDITD	"S(3): 100.0; T(9): 0.0"	0.811453	1.20114	-0.387694	2.44171	15.8178	1	TRUE	TRUE	TRUE	Cluster 4	[]	No	Yes	No	No	No	No	No
ADSLSSPRK	"N-Term(Dimethyl:2H(6)13C(2)); S5(Phospho); K9(Dimethyl:2H(6)13C(2))"	Q6BDS2	UHRF1-binding protein 1	RRKADSLSSPRKNPL	"S(3): 0.0; S(5): 50.0; S(6): 50.0"	0.689872					1	TRUE			--	[]	No	Yes	No	No	No	No	No
ADSPVNGLPK	"N-Term(Dimethyl); S3(Phospho); K10(Dimethyl)"	Q96S94	Cyclin-L2	AKKAKADSPVNGLPK	S(3): 100.0	0.0799044					1	FALSE			--	['DYRK1A']	No	Yes	Yes	No	Yes	Yes	No
ADSVPGTYR	"N-Term(Dimethyl:2H(6)13C(2)); S3(Phospho)"	Q15004	PCNA-associated factor	MVRTKADSVPGTYRK	"S(3): 100.0; T(7): 0.0; Y(8): 0.0"	1.47781					1	TRUE			--	[]	No	Yes	No	No	No	Yes	No
ADTEEEFLAFR	"N-Term(Dimethyl:2H(6)13C(2)); T3(Phospho)"	P46013	Proliferation marker protein Ki-67	RSLRKADTEEEFLAF	T(3): 100.0	1.65064	0.936422	0.716205	0.192219	8.59872	1	TRUE	TRUE	TRUE	Cluster 5	['Chk1']	No	Yes	Yes	No	Yes	Yes	Yes
ADTPGPEDGGVK	"N-Term(Dimethyl:2H(6)13C(2)); T3(Phospho); K12(Dimethyl:2H(6)13C(2))"	O14686	Histone-lysine N-methyltransferase 2D	GLEGKADTPGPEDGG	T(3): 100.0	0.379154	-0.0724539	0.453597	0.351887	0.842475	1	TRUE	FALSE	TRUE	Cluster 6	[]	No	Yes	No	No	Yes	No	No
ADTSLNNCEGAAGSTSEK	"N-Term(Dimethyl:2H(6)13C(2)); S4(Phospho); C8(Carbamidomethyl); K18(Dimethyl:2H(6)13C(2))"	O76080	AN1-type zinc finger protein 5	SVQRADTSLNNCEGA	"T(3): 0.7; S(4): 99.3; S(14): 0.0; T(15): 0.0; S(16): 0.0"	0.124999					1	FALSE			--	[]	No	Yes	No	No	No	Yes	No
ADTSQEICSPR	"N-Term(Dimethyl:2H(6)13C(2)); C8(Carbamidomethyl); S9(Phospho)"	P52948	Nuclear pore complex protein Nup98-Nup96	DTSQEICSPRLPISA	"T(3): 0.0; S(4): 0.0; S(9): 100.0"	0.728972					1	TRUE			--	[]	No	Yes	Yes	Yes	Yes	Yes	Yes
ADTSQEICSPR	"N-Term(Dimethyl:2H(6)13C(2)); S4(Phospho); C8(Carbamidomethyl); S9(Phospho)"	P52948	Nuclear pore complex protein Nup98-Nup96	LPSKADTSQEICSPR;DTSQEICSPRLPISA	"T(3): 0.0; S(4): 100.0; S(9): 100.0"	0.580113					1	TRUE			--	[]	No	Yes	Yes	Yes	Yes	Yes	Yes
ADTSQEICSPR	"N-Term(Dimethyl); S4(Phospho); C8(Carbamidomethyl)"	P52948	Nuclear pore complex protein Nup98-Nup96	LPSKADTSQEICSPR	"T(3): 0.0; S(4): 100.0; S(9): 0.0"			-0.635653	4.32169		1			TRUE	--	[]	No	Yes	Yes	Yes	Yes	Yes	Yes
ADTTTPTTSAITASR	"N-Term(Dimethyl:2H(6)13C(2)); T5(Phospho)"	Q15059	Bromodomain-containing protein 3	KRKADTTTPTTSAIT	"T(3): 0.0; T(4): 0.0; T(5): 100.0; T(7): 0.0; T(8): 0.0; S(9): 0.0; T(12): 0.0; S(14): 0.0"	0.893751					1	TRUE			--	[]	No	Yes	No	No	No	Yes	No
ADVDISGPK	"N-Term(Dimethyl:2H(6)13C(2)); S6(Phospho); K9(Dimethyl:2H(6)13C(2))"	Q09666	Neuroblast differentiation-associated protein AHNAK	PKADVDISGPKIDVT	S(6): 100.0	0.233703					1	FALSE			--	[]	No	Yes	No	No	No	No	No
AEAEAGSPRPDPR	"N-Term(Dimethyl); S7(Phospho)"	P58107	Epiplakin	RAEAEAGSPRPDPRE	S(7): 100.0	0.0767909					1	FALSE			--	[]	No	Yes	Yes	Yes	Yes	Yes	Yes
AEAEAGSPRPDPR	"N-Term(Dimethyl:2H(6)13C(2)); S7(Phospho)"	P58107	Epiplakin	RAEAEAGSPRPDPRE	S(7): 100.0	0.100854	1.80382	-1.70098	50.2316	63.3624	1	FALSE	TRUE	TRUE	Cluster 4	[]	No	Yes	Yes	Yes	Yes	Yes	Yes
AEAPAGPALGLPSPEAESGVDR	"N-Term(Dimethyl:2H(6)13C(2)); S13(Phospho)"	Q53F19	Nuclear cap-binding protein subunit 3	GPALGLPSPEAESGV	"S(13): 100.0; S(18): 0.0"	-0.240185					1	FALSE			--	[]	No	Yes	Yes	Yes	Yes	No	Yes
AEAPLPSPK	"N-Term(Dimethyl); S7(Phospho); K9(Dimethyl)"	Q09666	Neuroblast differentiation-associated protein AHNAK	KAEAPLPSPKLEGEL	S(7): 100.0	0.242631	1.01676	-0.772139	5.91751	10.3459	1	FALSE	TRUE	TRUE	Cluster 4	[]	No	Yes	Yes	Yes	Yes	Yes	Yes
AEAPLPSPK	"N-Term(Dimethyl:2H(6)13C(2)); S7(Phospho); K9(Dimethyl:2H(6)13C(2))"	Q09666	Neuroblast differentiation-associated protein AHNAK	KAEAPLPSPKLEGEL	S(7): 100.0	0.270979	0.711129	-0.438161	2.74259	5.11848	1	FALSE	TRUE	TRUE	Cluster 4	[]	No	Yes	Yes	Yes	Yes	Yes	Yes
AEAPSSPDVAPAGK	"N-Term(Dimethyl:2H(4)); S6(Phospho); K14(Dimethyl:2H(4))"	Q9P1Y6	PHD and RING finger domain-containing protein 1	EKAEAPSSPDVAPAG	"S(5): 0.0; S(6): 100.0"	-0.232165	-0.519833	0.289656	0.513267	0.300731	1	FALSE	TRUE	FALSE	Cluster 2	[]	No	Yes	No	Yes	Yes	No	Yes
AEAPSSPDVAPAGK	"N-Term(Dimethyl:2H(6)13C(2)); S6(Phospho); K14(Dimethyl:2H(6)13C(2))"	Q9P1Y6	PHD and RING finger domain-containing protein 1	EKAEAPSSPDVAPAG	"S(5): 0.0; S(6): 100.0"	-0.114014	-0.452375	0.340349	0.456721	0.351266	1	FALSE	TRUE	FALSE	Cluster 2	[]	No	Yes	No	Yes	Yes	No	Yes
AEAPSSPDVAPAGK	"N-Term(Dimethyl); S6(Phospho); K14(Dimethyl)"	Q9P1Y6	PHD and RING finger domain-containing protein 1	EKAEAPSSPDVAPAG	"S(5): 0.0; S(6): 100.0"	-0.254958	-0.505552	0.252583	0.559007	0.310784	1	FALSE	TRUE	FALSE	Cluster 2	[]	No	Yes	No	Yes	Yes	No	Yes
AEASPNDTAGAR	"N-Term(Dimethyl:2H(6)13C(2)); S4(Phospho)"	Q96RK0	Protein capicua homolog	TSGRAEASPNDTAGA	"S(4): 100.0; T(8): 0.0"	0.352071	1.37247	-1.01841	10.433	23.4683	1	TRUE	TRUE	TRUE	Cluster 4	[]	No	Yes	No	No	Yes	No	No
AEASPSSAAVSSLIEK	"N-Term(Dimethyl:2H(6)13C(2)); S4(Phospho); K16(Dimethyl:2H(6)13C(2))"	P98174	FYVE, RhoGEF and PH domain-containing protein 1	LAPRAEASPSSAAVS	"S(4): 100.0; S(6): 0.0; S(7): 0.0; S(11): 0.0; S(12): 0.0"	0.469549	1.46022	-0.98868	9.74271	28.723	1	TRUE	TRUE	TRUE	Cluster 4	[]	No	Yes	Yes	No	No	No	No
AEASSGDHPTDTEMK	"N-Term(Dimethyl:2H(6)13C(2)); S4(Phospho); M14(Oxidation); K15(Dimethyl:2H(6)13C(2))"	Q02790	Peptidyl-prolyl cis-trans isomerase FKBP4	NKAKAEASSGDHPTD	"S(4): 100.0; S(5): 0.0; T(10): 0.0; T(12): 0.0"	0.106512	0.620901	-0.5124	3.25387	4.15826	1	FALSE	TRUE	TRUE	Cluster 4	[]	No	Yes	No	No	No	No	No
AEDEALLSEEDDPIDR	"N-Term(Dimethyl:2H(6)13C(2)); S8(Phospho)"	Q04721	Neurogenic locus notch homolog protein 2	AEDEALLSEEDDPID	S(8): 100.0	0.449083					1	TRUE			--	[]	No	Yes	Yes	Yes	No	Yes	No
AEDEDIVLTPDGTR	"N-Term(Dimethyl:2H(6)13C(2)); T9(Phospho)"	Q8TEW0	Partitioning defective 3 homolog	EDEDIVLTPDGTREF	"T(9): 100.0; T(13): 0.0"	0.0501389					1	FALSE			--	[]	No	Yes	No	No	No	No	No
AEDGATPSPSNETPK	"N-Term(Dimethyl:2H(6)13C(2)); S8(Phospho); T13(Phospho); K15(Dimethyl:2H(6)13C(2))"	P29966	Myristoylated alanine-rich C-kinase substrate	AEDGATPSPSNETPK;TPSPSNETPKKKKKR	"T(6): 0.0; S(8): 100.0; S(10): 50.0; T(13): 50.0"	0.50753	1.65595	-1.14643	14.0097	45.0774	1	TRUE	TRUE	TRUE	Cluster 4	[]	No	Yes	Yes	Yes	Yes	Yes	No
AEDGATPSPSNETPK	"N-Term(Dimethyl:2H(6)13C(2)); T13(Phospho); K15(Dimethyl:2H(6)13C(2))"	P29966	Myristoylated alanine-rich C-kinase substrate	TPSPSNETPKKKKKR	"T(6): 0.0; S(8): 0.0; S(10): 0.8; T(13): 99.2"	0.177385	-0.0903943	0.269768	0.537319	0.808382	1	FALSE	FALSE	FALSE	Cluster 6	['CDK2']	No	Yes	Yes	Yes	Yes	Yes	No
AEDGATPSPSNETPK	"N-Term(Dimethyl); S8(Phospho); K15(Dimethyl)"	P29966	Myristoylated alanine-rich C-kinase substrate	AEDGATPSPSNETPK	"T(6): 0.0; S(8): 100.0; S(10): 0.0; T(13): 0.0"	-0.902739	-0.678526	-0.222224	1.66811	0.208682	1	TRUE	TRUE	FALSE	Cluster 3	[]	No	Yes	Yes	Yes	Yes	Yes	No
AEDGATPSPSNETPK	"N-Term(Dimethyl:2H(4)); T13(Phospho); K15(Dimethyl:2H(4))"	P29966	Myristoylated alanine-rich C-kinase substrate	TPSPSNETPKKKKKR	"T(6): 0.0; S(8): 0.0; S(10): 0.0; T(13): 100.0"	0.395207	0.0940443	0.303152	0.497563	1.23611	1	TRUE	FALSE	FALSE	Cluster 5	['CDK2']	No	Yes	Yes	Yes	Yes	Yes	No
AEDGATPSPSNETPKK	"N-Term(Dimethyl); T13(Phospho); K15(Dimethyl); K16(Dimethyl)"	P29966	Myristoylated alanine-rich C-kinase substrate	TPSPSNETPKKKKKR	"T(6): 0.0; S(8): 0.0; S(10): 0.0; T(13): 100.0"	-1.59031	-1.1907	-0.397628	2.49821	0.0641672	1	TRUE	TRUE	TRUE	Cluster 3	['CDK2']	No	Yes	Yes	Yes	Yes	Yes	No
AEDGATPSPSNETPKK	"N-Term(Dimethyl:2H(4)); T13(Phospho); K15(Dimethyl:2H(4)); K16(Dimethyl:2H(4))"	P29966	Myristoylated alanine-rich C-kinase substrate	TPSPSNETPKKKKKR	"T(6): 0.0; S(8): 0.0; S(10): 0.7; T(13): 99.3"	0.305396	-0.0325583	0.339943	0.457148	0.923534	1	TRUE	FALSE	FALSE	Cluster 6	['CDK2']	No	Yes	Yes	Yes	Yes	Yes	No
AEDGATPSPSNETPKK	"N-Term(Dimethyl:2H(6)13C(2)); T13(Phospho); K15(Dimethyl:2H(6)13C(2)); K16(Dimethyl:2H(6)13C(2))"	P29966	Myristoylated alanine-rich C-kinase substrate	TPSPSNETPKKKKKR	"T(6): 0.0; S(8): 0.0; S(10): 0.7; T(13): 99.3"	0.299806	0.0103805	0.291414	0.511194	1.01951	1	TRUE	FALSE	FALSE	Cluster 5	['CDK2']	No	Yes	Yes	Yes	Yes	Yes	No
AEDGATPSPSNETPKK	"N-Term(Dimethyl); S8(Phospho); T13(Phospho); K15(Dimethyl); K16(Dimethyl)"	P29966	Myristoylated alanine-rich C-kinase substrate	AEDGATPSPSNETPK;TPSPSNETPKKKKKR	"T(6): 0.0; S(8): 99.2; S(10): 50.4; T(13): 50.4"	0.269326	1.06304	-0.79172	6.19042	11.5092	1	FALSE	TRUE	TRUE	Cluster 4	[]	No	Yes	Yes	Yes	Yes	Yes	No
AEDGSVIDYELIDQDAR	"N-Term(Dimethyl:2H(6)13C(2)); S5(Phospho)"	P07355	Annexin A2	GRRAEDGSVIDYELI	"S(5): 100.0; Y(9): 0.0"	0.147116					1	FALSE			--	[]	No	Yes	No	No	No	Yes	No
AEDKDEGIGSPDIWEDEK	"N-Term(Dimethyl:2H(6)13C(2)); K4(Dimethyl:2H(6)13C(2)); S10(Phospho); K18(Dimethyl:2H(6)13C(2))"	Q01664	Transcription factor AP-4	DKDEGIGSPDIWEDE	S(10): 100.0	0.381934	-0.0314287	0.415352	0.384281	0.925939	1	TRUE	FALSE	TRUE	Cluster 6	[]	No	Yes	No	Yes	No	Yes	No
AEEDEILNRSPR	"N-Term(Dimethyl); S10(Phospho)"	P27824	Calnexin	EDEILNRSPRNRKPR	S(10): 100.0						1				--	['ERK1', 'CDK1', 'CDK1', 'PKACA']	No	Yes	Yes	Yes	Yes	Yes	Yes
AEEDEILNRSPR	"N-Term(Dimethyl:2H(6)13C(2)); S10(Phospho)"	P27824	Calnexin	EDEILNRSPRNRKPR	S(10): 100.0	0.522246	0.273111	0.251123	0.560889	1.8669	1	TRUE	FALSE	FALSE	Cluster 5	['ERK1', 'CDK1', 'CDK1', 'PKACA']	No	Yes	Yes	Yes	Yes	Yes	Yes
AEEGKSPFR	"N-Term(Dimethyl:2H(6)13C(2)); K5(Dimethyl:2H(6)13C(2)); S6(Phospho)"	O15014	Zinc finger protein 609	CRAEEGKSPFRESSG	S(6): 100.0	0.143052					1	FALSE			--	[]	No	Yes	No	No	No	No	No
AEEKSPISINVK	"N-Term(Dimethyl:2H(4)); K4(Dimethyl:2H(4)); S5(Phospho); K12(Dimethyl:2H(4))"	Q9UK58	Cyclin-L1	EVKAEEKSPISINVK	"S(5): 100.0; S(8): 0.0"	0.0318993	-0.239327	0.273215	0.533071	0.5737	1	FALSE	FALSE	FALSE	Cluster 6	[]	No	Yes	Yes	Yes	Yes	Yes	Yes
AEEKSPISINVK	"N-Term(Dimethyl:2H(6)13C(2)); K4(Dimethyl:2H(6)13C(2)); S5(Phospho); K12(Dimethyl:2H(6)13C(2))"	Q9UK58	Cyclin-L1	EVKAEEKSPISINVK	"S(5): 100.0; S(8): 0.0"	-0.0197366	-0.20337	0.185622	0.652196	0.62322	1	FALSE	FALSE	FALSE	Cluster 2	[]	No	Yes	Yes	Yes	Yes	Yes	Yes
AEENTDQASPQEDYAGFER	"N-Term(Dimethyl:2H(6)13C(2)); S9(Phospho)"	Q9NU22	Midasin	EENTDQASPQEDYAG	"T(5): 0.0; S(9): 100.0; Y(14): 0.0"	0.136589	0.331785	-0.193207	1.5603	2.13696	1	FALSE	TRUE	FALSE	Cluster 4	[]	No	Yes	Yes	Yes	Yes	Yes	Yes
AEENTDQASPQEDYAGFER	"N-Term(Dimethyl); S9(Phospho)"	Q9NU22	Midasin	EENTDQASPQEDYAG	"T(5): 0.0; S(9): 100.0; Y(14): 0.0"	-0.215772	-0.069168	-0.144615	1.39513	0.848874	1	FALSE	FALSE	FALSE	Cluster 3	[]	No	Yes	Yes	Yes	Yes	Yes	Yes
AEFTSPPSLFK	"N-Term(Dimethyl:2H(6)13C(2)); S5(Phospho); K11(Dimethyl:2H(6)13C(2))"	Q6UN15	Pre-mRNA 3'-end-processing factor FIP1	STKAEFTSPPSLFKT	"T(4): 0.0; S(5): 100.0; S(8): 0.0"	0.127119	1.96994	-1.84084	69.3166	92.8872	1	FALSE	TRUE	TRUE	Cluster 4	[]	No	Yes	Yes	Yes	Yes	Yes	Yes
AEFTSPPSLFK	"N-Term(Dimethyl); S5(Phospho); K11(Dimethyl)"	Q6UN15	Pre-mRNA 3'-end-processing factor FIP1	STKAEFTSPPSLFKT	"T(4): 0.0; S(5): 100.0; S(8): 0.0"	-0.298335					1	TRUE			--	[]	No	Yes	Yes	Yes	Yes	Yes	Yes
AEGAPASPPSTGTR	"N-Term(Dimethyl:2H(6)13C(2)); S7(Phospho)"	Q5VST9	Obscurin	RAEGAPASPPSTGTR	"S(7): 100.0; S(10): 0.0; T(11): 0.0; T(13): 0.0"	0.0789421					1	FALSE			--	[]	No	Yes	No	No	No	No	No
AEGDSAGTAGTPGGTPAGDK	"N-Term(Dimethyl:2H(6)13C(2)); T15(Phospho); K20(Dimethyl:2H(6)13C(2))"	Q92925	SWI/SNF-related matrix-associated actin-dependent regulator of chromatin subfamily D member 2	TAGTPGGTPAGDKVA	"S(5): 0.0; T(8): 0.0; T(11): 0.0; T(15): 100.0"	0.27789	1.86472	-1.58484	38.4449	72.9001	1	FALSE	TRUE	TRUE	Cluster 4	[]	No	Yes	No	No	No	No	No
AEGEPQEESPLK	"N-Term(Dimethyl:2H(6)13C(2)); S9(Phospho); K12(Dimethyl:2H(6)13C(2))"	Q9NYF8	Bcl-2-associated transcription factor 1	EGEPQEESPLKSKSQ	S(9): 100.0	-0.357179	0.00665211	-0.361842	2.30061	1.0108	1	TRUE	FALSE	TRUE	Cluster 1	[]	No	Yes	Yes	Yes	Yes	Yes	Yes
AEGEPQEESPLK	"N-Term(Dimethyl:2H(4)); S9(Phospho); K12(Dimethyl:2H(4))"	Q9NYF8	Bcl-2-associated transcription factor 1	EGEPQEESPLKSKSQ	S(9): 100.0	-0.309367	-0.201296	-0.106081	1.27668	0.626202	1	TRUE	FALSE	FALSE	Cluster 3	[]	No	Yes	Yes	Yes	Yes	Yes	Yes
AEGEWEDQEALDYFSDK	"N-Term(Dimethyl:2H(6)13C(2)); S15(Phospho); K17(Dimethyl:2H(6)13C(2))"	Q9NYF8	Bcl-2-associated transcription factor 1	QEALDYFSDKESGKQ	"Y(13): 0.0; S(15): 100.0"	0.131832	0.412376	-0.278555	1.89913	2.57269	1	FALSE	TRUE	FALSE	Cluster 4	[]	No	Yes	Yes	Yes	Yes	Yes	Yes
AEGSSTASSGSQLAEGK	"N-Term(Dimethyl:2H(6)13C(2)); S11(Phospho); K17(Dimethyl:2H(6)13C(2))"	Q9NZB2	Constitutive coactivator of PPAR-gamma-like protein 1	SSTASSGSQLAEGKG	"S(4): 0.0; S(5): 0.0; T(6): 0.0; S(8): 0.0; S(9): 1.0; S(11): 99.0"	0.0792977					1	FALSE			--	[]	No	Yes	No	No	No	Yes	No
AEGSSTASSGSQLAEGK	"N-Term(Dimethyl); S11(Phospho); K17(Dimethyl)"	Q9NZB2	Constitutive coactivator of PPAR-gamma-like protein 1	SSTASSGSQLAEGKG	"S(4): 0.0; S(5): 0.0; T(6): 0.0; S(8): 0.8; S(9): 49.6; S(11): 49.6"	0.102261					1	FALSE			--	[]	No	Yes	No	No	No	Yes	No
AEHLESPQLGGK	"N-Term(Dimethyl); S6(Phospho); K12(Dimethyl)"	Q9NYD6	Homeobox protein Hox-C10	PRAEHLESPQLGGKV	S(6): 100.0	0.361503	1.16481	-0.801321	6.32879	14.5487	1	TRUE	TRUE	TRUE	Cluster 4	[]	No	Yes	Yes	Yes	No	Yes	No
AEHLESPQLGGK	"N-Term(Dimethyl:2H(6)13C(2)); S6(Phospho); K12(Dimethyl:2H(6)13C(2))"	Q9NYD6	Homeobox protein Hox-C10	PRAEHLESPQLGGKV	S(6): 100.0	0.269341	1.45689	-1.18556	15.3307	28.5038	1	FALSE	TRUE	TRUE	Cluster 4	[]	No	Yes	Yes	Yes	No	Yes	No
AEHMETNAVGPSPSSDTR	"N-Term(Dimethyl:2H(6)13C(2)); S12(Phospho)"	Q6WCQ1	Myosin phosphatase Rho-interacting protein	ETNAVGPSPSSDTRQ	"T(6): 0.0; S(12): 100.0; S(14): 0.0; S(15): 0.0; T(17): 0.0"	0.18372					1	FALSE			--	[]	No	Yes	No	Yes	Yes	Yes	No
AEHMETNAVGPSPSSDTR	"N-Term(Dimethyl:2H(6)13C(2)); M4(Oxidation); S12(Phospho)"	Q6WCQ1	Myosin phosphatase Rho-interacting protein	ETNAVGPSPSSDTRQ	"T(6): 0.0; S(12): 100.0; S(14): 0.0; S(15): 0.0; T(17): 0.0"	0.175422					1	FALSE			--	[]	No	Yes	No	Yes	Yes	Yes	No
AEHMETNAVGPSPSSDTR	"N-Term(Dimethyl); M4(Oxidation); S12(Phospho)"	Q6WCQ1	Myosin phosphatase Rho-interacting protein	ETNAVGPSPSSDTRQ	"T(6): 0.0; S(12): 100.0; S(14): 0.0; S(15): 0.0; T(17): 0.0"	0.138073					1	FALSE			--	[]	No	Yes	No	Yes	Yes	Yes	No
AEHMETNAVGPSPSSDTR	"N-Term(Dimethyl); S12(Phospho)"	Q6WCQ1	Myosin phosphatase Rho-interacting protein	ETNAVGPSPSSDTRQ	"T(6): 0.0; S(12): 99.1; S(14): 0.9; S(15): 0.0; T(17): 0.0"	0.162665					1	FALSE			--	[]	No	Yes	No	Yes	Yes	Yes	No
AEISFEDRK	"N-Term(Dimethyl); S4(Phospho); K9(Dimethyl)"	P21333	Filamin-A	GPSKAEISFEDRKDG	S(4): 100.0	0.0291232	0.875559	-0.844447	6.98952	7.4743	1	FALSE	TRUE	TRUE	Cluster 4	[]	No	Yes	No	Yes	Yes	Yes	No
AELDDTPMR	"N-Term(Dimethyl:2H(6)13C(2)); T6(Phospho)"	P23246	Splicing factor, proline- and glutamine-rich	AKAELDDTPMRGRQL	T(6): 100.0	0.239204					1	FALSE			--	[]	No	Yes	No	No	No	No	No
AELDDTPMR	"N-Term(Dimethyl:2H(6)13C(2)); T6(Phospho); M8(Oxidation)"	P23246	Splicing factor, proline- and glutamine-rich	AKAELDDTPMRGRQL	T(6): 100.0	0.250452					1	FALSE			--	[]	No	Yes	No	No	No	No	No
AELGMGDSTSQSPPIK	"N-Term(Dimethyl:2H(6)13C(2)); M5(Oxidation); S12(Phospho); K16(Dimethyl:2H(6)13C(2))"	Q9NR19	Acetyl-coenzyme A synthetase, cytoplasmic	MGDSTSQSPPIKRSC	"S(8): 0.0; T(9): 0.0; S(10): 0.0; S(12): 100.0"	-0.0930908					1	FALSE			--	[]	No	Yes	Yes	Yes	No	Yes	No
AELGMGDSTSQSPPIK	"N-Term(Dimethyl:2H(6)13C(2)); S12(Phospho); K16(Dimethyl:2H(6)13C(2))"	Q9NR19	Acetyl-coenzyme A synthetase, cytoplasmic	MGDSTSQSPPIKRSC	"S(8): 0.0; T(9): 0.0; S(10): 0.0; S(12): 100.0"	-0.220796					1	FALSE			--	[]	No	Yes	Yes	Yes	No	Yes	No
AELGMGDSTSQSPPIK	"N-Term(Dimethyl); S12(Phospho); K16(Dimethyl)"	Q9NR19	Acetyl-coenzyme A synthetase, cytoplasmic	MGDSTSQSPPIKRSC	"S(8): 0.0; T(9): 0.0; S(10): 0.0; S(12): 100.0"	-0.00463855	0.705015	-0.707665	5.10111	5.04692	1	FALSE	TRUE	TRUE	Cluster 1	[]	No	Yes	Yes	Yes	No	Yes	No
AELLQSDENGIPSSPQK	"N-Term(Dimethyl:2H(6)13C(2)); S14(Phospho); K17(Dimethyl:2H(6)13C(2))"	Q14542	Equilibrative nucleoside transporter 2	DENGIPSSPQKVALT	"S(6): 0.0; S(13): 0.8; S(14): 99.2"	0.0961743	1.18993	-1.09177	12.3529	15.415	1	FALSE	TRUE	TRUE	Cluster 4	[]	No	Yes	No	Yes	Yes	Yes	No
AENSHNAGQVDTR	"N-Term(Dimethyl:2H(6)13C(2)); S4(Phospho)"	Q8IWZ3	Ankyrin repeat and KH domain-containing protein 1	TRMKAENSHNAGQVD	"S(4): 100.0; T(12): 0.0"	0.575158					1	TRUE			--	[]	No	Yes	No	No	No	No	No
AEPSEVDMNSPK	"N-Term(Dimethyl:2H(6)13C(2)); M8(Oxidation); S10(Phospho); K12(Dimethyl:2H(6)13C(2))"	Q9NR30	Nucleolar RNA helicase 2	PSEVDMNSPKSKKAK	"S(4): 0.0; S(10): 100.0"	0.269692	0.954866	-0.683185	4.82154	8.97176	1	FALSE	TRUE	TRUE	Cluster 4	[]	No	Yes	Yes	Yes	Yes	Yes	Yes
AEPSEVDMNSPK	"N-Term(Dimethyl); S10(Phospho); K12(Dimethyl)"	Q9NR30	Nucleolar RNA helicase 2	PSEVDMNSPKSKKAK	"S(4): 0.0; S(10): 100.0"	1.02676					1	TRUE			--	[]	No	Yes	Yes	Yes	Yes	Yes	Yes
AEPSEVDMNSPK	"N-Term(Dimethyl:2H(6)13C(2)); S10(Phospho); K12(Dimethyl:2H(6)13C(2))"	Q9NR30	Nucleolar RNA helicase 2	PSEVDMNSPKSKKAK	"S(4): 0.0; S(10): 100.0"	0.33756	1.35277	-1.01322	10.3091	22.4275	1	TRUE	TRUE	TRUE	Cluster 4	[]	No	Yes	Yes	Yes	Yes	Yes	Yes
AEPYVASEYK	"N-Term(Dimethyl:2H(4)); S7(Phospho); K10(Dimethyl:2H(4))"	Q9BZ29	Dedicator of cytokinesis protein 9	KAEPYVASEYKTVHE	"Y(4): 0.0; S(7): 100.0; Y(9): 0.0"	0.334064	0.00406608	0.331987	0.465601	1.00479	1	TRUE	FALSE	FALSE	Cluster 5	[]	No	Yes	No	Yes	No	No	No
AERDSALETLQGQLEEK	"N-Term(Dimethyl:2H(6)13C(2)); S5(Phospho); K17(Dimethyl:2H(6)13C(2))"	Q14980	Nuclear mitotic apparatus protein 1	ASRAERDSALETLQG	"S(5): 100.0; T(9): 0.0"	0.182464					1	FALSE			--	[]	No	False	No	No	No	No	No
AESCGSFDETESEESSK	"N-Term(Dimethyl:2H(6)13C(2)); C4(Carbamidomethyl); S6(Phospho); K17(Dimethyl:2H(6)13C(2))"	Q9Y343	Sorting nexin-24	PKAESCGSFDETESE	"S(3): 0.0; S(6): 100.0; T(10): 0.0; S(12): 0.0; S(15): 0.0; S(16): 0.0"	0.395314	0.670889	-0.273586	1.87752	4.66552	1	TRUE	TRUE	FALSE	Cluster 4	[]	No	Yes	No	No	No	Yes	No
AESEEMETSQAGSK	"N-Term(Dimethyl:2H(6)13C(2)); S9(Phospho); K14(Dimethyl:2H(6)13C(2))"	P34932	Heat shock 70 kDa protein 4	ESEEMETSQAGSKDK	"S(3): 0.0; T(8): 0.0; S(9): 100.0; S(13): 0.0"	0.29268	0.495168	-0.200499	1.58672	3.113	1	FALSE	TRUE	FALSE	Cluster 4	[]	No	Yes	No	No	No	No	No
AESGPDLR	"N-Term(Dimethyl); S3(Phospho)"	P15924	Desmoplakin	GRMIRAESGPDLRYE	S(3): 100.0	0.323945	0.381631	-0.0556965	1.13683	2.39686	1	TRUE	TRUE	FALSE	Cluster 4	[]	No	Yes	Yes	Yes	Yes	No	Yes
AESGPDLR	"N-Term(Dimethyl:2H(6)13C(2)); S3(Phospho)"	P15924	Desmoplakin	GRMIRAESGPDLRYE	S(3): 100.0	0.264736	0.320639	-0.0539147	1.13218	2.08281	1	FALSE	FALSE	FALSE	Cluster 4	[]	No	Yes	Yes	Yes	Yes	No	Yes
AESLDDQMLSR	"N-Term(Dimethyl:2H(6)13C(2)); S3(Phospho)"	Q6ZV73	FYVE, RhoGEF and PH domain-containing protein 6	ANGLRAESLDDQMLS	"S(3): 100.0; S(10): 0.0"	0.0275689	-0.00109895	0.0306567	0.931844	0.992915	1	FALSE	FALSE	FALSE	Cluster 6	[]	No	Yes	Yes	Yes	No	Yes	No
AESPAEKVPEESVLPLVQK	"N-Term(Dimethyl:2H(6)13C(2)); S3(Phospho); K7(Dimethyl:2H(6)13C(2)); K19(Dimethyl:2H(6)13C(2))"	Q9UKV3	Apoptotic chromatin condensation inducer in the nucleus	PSDTKAESPAEKVPE	"S(3): 100.0; S(12): 0.0"	-0.0525985	-0.204555	0.153945	0.701543	0.621521	1	FALSE	FALSE	FALSE	Cluster 2	[]	No	Yes	Yes	Yes	Yes	Yes	Yes
AESPDLR	"N-Term(Dimethyl:2H(6)13C(2)); S3(Phospho)"	Q6UN15	Pre-mRNA 3'-end-processing factor FIP1	DRYGRAESPDLRRLP	S(3): 100.0	0.387523	0.149208	0.240303	0.575039	1.40352	1	TRUE	FALSE	FALSE	Cluster 5	[]	No	Yes	Yes	Yes	Yes	Yes	Yes
AESPEEVACR	"N-Term(Dimethyl); S3(Phospho); C9(Carbamidomethyl)"	Q7Z6Z7	E3 ubiquitin-protein ligase HUWE1	PMDQRAESPEEVACR	S(3): 100.0	0.0358686	1.35505	-1.31719	20.7582	22.5454	1	FALSE	TRUE	TRUE	Cluster 4	[]	No	Yes	Yes	Yes	Yes	Yes	No
AESPEEVACR	"N-Term(Dimethyl:2H(6)13C(2)); S3(Phospho); C9(Carbamidomethyl)"	Q7Z6Z7	E3 ubiquitin-protein ligase HUWE1	PMDQRAESPEEVACR	S(3): 100.0	0.119688	0.741398	-0.619721	4.16602	5.48793	1	FALSE	TRUE	TRUE	Cluster 4	[]	No	Yes	Yes	Yes	Yes	Yes	No
AESPESSAIESTQSTPQK	"N-Term(Dimethyl); S3(Phospho); K18(Dimethyl)"	Q9NTI5	Sister chromatid cohesion protein PDS5 homolog B	RAQQRAESPESSAIE	"S(3): 100.0; S(6): 0.0; S(7): 0.0; S(11): 0.0; T(12): 0.0; S(14): 0.0; T(15): 0.0"			0.172835	0.671685		1			FALSE	--	[]	No	Yes	No	No	Yes	Yes	No
AESPESSAIESTQSTPQK	"N-Term(Dimethyl:2H(6)13C(2)); S3(Phospho); T15(Phospho); K18(Dimethyl:2H(6)13C(2))"	Q9NTI5	Sister chromatid cohesion protein PDS5 homolog B	RAQQRAESPESSAIE;AIESTQSTPQKGRGR	"S(3): 100.0; S(6): 0.0; S(7): 0.0; S(11): 0.0; T(12): 0.0; S(14): 1.3; T(15): 98.7"	0.458713	0.322143	0.138559	0.726844	2.09004	1	TRUE	FALSE	FALSE	Cluster 5	[]	No	Yes	No	Yes	Yes	Yes	No
AESPESSAIESTQSTPQK	"N-Term(Dimethyl:2H(4)); S3(Phospho); K18(Dimethyl:2H(4))"	Q9NTI5	Sister chromatid cohesion protein PDS5 homolog B	RAQQRAESPESSAIE	"S(3): 100.0; S(6): 0.0; S(7): 0.0; S(11): 0.0; T(12): 0.0; S(14): 0.0; T(15): 0.0"	-0.437025	-0.26669	-0.168346	1.47349	0.538668	1	TRUE	FALSE	FALSE	Cluster 3	[]	No	Yes	No	No	Yes	Yes	No
AESPSPAPPPGLR	"N-Term(Dimethyl:2H(6)13C(2)); S3(Phospho)"	Q9BUA3	Uncharacterized protein C11orf84	GGLPRAESPSPAPPP	"S(3): 100.0; S(5): 0.0"	-0.186431	0.0143939	-0.198836	1.58065	1.02898	1	FALSE	FALSE	FALSE	Cluster 1	[]	No	Yes	Yes	Yes	Yes	Yes	No
AESPSPPR	"N-Term(Dimethyl:2H(6)13C(2)); S3(Phospho)"	P50219	Motor neuron and pancreas homeobox protein 1	ADRLRAESPSPPRLL	"S(3): 100.0; S(5): 0.0"	1.57731	1.84668	-0.267381	1.85089	69.9339	1	TRUE	TRUE	FALSE	Cluster 4	[]	No	Yes	Yes	No	No	Yes	No
AESSEDETSSPAPSK	"N-Term(Dimethyl:2H(6)13C(2)); S10(Phospho); K15(Dimethyl:2H(6)13C(2))"	Q96NA2	Rab-interacting lysosomal protein	SSEDETSSPAPSKLG	"S(3): 0.0; S(4): 0.0; T(8): 0.0; S(9): 1.1; S(10): 98.9; S(14): 0.0"	0.953406					1	TRUE			--	[]	No	Yes	No	No	Yes	No	No
AETEKQSPPHGEAK	"N-Term(Dimethyl:2H(6)13C(2)); K5(Dimethyl:2H(6)13C(2)); S7(Phospho); K14(Dimethyl:2H(6)13C(2))"	Q9Y6D6	Brefeldin A-inhibited guanine nucleotide-exchange protein 1	KAETEKQSPPHGEAK	"T(3): 0.0; S(7): 100.0"	-0.0015663	0.769659	-0.769236	5.87809	5.85693	1	FALSE	TRUE	TRUE	Cluster 1	[]	No	Yes	No	No	No	Yes	No
AETEKQSPPHGEAK	"N-Term(Dimethyl:2H(4)); K5(Dimethyl:2H(4)); S7(Phospho); K14(Dimethyl:2H(4))"	Q9Y6D6	Brefeldin A-inhibited guanine nucleotide-exchange protein 1	KAETEKQSPPHGEAK	"T(3): 0.0; S(7): 100.0"	-0.0248923	0.737288	-0.760191	5.75693	5.43624	1	FALSE	TRUE	TRUE	Cluster 1	[]	No	Yes	No	No	No	Yes	No
AETNSRVSGVDGYETEGIR	"N-Term(Dimethyl:2H(6)13C(2)); S8(Phospho)"	Q14566	DNA replication licensing factor MCM6	AETNSRVSGVDGYET	"T(3): 0.0; S(5): 0.0; S(8): 100.0; Y(13): 0.0; T(15): 0.0"	0.0910414					1	FALSE			--	[]	No	Yes	Yes	Yes	Yes	Yes	No
AETNSRVSGVDGYETEGIR	"N-Term(Dimethyl); S8(Phospho)"	Q14566	DNA replication licensing factor MCM6	AETNSRVSGVDGYET	"T(3): 1.9; S(5): 1.9; S(8): 96.1; Y(13): 0.0; T(15): 0.0"	0.0845035					1	FALSE			--	[]	No	Yes	Yes	Yes	Yes	Yes	No
AETPHGAEEECR	"N-Term(Dimethyl:2H(6)13C(2)); T3(Phospho); C11(Carbamidomethyl)"	Q9Y6A5	Transforming acidic coiled-coil-containing protein 3	EEECKAETPHGAEEE	T(3): 100.0	0.804626					1	TRUE			--	[]	No	Yes	No	No	No	Yes	No
AETPTAAEDDNEGDKK	"N-Term(Dimethyl:2H(6)13C(2)); T3(Phospho); K15(Dimethyl:2H(6)13C(2)); K16(Dimethyl:2H(6)13C(2))"	O60841	Eukaryotic translation initiation factor 5B	ASEEKAETPTAAEDD	"T(3): 100.0; T(5): 0.0"	0.930971					1	TRUE			--	[]	No	Yes	Yes	Yes	Yes	Yes	No
AETPTESVSEPEVATK	"N-Term(Dimethyl:2H(6)13C(2)); T3(Phospho); S9(Phospho); K16(Dimethyl:2H(6)13C(2))"	P18858	DNA ligase 1	LKTSKAETPTESVSE;ETPTESVSEPEVATK	"T(3): 100.0; T(5): 0.0; S(7): 0.0; S(9): 100.0; T(15): 0.0"	-0.00295598	0.711797	-0.712765	5.16136	5.12635	1	FALSE	TRUE	TRUE	Cluster 1	[]	No	Yes	Yes	Yes	Yes	Yes	No
AETPTESVSEPEVATK	"N-Term(Dimethyl); T3(Phospho); S9(Phospho); K16(Dimethyl)"	P18858	DNA ligase 1	LKTSKAETPTESVSE;ETPTESVSEPEVATK	"T(3): 100.0; T(5): 0.0; S(7): 0.0; S(9): 100.0; T(15): 0.0"	-0.0409683	0.65663	-0.695609	4.96146	4.51483	1	FALSE	TRUE	TRUE	Cluster 1	[]	No	Yes	Yes	Yes	Yes	Yes	No
AETPTESVSEPEVATK	"N-Term(Dimethyl); T3(Phospho); K16(Dimethyl)"	P18858	DNA ligase 1	LKTSKAETPTESVSE	"T(3): 100.0; T(5): 0.0; S(7): 0.0; S(9): 0.0; T(15): 0.0"	0.135246	0.714651	-0.577416	3.77934	5.16015	1	FALSE	TRUE	TRUE	Cluster 4	['CDK2']	No	Yes	Yes	Yes	Yes	Yes	No
AETPTESVSEPEVATK	"N-Term(Dimethyl:2H(6)13C(2)); T3(Phospho); K16(Dimethyl:2H(6)13C(2))"	P18858	DNA ligase 1	LKTSKAETPTESVSE	"T(3): 100.0; T(5): 0.0; S(7): 0.0; S(9): 0.0; T(15): 0.0"	0.00176859	0.62016	-0.616402	4.1343	4.15117	1	FALSE	TRUE	TRUE	Cluster 4	['CDK2']	No	Yes	Yes	Yes	Yes	Yes	No
AETSEGSGSAPAVPEASASPK	"N-Term(Dimethyl:2H(6)13C(2)); S19(Phospho); K21(Dimethyl:2H(6)13C(2))"	P51608	Methyl-CpG-binding protein 2	AVPEASASPKQRRSI	"T(3): 0.0; S(4): 0.0; S(7): 0.0; S(9): 0.0; S(17): 0.0; S(19): 100.0"	0.273061	0.104849	0.170201	0.675771	1.26724	1	FALSE	FALSE	FALSE	Cluster 5	['HIPK2', 'HIPK2']	No	Yes	Yes	Yes	Yes	Yes	No
AEVDNRSPQK	"N-Term(Dimethyl:2H(6)13C(2)); S7(Phospho); K10(Dimethyl:2H(6)13C(2))"	Q5W0B1	RING finger protein 219	KAEVDNRSPQKFGRF	S(7): 100.0	1.25527	0.279742	0.97752	0.105313	1.89563	1	TRUE	FALSE	TRUE	Cluster 5	[]	No	Yes	No	Yes	Yes	Yes	No
AEVLGHKTPEPAPR	"N-Term(Dimethyl:2H(6)13C(2)); K7(Dimethyl:2H(6)13C(2)); T8(Phospho)"	Q9UHD8	Septin-9	AEVLGHKTPEPAPRR	T(8): 100.0			-0.0278535	1.06624		1			FALSE	--	[]	No	Yes	No	Yes	Yes	Yes	No
AEVTPSQHGNR	"N-Term(Dimethyl:2H(6)13C(2)); T4(Phospho)"	Q14145	Kelch-like ECH-associated protein 1	TECKAEVTPSQHGNR	"T(4): 100.0; S(6): 0.0"	1.06646					1	TRUE			--	[]	No	Yes	No	No	No	No	No
AEVYGSENESER	"N-Term(Dimethyl:2H(6)13C(2)); S6(Phospho)"	Q9BVS4	Serine/threonine-protein kinase RIO2	EKAEVYGSENESERN	"Y(4): 0.0; S(6): 100.0; S(10): 0.0"	0.0481871	0.340876	-0.2907	1.95299	2.18216	1	FALSE	TRUE	FALSE	Cluster 4	[]	No	Yes	Yes	No	Yes	Yes	No
AEVYGSENESER	"N-Term(Dimethyl); S6(Phospho)"	Q9BVS4	Serine/threonine-protein kinase RIO2	EKAEVYGSENESERN	"Y(4): 0.0; S(6): 100.0; S(10): 0.0"	0.075204	0.382321	-0.305129	2.01896	2.40067	1	FALSE	TRUE	FALSE	Cluster 4	[]	No	Yes	Yes	No	Yes	Yes	No
AFAGPLSPAK	"N-Term(Dimethyl:2H(6)13C(2)); S7(Phospho); K10(Dimethyl:2H(6)13C(2))"	Q86XL3	Ankyrin repeat and LEM domain-containing protein 2	RAFAGPLSPAKAEDF	S(7): 100.0	0.436953					1	TRUE			--	['CDK2']	No	Yes	Yes	No	Yes	Yes	No
AFEEDIETPPTR	"N-Term(Dimethyl:2H(6)13C(2)); T8(Phospho)"	Q9P2D1	Chromodomain-helicase-DNA-binding protein 7	AFEEDIETPPTRNIP	"T(8): 100.0; T(11): 0.0"	0.456851	1.10915	-0.650306	4.46998	12.7984	1	TRUE	TRUE	TRUE	Cluster 4	[]	No	Yes	Yes	Yes	No	Yes	No
AFGPGLQGGSAGSPAR	"N-Term(Dimethyl:2H(6)13C(2)); S13(Phospho)"	P21333	Filamin-A	LQGGSAGSPARFTID	"S(10): 0.0; S(13): 100.0"	0.202089	1.65196	-1.44788	28.0467	44.6654	1	FALSE	TRUE	TRUE	Cluster 4	['CDK1']	No	Yes	Yes	Yes	Yes	Yes	Yes
AFGPGLQGGSAGSPAR	"N-Term(Dimethyl); S13(Phospho)"	P21333	Filamin-A	LQGGSAGSPARFTID	"S(10): 0.0; S(13): 100.0"	0.192469	1.67486	-1.4804	30.2276	47.0839	1	FALSE	TRUE	TRUE	Cluster 4	['CDK1']	No	Yes	Yes	Yes	Yes	Yes	Yes
AFGSGIDIKPGTPPIAGR	"N-Term(Dimethyl:2H(6)13C(2)); K9(Dimethyl:2H(6)13C(2)); T12(Phospho)"	Q9Y520	Protein PRRC2C	GIDIKPGTPPIAGRS	"S(4): 0.0; T(12): 100.0"						1				--	[]	No	Yes	Yes	Yes	Yes	Yes	Yes
AFHAALRNSPVNTK	"N-Term(Dimethyl:2H(6)13C(2)); S9(Phospho); K14(Dimethyl:2H(6)13C(2))"	Q9BPX5	Actin-related protein 2/3 complex subunit 5-like protein	FHAALRNSPVNTKNQ	"S(9): 100.0; T(13): 0.0"	0.00819679	1.06072	-1.05053	11.234	11.448	1	FALSE	TRUE	TRUE	Cluster 4	[]	No	Yes	No	Yes	Yes	Yes	No
AFKESPK	"N-Term(Dimethyl:2H(6)13C(2)); K3(Dimethyl:2H(6)13C(2)); S5(Phospho); K7(Dimethyl:2H(6)13C(2))"	P46013	Proliferation marker protein Ki-67	SIKAFKESPKQILDP	S(5): 100.0	0.706251	0.961789	-0.253549	1.79287	9.11591	1	TRUE	TRUE	FALSE	Cluster 4	[]	No	Yes	Yes	Yes	Yes	Yes	Yes
AFLAELEQNSPK	"N-Term(Dimethyl:2H(6)13C(2)); S10(Phospho); K12(Dimethyl:2H(6)13C(2))"	Q9UPN3	Microtubule-actin cross-linking factor 1, isoforms 1/2/3/5	LAELEQNSPKIQKVK	S(10): 100.0	0.169671	1.2949	-1.12324	13.2814	19.6298	1	FALSE	TRUE	TRUE	Cluster 4	[]	No	Yes	Yes	Yes	Yes	Yes	Yes
AFLAELEQNSPK	"N-Term(Dimethyl:2H(4)); S10(Phospho); K12(Dimethyl:2H(4))"	Q9UPN3	Microtubule-actin cross-linking factor 1, isoforms 1/2/3/5	LAELEQNSPKIQKVK	S(10): 100.0	0.145378	0.877893	-0.730526	5.37683	7.51457	1	FALSE	TRUE	TRUE	Cluster 4	[]	No	Yes	Yes	Yes	Yes	Yes	Yes
AFLAELEQNSPK	"N-Term(Dimethyl); S10(Phospho); K12(Dimethyl)"	Q9UPN3	Microtubule-actin cross-linking factor 1, isoforms 1/2/3/5	LAELEQNSPKIQKVK	S(10): 100.0	0.125197	0.96813	-0.840943	6.93336	9.24998	1	FALSE	TRUE	TRUE	Cluster 4	[]	No	Yes	Yes	Yes	Yes	Yes	Yes
AFLPVTSPNK	"N-Term(Dimethyl); S7(Phospho); K10(Dimethyl)"	Q01151	CD83 antigen	RAFLPVTSPNKHLGL	"T(6): 0.9; S(7): 99.1"	0.420423					1	TRUE			--	[]	No	Yes	No	No	Yes	Yes	No
AFLPVTSPNK	"N-Term(Dimethyl:2H(6)13C(2)); S7(Phospho); K10(Dimethyl:2H(6)13C(2))"	Q01151	CD83 antigen	RAFLPVTSPNKHLGL	"T(6): 1.0; S(7): 99.0"	0.305451	1.85144	-1.544	34.9943	70.7047	1	TRUE	TRUE	TRUE	Cluster 4	[]	No	Yes	No	No	Yes	Yes	No
AFLSPPTLLEGPLR	"N-Term(Dimethyl); S4(Phospho)"	O15320	Endoplasmic reticulum export factor CTAGE5	SETRAFLSPPTLLEG	"S(4): 100.0; T(7): 0.0"						1				--	[]	No	Yes	Yes	Yes	No	No	No
AFMESPK	"N-Term(Dimethyl:2H(6)13C(2)); S5(Phospho); K7(Dimethyl:2H(6)13C(2))"	P46013	Proliferation marker protein Ki-67	SMKAFMESPKQILDS	S(5): 100.0	1.10827	1.84332	-0.733065	5.40836	69.3959	1	TRUE	TRUE	TRUE	Cluster 4	[]	No	Yes	Yes	Yes	Yes	Yes	Yes
AFMESPK	"N-Term(Dimethyl:2H(6)13C(2)); M3(Oxidation); S5(Phospho); K7(Dimethyl:2H(6)13C(2))"	P46013	Proliferation marker protein Ki-67	SMKAFMESPKQILDS	S(5): 100.0	0.840379	1.45405	-0.611687	4.08966	28.3182	1	TRUE	TRUE	TRUE	Cluster 4	[]	No	Yes	Yes	Yes	Yes	Yes	Yes
AFMGTPVQK	"N-Term(Dimethyl:2H(6)13C(2)); T5(Phospho); K9(Dimethyl:2H(6)13C(2))"	P46013	Proliferation marker protein Ki-67	DIKAFMGTPVQKLDL	T(5): 100.0			0.926443	0.118456		1			TRUE	--	[]	No	Yes	Yes	Yes	Yes	Yes	Yes
AFMGTPVQK	"N-Term(Dimethyl:2H(6)13C(2)); M3(Oxidation); T5(Phospho); K9(Dimethyl:2H(6)13C(2))"	P46013	Proliferation marker protein Ki-67	DIKAFMGTPVQKLDL	T(5): 100.0						1				--	[]	No	Yes	Yes	Yes	Yes	Yes	Yes
AFQLEEGEETEPDCK	"N-Term(Dimethyl); T10(Phospho); C14(Carbamidomethyl); K15(Dimethyl)"	P38432	Coilin	QLEEGEETEPDCKYS	T(10): 100.0	-0.068801	-0.230969	0.164156	0.685241	0.584847	1	FALSE	FALSE	FALSE	Cluster 2	[]	No	Yes	Yes	Yes	Yes	Yes	Yes
AFQLEEGEETEPDCK	"N-Term(Dimethyl:2H(6)13C(2)); T10(Phospho); C14(Carbamidomethyl); K15(Dimethyl:2H(6)13C(2))"	P38432	Coilin	QLEEGEETEPDCKYS	T(10): 100.0	-0.126001	-0.248573	0.124561	0.750653	0.561615	1	FALSE	FALSE	FALSE	Cluster 2	[]	No	Yes	Yes	Yes	Yes	Yes	Yes
AFQLEEGEETEPDCK	"N-Term(Dimethyl:2H(4)); T10(Phospho); C14(Carbamidomethyl); K15(Dimethyl:2H(4))"	P38432	Coilin	QLEEGEETEPDCKYS	T(10): 100.0	-0.0129459	-0.238896	0.227939	0.591645	0.574269	1	FALSE	FALSE	FALSE	Cluster 2	[]	No	Yes	Yes	Yes	Yes	Yes	Yes
AFSDPFVEAEK	"N-Term(Dimethyl:2H(6)13C(2)); S3(Phospho); K11(Dimethyl:2H(6)13C(2))"	P34932	Heat shock 70 kDa protein 4	RFHGRAFSDPFVEAE	S(3): 100.0	-0.289523	-0.288607	0.00107223	0.997534	0.512159	1	FALSE	FALSE	FALSE	Cluster 2	[]	No	Yes	Yes	No	No	Yes	No
AFSEDEALAQQENR	"N-Term(Dimethyl:2H(6)13C(2)); S3(Phospho)"	Q9C0H5	Rho GTPase-activating protein 39	GPVVRAFSEDEALAQ	S(3): 100.0	0.315031	0.26205	0.0549702	0.881109	1.81996	1	TRUE	FALSE	FALSE	Cluster 5	[]	No	Yes	Yes	Yes	No	Yes	No
AFSGSGNR	"N-Term(Dimethyl:2H(6)13C(2)); S5(Phospho)"	Q92890	Ubiquitin recognition factor in ER-associated degradation protein 1	GFRAFSGSGNRLDGK	"S(3): 0.0; S(5): 100.0"	0.110799					1	FALSE			--	[]	No	Yes	No	Yes	No	Yes	No
AFSGSGNRLDGK	"N-Term(Dimethyl); S5(Phospho); K12(Dimethyl)"	Q92890	Ubiquitin recognition factor in ER-associated degradation protein 1	GFRAFSGSGNRLDGK	"S(3): 50.0; S(5): 50.0"	0.177567					1	FALSE			--	[]	No	Yes	No	Yes	No	Yes	No
AFSGSGNRLDGK	"N-Term(Dimethyl:2H(6)13C(2)); S5(Phospho); K12(Dimethyl:2H(6)13C(2))"	Q92890	Ubiquitin recognition factor in ER-associated degradation protein 1	GFRAFSGSGNRLDGK	"S(3): 0.8; S(5): 99.2"	0.217625					1	FALSE			--	[]	No	Yes	No	Yes	No	Yes	No
AFSLASADLLR	"N-Term(Dimethyl:2H(6)13C(2)); S3(Phospho)"	Q9P219	Protein Daple	ASLSRAFSLASADLL	"S(3): 100.0; S(6): 0.0"	0.392282	0.0167858	0.377485	0.41929	1.03466	1	TRUE	FALSE	TRUE	Cluster 5	[]	No	Yes	Yes	No	No	No	No
AFSPQPPK	"N-Term(Dimethyl:2H(6)13C(2)); S3(Phospho); K8(Dimethyl:2H(6)13C(2))"	Q9H1H9	Kinesin-like protein KIF13A	VSPFKAFSPQPPKFF	S(3): 100.0	0.171662					1	FALSE			--	[]	No	Yes	Yes	No	Yes	Yes	No
AFSSPQEEEEAGFTGR	"N-Term(Dimethyl:2H(6)13C(2)); S4(Phospho)"	Q14241	Elongin-A	PKRKAFSSPQEEEEA	"S(3): 0.0; S(4): 100.0; T(14): 0.0"	0.565286					1	TRUE			--	[]	No	Yes	No	Yes	Yes	Yes	Yes
AFTPFSGPK	"N-Term(Dimethyl:2H(6)13C(2)); T3(Phospho); K9(Dimethyl:2H(6)13C(2))"	P12955	Xaa-Pro dipeptidase	AGCDKAFTPFSGPK_	"T(3): 100.0; S(6): 0.0"	-0.332406					1	TRUE			--	[]	No	Yes	No	No	No	No	No
AFVEDSEDEDGAGEGGSSLLQK	"N-Term(Dimethyl:2H(4)); S6(Phospho); K22(Dimethyl:2H(4))"	Q8N9T8	Protein KRI1 homolog	FRAFVEDSEDEDGAG	"S(6): 100.0; S(17): 0.0; S(18): 0.0"	-0.0323528	-0.23153	0.201166	0.629265	0.584091	1	FALSE	FALSE	FALSE	Cluster 2	[]	No	Yes	Yes	Yes	Yes	Yes	Yes
AFVEDSEDEDGAGEGGSSLLQK	"N-Term(Dimethyl); S6(Phospho); K22(Dimethyl)"	Q8N9T8	Protein KRI1 homolog	FRAFVEDSEDEDGAG	"S(6): 100.0; S(17): 0.0; S(18): 0.0"	0.391323	-0.227951	0.621263	0.239187	0.588926	1	TRUE	FALSE	TRUE	Cluster 6	[]	No	Yes	Yes	Yes	Yes	Yes	Yes
AFVEDSEDEDGAGEGGSSLLQK	"N-Term(Dimethyl:2H(6)13C(2)); S6(Phospho); K22(Dimethyl:2H(6)13C(2))"	Q8N9T8	Protein KRI1 homolog	FRAFVEDSEDEDGAG	"S(6): 100.0; S(17): 0.0; S(18): 0.0"	0.0364596	-0.0962918	0.13474	0.733263	0.797479	1	FALSE	FALSE	FALSE	Cluster 6	[]	No	Yes	Yes	Yes	Yes	Yes	Yes
AGAESPTMSVDGR	"N-Term(Dimethyl:2H(6)13C(2)); S5(Phospho)"	O75362	Zinc finger protein 217	DRRAGAESPTMSVDG	"S(5): 100.0; T(7): 0.0; S(9): 0.0"	0.432451	0.126545	0.307895	0.492159	1.33216	1	TRUE	FALSE	FALSE	Cluster 5	[]	No	Yes	No	No	No	Yes	No
AGAGMITQHSSNASPINR	"N-Term(Dimethyl); M5(Oxidation); S14(Phospho)"	Q9NWH9	SAFB-like transcription modulator	TQHSSNASPINRIVQ	"T(7): 0.0; S(10): 0.0; S(11): 0.0; S(14): 100.0"	0.310297	0.792591	-0.480305	3.02207	6.1745	1	TRUE	TRUE	TRUE	Cluster 4	[]	No	Yes	Yes	Yes	Yes	Yes	Yes
AGAGMITQHSSNASPINR	"N-Term(Dimethyl:2H(6)13C(2)); M5(Oxidation); S14(Phospho)"	Q9NWH9	SAFB-like transcription modulator	TQHSSNASPINRIVQ	"T(7): 0.0; S(10): 0.0; S(11): 0.0; S(14): 100.0"	0.291692	0.776699	-0.483018	3.04101	5.95264	1	FALSE	TRUE	TRUE	Cluster 4	[]	No	Yes	Yes	Yes	Yes	Yes	Yes
AGAGMITQHSSNASPINR	"N-Term(Dimethyl); S14(Phospho)"	Q9NWH9	SAFB-like transcription modulator	TQHSSNASPINRIVQ	"T(7): 0.0; S(10): 0.0; S(11): 0.0; S(14): 100.0"	0.288768	0.763494	-0.472737	2.96987	5.77438	1	FALSE	TRUE	TRUE	Cluster 4	[]	No	Yes	Yes	Yes	Yes	Yes	Yes
AGAGMITQHSSNASPINR	"N-Term(Dimethyl:2H(6)13C(2)); S14(Phospho)"	Q9NWH9	SAFB-like transcription modulator	TQHSSNASPINRIVQ	"T(7): 0.0; S(10): 0.0; S(11): 0.0; S(14): 100.0"	0.30246	0.798741	-0.494292	3.12099	6.26257	1	TRUE	TRUE	TRUE	Cluster 4	[]	No	Yes	Yes	Yes	Yes	Yes	Yes
AGAPGALSPSYDGGLHGLQSK	"N-Term(Dimethyl:2H(6)13C(2)); S8(Phospho); K21(Dimethyl:2H(6)13C(2))"	P15923	Transcription factor E2-alpha	AGAPGALSPSYDGGL	"S(8): 99.9; S(10): 0.0; Y(11): 0.0; S(20): 0.0"	0.149936	0.404606	-0.252681	1.78929	2.52707	1	FALSE	TRUE	FALSE	Cluster 4	['MLK2']	No	Yes	Yes	Yes	Yes	Yes	No
AGAPGALSPSYDGGLHGLQSK	"N-Term(Dimethyl); S8(Phospho); K21(Dimethyl)"	P15923	Transcription factor E2-alpha	AGAPGALSPSYDGGL	"S(8): 95.8; S(10): 2.1; Y(11): 2.1; S(20): 0.0"						1				--	['MLK2']	No	Yes	Yes	Yes	Yes	Yes	No
AGAPVGGSPGLAK	"N-Term(Dimethyl:2H(6)13C(2)); S8(Phospho); K13(Dimethyl:2H(6)13C(2))"	Q6ZRS2	Helicase SRCAP	AGAPVGGSPGLAKRG	S(8): 100.0	0.356501	1.80471	-1.44622	27.9393	63.4917	1	TRUE	TRUE	TRUE	Cluster 4	[]	No	Yes	No	Yes	Yes	Yes	No
AGASIPSSGAASPR	"N-Term(Dimethyl:2H(6)13C(2)); S12(Phospho)"	Q9P270	SLAIN motif-containing protein 2	IPSSGAASPRGFPLG	"S(4): 0.0; S(7): 0.0; S(8): 0.0; S(12): 100.0"	0.321025	1.37141	-1.0484	11.1789	23.4113	1	TRUE	TRUE	TRUE	Cluster 4	[]	No	Yes	Yes	Yes	Yes	Yes	No
AGASIPSSGAASPR	"N-Term(Dimethyl); S8(Phospho)"	Q9P270	SLAIN motif-containing protein 2	AGASIPSSGAASPRG	"S(4): 0.0; S(7): 0.8; S(8): 49.6; S(12): 49.6"	0.277344					1	FALSE			--	[]	No	Yes	No	No	Yes	Yes	No
AGAVASQTK	"N-Term(Dimethyl:2H(6)13C(2)); S6(Phospho); K9(Dimethyl:2H(6)13C(2))"	Q13428	Treacle protein	GKAGAVASQTKAGKP	"S(6): 100.0; T(8): 0.0"	1.33767					1	TRUE			--	[]	No	Yes	No	No	Yes	No	No
AGAVQNTNDSSALSK	"N-Term(Dimethyl:2H(6)13C(2)); S10(Phospho); K15(Dimethyl:2H(6)13C(2))"	O60294	tRNA wybutosine-synthesizing protein 4	AVQNTNDSSALSKRS	"T(7): 0.0; S(10): 33.3; S(11): 33.3; S(14): 33.3"	-0.0322472	0.98248	-1.01274	10.2977	9.56073	1	FALSE	TRUE	TRUE	Cluster 1	[]	No	False	No	No	No	No	No
AGAVTSTPNR	"N-Term(Dimethyl:2H(6)13C(2)); S6(Phospho)"	Q9ULR3	Protein phosphatase 1H	KKAGAVTSTPNRNSS	"T(5): 0.7; S(6): 99.2; T(7): 0.0"	0.267714	1.12144	-0.851738	7.10784	13.1659	1	FALSE	TRUE	TRUE	Cluster 4	[]	No	Yes	No	No	No	No	No
AGCFSPK	"N-Term(Dimethyl:2H(6)13C(2)); C3(Carbamidomethyl); S5(Phospho); K7(Dimethyl:2H(6)13C(2))"	Q6P4F7	Rho GTPase-activating protein 11A	SGKAGCFSPKISHKE	S(5): 100.0	0.673805					1	TRUE			--	[]	Yes	Yes	Yes	No	Yes	Yes	Yes
AGCSPAVQMK	"N-Term(Dimethyl:2H(6)13C(2)); C3(Carbamidomethyl); S4(Phospho); M9(Oxidation); K10(Dimethyl:2H(6)13C(2))"	O75925	E3 SUMO-protein ligase PIAS1	HLLKAGCSPAVQMKI	S(4): 100.0	0.324887	0.298961	0.0279151	0.937745	1.9814	1	TRUE	FALSE	FALSE	Cluster 5	[]	No	Yes	No	No	No	No	No
AGCVYFGTPENK	"N-Term(Dimethyl:2H(6)13C(2)); C3(Carbamidomethyl); T8(Phospho); K12(Dimethyl:2H(6)13C(2))"	P21580	Tumor necrosis factor alpha-induced protein 3	AGCVYFGTPENKGFC	"Y(5): 0.0; T(8): 100.0"	0.385242					1	TRUE			--	[]	No	Yes	No	No	No	Yes	No
AGCVYFGTPENK	"N-Term(Dimethyl); C3(Carbamidomethyl); T8(Phospho); K12(Dimethyl)"	P21580	Tumor necrosis factor alpha-induced protein 3	AGCVYFGTPENKGFC	"Y(5): 0.0; T(8): 100.0"	0.923649	1.43016	-0.504526	3.1954	26.8025	1	TRUE	TRUE	TRUE	Cluster 4	[]	No	Yes	No	No	No	Yes	No
AGDAFGDTSFLNSK	"N-Term(Dimethyl:2H(6)13C(2)); S9(Phospho); K14(Dimethyl:2H(6)13C(2))"	Q9H3Q1	Cdc42 effector protein 4	GDAFGDTSFLNSKAG	"T(8): 0.0; S(9): 100.0; S(13): 0.0"	1.29033					1	TRUE			--	[]	No	Yes	No	No	No	Yes	No
AGDLLEDSPK	"N-Term(Dimethyl); S8(Phospho); K10(Dimethyl)"	P51858	Hepatoma-derived growth factor	AGDLLEDSPKRPKEA	S(8): 100.0	-0.0307623	0.165921	-0.194694	1.56565	1.45859	1	FALSE	FALSE	FALSE	Cluster 1	[]	No	Yes	Yes	Yes	Yes	Yes	Yes
AGDLLEDSPK	"N-Term(Dimethyl:2H(6)13C(2)); S8(Phospho); K10(Dimethyl:2H(6)13C(2))"	P51858	Hepatoma-derived growth factor	AGDLLEDSPKRPKEA	S(8): 100.0	-0.0251662	0.204043	-0.227221	1.68741	1.59241	1	FALSE	FALSE	FALSE	Cluster 1	[]	No	Yes	Yes	Yes	Yes	Yes	Yes
AGDLLEDSPK	"N-Term(Dimethyl:2H(4)); S8(Phospho); K10(Dimethyl:2H(4))"	P51858	Hepatoma-derived growth factor	AGDLLEDSPKRPKEA	S(8): 100.0	-0.0144944	0.148474	-0.160979	1.4487	1.40115	1	FALSE	FALSE	FALSE	Cluster 1	[]	No	Yes	Yes	Yes	Yes	Yes	Yes
AGDLLEDSPKRPK	"N-Term(Dimethyl); S8(Phospho); K10(Dimethyl); K13(Dimethyl)"	P51858	Hepatoma-derived growth factor	AGDLLEDSPKRPKEA	S(8): 100.0	0.023934	-0.0300508	0.0559736	0.879076	0.928882	1	FALSE	FALSE	FALSE	Cluster 6	[]	No	Yes	Yes	Yes	Yes	Yes	Yes
AGDLLEDSPKRPK	"N-Term(Dimethyl:2H(6)13C(2)); S8(Phospho); K10(Dimethyl:2H(6)13C(2)); K13(Dimethyl:2H(6)13C(2))"	P51858	Hepatoma-derived growth factor	AGDLLEDSPKRPKEA	S(8): 100.0	0.171917	0.131302	0.0426037	0.90656	1.34683	1	FALSE	FALSE	FALSE	Cluster 5	[]	No	Yes	Yes	Yes	Yes	Yes	Yes
AGDLLEDSPKRPK	"N-Term(Dimethyl:2H(4)); S8(Phospho); K10(Dimethyl:2H(4)); K13(Dimethyl:2H(4))"	P51858	Hepatoma-derived growth factor	AGDLLEDSPKRPKEA	S(8): 100.0	0.00148351	-0.0197097	0.023182	0.948021	0.951265	1	FALSE	FALSE	FALSE	Cluster 6	[]	No	Yes	Yes	Yes	Yes	Yes	Yes
AGDNIPEEQPVASTPTTVSDGENKK	"N-Term(Dimethyl:2H(6)13C(2)); T14(Phospho); K24(Dimethyl:2H(6)13C(2)); K25(Dimethyl:2H(6)13C(2))"	Q9Y320	Thioredoxin-related transmembrane protein 2	EEQPVASTPTTVSDG	"S(13): 0.0; T(14): 99.9; T(16): 0.0; T(17): 0.0; S(19): 0.0"	0.553433					1	TRUE			--	[]	No	Yes	No	No	Yes	Yes	No
AGDPGEMPQSPTGLGQPK	"N-Term(Dimethyl); S10(Phospho); K18(Dimethyl)"	Q9UIF9	Bromodomain adjacent to zinc finger domain protein 2A	DPGEMPQSPTGLGQP	"S(10): 98.9; T(12): 1.1"	0.279427	0.215543	0.0658727	0.859265	1.63514	1	FALSE	FALSE	FALSE	Cluster 5	[]	No	Yes	Yes	Yes	Yes	Yes	Yes
AGDPGEMPQSPTGLGQPK	"N-Term(Dimethyl:2H(6)13C(2)); S10(Phospho); K18(Dimethyl:2H(6)13C(2))"	Q9UIF9	Bromodomain adjacent to zinc finger domain protein 2A	DPGEMPQSPTGLGQP	"S(10): 99.2; T(12): 0.8"	0.375465	0.445724	-0.0682697	1.17023	2.77802	1	TRUE	TRUE	FALSE	Cluster 4	[]	No	Yes	Yes	Yes	Yes	Yes	Yes
AGDPGEMPQSPTGLGQPK	"N-Term(Dimethyl:2H(6)13C(2)); M7(Oxidation); S10(Phospho); K18(Dimethyl:2H(6)13C(2))"	Q9UIF9	Bromodomain adjacent to zinc finger domain protein 2A	DPGEMPQSPTGLGQP	"S(10): 100.0; T(12): 0.0"	0.484481					1	TRUE			--	[]	No	Yes	Yes	Yes	Yes	Yes	Yes
AGEEDEGEEDSDSDYEISAK	"N-Term(Dimethyl:2H(6)13C(2)); S11(Phospho); K20(Dimethyl:2H(6)13C(2))"	A2RRP1	Neuroblastoma-amplified sequence	EDEGEEDSDSDYEIS	"S(11): 99.4; S(13): 0.6; Y(15): 0.0; S(18): 0.0"	0.234514	0.16848	0.0680227	0.855022	1.46721	1	FALSE	FALSE	FALSE	Cluster 5	[]	No	Yes	Yes	No	Yes	Yes	Yes
AGEQQLSEPEDMEMEAGDTDDPPR	"N-Term(Dimethyl:2H(6)13C(2)); S7(Phospho)"	Q93009	Ubiquitin carboxyl-terminal hydrolase 7	KAGEQQLSEPEDMEM	"S(7): 100.0; T(19): 0.0"	0.205402	-0.000690572	0.208081	0.619325	0.993849	1	FALSE	FALSE	FALSE	Cluster 6	['CK2A1']	No	Yes	Yes	Yes	Yes	Yes	No
AGFNYESPSK	"N-Term(Dimethyl:2H(6)13C(2)); S7(Phospho); K10(Dimethyl:2H(6)13C(2))"	Q9UHF7	Zinc finger transcription factor Trps1	KAGFNYESPSKGGNF	"Y(5): 1.1; S(7): 98.8; S(9): 0.0"	0.71108	0.359535	0.353533	0.443064	2.27796	1	TRUE	TRUE	TRUE	Cluster 5	[]	No	Yes	No	No	No	Yes	No
AGFVHSK	"N-Term(Dimethyl:2H(6)13C(2)); S6(Phospho); K7(Dimethyl:2H(6)13C(2))"	Q2NKX8	DNA excision repair protein ERCC-6-like	SRAGFVHSKTCLSWE	S(6): 100.0	0.638656					1	TRUE			--	[]	No	Yes	No	Yes	No	No	Yes
AGGAGFGTDGDDQEAINEAISVK	"N-Term(Dimethyl); T8(Phospho); K23(Dimethyl)"	Q96EB6	NAD-dependent protein deacetylase sirtuin-1	AGGAGFGTDGDDQEA	"T(8): 100.0; S(21): 0.0"	0.131924	0.280709	-0.146797	1.40216	1.89986	1	FALSE	FALSE	FALSE	Cluster 4	[]	No	Yes	Yes	No	No	No	No
AGGAGFGTDGDDQEAINEAISVK	"N-Term(Dimethyl:2H(6)13C(2)); T8(Phospho); K23(Dimethyl:2H(6)13C(2))"	Q96EB6	NAD-dependent protein deacetylase sirtuin-1	AGGAGFGTDGDDQEA	"T(8): 100.0; S(21): 0.0"	0.673942	1.07299	-0.39706	2.49494	11.7761	1	TRUE	TRUE	TRUE	Cluster 4	[]	No	Yes	Yes	No	No	No	No
AGGASPAASSTAQPPTQHR	"N-Term(Dimethyl); S5(Phospho)"	Q8IU81	Interferon regulatory factor 2-binding protein 1	PVRAGGASPAASSTA	"S(5): 100.0; S(9): 0.0; S(10): 0.0; T(11): 0.0; T(16): 0.0"	0.088908	0.219245	-0.128348	1.34384	1.64914	1	FALSE	FALSE	FALSE	Cluster 4	[]	No	Yes	Yes	Yes	Yes	Yes	Yes
AGGASPAASSTAQPPTQHR	"N-Term(Dimethyl:2H(6)13C(2)); S5(Phospho)"	Q8IU81	Interferon regulatory factor 2-binding protein 1	PVRAGGASPAASSTA	"S(5): 100.0; S(9): 0.0; S(10): 0.0; T(11): 0.0; T(16): 0.0"	0.128172	0.263802	-0.133642	1.36032	1.82732	1	FALSE	FALSE	FALSE	Cluster 4	[]	No	Yes	Yes	Yes	Yes	Yes	Yes
AGGKPSQSPSQEAAGEAVLGAK	"N-Term(Dimethyl:2H(6)13C(2)); K4(Dimethyl:2H(6)13C(2)); S8(Phospho); K22(Dimethyl:2H(6)13C(2))"	P00519	Tyrosine-protein kinase ABL1	AGGKPSQSPSQEAAG	"S(6): 1.3; S(8): 98.7; S(10): 0.0"	-0.111265					1	FALSE			--	[]	No	Yes	Yes	No	No	Yes	No
AGGKPSQSPSQEAAGEAVLGAK	"N-Term(Dimethyl); K4(Dimethyl); S8(Phospho); K22(Dimethyl)"	P00519	Tyrosine-protein kinase ABL1	AGGKPSQSPSQEAAG	"S(6): 0.9; S(8): 99.1; S(10): 0.0"	0.00561881					1	FALSE			--	[]	No	Yes	Yes	No	No	Yes	No
AGGLDWPEATEVSPSR	"N-Term(Dimethyl:2H(6)13C(2)); S13(Phospho)"	Q9Y446	Plakophilin-3	WPEATEVSPSRTIRA	"T(10): 0.0; S(13): 99.3; S(15): 0.7"	0.319363	1.01846	-0.697111	4.97864	10.3866	1	TRUE	TRUE	TRUE	Cluster 4	[]	No	Yes	Yes	Yes	No	Yes	Yes
AGGPATPLSPTR	"N-Term(Dimethyl:2H(6)13C(2)); T6(Phospho); S9(Phospho)"	Q03252	Lamin-B2	GRAGGPATPLSPTRL;GGPATPLSPTRLSRL	"T(6): 100.0; S(9): 100.0; T(11): 0.0"	1.06593					1	TRUE			--	[]	Yes	Yes	Yes	Yes	Yes	Yes	Yes
AGGPATPLSPTR	"N-Term(Dimethyl); S9(Phospho)"	Q03252	Lamin-B2	GGPATPLSPTRLSRL	"T(6): 0.0; S(9): 100.0; T(11): 0.0"	-0.677265	1.03558	-1.71085	51.3871	10.8041	1	TRUE	TRUE	TRUE	Cluster 1	['CDK2']	No	Yes	Yes	Yes	Yes	Yes	Yes
AGGPATPLSPTR	"N-Term(Dimethyl:2H(6)13C(2)); S9(Phospho)"	Q03252	Lamin-B2	GGPATPLSPTRLSRL	"T(6): 0.0; S(9): 100.0; T(11): 0.0"	-0.672181	1.10908	-1.77927	60.1551	12.7965	1	TRUE	TRUE	TRUE	Cluster 1	['CDK2']	No	Yes	Yes	Yes	Yes	Yes	Yes
AGGPTTPLSPTR	"N-Term(Dimethyl); S9(Phospho)"	P20700	Lamin-B1	GGPTTPLSPTRLSRL	"T(5): 0.0; T(6): 0.0; S(9): 100.0; T(11): 0.0"						1				--	['CDK1']	No	Yes	Yes	Yes	Yes	Yes	Yes
AGGPTTPLSPTR	"N-Term(Dimethyl); S9(Phospho)"	P20700	Lamin-B1	GGPTTPLSPTRLSRL	"T(5): 1.0; T(6): 1.0; S(9): 98.0; T(11): 0.0"	-1.15048	0.511449	-1.65994	45.7024	3.23192	1	TRUE	TRUE	TRUE	Cluster 1	['CDK1']	No	Yes	Yes	Yes	Yes	Yes	Yes
AGGPTTPLSPTR	"N-Term(Dimethyl:2H(4)); T5(Phospho)"	P20700	Lamin-B1	GSRAGGPTTPLSPTR	"T(5): 50.0; T(6): 50.0; S(9): 0.0; T(11): 0.0"						1				--	[]	No	Yes	No	Yes	Yes	Yes	Yes
AGGPTTPLSPTR	"N-Term(Dimethyl:2H(6)13C(2)); T6(Phospho); S9(Phospho)"	P20700	Lamin-B1	SRAGGPTTPLSPTRL;GGPTTPLSPTRLSRL	"T(5): 0.0; T(6): 100.0; S(9): 100.0; T(11): 0.0"	1.23929	2.46716	-1.22587	16.8218	291.854	1	TRUE	TRUE	TRUE	Cluster 4	[]	Yes	Yes	Yes	Yes	Yes	Yes	Yes
AGGPTTPLSPTR	"N-Term(Dimethyl:2H(6)13C(2)); S9(Phospho)"	P20700	Lamin-B1	GGPTTPLSPTRLSRL	"T(5): 0.0; T(6): 0.0; S(9): 100.0; T(11): 0.0"	0.456151	-0.105465	0.563604	0.273147	0.780812	1	TRUE	FALSE	TRUE	Cluster 6	['CDK1']	No	Yes	Yes	Yes	Yes	Yes	Yes
AGGPTTPLSPTRLSR	"N-Term(Dimethyl:2H(6)13C(2)); T6(Phospho); S9(Phospho)"	P20700	Lamin-B1	SRAGGPTTPLSPTRL;GGPTTPLSPTRLSRL	"T(5): 1.3; T(6): 98.7; S(9): 98.7; T(11): 1.3; S(14): 0.0"						1				--	[]	Yes	Yes	Yes	Yes	Yes	Yes	Yes
AGGSAALSPSK	"N-Term(Dimethyl:2H(6)13C(2)); S8(Phospho); K11(Dimethyl:2H(6)13C(2))"	Q92522	Histone H1x	AGGSAALSPSKKRKN	"S(4): 0.0; S(8): 100.0; S(10): 0.0"	0.0763556	0.405678	-0.327334	2.12488	2.53332	1	FALSE	TRUE	FALSE	Cluster 4	[]	No	Yes	Yes	Yes	Yes	No	Yes
AGGSAALSPSK	"N-Term(Dimethyl:2H(6)13C(2)); S4(Phospho); S8(Phospho); K11(Dimethyl:2H(6)13C(2))"	Q92522	Histone H1x	KVTKAGGSAALSPSK;AGGSAALSPSKKRKN	"S(4): 100.0; S(8): 100.0; S(10): 0.0"	1.08172	2.32727	-1.24356	17.5211	211.486	1	TRUE	TRUE	TRUE	Cluster 4	[]	No	Yes	Yes	Yes	Yes	No	Yes
AGGSAALSPSK	"N-Term(Dimethyl:2H(4)); S8(Phospho); K11(Dimethyl:2H(4))"	Q92522	Histone H1x	AGGSAALSPSKKRKN	"S(4): 0.0; S(8): 100.0; S(10): 0.0"	0.169769	0.671418	-0.499661	3.15981	4.67121	1	FALSE	TRUE	TRUE	Cluster 4	[]	No	Yes	Yes	Yes	Yes	No	Yes
AGGSAALSPSKK	"N-Term(Dimethyl); S8(Phospho); K11(Dimethyl); K12(Dimethyl)"	Q92522	Histone H1x	AGGSAALSPSKKRKN	"S(4): 0.0; S(8): 100.0; S(10): 0.0"	0.111231	0.0268539	0.0863663	0.81966	1.05892	1	FALSE	FALSE	FALSE	Cluster 5	[]	No	Yes	Yes	Yes	Yes	No	Yes
AGGSAALSPSKK	"N-Term(Dimethyl:2H(6)13C(2)); S8(Phospho); K11(Dimethyl:2H(6)13C(2)); K12(Dimethyl:2H(6)13C(2))"	Q92522	Histone H1x	AGGSAALSPSKKRKN	"S(4): 0.0; S(8): 100.0; S(10): 0.0"	0.0724795	0.173902	-0.0994337	1.25728	1.48564	1	FALSE	FALSE	FALSE	Cluster 4	[]	No	Yes	Yes	Yes	Yes	No	Yes
AGGSPAPGPETPAISPSK	"N-Term(Dimethyl); S15(Phospho); K18(Dimethyl)"	P33316	Deoxyuridine 5'-triphosphate nucleotidohydrolase, mitochondrial	GPETPAISPSKRARP	"S(4): 0.0; T(11): 0.0; S(15): 50.0; S(17): 50.0"	0.0191995	0.714803	-0.693615	4.93873	5.16196	1	FALSE	TRUE	TRUE	Cluster 4	['CDK1']	No	Yes	No	Yes	Yes	Yes	No
AGGSPAPGPETPAISPSK	"N-Term(Dimethyl:2H(6)13C(2)); S15(Phospho); K18(Dimethyl:2H(6)13C(2))"	P33316	Deoxyuridine 5'-triphosphate nucleotidohydrolase, mitochondrial	GPETPAISPSKRARP	"S(4): 0.0; T(11): 0.0; S(15): 100.0; S(17): 0.0"	-0.141595	0.0500739	-0.18968	1.54768	1.11708	1	FALSE	FALSE	FALSE	Cluster 1	['CDK1']	No	Yes	No	Yes	Yes	Yes	No
AGGSPAPGPETPAISPSK	"N-Term(Dimethyl:2H(6)13C(2)); S4(Phospho); S15(Phospho); K18(Dimethyl:2H(6)13C(2))"	P33316	Deoxyuridine 5'-triphosphate nucleotidohydrolase, mitochondrial	ELPKAGGSPAPGPET;GPETPAISPSKRARP	"S(4): 100.0; T(11): 0.0; S(15): 98.5; S(17): 1.5"	0.15188	1.73328	-1.57941	37.9672	53.8628	1	FALSE	TRUE	TRUE	Cluster 4	[]	No	Yes	No	Yes	Yes	Yes	No
AGKEPAKPSPSR	"N-Term(Dimethyl:2H(6)13C(2)); K3(Dimethyl:2H(6)13C(2)); K7(Dimethyl:2H(6)13C(2)); S9(Phospho)"	Q15311	RalA-binding protein 1	GKEPAKPSPSRDRKE	"S(9): 100.0; S(11): 0.0"	0.0545359	0.20301	-0.146485	1.40115	1.58862	1	FALSE	FALSE	FALSE	Cluster 4	[]	No	Yes	No	No	No	No	No
AGKLSPLK	"N-Term(Dimethyl:2H(6)13C(2)); K3(Dimethyl:2H(6)13C(2)); S5(Phospho); K8(Dimethyl:2H(6)13C(2))"	Q03164	Histone-lysine N-methyltransferase 2A	KLRAGKLSPLKSKFK	S(5): 100.0	0.0755365	0.195173	-0.117648	1.31114	1.56021	1	FALSE	FALSE	FALSE	Cluster 4	[]	No	Yes	No	Yes	Yes	No	Yes
AGLASPEEEDAVGK	"N-Term(Dimethyl:2H(6)13C(2)); S5(Phospho); K14(Dimethyl:2H(6)13C(2))"	Q9UNS1	Protein timeless homolog	KKKAGLASPEEEDAV	S(5): 100.0	0.415613	0.748462	-0.330859	2.1422	5.57793	1	TRUE	TRUE	FALSE	Cluster 4	[]	No	Yes	No	Yes	Yes	Yes	Yes
AGLASPEEEDAVGKEPLK	"N-Term(Dimethyl:2H(6)13C(2)); S5(Phospho); K14(Dimethyl:2H(6)13C(2)); K18(Dimethyl:2H(6)13C(2))"	Q9UNS1	Protein timeless homolog	KKKAGLASPEEEDAV	S(5): 100.0	-0.0367932	1.05341	-1.08822	12.2523	11.257	1	FALSE	TRUE	TRUE	Cluster 1	[]	No	Yes	No	Yes	Yes	Yes	Yes
AGLESGAEPGDGDSDTTK	"N-Term(Dimethyl:2H(4)); S14(Phospho); K18(Dimethyl:2H(4))"	O60832	H/ACA ribonucleoprotein complex subunit 4	AEPGDGDSDTTKKKK	"S(5): 0.0; S(14): 100.0; T(16): 0.0; T(17): 0.0"	-0.126607	-0.165854	0.0412358	0.909419	0.67945	1	FALSE	FALSE	FALSE	Cluster 2	[]	No	Yes	Yes	Yes	Yes	Yes	Yes
AGLESGAEPGDGDSDTTK	"N-Term(Dimethyl); S14(Phospho); K18(Dimethyl)"	O60832	H/ACA ribonucleoprotein complex subunit 4	AEPGDGDSDTTKKKK	"S(5): 0.0; S(14): 99.2; T(16): 0.0; T(17): 0.8"	-0.095153	-0.130579	0.0374151	0.917455	0.73694	1	FALSE	FALSE	FALSE	Cluster 2	[]	No	Yes	Yes	Yes	Yes	Yes	Yes
AGLESGAEPGDGDSDTTK	"N-Term(Dimethyl:2H(6)13C(2)); S5(Phospho); S14(Phospho); K18(Dimethyl:2H(6)13C(2))"	O60832	H/ACA ribonucleoprotein complex subunit 4	KAKAGLESGAEPGDG;AEPGDGDSDTTKKKK	"S(5): 100.0; S(14): 100.0; T(16): 0.0; T(17): 0.0"	0.293941	0.153858	0.142072	0.720988	1.41863	1	FALSE	FALSE	FALSE	Cluster 5	[]	No	Yes	Yes	Yes	Yes	Yes	Yes
AGLESGAEPGDGDSDTTK	"N-Term(Dimethyl:2H(4)); S14(Phospho); K18(Dimethyl:2H(4))"	O60832	H/ACA ribonucleoprotein complex subunit 4	AEPGDGDSDTTKKKK	"S(5): 0.0; S(14): 98.7; T(16): 1.2; T(17): 0.0"						1				--	[]	No	Yes	Yes	Yes	Yes	Yes	Yes
AGLESGAEPGDGDSDTTK	"N-Term(Dimethyl); S5(Phospho); S14(Phospho); K18(Dimethyl)"	O60832	H/ACA ribonucleoprotein complex subunit 4	KAKAGLESGAEPGDG;AEPGDGDSDTTKKKK	"S(5): 100.0; S(14): 100.0; T(16): 0.0; T(17): 0.0"	0.204658	0.0573686	0.149278	0.709124	1.136	1	FALSE	FALSE	FALSE	Cluster 5	[]	No	Yes	Yes	Yes	Yes	Yes	Yes
AGLESGAEPGDGDSDTTK	"N-Term(Dimethyl:2H(4)); S5(Phospho); S14(Phospho); K18(Dimethyl:2H(4))"	O60832	H/ACA ribonucleoprotein complex subunit 4	KAKAGLESGAEPGDG;AEPGDGDSDTTKKKK	"S(5): 100.0; S(14): 100.0; T(16): 0.0; T(17): 0.0"	0.211238	0.0636351	0.149592	0.708611	1.15251	1	FALSE	FALSE	FALSE	Cluster 5	[]	No	Yes	Yes	Yes	Yes	Yes	Yes
AGLESGAEPGDGDSDTTK	"N-Term(Dimethyl:2H(6)13C(2)); S14(Phospho); K18(Dimethyl:2H(6)13C(2))"	O60832	H/ACA ribonucleoprotein complex subunit 4	AEPGDGDSDTTKKKK	"S(5): 0.0; S(14): 100.0; T(16): 0.0; T(17): 0.0"	0.22069	0.0978732	0.124805	0.75023	1.24705	1	FALSE	FALSE	FALSE	Cluster 5	[]	No	Yes	Yes	Yes	Yes	Yes	Yes
AGLESGAEPGDGDSDTTKK	"N-Term(Dimethyl); S14(Phospho); K18(Dimethyl); K19(Dimethyl)"	O60832	H/ACA ribonucleoprotein complex subunit 4	AEPGDGDSDTTKKKK	"S(5): 0.0; S(14): 100.0; T(16): 0.0; T(17): 0.0"	-0.153353	-0.236723	0.0853586	0.821564	0.57715	1	FALSE	FALSE	FALSE	Cluster 2	[]	No	Yes	Yes	Yes	Yes	Yes	Yes
AGLESGAEPGDGDSDTTKK	"N-Term(Dimethyl:2H(6)13C(2)); S14(Phospho); K18(Dimethyl:2H(6)13C(2)); K19(Dimethyl:2H(6)13C(2))"	O60832	H/ACA ribonucleoprotein complex subunit 4	AEPGDGDSDTTKKKK	"S(5): 0.0; S(14): 100.0; T(16): 0.0; T(17): 0.0"	-0.000534263	-0.0762468	0.0777013	0.836178	0.83515	1	FALSE	FALSE	FALSE	Cluster 2	[]	No	Yes	Yes	Yes	Yes	Yes	Yes
AGLESGAEPGDGDSDTTKK	"N-Term(Dimethyl:2H(4)); S14(Phospho); K18(Dimethyl:2H(4)); K19(Dimethyl:2H(4))"	O60832	H/ACA ribonucleoprotein complex subunit 4	AEPGDGDSDTTKKKK	"S(5): 0.0; S(14): 100.0; T(16): 0.0; T(17): 0.0"	-0.117298	-0.181672	0.0663629	0.858296	0.655147	1	FALSE	FALSE	FALSE	Cluster 2	[]	No	Yes	Yes	Yes	Yes	Yes	Yes
AGLGSPERPPK	"N-Term(Dimethyl:2H(6)13C(2)); S5(Phospho); K11(Dimethyl:2H(6)13C(2))"	Q9H6F5	Coiled-coil domain-containing protein 86	VQRAGLGSPERPPKT	S(5): 100.0	0.247843	-0.388122	0.637954	0.230169	0.407276	1	FALSE	TRUE	TRUE	Cluster 6	[]	No	Yes	Yes	Yes	Yes	Yes	Yes
AGLGSPERPPK	"N-Term(Dimethyl:2H(4)); S5(Phospho); K11(Dimethyl:2H(4))"	Q9H6F5	Coiled-coil domain-containing protein 86	VQRAGLGSPERPPKT	S(5): 100.0	0.201884	-0.572179	0.776051	0.167475	0.266583	1	FALSE	TRUE	TRUE	Cluster 6	[]	No	Yes	Yes	Yes	Yes	Yes	Yes
AGLLNTSGTK	"N-Term(Dimethyl:2H(6)13C(2)); S7(Phospho); K10(Dimethyl:2H(6)13C(2))"	Q08AM6	Protein VAC14 homolog	RAGLLNTSGTKGLEC	"T(6): 0.9; S(7): 98.2; T(9): 0.9"	0.0967392	1.45103	-1.3523	22.5062	28.1216	1	FALSE	TRUE	TRUE	Cluster 4	[]	No	Yes	No	Yes	Yes	Yes	No
AGLSPAEPLLSR	"N-Term(Dimethyl:2H(6)13C(2)); S4(Phospho)"	O95402	Mediator of RNA polymerase II transcription subunit 26	PGCKAGLSPAEPLLS	"S(4): 100.0; S(11): 0.0"	0.38635					1	TRUE			--	[]	No	Yes	Yes	Yes	No	Yes	No
AGLSPANCQSDR	"N-Term(Dimethyl:2H(6)13C(2)); S4(Phospho); C8(Carbamidomethyl)"	Q14692	Ribosome biogenesis protein BMS1 homolog	EGSKAGLSPANCQSD	"S(4): 100.0; S(10): 0.0"	0.222835					1	FALSE			--	[]	No	Yes	Yes	Yes	Yes	Yes	Yes
AGLSPANCQSDR	"N-Term(Dimethyl); S4(Phospho); C8(Carbamidomethyl)"	Q14692	Ribosome biogenesis protein BMS1 homolog	EGSKAGLSPANCQSD	"S(4): 100.0; S(10): 0.0"	0.247892					1	FALSE			--	[]	No	Yes	Yes	Yes	Yes	Yes	Yes
AGMSSNQSISSPVLDAVPR	"N-Term(Dimethyl:2H(4)); S11(Phospho)"	Q9UQ35	Serine/arginine repetitive matrix protein 2	SSNQSISSPVLDAVP	"S(4): 0.0; S(5): 0.0; S(8): 0.0; S(10): 0.8; S(11): 99.2"	-0.0932956	-0.32838	0.237073	0.579331	0.467338	1	FALSE	FALSE	FALSE	Cluster 2	[]	No	Yes	Yes	Yes	Yes	Yes	Yes
AGMTSSPDATTGQTFG	"N-Term(Dimethyl:2H(6)13C(2)); S5(Phospho)"	Q9UQR1	Zinc finger protein 148	DNRAGMTSSPDATTG	"T(4): 0.7; S(5): 49.6; S(6): 49.6; T(10): 0.0; T(11): 0.0; T(14): 0.0"	0.0978458	0.22664	-0.126806	1.33908	1.67746	1	FALSE	FALSE	FALSE	Cluster 4	[]	No	False	No	No	No	No	No
AGMTSSPDATTGQTFG	"N-Term(Dimethyl); S6(Phospho)"	Q9UQR1	Zinc finger protein 148	NRAGMTSSPDATTGQ	"T(4): 33.3; S(5): 33.3; S(6): 33.3; T(10): 0.0; T(11): 0.0; T(14): 0.0"	0.115898	0.239633	-0.121747	1.32357	1.7284	1	FALSE	FALSE	FALSE	Cluster 4	[]	No	Yes	Yes	Yes	No	Yes	No
AGNALTPELAPVQIK	"N-Term(Dimethyl:2H(6)13C(2)); T6(Phospho); K15(Dimethyl:2H(6)13C(2))"	P0C1Z6	TCF3 fusion partner	RRAGNALTPELAPVQ	T(6): 100.0	0.0529937	1.493	-1.43802	27.4171	30.9753	1	FALSE	TRUE	TRUE	Cluster 4	[]	No	Yes	No	Yes	No	Yes	Yes
AGPEEPGDSPPLR	"N-Term(Dimethyl:2H(6)13C(2)); S9(Phospho)"	Q12770	Sterol regulatory element-binding protein cleavage-activating protein	GPEEPGDSPPLRHRP	S(9): 100.0	0.757362					1	TRUE			--	[]	No	Yes	Yes	No	No	Yes	No
AGPGSSPLFSLLPGYR	"N-Term(Dimethyl:2H(6)13C(2)); S6(Phospho)"	Q9H0W8	Protein SMG9	PRAGPGSSPLFSLLP	"S(5): 0.0; S(6): 100.0; S(10): 0.0; Y(15): 0.0"	0.217727	1.88381	-1.6641	46.1421	76.1769	1	FALSE	TRUE	TRUE	Cluster 4	[]	No	Yes	Yes	Yes	Yes	No	No
AGPGSSPLFSLLPGYR	"N-Term(Dimethyl:2H(6)13C(2)); S6(Phospho)"	Q9H0W8	Protein SMG9	PRAGPGSSPLFSLLP	"S(5): 1.4; S(6): 98.6; S(10): 0.0; Y(15): 0.0"						1				--	[]	No	Yes	Yes	Yes	Yes	No	No
AGPLSGK	"N-Term(Dimethyl:2H(6)13C(2)); S5(Phospho); K7(Dimethyl:2H(6)13C(2))"	P17844	Probable ATP-dependent RNA helicase DDX5	GSRAGPLSGKKFGNP	S(5): 100.0	0.990792	1.18816	-0.195376	1.56811	15.3521	1	TRUE	TRUE	FALSE	Cluster 4	[]	No	Yes	No	No	No	No	No
AGPSAQEPGSQTPLK	"N-Term(Dimethyl:2H(6)13C(2)); T12(Phospho); K15(Dimethyl:2H(6)13C(2))"	O60271	C-Jun-amino-terminal kinase-interacting protein 4	AQEPGSQTPLKSMLV	"S(4): 0.0; S(10): 50.0; T(12): 50.0"	0.3188	0.755867	-0.435079	2.7232	5.67386	1	TRUE	TRUE	TRUE	Cluster 4	[]	No	Yes	No	No	No	No	No
AGPSQHSSPAVSDSLPSNSLK	"N-Term(Dimethyl:2H(6)13C(2)); S8(Phospho); K21(Dimethyl:2H(6)13C(2))"	Q13163	Dual specificity mitogen-activated protein kinase kinase 5	AGPSQHSSPAVSDSL	"S(4): 0.0; S(7): 50.0; S(8): 50.0; S(12): 0.0; S(14): 0.0; S(17): 0.0; S(19): 0.0"	1.4232					1	TRUE			--	[]	Yes	Yes	No	No	Yes	No	No
AGPVSPGCVK	"N-Term(Dimethyl:2H(6)13C(2)); S5(Phospho); C8(Carbamidomethyl); K10(Dimethyl:2H(6)13C(2))"	Q53GL7	Poly [ADP-ribose] polymerase 10	LEKAGPVSPGCVKLA	S(5): 100.0	0.0799954	1.44795	-1.36597	23.2255	27.9229	1	FALSE	TRUE	TRUE	Cluster 4	[]	No	Yes	No	No	No	No	No
AGPVSPGCVK	"N-Term(Dimethyl); S5(Phospho); C8(Carbamidomethyl); K10(Dimethyl)"	Q53GL7	Poly [ADP-ribose] polymerase 10	LEKAGPVSPGCVKLA	S(5): 100.0	0.135044	1.3222	-1.18517	15.3168	20.9032	1	FALSE	TRUE	TRUE	Cluster 4	[]	No	Yes	No	No	No	No	No
AGSCCLSPGGR	"N-Term(Dimethyl:2H(6)13C(2)); C4(Carbamidomethyl); C5(Carbamidomethyl); S7(Phospho)"	Q969V6	MKL/myocardin-like protein 1	RAGSCCLSPGGRAEL	"S(3): 0.0; S(7): 100.0"	0.157147	1.11902	-0.959881	9.11761	13.0927	1	FALSE	TRUE	TRUE	Cluster 4	[]	No	Yes	No	No	No	No	No
AGSISTLDSLDFAR	"N-Term(Dimethyl); S3(Phospho)"	Q9P260	LisH domain and HEAT repeat-containing protein KIAA1468	GQLNRAGSISTLDSL	"S(3): 100.0; S(5): 0.0; T(6): 0.0; S(9): 0.0"			-0.660378	4.57486		1			TRUE	--	[]	No	Yes	Yes	No	No	No	No
AGSISTLDSLDFAR	"N-Term(Dimethyl:2H(6)13C(2)); S3(Phospho)"	Q9P260	LisH domain and HEAT repeat-containing protein KIAA1468	GQLNRAGSISTLDSL	"S(3): 100.0; S(5): 0.0; T(6): 0.0; S(9): 0.0"	-0.241704					1	FALSE			--	[]	No	Yes	Yes	No	No	No	No
AGSSPAQGAQNEPPR	"N-Term(Dimethyl); S4(Phospho)"	Q9UGU0	Transcription factor 20	ASEKAGSSPAQGAQN	"S(3): 50.0; S(4): 50.0"	0.0731811	0.549264	-0.474094	2.97916	3.52594	1	FALSE	TRUE	TRUE	Cluster 4	[]	No	Yes	Yes	No	Yes	Yes	No
AGSSPAQGAQNEPPR	"N-Term(Dimethyl:2H(6)13C(2)); S4(Phospho)"	Q9UGU0	Transcription factor 20	ASEKAGSSPAQGAQN	"S(3): 1.4; S(4): 98.6"	0.164622	0.161549	0.00506218	0.988412	1.44398	1	FALSE	FALSE	FALSE	Cluster 5	[]	No	Yes	Yes	No	Yes	Yes	No
AGSSTPGDAPPAVAEVQGR	"N-Term(Dimethyl:2H(6)13C(2)); S3(Phospho); T5(Phospho)"	Q7Z6Z7	E3 ubiquitin-protein ligase HUWE1	SEQPRAGSSTPGDAP;QPRAGSSTPGDAPPA	"S(3): 50.4; S(4): 50.4; T(5): 99.2"	0.147189					1	FALSE			--	[]	No	Yes	Yes	Yes	Yes	Yes	Yes
AGSSTPGDAPPAVAEVQGR	"N-Term(Dimethyl); S3(Phospho)"	Q7Z6Z7	E3 ubiquitin-protein ligase HUWE1	SEQPRAGSSTPGDAP	"S(3): 100.0; S(4): 0.0; T(5): 0.0"	-0.00335554	-0.0606547	0.059288	0.872393	0.865678	1	FALSE	FALSE	FALSE	Cluster 2	[]	No	Yes	Yes	Yes	Yes	Yes	Yes
AGSSTPGDAPPAVAEVQGR	"N-Term(Dimethyl:2H(6)13C(2)); S3(Phospho)"	Q7Z6Z7	E3 ubiquitin-protein ligase HUWE1	SEQPRAGSSTPGDAP	"S(3): 100.0; S(4): 0.0; T(5): 0.0"	-0.0399067	0.885558	-0.923476	8.38448	7.64838	1	FALSE	TRUE	TRUE	Cluster 1	[]	No	Yes	Yes	Yes	Yes	Yes	Yes
AGTDSPVSCASVTEER	"N-Term(Dimethyl); S5(Phospho); C9(Carbamidomethyl)"	Q69YH5	Cell division cycle-associated protein 2	EPKAGTDSPVSCASV	"T(3): 0.0; S(5): 100.0; S(8): 0.0; S(11): 0.0; T(13): 0.0"	0.205546	1.15935	-0.951812	8.94977	14.3667	1	FALSE	TRUE	TRUE	Cluster 4	[]	No	Yes	No	No	Yes	Yes	Yes
AGTDSPVSCASVTEER	"N-Term(Dimethyl:2H(6)13C(2)); S5(Phospho); C9(Carbamidomethyl)"	Q69YH5	Cell division cycle-associated protein 2	EPKAGTDSPVSCASV	"T(3): 0.0; S(5): 100.0; S(8): 0.0; S(11): 0.0; T(13): 0.0"	0.27638	0.745267	-0.466899	2.93021	5.53705	1	FALSE	TRUE	TRUE	Cluster 4	[]	No	Yes	No	No	Yes	Yes	Yes
AGTGYASPDRTHVLAAGK	"N-Term(Dimethyl); S7(Phospho); K18(Dimethyl)"	O43379	WD repeat-containing protein 62	RAGTGYASPDRTHVL	"T(3): 0.0; Y(5): 0.9; S(7): 49.6; T(11): 49.6"	0.0683396	0.509061	-0.438733	2.7462	3.2142	1	FALSE	TRUE	TRUE	Cluster 4	[]	No	Yes	No	Yes	Yes	Yes	Yes
AGTGYASPDRTHVLAAGK	"N-Term(Dimethyl:2H(6)13C(2)); S7(Phospho); K18(Dimethyl:2H(6)13C(2))"	O43379	WD repeat-containing protein 62	RAGTGYASPDRTHVL	"T(3): 0.0; Y(5): 50.0; S(7): 50.0; T(11): 0.0"	0.167936	0.645426	-0.475501	2.98883	4.39984	1	FALSE	TRUE	TRUE	Cluster 4	[]	No	Yes	No	Yes	Yes	Yes	Yes
AGTPVSELTK	"N-Term(Dimethyl:2H(6)13C(2)); T3(Phospho); K10(Dimethyl:2H(6)13C(2))"	O75113	NEDD4-binding protein 1	EARNKAGTPVSELTK	"T(3): 100.0; S(6): 0.0; T(9): 0.0"	0.23455	0.715927	-0.479389	3.0157	5.17534	1	FALSE	TRUE	TRUE	Cluster 4	[]	No	Yes	No	No	No	Yes	No
AGTVSPGKEDPVSSR	"N-Term(Dimethyl:2H(6)13C(2)); S5(Phospho); K8(Dimethyl:2H(6)13C(2))"	Q7Z2K8	G protein-regulated inducer of neurite outgrowth 1	VGKAGTVSPGKEDPV	"T(3): 0.0; S(5): 100.0; S(13): 0.0; S(14): 0.0"	0.0682966	1.22342	-1.15314	14.2278	16.6508	1	FALSE	TRUE	TRUE	Cluster 4	[]	No	Yes	No	No	No	Yes	No
AGVNSDSPNNCSGK	"N-Term(Dimethyl:2H(6)13C(2)); S7(Phospho); C11(Carbamidomethyl); K14(Dimethyl:2H(6)13C(2))"	Q9Y4C1	Lysine-specific demethylase 3A	KAGVNSDSPNNCSGK	"S(5): 0.0; S(7): 100.0; S(12): 0.0"	0.281422					1	FALSE			--	[]	No	Yes	No	No	Yes	No	No
AGVQSVGEKESLEAAK	"N-Term(Dimethyl:2H(6)13C(2)); K9(Dimethyl:2H(6)13C(2)); S11(Phospho); K16(Dimethyl:2H(6)13C(2))"	Q86VM9	Zinc finger CCCH domain-containing protein 18	QSVGEKESLEAAKEK	"S(5): 0.0; S(11): 100.0"	0.0139863					1	FALSE			--	[]	No	Yes	No	No	No	Yes	No
AGVVNGTGAPGQSPGAGR	"N-Term(Dimethyl:2H(6)13C(2)); S13(Phospho)"	Q13330	Metastasis-associated protein MTA1	GTGAPGQSPGAGRAC	"T(7): 0.0; S(13): 100.0"	0.40012	1.24245	-0.840344	6.92379	17.3966	1	TRUE	TRUE	TRUE	Cluster 4	[]	No	Yes	Yes	Yes	Yes	Yes	Yes
AGYSTDESSSSSLHATR	"N-Term(Dimethyl:2H(6)13C(2)); T5(Phospho)"	P51116	Fragile X mental retardation syndrome-related protein 2	SDKAGYSTDESSSSS	"Y(3): 0.0; S(4): 0.0; T(5): 100.0; S(8): 0.0; S(9): 0.0; S(10): 0.0; S(11): 0.0; S(12): 0.0; T(16): 0.0"	-0.0493307	0.411327	-0.458669	2.8752	2.56648	1	FALSE	TRUE	TRUE	Cluster 1	[]	No	Yes	Yes	Yes	Yes	Yes	No
AGYSTDESSSSSLHATR	"N-Term(Dimethyl); T5(Phospho)"	P51116	Fragile X mental retardation syndrome-related protein 2	SDKAGYSTDESSSSS	"Y(3): 0.0; S(4): 0.0; T(5): 100.0; S(8): 0.0; S(9): 0.0; S(10): 0.0; S(11): 0.0; S(12): 0.0; T(16): 0.0"	-0.134353	0.375393	-0.507756	3.21926	2.36267	1	FALSE	TRUE	TRUE	Cluster 1	[]	No	Yes	Yes	Yes	Yes	Yes	No
AHAWPSPYK	"N-Term(Dimethyl); S6(Phospho); K9(Dimethyl)"	Q8NFJ5	Retinoic acid-induced protein 3	PRAHAWPSPYKDYEV	"S(6): 100.0; Y(8): 0.0"	0.252382	1.65395	-1.39958	25.0944	44.8704	1	FALSE	TRUE	TRUE	Cluster 4	[]	No	Yes	Yes	Yes	Yes	Yes	No
AHAWPSPYK	"N-Term(Dimethyl:2H(6)13C(2)); S6(Phospho); K9(Dimethyl:2H(6)13C(2))"	Q8NFJ5	Retinoic acid-induced protein 3	PRAHAWPSPYKDYEV	"S(6): 100.0; Y(8): 0.0"	0.625267	1.34013	-0.71287	5.16262	21.784	1	TRUE	TRUE	TRUE	Cluster 4	[]	No	Yes	Yes	Yes	Yes	Yes	No
AHFNAMFQPSSPTR	"N-Term(Dimethyl); S11(Phospho)"	Q8WUA4	General transcription factor 3C polypeptide 2	NAMFQPSSPTRRPGF	"S(10): 49.8; S(11): 49.8; T(13): 0.4"	-0.272533					1	FALSE			--	[]	No	Yes	Yes	Yes	No	Yes	Yes
AHGLSLIPSTGLCSPDLVNR	"N-Term(Dimethyl:2H(6)13C(2)); C13(Carbamidomethyl); S14(Phospho)"	O75030	Microphthalmia-associated transcription factor	IPSTGLCSPDLVNRI	"S(5): 0.1; S(9): 2.4; T(10): 2.4; S(14): 95.1"						1				--	['P38A', 'P38A']	No	Yes	Yes	Yes	No	Yes	No
AHGTSSYTPDK	"N-Term(Dimethyl:2H(6)13C(2)); T8(Phospho); K11(Dimethyl:2H(6)13C(2))"	Q99708	DNA endonuclease RBBP8	AHGTSSYTPDKSSFN	"T(4): 1.0; S(5): 1.0; S(6): 1.0; Y(7): 1.0; T(8): 96.0"	0.334789	0.397855	-0.0610769	1.151	2.48809	1	TRUE	TRUE	FALSE	Cluster 4	[]	No	Yes	No	No	No	No	No
AHLSENELEALEK	"N-Term(Dimethyl:2H(6)13C(2)); S4(Phospho); K13(Dimethyl:2H(6)13C(2))"	P98175	RNA-binding protein 10	IHRRAHLSENELEAL	S(4): 100.0	0.0570293	0.146478	-0.0874598	1.22309	1.39473	1	FALSE	FALSE	FALSE	Cluster 4	[]	No	Yes	Yes	Yes	Yes	Yes	No
AHLSENELEALEK	"N-Term(Dimethyl:2H(4)); S4(Phospho); K13(Dimethyl:2H(4))"	P98175	RNA-binding protein 10	IHRRAHLSENELEAL	S(4): 100.0	0.178217	0.253993	-0.0737878	1.18519	1.78651	1	FALSE	FALSE	FALSE	Cluster 4	[]	No	Yes	Yes	Yes	Yes	Yes	No
AHPSPGMDSR	"N-Term(Dimethyl); S4(Phospho)"	Q5XG87	Non-canonical poly(A) RNA polymerase PAPD7	WGSKAHPSPGMDSRI	"S(4): 100.0; S(9): 0.0"	0.329249					1	TRUE			--	[]	No	Yes	No	No	No	No	No
AHSETPEIR	"N-Term(Dimethyl:2H(6)13C(2)); S3(Phospho)"	Q8N4C8	Misshapen-like kinase 1	PTNTRAHSETPEIRK	"S(3): 1.1; T(5): 98.9"	0.377031					1	TRUE			--	[]	No	False	No	No	No	No	No
AHSETPEIR	"N-Term(Dimethyl); T5(Phospho)"	Q8N4C8	Misshapen-like kinase 1	NTRAHSETPEIRKYK	"S(3): 0.0; T(5): 100.0"	0.137647					1	FALSE			--	[]	No	Yes	No	No	No	No	No
AHTLLSPPSANNATFAR	"N-Term(Dimethyl:2H(6)13C(2)); S6(Phospho)"	P49005	DNA polymerase delta subunit 2	QRAHTLLSPPSANNA	"T(3): 0.0; S(6): 100.0; S(9): 0.0; T(14): 0.0"						1				--	[]	No	Yes	No	Yes	Yes	Yes	No
AHTVEEVNTDEDQK	"N-Term(Dimethyl:2H(6)13C(2)); T9(Phospho); K14(Dimethyl:2H(6)13C(2))"	Q9BVW5	TIMELESS-interacting protein	HTVEEVNTDEDQKEE	"T(3): 0.0; T(9): 100.0"	0.154168	0.229932	-0.0737747	1.18515	1.69022	1	FALSE	FALSE	FALSE	Cluster 4	[]	No	Yes	No	Yes	No	No	No
AIDTSGMEEQEK	"N-Term(Dimethyl:2H(6)13C(2)); S5(Phospho); K12(Dimethyl:2H(6)13C(2))"	Q14156	Protein EFR3 homolog A	LKKAIDTSGMEEQEK	"T(4): 1.2; S(5): 98.8"	-0.433742					1	TRUE			--	[]	No	Yes	No	No	No	No	No
AIEDEGGNPDEIEITSEGNKK	"N-Term(Dimethyl:2H(6)13C(2)); S16(Phospho); K20(Dimethyl:2H(6)13C(2)); K21(Dimethyl:2H(6)13C(2))"	Q15424	Scaffold attachment factor B1	PDEIEITSEGNKKTS	"T(15): 50.0; S(16): 50.0"	0.135932					1	FALSE			--	[]	No	Yes	No	No	No	No	No
AIEINPDSAQPYK	"N-Term(Dimethyl:2H(6)13C(2)); S8(Phospho); K13(Dimethyl:2H(6)13C(2))"	P50502	Hsc70-interacting protein	AIEINPDSAQPYKWR	"S(8): 100.0; Y(12): 0.0"	-0.030146					1	FALSE			--	[]	No	Yes	Yes	Yes	Yes	No	No
AIGGIILTASHNPGGPNGDFGIK	"N-Term(Dimethyl:2H(4)); S10(Phospho); K23(Dimethyl:2H(4))"	P36871	Phosphoglucomutase-1	GGIILTASHNPGGPN	"T(8): 1.6; S(10): 98.4"						1				--	[]	No	Yes	Yes	Yes	Yes	Yes	No
AIGGIILTASHNPGGPNGDFGIK	"N-Term(Dimethyl); T8(Phospho); K23(Dimethyl)"	P36871	Phosphoglucomutase-1	AIGGIILTASHNPGG	"T(8): 50.0; S(10): 50.0"	0.00268088	0.0684202	-0.0637504	1.15811	1.16528	1	FALSE	FALSE	FALSE	Cluster 4	[]	No	Yes	Yes	Yes	No	No	No
AIGGIILTASHNPGGPNGDFGIK	"N-Term(Dimethyl); T8(Phospho); K23(Dimethyl)"	P36871	Phosphoglucomutase-1	AIGGIILTASHNPGG	"T(8): 98.8; S(10): 1.2"						1				--	[]	No	Yes	Yes	Yes	No	No	No
AIGGIILTASHNPGGPNGDFGIK	"N-Term(Dimethyl:2H(6)13C(2)); T8(Phospho); K23(Dimethyl:2H(6)13C(2))"	P36871	Phosphoglucomutase-1	AIGGIILTASHNPGG	"T(8): 50.0; S(10): 50.0"						1				--	[]	No	Yes	Yes	Yes	No	No	No
AIGSTSKPQESPK	"N-Term(Dimethyl:2H(4)); K7(Dimethyl:2H(4)); S11(Phospho); K13(Dimethyl:2H(4))"	P18887	DNA repair protein XRCC1	STSKPQESPKGKRKL	"S(4): 0.0; T(5): 0.0; S(6): 0.0; S(11): 100.0"	0.164254	0.173138	-0.00689567	1.016	1.48303	1	FALSE	FALSE	FALSE	Cluster 4	[]	No	Yes	Yes	Yes	Yes	No	Yes
AILGSYDSELTPAEYSPQLTR	"N-Term(Dimethyl:2H(6)13C(2)); S16(Phospho)"	Q9Y6D9	Mitotic spindle assembly checkpoint protein MAD1	ELTPAEYSPQLTRRM	"S(5): 0.0; Y(6): 0.0; S(8): 0.0; T(11): 0.0; Y(15): 0.0; S(16): 100.0; T(20): 0.0"	0.139776	0.928557	-0.786792	6.12057	8.44438	1	FALSE	TRUE	TRUE	Cluster 4	[]	No	Yes	Yes	Yes	Yes	Yes	Yes
AIPADSPTDQEPK	"N-Term(Dimethyl); S6(Phospho); K13(Dimethyl)"	Q9Y5Y0	Feline leukemia virus subgroup C receptor-related protein 1	VKAIPADSPTDQEPK	"S(6): 100.0; T(8): 0.0"	-0.0464007	1.4426	-1.48702	30.6913	27.5813	1	FALSE	TRUE	TRUE	Cluster 1	[]	No	Yes	Yes	Yes	Yes	Yes	No
AIPGDQHPESPVHTEPMGIQGR	"N-Term(Dimethyl); S10(Phospho)"	Q14676	Mediator of DNA damage checkpoint protein 1	PGDQHPESPVHTEPM	"S(10): 100.0; T(14): 0.0"						1				--	[]	No	Yes	Yes	Yes	No	No	No
AIPGDQHPESPVHTEPMGIQGR	"N-Term(Dimethyl:2H(6)13C(2)); S10(Phospho)"	Q14676	Mediator of DNA damage checkpoint protein 1	PGDQHPESPVHTEPM	"S(10): 100.0; T(14): 0.0"	0.280244	0.139679	0.142554	0.720188	1.37306	1	FALSE	FALSE	FALSE	Cluster 5	[]	No	Yes	Yes	Yes	No	No	No
AIPGDQHPESPVHTEPMGIQGR	"N-Term(Dimethyl:2H(6)13C(2)); S10(Phospho); M17(Oxidation)"	Q14676	Mediator of DNA damage checkpoint protein 1	PGDQHPESPVHTEPM	"S(10): 100.0; T(14): 0.0"	0.35513	0.226491	0.130628	0.740238	1.67688	1	TRUE	FALSE	FALSE	Cluster 5	[]	No	Yes	Yes	Yes	No	No	No
AIPVSPSAVEEDEDEDGHTVVATAR	"N-Term(Dimethyl:2H(6)13C(2)); S5(Phospho)"	Q07157	Tight junction protein ZO-1	VPKAIPVSPSAVEED	"S(5): 100.0; S(7): 0.0; T(19): 0.0; T(23): 0.0"	0.23451	1.06087	-0.824368	6.67372	11.4519	1	FALSE	TRUE	TRUE	Cluster 4	[]	No	Yes	Yes	Yes	Yes	Yes	No
AIPVSPSAVEEDEDEDGHTVVATAR	"N-Term(Dimethyl); S5(Phospho)"	Q07157	Tight junction protein ZO-1	VPKAIPVSPSAVEED	"S(5): 100.0; S(7): 0.0; T(19): 0.0; T(23): 0.0"	0.129377					1	FALSE			--	[]	No	Yes	Yes	Yes	Yes	Yes	No
AISAPTSPTR	"N-Term(Dimethyl); T6(Phospho)"	Q9NQG6	Mitochondrial dynamics protein MID51	DRAISAPTSPTRLSH	"S(3): 0.0; T(6): 49.8; S(7): 49.8; T(9): 0.4"			-0.517718	3.29396		1			TRUE	--	[]	No	Yes	Yes	No	No	Yes	No
AISPSIK	"N-Term(Dimethyl:2H(6)13C(2)); S3(Phospho); K7(Dimethyl:2H(6)13C(2))"	Q8N201	Integrator complex subunit 1	VAEKRAISPSIKEPS	"S(3): 100.0; S(5): 0.0"	0.106308					1	FALSE			--	[]	No	Yes	No	No	No	No	Yes
AISSANLLVR	"N-Term(Dimethyl:2H(6)13C(2)); S3(Phospho)"	Q32P44	Echinoderm microtubule-associated protein-like 3	KLSRKAISSANLLVR	"S(3): 100.0; S(4): 0.0"	0.191467	-0.0391116	0.232567	0.585373	0.909703	1	FALSE	FALSE	FALSE	Cluster 6	['Chk1']	No	Yes	Yes	Yes	Yes	Yes	No
AISSANLLVR	"N-Term(Dimethyl:2H(4)); S3(Phospho)"	Q32P44	Echinoderm microtubule-associated protein-like 3	KLSRKAISSANLLVR	"S(3): 100.0; S(4): 0.0"						1				--	['Chk1']	No	Yes	Yes	Yes	Yes	Yes	No
AISSDMFFGR	"N-Term(Dimethyl:2H(6)13C(2)); S3(Phospho)"	Q8N6H7	ADP-ribosylation factor GTPase-activating protein 2	FAGAKAISSDMFFGR	"S(3): 98.5; S(4): 1.5"	0.0813589	1.08432	-1.00097	10.0224	12.0874	1	FALSE	TRUE	TRUE	Cluster 4	[]	No	Yes	Yes	Yes	No	Yes	No
AISSPTVSR	"N-Term(Dimethyl:2H(6)13C(2)); S4(Phospho)"	O94811	Tubulin polymerization-promoting protein	GVTKAISSPTVSRLT	"S(3): 0.0; S(4): 100.0; T(6): 0.0; S(8): 0.0"	0.257482					1	FALSE			--	['ERK2', 'CDK5']	No	Yes	Yes	No	No	No	No
AISTPEK	"N-Term(Dimethyl:2H(6)13C(2)); T4(Phospho); K7(Dimethyl:2H(6)13C(2))"	P42695	Condensin-2 complex subunit D3	VTKRAISTPEKSISD	"S(3): 0.8; T(4): 99.2"	0.871674	0.748343	0.12532	0.749342	5.57641	1	TRUE	TRUE	FALSE	Cluster 5	[]	No	Yes	No	No	No	No	Yes
AISTPETPLTK	"N-Term(Dimethyl); T4(Phospho); K11(Dimethyl)"	Q14181	DNA polymerase alpha subunit B	SQKRAISTPETPLTK	"S(3): 0.0; T(4): 100.0; T(7): 0.0; T(10): 0.0"	-1.40057	0.117429	-1.51601	32.8105	1.30449	1	TRUE	FALSE	TRUE	Cluster 1	[]	No	Yes	Yes	Yes	Yes	Yes	No
AITGASLADIMAK	"N-Term(Dimethyl:2H(6)13C(2)); T3(Phospho); K13(Dimethyl:2H(6)13C(2))"	P83731	60S ribosomal protein L24	VKFQRAITGASLADI	"T(3): 100.0; S(6): 0.0"	0.320604	0.490209	-0.167616	1.47101	3.07766	1	TRUE	TRUE	FALSE	Cluster 4	[]	No	Yes	Yes	Yes	No	Yes	Yes
AITGASLADIMAK	"N-Term(Dimethyl:2H(6)13C(2)); S6(Phospho); M11(Oxidation); K13(Dimethyl:2H(6)13C(2))"	P83731	60S ribosomal protein L24	QRAITGASLADIMAK	"T(3): 0.0; S(6): 100.0"	0.8723	0.505774	0.368515	0.428041	3.18996	1	TRUE	TRUE	TRUE	Cluster 5	[]	No	Yes	Yes	No	No	Yes	No
AITPPQQPYK	"N-Term(Dimethyl); T3(Phospho); K10(Dimethyl)"	Q9NYV4	Cyclin-dependent kinase 12	SPEPKAITPPQQPYK	"T(3): 100.0; Y(9): 0.0"	0.0604168	0.399127	-0.336721	2.17131	2.49539	1	FALSE	TRUE	FALSE	Cluster 4	[]	No	Yes	Yes	No	Yes	Yes	No
AITPPQQPYK	"N-Term(Dimethyl:2H(6)13C(2)); T3(Phospho); K10(Dimethyl:2H(6)13C(2))"	Q9NYV4	Cyclin-dependent kinase 12	SPEPKAITPPQQPYK	"T(3): 100.0; Y(9): 0.0"	0.328524	0.636155	-0.305642	2.02135	4.30691	1	TRUE	TRUE	FALSE	Cluster 4	[]	No	Yes	Yes	No	Yes	Yes	No
AITPQAQEELQK	"N-Term(Dimethyl:2H(6)13C(2)); T3(Phospho); K12(Dimethyl:2H(6)13C(2))"	Q02952	A-kinase anchor protein 12	SESDKAITPQAQEEL	T(3): 100.0	-0.095987					1	FALSE			--	[]	No	Yes	No	No	No	Yes	No
AITPQAQEELQK	"N-Term(Dimethyl); T3(Phospho); K12(Dimethyl)"	Q02952	A-kinase anchor protein 12	SESDKAITPQAQEEL	T(3): 100.0	-0.043458					1	FALSE			--	[]	No	Yes	No	No	No	Yes	No
AITSLLGGGSPK	"N-Term(Dimethyl); S10(Phospho); K12(Dimethyl)"	Q6KC79	Nipped-B-like protein	TSLLGGGSPKNNTAA	"T(3): 0.0; S(4): 0.0; S(10): 100.0"						1				--	[]	No	Yes	Yes	Yes	Yes	Yes	Yes
AITSLLGGGSPK	"N-Term(Dimethyl:2H(6)13C(2)); S10(Phospho); K12(Dimethyl:2H(6)13C(2))"	Q6KC79	Nipped-B-like protein	TSLLGGGSPKNNTAA	"T(3): 0.0; S(4): 0.0; S(10): 100.0"	0.420908	0.102661	0.320236	0.47837	1.26087	1	TRUE	FALSE	FALSE	Cluster 5	[]	No	Yes	Yes	Yes	Yes	Yes	Yes
AITSLLGGGSPK	"N-Term(Dimethyl:2H(4)); S10(Phospho); K12(Dimethyl:2H(4))"	Q6KC79	Nipped-B-like protein	TSLLGGGSPKNNTAA	"T(3): 0.0; S(4): 0.0; S(10): 100.0"	0.191309	0.032711	0.160586	0.690897	1.0733	1	FALSE	FALSE	FALSE	Cluster 5	[]	No	Yes	Yes	Yes	Yes	Yes	Yes
AKDQNESLDEEMFYK	"N-Term(Dimethyl:2H(6)13C(2)); K2(Dimethyl:2H(6)13C(2)); S7(Phospho); K15(Dimethyl:2H(6)13C(2))"	Q96AC1	Fermitin family homolog 2	RAKDQNESLDEEMFY	"S(7): 100.0; Y(14): 0.0"	0.107703					1	FALSE			--	[]	No	Yes	Yes	Yes	Yes	Yes	No
AKEVELVSE	"N-Term(Dimethyl:2H(6)13C(2)); K2(Dimethyl:2H(6)13C(2)); S8(Phospho)"	O60832	H/ACA ribonucleoprotein complex subunit 4	AKEVELVSE______	S(8): 100.0	0.878029	-0.548281	1.4283	0.0372993	0.281663	1	TRUE	TRUE	TRUE	Cluster 6	[]	No	Yes	No	No	No	No	Yes
AKEVELVSE	"N-Term(Dimethyl); K2(Dimethyl); S8(Phospho)"	O60832	H/ACA ribonucleoprotein complex subunit 4	AKEVELVSE______	S(8): 100.0						1				--	[]	No	Yes	No	No	No	No	Yes
AKGPSPPGAK	"N-Term(Dimethyl:2H(6)13C(2)); K2(Dimethyl:2H(6)13C(2)); S5(Phospho); K10(Dimethyl:2H(6)13C(2))"	Q96S55	ATPase WRNIP1	GERAKGPSPPGAKRR	S(5): 100.0	0.921405	0.281132	0.642261	0.227897	1.90171	1	TRUE	FALSE	TRUE	Cluster 5	[]	No	Yes	No	Yes	Yes	No	Yes
AKLEAQEMPSQLFTLGASEHSPLK	"N-Term(Dimethyl:2H(6)13C(2)); K2(Dimethyl:2H(6)13C(2)); S18(Phospho); K24(Dimethyl:2H(6)13C(2))"	Q92692	Nectin-2	QLFTLGASEHSPLKT	"S(10): 0.0; T(14): 0.0; S(18): 50.0; S(21): 50.0"						1				--	[]	No	False	No	No	No	No	No
AKNSPPQAPSTR	"N-Term(Dimethyl:2H(6)13C(2)); K2(Dimethyl:2H(6)13C(2)); S4(Phospho)"	Q8N1F8	Serine/threonine-protein kinase 11-interacting protein	HLDRAKNSPPQAPST	"S(4): 100.0; S(10): 0.0; T(11): 0.0"	-0.409059	-0.240914	-0.166157	1.46608	0.571607	1	TRUE	FALSE	FALSE	Cluster 3	[]	No	Yes	Yes	No	No	No	No
AKPAMPQDSVPSPR	"N-Term(Dimethyl:2H(6)13C(2)); K2(Dimethyl:2H(6)13C(2)); S12(Phospho)"	P53396	ATP-citrate synthase	MPQDSVPSPRSLQGK	"S(9): 0.0; S(12): 100.0"	0.27691	0.905619	-0.62672	4.2337	8.00995	1	FALSE	TRUE	TRUE	Cluster 4	[]	No	Yes	Yes	Yes	Yes	Yes	No
AKPAMPQDSVPSPR	"N-Term(Dimethyl); K2(Dimethyl); S12(Phospho)"	P53396	ATP-citrate synthase	MPQDSVPSPRSLQGK	"S(9): 0.0; S(12): 100.0"	0.328601	1.2653	-0.934708	8.60414	18.3362	1	TRUE	TRUE	TRUE	Cluster 4	[]	No	Yes	Yes	Yes	Yes	Yes	No
AKPAMPQDSVPSPR	"N-Term(Dimethyl:2H(4)); K2(Dimethyl:2H(4)); S12(Phospho)"	P53396	ATP-citrate synthase	MPQDSVPSPRSLQGK	"S(9): 0.0; S(12): 100.0"						1				--	[]	No	Yes	Yes	Yes	Yes	Yes	No
AKPAMPQDSVPSPR	"N-Term(Dimethyl); K2(Dimethyl); M5(Oxidation); S12(Phospho)"	P53396	ATP-citrate synthase	MPQDSVPSPRSLQGK	"S(9): 0.0; S(12): 100.0"	0.0610858	0.86268	-0.799606	6.30385	7.2559	1	FALSE	TRUE	TRUE	Cluster 4	[]	No	Yes	Yes	Yes	Yes	Yes	No
AKPAMPQDSVPSPR	"N-Term(Dimethyl:2H(6)13C(2)); K2(Dimethyl:2H(6)13C(2)); M5(Oxidation); S12(Phospho)"	P53396	ATP-citrate synthase	MPQDSVPSPRSLQGK	"S(9): 0.0; S(12): 100.0"	0.375655	0.779981	-0.402337	2.52544	5.9978	1	TRUE	TRUE	TRUE	Cluster 4	[]	No	Yes	Yes	Yes	Yes	Yes	No
AKPPADPAAAASPCR	"N-Term(Dimethyl:2H(6)13C(2)); K2(Dimethyl:2H(6)13C(2)); S12(Phospho); C14(Carbamidomethyl)"	Q9GZT9	Egl nine homolog 1	ADPAAAASPCRAAAG	S(12): 100.0			-0.875372	7.50537		1			TRUE	--	[]	No	Yes	No	Yes	No	Yes	No
AKPSPAPPSTTTAPDASGPQK	"N-Term(Dimethyl:2H(6)13C(2)); K2(Dimethyl:2H(6)13C(2)); S4(Phospho); K21(Dimethyl:2H(6)13C(2))"	P40855	Peroxisomal biogenesis factor 19	DFDKAKPSPAPPSTT	"S(4): 100.0; S(9): 0.0; T(10): 0.0; T(11): 0.0; T(12): 0.0; S(17): 0.0"	0.312911					1	TRUE			--	[]	No	Yes	No	No	Yes	Yes	No
AKPSPAPPSTTTAPDASGPQKR	"N-Term(Dimethyl:2H(6)13C(2)); K2(Dimethyl:2H(6)13C(2)); S4(Phospho); K21(Dimethyl:2H(6)13C(2))"	P40855	Peroxisomal biogenesis factor 19	DFDKAKPSPAPPSTT	"S(4): 100.0; S(9): 0.0; T(10): 0.0; T(11): 0.0; T(12): 0.0; S(17): 0.0"	0.759553					1	TRUE			--	[]	No	Yes	No	No	Yes	Yes	No
AKPSPHPIK	"N-Term(Dimethyl:2H(6)13C(2)); K2(Dimethyl:2H(6)13C(2)); S4(Phospho); K9(Dimethyl:2H(6)13C(2))"	Q9ULU4	Protein kinase C-binding protein 1	FSEKAKPSPHPIKDK	S(4): 100.0	0.233497	1.06127	-0.825788	6.69557	11.4626	1	FALSE	TRUE	TRUE	Cluster 4	[]	No	Yes	No	Yes	No	No	No
AKPTSDKPGSPYR	"N-Term(Dimethyl:2H(6)13C(2)); K2(Dimethyl:2H(6)13C(2)); K7(Dimethyl:2H(6)13C(2)); S10(Phospho)"	O60488	Long-chain-fatty-acid--CoA ligase 4	PTSDKPGSPYRSVTH	"T(4): 0.0; S(5): 0.0; S(10): 100.0; Y(12): 0.0"	0.196077					1	FALSE			--	[]	No	Yes	No	No	Yes	No	No
AKSPTPDGSER	"N-Term(Dimethyl:2H(6)13C(2)); K2(Dimethyl:2H(6)13C(2)); S3(Phospho)"	Q96MU7	YTH domain-containing protein 1	DPERRAKSPTPDGSE	"S(3): 100.0; T(5): 0.0; S(9): 0.0"	-0.366325	-0.238775	-0.125561	1.33524	0.574429	1	TRUE	FALSE	FALSE	Cluster 3	[]	No	Yes	No	Yes	Yes	No	Yes
AKTPTPEPFDSETRK	"N-Term(Dimethyl:2H(6)13C(2)); K2(Dimethyl:2H(6)13C(2)); T3(Phospho); K15(Dimethyl:2H(6)13C(2))"	Q9NSY0	Nuclear receptor-binding protein 2	EEVQKAKTPTPEPFD	"T(3): 100.0; T(5): 0.0; S(11): 0.0; T(13): 0.0"	0.437224	1.16547	-0.726258	5.32425	14.5708	1	TRUE	TRUE	TRUE	Cluster 4	[]	No	Yes	No	No	No	Yes	No
AKTPVTLK	"N-Term(Dimethyl:2H(6)13C(2)); K2(Dimethyl:2H(6)13C(2)); T3(Phospho); K8(Dimethyl:2H(6)13C(2))"	P42167	Lamina-associated polypeptide 2, isoforms beta/gamma	PLKGRAKTPVTLKQR	"T(3): 100.0; T(6): 0.0"			1.13589	0.0731328		1			TRUE	--	[]	No	Yes	Yes	Yes	Yes	No	Yes
ALAAGADSPK	"N-Term(Dimethyl); S8(Phospho); K10(Dimethyl)"	Q4KMP7	TBC1 domain family member 10B	ALAAGADSPKTEEAR	S(8): 100.0	0.0332296	1.06481	-1.0296	10.7052	11.5565	1	FALSE	TRUE	TRUE	Cluster 4	[]	No	Yes	No	No	Yes	Yes	No
ALAAGADSPK	"N-Term(Dimethyl:2H(6)13C(2)); S8(Phospho); K10(Dimethyl:2H(6)13C(2))"	Q4KMP7	TBC1 domain family member 10B	ALAAGADSPKTEEAR	S(8): 100.0	0.114635	1.14265	-1.02603	10.6177	13.825	1	FALSE	TRUE	TRUE	Cluster 4	[]	No	Yes	No	No	Yes	Yes	No
ALAMPGRPESPPVFR	"N-Term(Dimethyl:2H(4)); S10(Phospho)"	Q63ZY3	KN motif and ankyrin repeat domain-containing protein 2	AMPGRPESPPVFRSQ	S(10): 100.0						1				--	[]	No	Yes	Yes	Yes	No	Yes	No
ALASNTSFFSGCSPIEEEAH	"N-Term(Dimethyl); C12(Carbamidomethyl); S13(Phospho)"	O95239	Chromosome-associated kinesin KIF4A	TSFFSGCSPIEEEAH	"S(4): 0.0; T(6): 0.0; S(7): 0.0; S(10): 0.8; S(13): 99.2"	0.33198					1	TRUE			--	[]	No	Yes	Yes	Yes	Yes	Yes	Yes
ALASNTSFFSGCSPIEEEAH	"N-Term(Dimethyl:2H(6)13C(2)); C12(Carbamidomethyl); S13(Phospho)"	O95239	Chromosome-associated kinesin KIF4A	TSFFSGCSPIEEEAH	"S(4): 0.0; T(6): 0.0; S(7): 0.0; S(10): 0.0; S(13): 100.0"	0.375558	1.33344	-0.955891	9.03423	21.4511	1	TRUE	TRUE	TRUE	Cluster 4	[]	No	Yes	Yes	Yes	Yes	Yes	Yes
ALATPPK	"N-Term(Dimethyl:2H(6)13C(2)); T4(Phospho); K7(Dimethyl:2H(6)13C(2))"	Q96JY6	PDZ and LIM domain protein 2	PASRALATPPKLHTC	T(4): 100.0	1.2728	0.692713	0.582075	0.261773	4.90596	1	TRUE	TRUE	TRUE	Cluster 5	[]	No	Yes	No	No	No	Yes	No
ALATPPK	"N-Term(Dimethyl); T4(Phospho); K7(Dimethyl)"	Q96JY6	PDZ and LIM domain protein 2	PASRALATPPKLHTC	T(4): 100.0	0.0504538	1.46768	-1.41524	26.016	29.221	1	FALSE	TRUE	TRUE	Cluster 4	[]	No	Yes	No	No	No	Yes	No
ALDVSASDDEIAR	"N-Term(Dimethyl:2H(6)13C(2)); S7(Phospho)"	P13798	Acylamino-acid-releasing enzyme	KALDVSASDDEIARL	"S(5): 99.3; S(7): 0.7"	0.601864	0.414957	0.188896	0.647298	2.58802	1	TRUE	TRUE	FALSE	Cluster 5	[]	No	Yes	Yes	Yes	No	Yes	No
ALDVSASDDEIAR	"N-Term(Dimethyl); S7(Phospho)"	P13798	Acylamino-acid-releasing enzyme	KALDVSASDDEIARL	"S(5): 50.0; S(7): 50.0"	0.272817	0.504172	-0.229365	1.69576	3.17821	1	FALSE	TRUE	FALSE	Cluster 4	[]	No	Yes	Yes	Yes	No	Yes	No
ALEEGDGSVSGSSPR	"N-Term(Dimethyl); S10(Phospho)"	Q8N3X1	Formin-binding protein 4	EEGDGSVSGSSPRSD	"S(8): 0.0; S(10): 0.4; S(12): 49.8; S(13): 49.8"	-0.29892	0.410214	-0.707145	5.09501	2.55991	1	TRUE	TRUE	TRUE	Cluster 1	[]	No	Yes	No	Yes	No	Yes	No
ALEEGDGSVSGSSPR	"N-Term(Dimethyl:2H(6)13C(2)); S13(Phospho)"	Q8N3X1	Formin-binding protein 4	DGSVSGSSPRSDISQ	"S(8): 0.5; S(10): 0.0; S(12): 49.8; S(13): 49.8"	0.458138	1.19451	-0.734381	5.42477	15.5783	1	TRUE	TRUE	TRUE	Cluster 4	[]	No	Yes	Yes	Yes	No	Yes	Yes
ALEESESSQLISPPLAQAIR	"N-Term(Dimethyl:2H(6)13C(2)); S12(Phospho)"	P42166	Lamina-associated polypeptide 2, isoform alpha	SESSQLISPPLAQAI	"S(5): 0.0; S(7): 0.0; S(8): 0.0; S(12): 100.0"	0.225939					1	FALSE			--	[]	No	Yes	Yes	Yes	Yes	Yes	No
ALEESESSQLISPPLAQAIR	"N-Term(Dimethyl); S12(Phospho)"	P42166	Lamina-associated polypeptide 2, isoform alpha	SESSQLISPPLAQAI	"S(5): 0.0; S(7): 0.0; S(8): 0.0; S(12): 100.0"	0.433656					1	TRUE			--	[]	No	Yes	Yes	Yes	Yes	Yes	No
ALELTGLK	"N-Term(Dimethyl:2H(6)13C(2)); T5(Phospho); K8(Dimethyl:2H(6)13C(2))"	P19338	Nucleolin	LEKALELTGLKVFGN	T(5): 100.0	0.0360205					1	FALSE			--	[]	No	Yes	Yes	Yes	No	No	Yes
ALENDFFNSPPR	"N-Term(Dimethyl:2H(6)13C(2)); S9(Phospho)"	Q9NYV6	RNA polymerase I-specific transcription initiation factor RRN3	LENDFFNSPPRKTVR	S(9): 100.0	0.418756	1.01797	-0.597227	3.95573	10.3749	1	TRUE	TRUE	TRUE	Cluster 4	['CDK2']	No	Yes	Yes	No	Yes	Yes	No
ALENDFFNSPPRK	"N-Term(Dimethyl:2H(6)13C(2)); S9(Phospho); K13(Dimethyl:2H(6)13C(2))"	Q9NYV6	RNA polymerase I-specific transcription initiation factor RRN3	LENDFFNSPPRKTVR	S(9): 100.0	0.222373	1.88141	-1.65705	45.3995	75.7573	1	FALSE	TRUE	TRUE	Cluster 4	['CDK2']	No	Yes	Yes	No	Yes	Yes	No
ALESPERPFLAILGGAK	"N-Term(Dimethyl:2H(6)13C(2)); S4(Phospho); K17(Dimethyl:2H(6)13C(2))"	P00558	Phosphoglycerate kinase 1	YFAKALESPERPFLA	S(4): 100.0						1				--	[]	No	Yes	Yes	Yes	No	No	No
ALESPERPFLAILGGAK	"N-Term(Dimethyl); S4(Phospho); K17(Dimethyl)"	P00558	Phosphoglycerate kinase 1	YFAKALESPERPFLA	S(4): 100.0						1				--	[]	No	Yes	Yes	Yes	No	No	No
ALGPGSSK	"N-Term(Dimethyl:2H(6)13C(2)); S6(Phospho); K8(Dimethyl:2H(6)13C(2))"	Q9UMZ2	Synergin gamma	HKALGPGSSKKYPSL	"S(6): 100.0; S(7): 0.0"	0.262402					1	FALSE			--	[]	No	False	No	No	No	No	No
ALGSPTK	"N-Term(Dimethyl:2H(6)13C(2)); S4(Phospho); K7(Dimethyl:2H(6)13C(2))"	Q9NR45	Sialic acid synthase	LVERALGSPTKQLLP	"S(4): 100.0; T(6): 0.0"	-0.0199675	0.407165	-0.425144	2.6616	2.542	1	FALSE	TRUE	TRUE	Cluster 1	[]	No	Yes	No	Yes	No	No	No
ALGSPTK	"N-Term(Dimethyl:2H(4)); S4(Phospho); K7(Dimethyl:2H(4))"	Q9NR45	Sialic acid synthase	LVERALGSPTKQLLP	"S(4): 100.0; T(6): 0.0"	-0.0246869	0.576567	-0.599265	3.97434	3.75472	1	FALSE	TRUE	TRUE	Cluster 1	[]	No	Yes	No	Yes	No	No	No
ALLNLPGTQTSGEAK	"N-Term(Dimethyl:2H(6)13C(2)); S11(Phospho); K15(Dimethyl:2H(6)13C(2))"	Q96GM8	Target of EGR1 protein 1	NLPGTQTSGEAKDGP	"T(8): 33.3; T(10): 33.3; S(11): 33.3"	0.146053	0.844138	-0.696096	4.96703	6.95263	1	FALSE	TRUE	TRUE	Cluster 4	[]	No	Yes	No	No	Yes	No	No
ALLNLPGTQTSGEAK	"N-Term(Dimethyl); T8(Phospho); K15(Dimethyl)"	Q96GM8	Target of EGR1 protein 1	ALLNLPGTQTSGEAK	"T(8): 97.4; T(10): 1.3; S(11): 1.3"	0.040386	1.32417	-1.28179	19.1334	20.998	1	FALSE	TRUE	TRUE	Cluster 4	[]	No	Yes	No	No	No	No	No
ALLQSSASR	"N-Term(Dimethyl:2H(6)13C(2)); S6(Phospho)"	Q9UQ80	Proliferation-associated protein 2G4	LKALLQSSASRKTQK	"S(5): 1.0; S(6): 99.0; S(8): 0.0"	0.037171					1	FALSE			--	[]	No	Yes	Yes	Yes	Yes	Yes	No
ALLQSSASR	"N-Term(Dimethyl); S5(Phospho)"	Q9UQ80	Proliferation-associated protein 2G4	ELKALLQSSASRKTQ	"S(5): 49.7; S(6): 49.7; S(8): 0.5"	0.0435874	1.97796	-1.93239	85.5826	94.6178	1	FALSE	TRUE	TRUE	Cluster 4	['PKCD', 'PKCD', 'PKCA', 'PKCD']	No	Yes	No	Yes	No	No	No
ALLQSSASRK	"N-Term(Dimethyl:2H(6)13C(2)); S6(Phospho); K10(Dimethyl:2H(6)13C(2))"	Q9UQ80	Proliferation-associated protein 2G4	LKALLQSSASRKTQK	"S(5): 0.0; S(6): 99.0; S(8): 1.0"	0.135666					1	FALSE			--	[]	No	Yes	Yes	Yes	Yes	Yes	No
ALLQSSASRK	"N-Term(Dimethyl); S6(Phospho); K10(Dimethyl)"	Q9UQ80	Proliferation-associated protein 2G4	LKALLQSSASRKTQK	"S(5): 1.0; S(6): 99.0; S(8): 0.0"	-0.0498511					1	FALSE			--	[]	No	Yes	Yes	Yes	Yes	Yes	No
ALMTSHGSVEGR	"N-Term(Dimethyl:2H(6)13C(2)); M3(Oxidation); S8(Phospho)"	Q9H8V3	Protein ECT2	ALMTSHGSVEGRSPS	"T(4): 0.0; S(5): 0.0; S(8): 100.0"	0.716864	0.378243	0.34061	0.456447	2.37823	1	TRUE	TRUE	FALSE	Cluster 5	[]	Yes	Yes	No	No	Yes	Yes	No
ALMTSHGSVEGR	"N-Term(Dimethyl:2H(6)13C(2)); S8(Phospho)"	Q9H8V3	Protein ECT2	ALMTSHGSVEGRSPS	"T(4): 0.0; S(5): 0.0; S(8): 100.0"	0.37442	0.309035	0.0673735	0.856301	2.0279	1	TRUE	FALSE	FALSE	Cluster 5	[]	Yes	Yes	No	No	Yes	Yes	No
ALPAAHIPAPPHEGSPR	"N-Term(Dimethyl:2H(6)13C(2)); S15(Phospho)"	P17029	Zinc finger protein with KRAB and SCAN domains 1	PAPPHEGSPRDQAMA	S(15): 100.0	0.299699	0.55642	-0.254732	1.79776	3.58452	1	TRUE	TRUE	FALSE	Cluster 4	[]	No	Yes	No	Yes	Yes	Yes	Yes
ALPASETPK	"N-Term(Dimethyl:2H(6)13C(2)); T7(Phospho); K9(Dimethyl:2H(6)13C(2))"	O76021	Ribosomal L1 domain-containing protein 1	KALPASETPKAAESE	"S(5): 0.0; T(7): 100.0"			-0.0329569	1.07884		1			FALSE	--	[]	No	Yes	Yes	Yes	Yes	Yes	Yes
ALPDSMVSVK	"N-Term(Dimethyl:2H(6)13C(2)); S8(Phospho); K10(Dimethyl:2H(6)13C(2))"	Q14596	Next to BRCA1 gene 1 protein	ALPDSMVSVKRKAEN	"S(5): 50.0; S(8): 50.0"	1.38304	1.01947	0.365552	0.43097	10.4108	1	TRUE	TRUE	TRUE	Cluster 5	[]	No	Yes	No	No	No	No	Yes
ALPLSPR	"N-Term(Dimethyl:2H(6)13C(2)); S5(Phospho)"	Q99741	Cell division control protein 6 homolog	RVKALPLSPRKRLGD	S(5): 100.0	0.232136	-0.489547	0.723672	0.188942	0.322451	1	FALSE	TRUE	TRUE	Cluster 6	['CDK2']	No	Yes	No	Yes	No	Yes	No
ALPLSPR	"N-Term(Dimethyl:2H(4)); S5(Phospho)"	Q99741	Cell division control protein 6 homolog	RVKALPLSPRKRLGD	S(5): 100.0	0.0172069	-0.752878	0.772074	0.169015	0.175846	1	FALSE	TRUE	TRUE	Cluster 6	['CDK2']	No	Yes	No	Yes	No	Yes	No
ALPLSSAEK	"N-Term(Dimethyl); S6(Phospho); K9(Dimethyl)"	Q9UPY3	Endoribonuclease Dicer	GKALPLSSAEKRKAK	"S(5): 1.0; S(6): 99.0"	0.0847514					1	FALSE			--	[]	No	Yes	Yes	No	Yes	Yes	No
ALPLSSAEK	"N-Term(Dimethyl:2H(6)13C(2)); S6(Phospho); K9(Dimethyl:2H(6)13C(2))"	Q9UPY3	Endoribonuclease Dicer	GKALPLSSAEKRKAK	"S(5): 50.0; S(6): 50.0"	0.052271					1	FALSE			--	[]	No	Yes	Yes	No	Yes	Yes	No
ALPQTPRPR	"N-Term(Dimethyl); T5(Phospho)"	Q9UQ35	Serine/arginine repetitive matrix protein 2	EPKALPQTPRPRSRS	T(5): 100.0	0.11738	0.205341	-0.0859721	1.21891	1.59718	1	FALSE	FALSE	FALSE	Cluster 4	[]	No	Yes	No	Yes	No	No	Yes
ALPQTPRPR	"N-Term(Dimethyl:2H(6)13C(2)); T5(Phospho)"	Q9UQ35	Serine/arginine repetitive matrix protein 2	EPKALPQTPRPRSRS	T(5): 100.0	0.14441	0.223103	-0.0767044	1.19318	1.66385	1	FALSE	FALSE	FALSE	Cluster 4	[]	No	Yes	No	Yes	No	No	Yes
ALPQTPRPR	"N-Term(Dimethyl:2H(4)); T5(Phospho)"	Q9UQ35	Serine/arginine repetitive matrix protein 2	EPKALPQTPRPRSRS	T(5): 100.0	0.106791	0.196612	-0.0878318	1.22414	1.56539	1	FALSE	FALSE	FALSE	Cluster 4	[]	No	Yes	No	Yes	No	No	Yes
ALPSLNTGSSSPR	"N-Term(Dimethyl:2H(6)13C(2)); S9(Phospho)"	O14545	TRAF-type zinc finger domain-containing protein 1	LPSLNTGSSSPRGVE	"S(4): 0.0; T(7): 0.0; S(9): 33.3; S(10): 33.3; S(11): 33.3"						1				--	[]	No	Yes	No	No	No	Yes	Yes
ALPSLNTGSSSPR	"N-Term(Dimethyl:2H(6)13C(2)); S11(Phospho)"	O14545	TRAF-type zinc finger domain-containing protein 1	SLNTGSSSPRGVEEP	"S(4): 0.0; T(7): 0.0; S(9): 33.3; S(10): 33.3; S(11): 33.3"	0.0953264	0.0678094	0.0295058	0.934317	1.16365	1	FALSE	FALSE	FALSE	Cluster 5	[]	No	Yes	Yes	Yes	Yes	Yes	Yes
ALPSLNTGSSSPR	"N-Term(Dimethyl); S9(Phospho)"	O14545	TRAF-type zinc finger domain-containing protein 1	LPSLNTGSSSPRGVE	"S(4): 0.0; T(7): 0.0; S(9): 33.3; S(10): 33.3; S(11): 33.3"	0.0489312	0.178837	-0.127917	1.34251	1.50262	1	FALSE	FALSE	FALSE	Cluster 4	[]	No	Yes	No	No	No	Yes	Yes
ALPTSKPEGSLHSSPVGPSSSK	"N-Term(Dimethyl:2H(6)13C(2)); K6(Dimethyl:2H(6)13C(2)); S14(Phospho); K22(Dimethyl:2H(6)13C(2))"	Q9UPT8	Zinc finger CCCH domain-containing protein 4	PEGSLHSSPVGPSSS	"T(4): 0.0; S(5): 0.0; S(10): 0.0; S(13): 2.2; S(14): 97.8; S(19): 0.0; S(20): 0.0; S(21): 0.0"	0.0352565					1	FALSE			--	[]	No	Yes	Yes	Yes	Yes	Yes	No
ALPTSKPEGSLHSSPVGPSSSK	"N-Term(Dimethyl:2H(6)13C(2)); K6(Dimethyl:2H(6)13C(2)); S10(Phospho); S13(Phospho); K22(Dimethyl:2H(6)13C(2))"	Q9UPT8	Zinc finger CCCH domain-containing protein 4	PTSKPEGSLHSSPVG;KPEGSLHSSPVGPSS	"T(4): 1.8; S(5): 1.8; S(10): 96.3; S(13): 1.9; S(14): 98.1; S(19): 0.0; S(20): 0.0; S(21): 0.0"	0.220151	0.966956	-0.744816	5.55669	9.22502	1	FALSE	TRUE	TRUE	Cluster 4	[]	No	Yes	Yes	Yes	Yes	Yes	No
ALQALQNEPIPERSPQNGESGK	"N-Term(Dimethyl:2H(6)13C(2)); S14(Phospho); K22(Dimethyl:2H(6)13C(2))"	Q9NUL3	Double-stranded RNA-binding protein Staufen homolog 2	NEPIPERSPQNGESG	"S(14): 100.0; S(20): 0.0"	0.19255					1	FALSE			--	[]	No	Yes	No	Yes	No	No	No
ALQAPHSPSK	"N-Term(Dimethyl:2H(6)13C(2)); S7(Phospho); K10(Dimethyl:2H(6)13C(2))"	Q96AQ6	Pre-B-cell leukemia transcription factor-interacting protein 1	RALQAPHSPSKTDGK	"S(7): 0.6; S(9): 99.4"	0.269198	0.818799	-0.547613	3.52868	6.55858	1	FALSE	TRUE	TRUE	Cluster 4	[]	No	Yes	No	Yes	Yes	No	No
ALQESATGQPEPTSSPDNKPFK	"N-Term(Dimethyl:2H(6)13C(2)); S15(Phospho); K19(Dimethyl:2H(6)13C(2)); K22(Dimethyl:2H(6)13C(2))"	Q15911	Zinc finger homeobox protein 3	GQPEPTSSPDNKPFK	"S(5): 0.0; T(7): 0.0; T(13): 33.3; S(14): 33.3; S(15): 33.3"	-0.217313	0.91201	-1.12733	13.4071	8.1287	1	FALSE	TRUE	TRUE	Cluster 1	[]	No	Yes	Yes	Yes	No	No	No
ALQLSNSPGASSAFLK	"N-Term(Dimethyl:2H(6)13C(2)); S7(Phospho); K16(Dimethyl:2H(6)13C(2))"	Q12802	A-kinase anchor protein 13	KALQLSNSPGASSAF	"S(5): 0.0; S(7): 100.0; S(11): 0.0; S(12): 0.0"	0.097662	1.03385	-0.934199	8.59408	10.7612	1	FALSE	TRUE	TRUE	Cluster 4	[]	No	Yes	Yes	Yes	Yes	Yes	No
ALQSPALGLR	"N-Term(Dimethyl); S4(Phospho)"	P46940	Ras GTPase-activating-like protein IQGAP1	ALFRALQSPALGLRG	S(4): 100.0						1				--	[]	No	Yes	Yes	Yes	Yes	Yes	Yes
ALQSPALGLR	"N-Term(Dimethyl:2H(6)13C(2)); S4(Phospho)"	P46940	Ras GTPase-activating-like protein IQGAP1	ALFRALQSPALGLRG	S(4): 100.0	0.0248558					1	FALSE			--	[]	No	Yes	Yes	Yes	Yes	Yes	Yes
ALQTSPQPPEGPGLPR	"N-Term(Dimethyl:2H(6)13C(2)); S5(Phospho)"	Q6PFW1	Inositol hexakisphosphate and diphosphoinositol-pentakisphosphate kinase 1	PDRALQTSPQPPEGP	"T(4): 0.0; S(5): 100.0"	0.158005					1	FALSE			--	[]	No	Yes	No	No	No	Yes	No
ALSAAVADSLTNSPR	"N-Term(Dimethyl:2H(6)13C(2)); T11(Phospho)"	Q14687	Genetic suppressor element 1	AAVADSLTNSPRDSP	"S(3): 0.0; S(9): 0.7; T(11): 98.6; S(13): 0.7"	0.0123531	0.521885	-0.507543	3.21768	3.31052	1	FALSE	TRUE	TRUE	Cluster 4	[]	No	Yes	No	No	No	No	No
ALSAAVADSLTNSPR	"N-Term(Dimethyl); S13(Phospho)"	Q14687	Genetic suppressor element 1	VADSLTNSPRDSPAV	"S(3): 0.0; S(9): 0.6; T(11): 0.6; S(13): 98.7"	0.0320988	0.556169	-0.522081	3.32722	3.58245	1	FALSE	TRUE	TRUE	Cluster 4	[]	No	Yes	Yes	Yes	Yes	No	No
ALSGRASPVPAPSSGLHAAVR	"N-Term(Dimethyl:2H(6)13C(2)); S3(Phospho); S7(Phospho)"	Q9P206	Uncharacterized protein KIAA1522	KPLRRALSGRASPVP;RALSGRASPVPAPSS	"S(3): 100.0; S(7): 100.0; S(13): 0.0; S(14): 0.0"	0.293089					1	FALSE			--	[]	Yes	Yes	Yes	Yes	Yes	Yes	No
ALSGTSPDDVQPGPSVGPPSK	"N-Term(Dimethyl:2H(6)13C(2)); S6(Phospho); K21(Dimethyl:2H(6)13C(2))"	Q9Y314	Nitric oxide synthase-interacting protein	AKALSGTSPDDVQPG	"S(3): 0.0; T(5): 50.0; S(6): 50.0; S(15): 0.0; S(20): 0.0"	0.209188	2.01819	-1.80701	64.1231	103.801	1	FALSE	TRUE	TRUE	Cluster 4	[]	No	Yes	Yes	Yes	Yes	Yes	No
ALSLGTIPSLTR	"N-Term(Dimethyl:2H(6)13C(2)); S3(Phospho)"	Q5SNT2	Transmembrane protein 201	GRLSRALSLGTIPSL	"S(3): 100.0; T(6): 0.0; S(9): 0.0; T(11): 0.0"	0.400057	0.305329	0.096717	0.800356	2.01067	1	TRUE	FALSE	FALSE	Cluster 5	[]	Yes	Yes	Yes	Yes	Yes	No	Yes
ALSLGTIPSLTR	"N-Term(Dimethyl:2H(4)); S3(Phospho)"	Q5SNT2	Transmembrane protein 201	GRLSRALSLGTIPSL	"S(3): 100.0; T(6): 0.0; S(9): 0.0; T(11): 0.0"						1				--	[]	Yes	Yes	Yes	Yes	Yes	No	Yes
ALSPAELR	"N-Term(Dimethyl:2H(6)13C(2)); S3(Phospho)"	Q14160	Protein scribble homolog	PAPERALSPAELRAL	S(3): 100.0	0.0429059	1.46279	-1.41789	26.1754	28.8934	1	FALSE	TRUE	TRUE	Cluster 4	[]	No	Yes	Yes	Yes	Yes	Yes	Yes
ALSPVIPLIPR	"N-Term(Dimethyl:2H(6)13C(2)); S3(Phospho)"	O14686	Histone-lysine N-methyltransferase 2D	EQEDRALSPVIPLIP	S(3): 100.0	0.147996	0.00966319	0.140322	0.723899	1.01783	1	FALSE	FALSE	FALSE	Cluster 5	[]	No	Yes	Yes	Yes	No	No	No
ALSSDSILSPAPDAR	"N-Term(Dimethyl:2H(6)13C(2)); S3(Phospho); S9(Phospho)"	Q8IVT2	Mitotic interactor and substrate of PLK1	PGLRRALSSDSILSP;LSSDSILSPAPDARA	"S(3): 99.0; S(4): 1.0; S(6): 0.0; S(9): 100.0"	0.572782					1	TRUE			--	[]	No	Yes	Yes	Yes	Yes	Yes	Yes
ALSSDSILSPAPDAR	"N-Term(Dimethyl); S3(Phospho)"	Q8IVT2	Mitotic interactor and substrate of PLK1	PGLRRALSSDSILSP	"S(3): 100.0; S(4): 0.0; S(6): 0.0; S(9): 0.0"	0.503815	0.41839	0.0874135	0.817686	2.60856	1	TRUE	TRUE	FALSE	Cluster 5	[]	No	Yes	Yes	Yes	Yes	Yes	Yes
ALSSDSILSPAPDAR	"N-Term(Dimethyl:2H(4)); S3(Phospho)"	Q8IVT2	Mitotic interactor and substrate of PLK1	PGLRRALSSDSILSP	"S(3): 100.0; S(4): 0.0; S(6): 0.0; S(9): 0.0"	-0.189234	-0.401995	0.214749	0.609889	0.394472	1	FALSE	TRUE	FALSE	Cluster 2	[]	No	Yes	Yes	Yes	Yes	Yes	Yes
ALSSDSILSPAPDAR	"N-Term(Dimethyl:2H(6)13C(2)); S9(Phospho)"	Q8IVT2	Mitotic interactor and substrate of PLK1	LSSDSILSPAPDARA	"S(3): 0.0; S(4): 0.0; S(6): 0.0; S(9): 100.0"	0.500015					1	TRUE			--	[]	No	Yes	Yes	Yes	Yes	Yes	Yes
ALSSGGSITSPPLSPALPK	"N-Term(Dimethyl:2H(4)); S10(Phospho); K19(Dimethyl:2H(4))"	Q6Y7W6	GRB10-interacting GYF protein 2	SSGGSITSPPLSPAL	"S(3): 0.0; S(4): 0.0; S(7): 0.0; T(9): 0.0; S(10): 100.0; S(14): 0.0"						1				--	[]	No	Yes	Yes	Yes	Yes	Yes	No
ALSSGGSITSPPLSPALPK	"N-Term(Dimethyl); S10(Phospho); K19(Dimethyl)"	Q6Y7W6	GRB10-interacting GYF protein 2	SSGGSITSPPLSPAL	"S(3): 0.0; S(4): 0.0; S(7): 0.0; T(9): 0.0; S(10): 100.0; S(14): 0.0"						1				--	[]	No	Yes	Yes	Yes	Yes	Yes	No
ALSSGGSITSPPLSPALPK	"N-Term(Dimethyl:2H(6)13C(2)); S10(Phospho); S14(Phospho); K19(Dimethyl:2H(6)13C(2))"	Q6Y7W6	GRB10-interacting GYF protein 2	SSGGSITSPPLSPAL;SITSPPLSPALPKYK	"S(3): 0.0; S(4): 0.0; S(7): 0.0; T(9): 0.0; S(10): 100.0; S(14): 100.0"	1.01639	2.38767	-1.36929	23.4041	243.041	1	TRUE	TRUE	TRUE	Cluster 4	[]	No	Yes	Yes	Yes	Yes	Yes	No
ALSSGGSITSPPLSPALPK	"N-Term(Dimethyl); T9(Phospho); K19(Dimethyl)"	Q6Y7W6	GRB10-interacting GYF protein 2	LSSGGSITSPPLSPA	"S(3): 0.0; S(4): 0.0; S(7): 0.0; T(9): 0.0; S(10): 100.0; S(14): 0.0"	-0.90664	-0.569461	-0.33519	2.16367	0.268257	1	TRUE	TRUE	FALSE	Cluster 3	[]	Yes	Yes	No	Yes	Yes	No	No
ALSSLHGDDQDSEDEVLTIPEVK	"N-Term(Dimethyl:2H(6)13C(2)); S12(Phospho); K23(Dimethyl:2H(6)13C(2))"	P11717	Cation-independent mannose-6-phosphate receptor	LHGDDQDSEDEVLTI	"S(3): 0.0; S(4): 0.0; S(12): 100.0; T(18): 0.0"	0.150246	0.248779	-0.0965442	1.24895	1.76518	1	FALSE	FALSE	FALSE	Cluster 4	['CK2A1']	No	Yes	Yes	Yes	Yes	Yes	No
ALSSPGQPSK	"N-Term(Dimethyl:2H(6)13C(2)); S4(Phospho); K10(Dimethyl:2H(6)13C(2))"	Q99717	Mothers against decapentaplegic homolog 5	ELEKALSSPGQPSKC	"S(3): 0.0; S(4): 100.0; S(9): 0.0"	0.366111	1.02738	-0.659281	4.56332	10.6021	1	TRUE	TRUE	TRUE	Cluster 4	[]	No	Yes	Yes	No	No	No	No
ALTTPTHYK	"N-Term(Dimethyl); T4(Phospho); K9(Dimethyl)"	P52948	Nuclear pore complex protein Nup98-Nup96	AAQKALTTPTHYKLT	"T(3): 1.0; T(4): 97.9; T(6): 1.0; Y(8): 0.0"	0.420686	1.35576	-0.933087	8.5721	22.5825	1	TRUE	TRUE	TRUE	Cluster 4	['CDK1']	Yes	Yes	Yes	No	Yes	Yes	No
ALTTPTHYK	"N-Term(Dimethyl:2H(6)13C(2)); T4(Phospho); K9(Dimethyl:2H(6)13C(2))"	P52948	Nuclear pore complex protein Nup98-Nup96	AAQKALTTPTHYKLT	"T(3): 0.9; T(4): 99.1; T(6): 0.0; Y(8): 0.0"						1				--	['CDK1']	Yes	Yes	Yes	No	Yes	Yes	No
ALTTPTHYK	"N-Term(Dimethyl:2H(6)13C(2)); T4(Phospho); K9(Dimethyl:2H(6)13C(2))"	P52948	Nuclear pore complex protein Nup98-Nup96	AAQKALTTPTHYKLT	"T(3): 0.0; T(4): 100.0; T(6): 0.0; Y(8): 0.0"	0.727602	1.36432	-0.63473	4.31251	23.0321	1	TRUE	TRUE	TRUE	Cluster 4	['CDK1']	Yes	Yes	Yes	No	Yes	Yes	No
ALVATPGK	"N-Term(Dimethyl:2H(6)13C(2)); T5(Phospho); K8(Dimethyl:2H(6)13C(2))"	P19338	Nucleolin	PGKALVATPGKKGAA	T(5): 100.0			0.0761229	0.839223		1			FALSE	--	['CDK1', 'CDK2']	Yes	Yes	Yes	Yes	Yes	Yes	Yes
ALVATPGKK	"N-Term(Dimethyl:2H(6)13C(2)); T5(Phospho); K8(Dimethyl:2H(6)13C(2)); K9(Dimethyl:2H(6)13C(2))"	P19338	Nucleolin	PGKALVATPGKKGAA	T(5): 100.0			0.148797	0.709909		1			FALSE	--	['CDK1', 'CDK2']	Yes	Yes	Yes	Yes	Yes	Yes	Yes
ALVATPGKK	"N-Term(Dimethyl:2H(4)); T5(Phospho); K8(Dimethyl:2H(4)); K9(Dimethyl:2H(4))"	P19338	Nucleolin	PGKALVATPGKKGAA	T(5): 100.0			-0.151133	1.41623		1			FALSE	--	['CDK1', 'CDK2']	Yes	Yes	Yes	Yes	Yes	Yes	Yes
ALVEFESNPEETREPGSPPSVQR	"N-Term(Dimethyl:2H(6)13C(2)); S17(Phospho)"	Q9H6F5	Coiled-coil domain-containing protein 86	EETREPGSPPSVQRA	"S(7): 0.0; T(12): 97.9; S(17): 2.1; S(20): 0.0"	0.640004	0.196807	0.445186	0.358768	1.5661	1	TRUE	FALSE	TRUE	Cluster 5	[]	No	Yes	Yes	Yes	Yes	Yes	Yes
ALVGGSSGVTPSNDQSPWEEK	"N-Term(Dimethyl:2H(6)13C(2)); S16(Phospho); K21(Dimethyl:2H(6)13C(2))"	Q9BY89	Uncharacterized protein KIAA1671	VTPSNDQSPWEEKAK	"S(6): 0.0; S(7): 0.0; T(10): 0.0; S(12): 0.0; S(16): 100.0"	0.1879					1	FALSE			--	[]	No	Yes	Yes	Yes	No	No	No
ALVVPEPEPDSDSNQER	"N-Term(Dimethyl:2H(6)13C(2)); S13(Phospho)"	Q5VTR2	E3 ubiquitin-protein ligase BRE1A	EPEPDSDSNQERKDD	"S(11): 0.0; S(13): 100.0"	-0.00625144	-0.308749	0.304486	0.496037	0.488948	1	FALSE	FALSE	FALSE	Cluster 2	[]	No	Yes	Yes	Yes	No	Yes	Yes
ALVVPEPEPDSDSNQER	"N-Term(Dimethyl:2H(4)); S13(Phospho)"	Q5VTR2	E3 ubiquitin-protein ligase BRE1A	EPEPDSDSNQERKDD	"S(11): 0.0; S(13): 100.0"	0.0283064	-0.00314461	0.0334399	0.925892	0.988249	1	FALSE	FALSE	FALSE	Cluster 6	[]	No	Yes	Yes	Yes	No	Yes	Yes
ALYDYAGQEADELSFR	"N-Term(Dimethyl:2H(6)13C(2)); S14(Phospho)"	Q9UKS6	Protein kinase C and casein kinase substrate in neurons protein 3	GQEADELSFRAGEEL	"Y(3): 0.0; Y(5): 0.0; S(14): 100.0"	0.296828					1	TRUE			--	[]	No	Yes	Yes	Yes	No	Yes	No
AMADELSEK	"N-Term(Dimethyl:2H(6)13C(2)); S7(Phospho); K9(Dimethyl:2H(6)13C(2))"	Q03135	Caveolin-1	KAMADELSEKQVYDA	S(7): 100.0	0.0494057	0.0524995	-0.00110496	1.00255	1.12334	1	FALSE	FALSE	FALSE	Cluster 4	[]	No	Yes	Yes	Yes	No	Yes	Yes
AMADELSEK	"N-Term(Dimethyl:2H(6)13C(2)); M2(Oxidation); S7(Phospho); K9(Dimethyl:2H(6)13C(2))"	Q03135	Caveolin-1	KAMADELSEKQVYDA	S(7): 100.0	-0.0395127	-0.0236777	-0.0138461	1.0324	0.942613	1	FALSE	FALSE	FALSE	Cluster 3	[]	No	Yes	Yes	Yes	No	Yes	Yes
AMGTSPAPK	"N-Term(Dimethyl:2H(6)13C(2)); M2(Oxidation); T4(Phospho); K9(Dimethyl:2H(6)13C(2))"	O00750	Phosphatidylinositol 4-phosphate 3-kinase C2 domain-containing subunit beta	RDEKAMGTSPAPKSS	"T(4): 50.0; S(5): 50.0"	0.227497					1	FALSE			--	[]	No	Yes	No	No	No	No	No
AMGTSPAPK	"N-Term(Dimethyl:2H(6)13C(2)); S5(Phospho); K9(Dimethyl:2H(6)13C(2))"	O00750	Phosphatidylinositol 4-phosphate 3-kinase C2 domain-containing subunit beta	DEKAMGTSPAPKSSD	"T(4): 50.0; S(5): 50.0"	0.602492					1	TRUE			--	[]	No	False	No	No	No	No	No
AMHQAQTMEGCSSPMVVK	"N-Term(Dimethyl:2H(6)13C(2)); M2(Oxidation); C11(Carbamidomethyl); S12(Phospho); K18(Dimethyl:2H(6)13C(2))"	Q92879	CUGBP Elav-like family member 1	AQTMEGCSSPMVVKF	"T(7): 0.0; S(12): 50.0; S(13): 50.0"	0.115084					1	FALSE			--	[]	No	Yes	No	Yes	No	No	No
AMHQAQTMEGCSSPMVVK	"N-Term(Dimethyl:2H(6)13C(2)); M2(Oxidation); M8(Oxidation); C11(Carbamidomethyl); S13(Phospho); M15(Oxidation); K18(Dimethyl:2H(6)13C(2))"	Q92879	CUGBP Elav-like family member 1	QTMEGCSSPMVVKFA	"T(7): 0.0; S(12): 50.0; S(13): 50.0"	0.531171					1	TRUE			--	[]	No	Yes	No	No	No	No	No
AMHTPKPAVSGEK	"N-Term(Dimethyl:2H(6)13C(2)); T4(Phospho); K6(Dimethyl:2H(6)13C(2)); K13(Dimethyl:2H(6)13C(2))"	P46013	Proliferation marker protein Ki-67	SAGKAMHTPKPAVSG	"T(4): 100.0; S(10): 0.0"	1.32778					1	TRUE			--	[]	No	Yes	Yes	No	Yes	Yes	No
AMLDSGIYPPGSPGK	"N-Term(Dimethyl:2H(6)13C(2)); M2(Oxidation); S12(Phospho); K15(Dimethyl:2H(6)13C(2))"	O95295	SNARE-associated protein Snapin	SGIYPPGSPGK____	"S(5): 0.0; Y(8): 0.0; S(12): 100.0"	0.332571	0.405877	-0.0713174	1.17847	2.53447	1	TRUE	TRUE	FALSE	Cluster 4	['CDK2']	No	Yes	No	No	No	No	No
AMLDSGIYPPGSPGK	"N-Term(Dimethyl); M2(Oxidation); S12(Phospho); K15(Dimethyl)"	O95295	SNARE-associated protein Snapin	SGIYPPGSPGK____	"S(5): 0.0; Y(8): 0.0; S(12): 100.0"	0.653257					1	TRUE			--	['CDK2']	No	Yes	No	No	No	No	No
AMLDSGIYPPGSPGK	"N-Term(Dimethyl:2H(6)13C(2)); S12(Phospho); K15(Dimethyl:2H(6)13C(2))"	O95295	SNARE-associated protein Snapin	SGIYPPGSPGK____	"S(5): 0.0; Y(8): 0.0; S(12): 100.0"	0.273552	0.416396	-0.140855	1.3831	2.59661	1	FALSE	TRUE	FALSE	Cluster 4	['CDK2']	No	Yes	No	No	No	No	No
AMLLQGTESLNR	"N-Term(Dimethyl:2H(6)13C(2)); T7(Phospho)"	Q9UEU0	Vesicle transport through interaction with t-SNAREs homolog 1B	RAMLLQGTESLNRAT	"T(7): 50.0; S(9): 50.0"	0.486891	0.355739	0.133141	0.735968	2.25814	1	TRUE	TRUE	FALSE	Cluster 5	[]	No	False	No	No	No	No	No
AMLPGSPLFTR	"N-Term(Dimethyl:2H(6)13C(2)); M2(Oxidation); S6(Phospho)"	Q8WUF5	RelA-associated inhibitor	SRAMLPGSPLFTRAP	"S(6): 100.0; T(10): 0.0"	1.2612	0.134081	1.12911	0.0742832	1.35548	1	TRUE	FALSE	TRUE	Cluster 5	[]	No	Yes	Yes	No	Yes	Yes	No
AMLPGSPLFTR	"N-Term(Dimethyl:2H(6)13C(2)); S6(Phospho)"	Q8WUF5	RelA-associated inhibitor	SRAMLPGSPLFTRAP	"S(6): 100.0; T(10): 0.0"	1.47392					1	TRUE			--	[]	No	Yes	Yes	No	Yes	Yes	No
AMSTSQSPTR	"N-Term(Dimethyl:2H(6)13C(2)); S7(Phospho)"	Q15776	Zinc finger protein with KRAB and SCAN domains 8	RAMSTSQSPTRSQKG	"S(3): 0.0; T(4): 0.0; S(5): 0.8; S(7): 99.2; T(9): 0.0"	0.28624	0.225638	0.0625916	0.865782	1.67359	1	FALSE	FALSE	FALSE	Cluster 5	[]	No	Yes	No	No	No	No	No
AMSTTSISSPQPGK	"N-Term(Dimethyl:2H(6)13C(2)); M2(Oxidation); S8(Phospho); S9(Phospho); K14(Dimethyl:2H(6)13C(2))"	Q9UJU6	Drebrin-like protein	AMSTTSISSPQPGKL;MSTTSISSPQPGKLR	"S(3): 100.0; T(4): 1.4; T(5): 97.2; S(6): 1.4; S(8): 0.0; S(9): 0.0"	0.726306	2.36033	-1.63204	42.8584	228.214	1	TRUE	TRUE	TRUE	Cluster 4	[]	No	Yes	Yes	Yes	Yes	Yes	No
AMSTTSISSPQPGK	"N-Term(Dimethyl:2H(6)13C(2)); T4(Phospho); S9(Phospho); K14(Dimethyl:2H(6)13C(2))"	Q9UJU6	Drebrin-like protein	QKERAMSTTSISSPQ;MSTTSISSPQPGKLR	"S(3): 98.5; T(4): 1.5; T(5): 0.8; S(6): 0.8; S(8): 49.2; S(9): 49.2"	0.700896	2.12956	-1.42668	26.7101	134.144	1	TRUE	TRUE	TRUE	Cluster 4	[]	No	Yes	Yes	Yes	Yes	Yes	No
AMSTTSISSPQPGK	"N-Term(Dimethyl:2H(6)13C(2)); S9(Phospho); K14(Dimethyl:2H(6)13C(2))"	Q9UJU6	Drebrin-like protein	MSTTSISSPQPGKLR	"S(3): 0.0; T(4): 0.0; T(5): 0.0; S(6): 0.0; S(8): 0.0; S(9): 100.0"	0.504855					1	TRUE			--	['CDK2']	No	Yes	Yes	Yes	Yes	Yes	No
AMSTTSISSPQPGK	"N-Term(Dimethyl:2H(6)13C(2)); M2(Oxidation); S9(Phospho); K14(Dimethyl:2H(6)13C(2))"	Q9UJU6	Drebrin-like protein	MSTTSISSPQPGKLR	"S(3): 0.0; T(4): 0.0; T(5): 0.0; S(6): 1.1; S(8): 1.1; S(9): 97.8"	0.555468					1	TRUE			--	['CDK2']	No	Yes	Yes	Yes	Yes	Yes	No
AMTLSPQEEVAAGQMASSSR	"N-Term(Dimethyl:2H(6)13C(2)); M2(Oxidation); S5(Phospho)"	Q9Y6A5	Transforming acidic coiled-coil-containing protein 3	AGRAMTLSPQEEVAA	"T(3): 0.0; S(5): 100.0; S(17): 0.0; S(18): 0.0; S(19): 0.0"	0.31959	1.08904	-0.767463	5.85414	12.2195	1	TRUE	TRUE	TRUE	Cluster 4	[]	No	Yes	Yes	Yes	Yes	Yes	No
AMTLSPQEEVAAGQMASSSR	"N-Term(Dimethyl:2H(6)13C(2)); M2(Oxidation); S5(Phospho); M15(Oxidation)"	Q9Y6A5	Transforming acidic coiled-coil-containing protein 3	AGRAMTLSPQEEVAA	"T(3): 0.0; S(5): 100.0; S(17): 0.0; S(18): 0.0; S(19): 0.0"	0.0417212					1	FALSE			--	[]	No	Yes	Yes	Yes	Yes	Yes	No
AMTLSPQEEVAAGQMASSSR	"N-Term(Dimethyl:2H(6)13C(2)); S5(Phospho)"	Q9Y6A5	Transforming acidic coiled-coil-containing protein 3	AGRAMTLSPQEEVAA	"T(3): 0.0; S(5): 100.0; S(17): 0.0; S(18): 0.0; S(19): 0.0"	0.830977	2.0631	-1.23014	16.9878	115.11	1	TRUE	TRUE	TRUE	Cluster 4	[]	No	Yes	Yes	Yes	Yes	Yes	No
AMTLSPQEEVAAGQMASSSR	"N-Term(Dimethyl); S5(Phospho)"	Q9Y6A5	Transforming acidic coiled-coil-containing protein 3	AGRAMTLSPQEEVAA	"T(3): 0.0; S(5): 100.0; S(17): 0.0; S(18): 0.0; S(19): 0.0"	0.0491723					1	FALSE			--	[]	No	Yes	Yes	Yes	Yes	Yes	No
AMTMPPVSPVGAEGPVVLR	"N-Term(Dimethyl:2H(6)13C(2)); S8(Phospho)"	O15020	Spectrin beta chain, non-erythrocytic 2	AMTMPPVSPVGAEGP	"T(3): 0.0; S(8): 100.0"	0.0673587					1	FALSE			--	[]	No	Yes	Yes	Yes	No	No	Yes
AMTMPPVSPVGAEGPVVLR	"N-Term(Dimethyl:2H(6)13C(2)); M2(Oxidation); M4(Oxidation); S8(Phospho)"	O15020	Spectrin beta chain, non-erythrocytic 2	AMTMPPVSPVGAEGP	"T(3): 0.0; S(8): 100.0"	0.223556					1	FALSE			--	[]	No	Yes	Yes	Yes	No	No	Yes
ANASPQKPLDLK	"N-Term(Dimethyl:2H(6)13C(2)); S4(Phospho); K7(Dimethyl:2H(6)13C(2)); K12(Dimethyl:2H(6)13C(2))"	Q9Y618	Nuclear receptor corepressor 2	GDPRANASPQKPLDL	S(4): 100.0	0.172379	0.0724062	0.101962	0.790748	1.17603	1	FALSE	FALSE	FALSE	Cluster 5	[]	No	Yes	Yes	Yes	Yes	Yes	No
ANDEANQSDTSVSLSEPK	"N-Term(Dimethyl:2H(6)13C(2)); S8(Phospho); K18(Dimethyl:2H(6)13C(2))"	O95684	FGFR1 oncogene partner	ANDEANQSDTSVSLS	"S(8): 100.0; T(10): 0.0; S(11): 0.0; S(13): 0.0; S(15): 0.0"	-0.308502	0.982237	-1.28875	19.4424	9.55538	1	TRUE	TRUE	TRUE	Cluster 1	[]	No	Yes	Yes	No	Yes	Yes	Yes
ANDEANQSDTSVSLSEPK	"N-Term(Dimethyl); S8(Phospho); K18(Dimethyl)"	O95684	FGFR1 oncogene partner	ANDEANQSDTSVSLS	"S(8): 100.0; T(10): 0.0; S(11): 0.0; S(13): 0.0; S(15): 0.0"	-0.331982					1	TRUE			--	[]	No	Yes	Yes	No	Yes	Yes	Yes
ANESSPKPVGPPPER	"N-Term(Dimethyl); S5(Phospho); K7(Dimethyl)"	Q9BQI0	Allograft inflammatory factor 1-like	EGKANESSPKPVGPP	"S(4): 0.8; S(5): 99.2"	0.0449701					1	FALSE			--	[]	No	Yes	Yes	No	No	Yes	No
ANESSPKPVGPPPER	"N-Term(Dimethyl:2H(6)13C(2)); S4(Phospho); K7(Dimethyl:2H(6)13C(2))"	Q9BQI0	Allograft inflammatory factor 1-like	FEGKANESSPKPVGP	"S(4): 50.0; S(5): 50.0"	0.116225	1.88992	-1.77171	59.1164	77.2561	1	FALSE	TRUE	TRUE	Cluster 4	[]	No	Yes	No	No	No	Yes	No
ANGPHLYSSPTDSTDPR	"N-Term(Dimethyl:2H(6)13C(2)); S9(Phospho)"	Q96QT6	PHD finger protein 12	NGPHLYSSPTDSTDP	"Y(7): 0.8; S(8): 49.6; S(9): 49.6; T(11): 0.0; S(13): 0.0; T(14): 0.0"	-0.576966					1	TRUE			--	[]	No	Yes	No	No	No	Yes	No
ANLIELEDDSHSGK	"N-Term(Dimethyl:2H(6)13C(2)); S12(Phospho); K14(Dimethyl:2H(6)13C(2))"	Q9ULH0	Kinase D-interacting substrate of 220 kDa	ELEDDSHSGKRGIPH	"S(10): 0.7; S(12): 99.3"	0.276132					1	FALSE			--	[]	No	Yes	No	No	Yes	Yes	No
ANLLDSMFGSPGGLR	"N-Term(Dimethyl:2H(6)13C(2)); M7(Oxidation); S10(Phospho)"	Q9HBE1	POZ-, AT hook-, and zinc finger-containing protein 1	LLDSMFGSPGGLREA	"S(6): 0.0; S(10): 100.0"	1.27118					1	TRUE			--	[]	No	Yes	No	Yes	Yes	Yes	No
ANLQQAIVTPLKPVDNTYYK	"N-Term(Dimethyl:2H(6)13C(2)); T9(Phospho); K12(Dimethyl:2H(6)13C(2)); K20(Dimethyl:2H(6)13C(2))"	Q9ULW0	Targeting protein for Xklp2	NLQQAIVTPLKPVDN	"T(9): 100.0; T(17): 0.0; Y(18): 0.0; Y(19): 0.0"	0.557093					1	TRUE			--	['CDK1', 'CDK2']	No	Yes	Yes	Yes	Yes	Yes	Yes
ANNIHSSPSFTHLDK	"N-Term(Dimethyl:2H(6)13C(2)); S7(Phospho); K15(Dimethyl:2H(6)13C(2))"	Q8NEM0	Microcephalin	KANNIHSSPSFTHLD	"S(6): 50.0; S(7): 50.0; S(9): 0.0; T(11): 0.0"	0.18939					1	FALSE			--	[]	No	Yes	No	No	Yes	Yes	No
ANNLSSLSK	"N-Term(Dimethyl:2H(6)13C(2)); S5(Phospho); K9(Dimethyl:2H(6)13C(2))"	O75396	Vesicle-trafficking protein SEC22b	DSKANNLSSLSKKYR	"S(5): 99.2; S(6): 0.8; S(8): 0.0"	0.823064	2.04804	-1.22299	16.7104	111.186	1	TRUE	TRUE	TRUE	Cluster 4	[]	No	Yes	No	No	Yes	Yes	No
ANNSQEPSPQLASSVASTR	"N-Term(Dimethyl); S8(Phospho)"	Q96HC4	PDZ and LIM domain protein 5	ANNSQEPSPQLASSV	"S(4): 0.0; S(8): 100.0; S(13): 0.0; S(14): 0.0; S(17): 0.0; T(18): 0.0"	0.0565808					1	FALSE			--	[]	No	Yes	Yes	Yes	Yes	Yes	Yes
ANNSQEPSPQLASSVASTR	"N-Term(Dimethyl:2H(6)13C(2)); S8(Phospho)"	Q96HC4	PDZ and LIM domain protein 5	ANNSQEPSPQLASSV	"S(4): 0.0; S(8): 100.0; S(13): 0.0; S(14): 0.0; S(17): 0.0; T(18): 0.0"	0.0938563	1.97896	-1.88311	76.4033	94.835	1	FALSE	TRUE	TRUE	Cluster 4	[]	No	Yes	Yes	Yes	Yes	Yes	Yes
ANQISPSNSSLK	"N-Term(Dimethyl:2H(6)13C(2)); S5(Phospho); K12(Dimethyl:2H(6)13C(2))"	Q86UU0	B-cell CLL/lymphoma 9-like protein	GAKANQISPSNSSLK	"S(5): 100.0; S(7): 0.0; S(9): 0.0; S(10): 0.0"	0.0400617	0.885709	-0.843659	6.97684	7.65104	1	FALSE	TRUE	TRUE	Cluster 4	[]	No	Yes	Yes	Yes	Yes	Yes	No
ANQISPSNSSLK	"N-Term(Dimethyl); S5(Phospho); K12(Dimethyl)"	Q86UU0	B-cell CLL/lymphoma 9-like protein	GAKANQISPSNSSLK	"S(5): 100.0; S(7): 0.0; S(9): 0.0; S(10): 0.0"	0.0557307	0.92015	-0.862431	7.28502	8.2825	1	FALSE	TRUE	TRUE	Cluster 4	[]	No	Yes	Yes	Yes	Yes	Yes	No
ANSFVGTAQYVSPELLTEK	"N-Term(Dimethyl:2H(6)13C(2)); S3(Phospho); K19(Dimethyl:2H(6)13C(2))"	Q6A1A2	Putative 3-phosphoinositide-dependent protein kinase 2	SKQARANSFVGTAQY	"S(3): 100.0; T(7): 0.0; Y(10): 0.0; S(12): 0.0; T(17): 0.0"	-0.0700022	0.142385	-0.210398	1.6233	1.38164	1	FALSE	FALSE	FALSE	Cluster 1	['PDK1', 'PDK1']	No	Yes	Yes	Yes	Yes	Yes	No
ANSFVGTAQYVSPELLTEK	"N-Term(Dimethyl); S3(Phospho); K19(Dimethyl)"	Q6A1A2	Putative 3-phosphoinositide-dependent protein kinase 2	SKQARANSFVGTAQY	"S(3): 100.0; T(7): 0.0; Y(10): 0.0; S(12): 0.0; T(17): 0.0"	0.00030458	0.173983	-0.17169	1.48487	1.48592	1	FALSE	FALSE	FALSE	Cluster 4	['PDK1', 'PDK1']	No	Yes	Yes	Yes	Yes	Yes	No
ANSPSLFGTEGKPK	"N-Term(Dimethyl:2H(6)13C(2)); S3(Phospho); K12(Dimethyl:2H(6)13C(2)); K14(Dimethyl:2H(6)13C(2))"	Q96B97	SH3 domain-containing kinase-binding protein 1	TAGHRANSPSLFGTE	"S(3): 100.0; S(5): 0.0; T(9): 0.0"	0.167907					1	FALSE			--	[]	No	Yes	Yes	Yes	No	Yes	No
ANSWQLVETPEK	"N-Term(Dimethyl:2H(6)13C(2)); T9(Phospho); K12(Dimethyl:2H(6)13C(2))"	Q9Y2H0	Disks large-associated protein 4	NSWQLVETPEKRKEE	"S(3): 0.0; T(9): 100.0"	0.029708	0.617721	-0.586024	3.855	4.12793	1	FALSE	TRUE	TRUE	Cluster 4	[]	No	Yes	Yes	Yes	No	No	No
ANSWQLVETPEK	"N-Term(Dimethyl); T9(Phospho); K12(Dimethyl)"	Q9Y2H0	Disks large-associated protein 4	NSWQLVETPEKRKEE	"S(3): 0.0; T(9): 100.0"	-0.558012	0.105713	-0.661736	4.58919	1.26977	1	TRUE	FALSE	TRUE	Cluster 1	[]	No	Yes	Yes	Yes	No	No	No
ANTPELK	"N-Term(Dimethyl); T3(Phospho); K7(Dimethyl)"	Q9H8V3	Protein ECT2	YLYEKANTPELKKSV	T(3): 100.0	-0.0173325	0.821969	-0.837313	6.87564	6.60664	1	FALSE	TRUE	TRUE	Cluster 1	['PKCI']	No	Yes	No	Yes	Yes	No	No
ANTSGDFEK	"N-Term(Dimethyl:2H(6)13C(2)); S4(Phospho); K9(Dimethyl:2H(6)13C(2))"	P49792	E3 SUMO-protein ligase RanBP2	MANKANTSGDFEKDD	"T(3): 0.0; S(4): 100.0"	0.65272	2.28676	-1.63205	42.8596	192.65	1	TRUE	TRUE	TRUE	Cluster 4	[]	No	Yes	No	Yes	No	Yes	Yes
ANTTAFLTPLEIK	"N-Term(Dimethyl:2H(6)13C(2)); T8(Phospho); K13(Dimethyl:2H(6)13C(2))"	Q9Y5K6	CD2-associated protein	ANTTAFLTPLEIKAK	"T(3): 0.0; T(4): 0.0; T(8): 100.0"						1				--	[]	No	Yes	No	No	No	No	No
ANVSSPHR	"N-Term(Dimethyl); S4(Phospho)"	Q92530	Proteasome inhibitor PI31 subunit	QWEKANVSSPHREFP	"S(4): 50.0; S(5): 50.0"	-0.0545791	0.863584	-0.916174	8.24468	7.27101	1	FALSE	TRUE	TRUE	Cluster 1	[]	No	Yes	Yes	Yes	No	Yes	No
ANVSSPHR	"N-Term(Dimethyl:2H(6)13C(2)); S4(Phospho)"	Q92530	Proteasome inhibitor PI31 subunit	QWEKANVSSPHREFP	"S(4): 50.0; S(5): 50.0"	0.0365836	0.987887	-0.949315	8.89846	9.68051	1	FALSE	TRUE	TRUE	Cluster 4	[]	No	Yes	Yes	Yes	No	Yes	No
ANVSSPHREFPPATAR	"N-Term(Dimethyl:2H(6)13C(2)); S5(Phospho)"	Q92530	Proteasome inhibitor PI31 subunit	WEKANVSSPHREFPP	"S(4): 1.7; S(5): 98.3; T(14): 0.0"	0.0050419	0.540981	-0.533951	3.41941	3.45933	1	FALSE	TRUE	TRUE	Cluster 4	[]	No	Yes	No	Yes	Yes	Yes	No
APAGPSLEETSVSSPK	"N-Term(Dimethyl); S11(Phospho); K16(Dimethyl)"	Q6AI08	HEAT repeat-containing protein 6	GPSLEETSVSSPKGS	"S(6): 49.7; T(10): 0.6; S(11): 49.7; S(13): 0.0; S(14): 0.0"	-0.227856	0.204472	-0.430339	2.69364	1.59398	1	FALSE	FALSE	TRUE	Cluster 1	[]	No	False	No	No	No	No	No
APAPAAPRSPNLAGK	"N-Term(Dimethyl:2H(6)13C(2)); S9(Phospho); K15(Dimethyl:2H(6)13C(2))"	Q9Y4B5	Microtubule cross-linking factor 1	PAPAAPRSPNLAGKA	S(9): 100.0	0.43113	0.808269	-0.375149	2.37219	6.40147	1	TRUE	TRUE	TRUE	Cluster 4	[]	No	Yes	No	Yes	No	Yes	No
APAPAPPPSGSTSCGDRDSR	"N-Term(Dimethyl:2H(6)13C(2)); S11(Phospho); C14(Carbamidomethyl)"	Q9H7N4	Splicing factor, arginine/serine-rich 19	PAPPPSGSTSCGDRD	"S(9): 25.0; S(11): 25.0; T(12): 25.0; S(13): 25.0; S(19): 0.0"	1.57873	1.22208	0.358631	0.437894	16.5995	1	TRUE	TRUE	TRUE	Cluster 5	[]	No	False	No	No	No	No	No
APAPPPKPETPEK	"N-Term(Dimethyl:2H(4)); K7(Dimethyl:2H(4)); T10(Phospho); K13(Dimethyl:2H(4))"	Q9ULL5	Proline-rich protein 12	APPPKPETPEKTTSE	T(10): 100.0	0.134083	0.069078	0.0669934	0.857051	1.16705	1	FALSE	FALSE	FALSE	Cluster 5	[]	No	Yes	No	No	No	No	No
APAPPVLSPK	"N-Term(Dimethyl); S8(Phospho); K10(Dimethyl)"	Q8NDI1	EH domain-binding protein 1	APAPPVLSPKTGVLN	S(8): 100.0						1				--	[]	No	Yes	No	No	Yes	Yes	No
APAPPVLSPK	"N-Term(Dimethyl:2H(6)13C(2)); S8(Phospho); K10(Dimethyl:2H(6)13C(2))"	Q8NDI1	EH domain-binding protein 1	APAPPVLSPKTGVLN	S(8): 100.0	-0.0349191					1	FALSE			--	[]	No	Yes	No	No	Yes	Yes	No
APAPQPPSLPDRSPRPQR	"N-Term(Dimethyl:2H(6)13C(2)); S13(Phospho)"	Q8N3V7	Synaptopodin	PPSLPDRSPRPQRHI	"S(8): 0.0; S(13): 100.0"	0.820494	1.11718	-0.294698	1.97105	13.0374	1	TRUE	TRUE	FALSE	Cluster 4	[]	No	Yes	Yes	No	Yes	Yes	No
APAPSPAK	"N-Term(Dimethyl); S5(Phospho); K8(Dimethyl)"	O75781	Paralemmin-1	PVRAPAPSPAKEERK	S(5): 100.0	-0.0224006	-0.0369713	0.0165595	0.962588	0.914197	1	FALSE	FALSE	FALSE	Cluster 2	[]	No	Yes	Yes	Yes	Yes	Yes	No
APAPVTPPAPVQNK	"N-Term(Dimethyl:2H(6)13C(2)); T6(Phospho); K14(Dimethyl:2H(6)13C(2))"	Q03468	DNA excision repair protein ERCC-6	RKAPAPVTPPAPVQN	T(6): 100.0	0.624206	1.47296	-0.846768	7.02697	29.5783	1	TRUE	TRUE	TRUE	Cluster 4	[]	No	Yes	No	No	No	No	No
APAPVVLGSPVVLGPPVGQAR	"N-Term(Dimethyl:2H(6)13C(2)); S9(Phospho)"	Q6ZN55	Zinc finger protein 574	PAPVVLGSPVVLGPP	S(9): 100.0	0.684509	1.90861	-1.22212	16.6769	80.6538	1	TRUE	TRUE	TRUE	Cluster 4	[]	No	Yes	Yes	Yes	Yes	No	Yes
APASVLPAATPR	"N-Term(Dimethyl:2H(6)13C(2)); T10(Phospho)"	P13861	cAMP-dependent protein kinase type II-alpha regulatory subunit	ASVLPAATPRQSLGH	"S(4): 0.0; T(10): 100.0"	0.715355	2.36501	-1.64767	44.4293	230.688	1	TRUE	TRUE	TRUE	Cluster 4	[]	No	Yes	Yes	Yes	Yes	Yes	No
APELPNTSSSPSLK	"N-Term(Dimethyl:2H(6)13C(2)); T7(Phospho); K14(Dimethyl:2H(6)13C(2))"	Q9UN79	Transcription factor SOX-13	KAPELPNTSSSPSLK	"T(7): 100.0; S(8): 0.0; S(9): 0.0; S(10): 0.0; S(12): 0.0"	0.402589					1	TRUE			--	[]	No	Yes	No	Yes	No	Yes	No
APFHTPPEEPNECDFK	"N-Term(Dimethyl:2H(6)13C(2)); T5(Phospho); C13(Carbamidomethyl); K16(Dimethyl:2H(6)13C(2))"	Q9UBU7	Protein DBF4 homolog A	QAKAPFHTPPEEPNE	T(5): 100.0	0.159414	1.25582	-1.09442	12.4284	17.9403	1	FALSE	TRUE	TRUE	Cluster 4	[]	No	Yes	No	No	No	Yes	No
APGESPCPVGEPPLALENAASLK	"N-Term(Dimethyl:2H(6)13C(2)); S5(Phospho); C7(Carbamidomethyl); K23(Dimethyl:2H(6)13C(2))"	O95359	Transforming acidic coiled-coil-containing protein 2	DPRAPGESPCPVGEP	"S(5): 100.0; S(21): 0.0"	0.239171					1	FALSE			--	[]	No	Yes	Yes	No	No	No	No
APGLGVLSPSGEER	"N-Term(Dimethyl:2H(6)13C(2)); S8(Phospho)"	Q15746	Myosin light chain kinase, smooth muscle	APGLGVLSPSGEERK	"S(8): 100.0; S(10): 0.0"	0.489305					1	TRUE			--	[]	No	Yes	No	No	No	Yes	No
APGMEGTAALHGDSPARPQQAK	"N-Term(Dimethyl:2H(6)13C(2)); M4(Oxidation); S14(Phospho); K22(Dimethyl:2H(6)13C(2))"	O95359	Transforming acidic coiled-coil-containing protein 2	TAALHGDSPARPQQA	"T(7): 0.0; S(14): 100.0"	0.28685					1	FALSE			--	[]	No	Yes	No	Yes	No	No	No
APGMEGTAALHGDSPARPQQAK	"N-Term(Dimethyl); M4(Oxidation); S14(Phospho); K22(Dimethyl)"	O95359	Transforming acidic coiled-coil-containing protein 2	TAALHGDSPARPQQA	"T(7): 0.0; S(14): 100.0"	0.0814013	1.61157	-1.52818	33.7424	40.6984	1	FALSE	TRUE	TRUE	Cluster 4	[]	No	Yes	No	Yes	No	No	No
APGMEGTAALHGDSPARPQQAK	"N-Term(Dimethyl); S14(Phospho); K22(Dimethyl)"	O95359	Transforming acidic coiled-coil-containing protein 2	TAALHGDSPARPQQA	"T(7): 0.0; S(14): 100.0"	0.18655					1	FALSE			--	[]	No	Yes	No	Yes	No	No	No
APGYPSSPVTTASGTTLR	"N-Term(Dimethyl:2H(6)13C(2)); S7(Phospho)"	Q9HCK8	Chromodomain-helicase-DNA-binding protein 8	RAPGYPSSPVTTASG	"Y(4): 0.0; S(6): 50.0; S(7): 50.0; T(10): 0.0; T(11): 0.0; S(13): 0.0; T(15): 0.0; T(16): 0.0"	1.08244	1.07417	0.0102619	0.976648	11.8081	1	TRUE	TRUE	FALSE	Cluster 5	[]	No	Yes	Yes	Yes	Yes	Yes	Yes
APIDTSDVEEK	"N-Term(Dimethyl:2H(4)); T5(Phospho); K11(Dimethyl:2H(4))"	Q06265	Exosome complex component RRP45	MEKAPIDTSDVEEKA	"T(5): 50.0; S(6): 50.0"	-0.0222797	0.0575319	-0.0778227	1.19625	1.13643	1	FALSE	FALSE	FALSE	Cluster 1	[]	No	Yes	No	Yes	No	No	No
APIDTSDVEEK	"N-Term(Dimethyl:2H(6)13C(2)); S6(Phospho); K11(Dimethyl:2H(6)13C(2))"	Q06265	Exosome complex component RRP45	EKAPIDTSDVEEKAE	"T(5): 0.9; S(6): 99.1"	-0.00677388					1	FALSE			--	[]	No	Yes	Yes	Yes	Yes	Yes	Yes
APLKPYPVSPSDK	"N-Term(Dimethyl:2H(6)13C(2)); K4(Dimethyl:2H(6)13C(2)); S9(Phospho); K13(Dimethyl:2H(6)13C(2))"	P41252	Isoleucine--tRNA ligase, cytoplasmic	PLKPYPVSPSDKVLI	"Y(6): 0.0; S(9): 100.0; S(11): 0.0"	-0.092253	1.12386	-1.21413	16.3729	13.2395	1	FALSE	TRUE	TRUE	Cluster 1	[]	No	Yes	Yes	Yes	Yes	Yes	Yes
APLKPYPVSPSDK	"N-Term(Dimethyl); K4(Dimethyl); S9(Phospho); K13(Dimethyl)"	P41252	Isoleucine--tRNA ligase, cytoplasmic	PLKPYPVSPSDKVLI	"Y(6): 0.0; S(9): 100.0; S(11): 0.0"						1				--	[]	No	Yes	Yes	Yes	Yes	Yes	Yes
APLKPYPVSPSDK	"N-Term(Dimethyl); K4(Dimethyl); S9(Phospho); K13(Dimethyl)"	P41252	Isoleucine--tRNA ligase, cytoplasmic	PLKPYPVSPSDKVLI	"Y(6): 0.0; S(9): 99.2; S(11): 0.8"			-1.3217	20.9747		1			TRUE	--	[]	No	Yes	Yes	Yes	Yes	Yes	Yes
APLNIPGTPVLEDFPQNDDEK	"N-Term(Dimethyl:2H(6)13C(2)); T8(Phospho); K21(Dimethyl:2H(6)13C(2))"	Q15003	Condensin complex subunit 2	APLNIPGTPVLEDFP	T(8): 100.0	1.14451					1	TRUE			--	['CDK2']	Yes	Yes	Yes	Yes	Yes	Yes	Yes
APLNVQFNSPLPGDAVK	"N-Term(Dimethyl:2H(6)13C(2)); S9(Phospho); K17(Dimethyl:2H(6)13C(2))"	O75369	Filamin-B	PLNVQFNSPLPGDAV	S(9): 100.0	-0.0669635					1	FALSE			--	[]	No	Yes	Yes	Yes	Yes	Yes	No
APNTPDILEIEFK	"N-Term(Dimethyl:2H(6)13C(2)); T4(Phospho); K13(Dimethyl:2H(6)13C(2))"	P00966	Argininosuccinate synthase	DPAKAPNTPDILEIE	T(4): 100.0	-0.132137	0.206104	-0.336252	2.16896	1.59998	1	FALSE	FALSE	FALSE	Cluster 1	[]	No	Yes	No	Yes	No	No	No
APPAATNSSK	"N-Term(Dimethyl:2H(6)13C(2)); S8(Phospho); K10(Dimethyl:2H(6)13C(2))"	P17480	Nucleolar transcription factor 1	APPAATNSSKKMKFQ	"T(6): 49.7; S(8): 49.7; S(9): 0.5"	1.70413					1	TRUE			--	[]	No	False	No	Yes	No	No	No
APPAPLAASEVTNSNSAER	"N-Term(Dimethyl:2H(6)13C(2)); S14(Phospho)"	Q9Y2U8	Inner nuclear membrane protein Man1	AASEVTNSNSAERRK	"S(9): 0.0; T(12): 0.0; S(14): 98.1; S(16): 1.9"	0.528695					1	TRUE			--	[]	No	Yes	Yes	Yes	Yes	Yes	No
APPSPGSLAAPGR	"N-Term(Dimethyl:2H(6)13C(2)); S4(Phospho)"	Q9Y4B5	Microtubule cross-linking factor 1	LAGKAPPSPGSLAAP	"S(4): 100.0; S(7): 0.0"	1.16032					1	TRUE			--	[]	No	Yes	No	No	Yes	Yes	Yes
APQTSSSPPPVR	"N-Term(Dimethyl); S6(Phospho)"	Q8IYB3	Serine/arginine repetitive matrix protein 1	PRAPQTSSSPPPVRR	"T(4): 0.5; S(5): 0.5; S(6): 49.5; S(7): 49.5"	-0.122872	-0.146411	0.0255272	0.942916	0.710559	1	FALSE	FALSE	FALSE	Cluster 2	[]	No	Yes	Yes	Yes	Yes	Yes	Yes
APQTSSSPPPVR	"N-Term(Dimethyl:2H(6)13C(2)); S5(Phospho)"	Q8IYB3	Serine/arginine repetitive matrix protein 1	RPRAPQTSSSPPPVR	"T(4): 25.0; S(5): 25.0; S(6): 25.0; S(7): 25.0"	-0.0383263	-0.105776	0.069439	0.852238	0.780252	1	FALSE	FALSE	FALSE	Cluster 2	[]	No	Yes	Yes	Yes	Yes	Yes	Yes
APQTSSSPPPVRR	"N-Term(Dimethyl); T4(Phospho)"	Q8IYB3	Serine/arginine repetitive matrix protein 1	PRPRAPQTSSSPPPV	"T(4): 49.1; S(5): 49.1; S(6): 0.9; S(7): 0.9"	-0.0216628	-0.190374	0.1707	0.674995	0.642152	1	FALSE	FALSE	FALSE	Cluster 2	[]	No	Yes	Yes	Yes	No	Yes	Yes
APQTSSSPPPVRR	"N-Term(Dimethyl:2H(4)); S5(Phospho)"	Q8IYB3	Serine/arginine repetitive matrix protein 1	RPRAPQTSSSPPPVR	"T(4): 49.1; S(5): 49.1; S(6): 0.9; S(7): 0.9"	-0.0246165	-0.208571	0.185944	0.651713	0.6158	1	FALSE	FALSE	FALSE	Cluster 2	[]	No	Yes	Yes	Yes	Yes	Yes	Yes
APRPSAPSPPPR	"N-Term(Dimethyl:2H(6)13C(2)); S8(Phospho)"	Q8IV50	LysM and putative peptidoglycan-binding domain-containing protein 2	APRPSAPSPPPRSRS	"S(5): 1.1; S(8): 98.9"	0.156332	-0.26556	0.423881	0.376807	0.540071	1	FALSE	FALSE	TRUE	Cluster 6	[]	No	Yes	No	Yes	Yes	Yes	No
APSDSSLGTPSDGRPELR	"N-Term(Dimethyl:2H(6)13C(2)); T9(Phospho)"	Q15642	Cdc42-interacting protein 4	PSDSSLGTPSDGRPE	"S(3): 0.0; S(5): 33.3; S(6): 33.3; T(9): 33.3; S(11): 0.0"			-0.0571085	1.14053		1			FALSE	--	[]	No	Yes	Yes	Yes	Yes	Yes	No
APSEEELHGDQTDFGQGSQSPQK	"N-Term(Dimethyl:2H(6)13C(2)); S20(Phospho); K23(Dimethyl:2H(6)13C(2))"	Q8TE77	Protein phosphatase Slingshot homolog 3	DFGQGSQSPQKQEEQ	"S(3): 0.0; T(12): 0.0; S(18): 1.6; S(20): 98.4"	0.249758	1.205	-0.953257	8.97959	15.9593	1	FALSE	TRUE	TRUE	Cluster 4	[]	No	Yes	No	No	No	No	No
APSLTNDEVEEFR	"N-Term(Dimethyl:2H(6)13C(2)); S3(Phospho)"	Q13206	Probable ATP-dependent RNA helicase DDX10	VIEPRAPSLTNDEVE	"S(3): 100.0; T(5): 0.0"	1.34706					1	TRUE			--	[]	No	Yes	Yes	Yes	Yes	Yes	Yes
APSPPVEHPR	"N-Term(Dimethyl); S3(Phospho)"	Q86WR7	Proline and serine-rich protein 2	RRELRAPSPPVEHPR	S(3): 100.0	0.258529	0.402256	-0.141738	1.38592	2.51343	1	FALSE	TRUE	FALSE	Cluster 4	[]	No	Yes	Yes	Yes	Yes	Yes	No
APSPTSSAGEEGTK	"N-Term(Dimethyl:2H(6)13C(2)); S3(Phospho); K14(Dimethyl:2H(6)13C(2))"	O94964	Protein SOGA1	NVCGRAPSPTSSAGE	"S(3): 100.0; T(5): 0.0; S(6): 0.0; S(7): 0.0; T(13): 0.0"	0.291788	0.561365	-0.267589	1.85178	3.62557	1	FALSE	TRUE	FALSE	Cluster 4	[]	No	Yes	No	No	Yes	No	Yes
APSQAAESSPAK	"N-Term(Dimethyl:2H(6)13C(2)); S9(Phospho); K12(Dimethyl:2H(6)13C(2))"	Q8NFH8	RalBP1-associated Eps domain-containing protein 2	PSQAAESSPAKKDVL	"S(3): 0.0; S(8): 50.0; S(9): 50.0"	0.00846149	0.33587	-0.325419	2.11553	2.15715	1	FALSE	TRUE	FALSE	Cluster 4	[]	No	False	No	No	Yes	Yes	No
APSQLPLSGSR	"N-Term(Dimethyl:2H(6)13C(2)); S8(Phospho)"	Q9BW19	Kinesin-like protein KIFC1	APSQLPLSGSRLKRR	"S(3): 0.0; S(8): 99.2; S(10): 0.8"	1.60534	2.78587	-1.17854	15.0847	607.965	1	TRUE	TRUE	TRUE	Cluster 4	[]	No	Yes	Yes	Yes	Yes	Yes	Yes
APSQVSISASPR	"N-Term(Dimethyl:2H(6)13C(2)); S8(Phospho)"	Q8IVL1	Neuron navigator 2	APSQVSISASPRQSM	"S(3): 0.0; S(6): 0.0; S(8): 50.0; S(10): 50.0"	0.165633					1	FALSE			--	[]	No	Yes	No	No	No	No	No
APSTPLLTVR	"N-Term(Dimethyl:2H(6)13C(2)); T4(Phospho)"	Q9BY44	Eukaryotic translation initiation factor 2A	___MAPSTPLLTVRG	"S(3): 50.0; T(4): 50.0; T(8): 0.0"	0.0508046	1.16342	-1.11063	12.9011	14.5021	1	FALSE	TRUE	TRUE	Cluster 4	[]	No	Yes	No	No	No	No	No
APSVANVGSHCDLSLK	"N-Term(Dimethyl:2H(6)13C(2)); S3(Phospho); C11(Carbamidomethyl); K16(Dimethyl:2H(6)13C(2))"	P21333	Filamin-A	TRRRRAPSVANVGSH	"S(3): 98.0; S(9): 2.0; S(14): 0.0"	0.0772741	0.555725	-0.476462	2.99545	3.57879	1	FALSE	TRUE	TRUE	Cluster 4	['PKACA', 'PKACA', 'PKACA', 'p90RSK', 'PAK1', 'Akt1', 'PKACA']	No	Yes	Yes	Yes	Yes	Yes	No
APTPPGK	"N-Term(Dimethyl:2H(6)13C(2)); T3(Phospho); K7(Dimethyl:2H(6)13C(2))"	Q12893	Transmembrane protein 115	LPSDKAPTPPGKGAA	T(3): 100.0	0.181299	1.10453	-0.921247	8.34155	12.6633	1	FALSE	TRUE	TRUE	Cluster 4	[]	No	Yes	No	Yes	Yes	Yes	No
APVHFVEPLSPTGVAGHR	"N-Term(Dimethyl); S10(Phospho)"	Q5T5Y3	Calmodulin-regulated spectrin-associated protein 1	VHFVEPLSPTGVAGH	"S(10): 100.0; T(12): 0.0"						1				--	['CDK2']	No	Yes	No	Yes	Yes	Yes	No
APVHFVEPLSPTGVAGHR	"N-Term(Dimethyl:2H(6)13C(2)); S10(Phospho)"	Q5T5Y3	Calmodulin-regulated spectrin-associated protein 1	VHFVEPLSPTGVAGH	"S(10): 100.0; T(12): 0.0"	0.224632	0.753437	-0.526816	3.36369	5.64219	1	FALSE	TRUE	TRUE	Cluster 4	['CDK2']	No	Yes	No	Yes	Yes	Yes	No
APVPSTCSSTFPEELSPPSHQAK	"N-Term(Dimethyl:2H(6)13C(2)); C7(Carbamidomethyl); S16(Phospho); K23(Dimethyl:2H(6)13C(2))"	Q14980	Nuclear mitotic apparatus protein 1	STFPEELSPPSHQAK	"S(5): 0.0; T(6): 0.0; S(8): 0.0; S(9): 0.0; T(10): 0.0; S(16): 100.0; S(19): 0.0"	0.179351	0.916081	-0.734741	5.42926	8.20526	1	FALSE	TRUE	TRUE	Cluster 4	[]	No	Yes	Yes	Yes	Yes	Yes	Yes
APVPSTCSSTFPEELSPPSHQAK	"N-Term(Dimethyl); C7(Carbamidomethyl); S16(Phospho); K23(Dimethyl)"	Q14980	Nuclear mitotic apparatus protein 1	STFPEELSPPSHQAK	"S(5): 0.0; T(6): 0.0; S(8): 0.0; S(9): 0.0; T(10): 0.0; S(16): 100.0; S(19): 0.0"			-0.713146	5.1659		1			TRUE	--	[]	No	Yes	Yes	Yes	Yes	Yes	Yes
APVQPQQSPAAAPGGTDEKPSGK	"N-Term(Dimethyl); S8(Phospho); K19(Dimethyl); K23(Dimethyl)"	Q13200	26S proteasome non-ATPase regulatory subunit 2	APVQPQQSPAAAPGG	"S(8): 100.0; T(16): 0.0; S(21): 0.0"	0.0414129	0.810476	-0.767074	5.84889	6.43408	1	FALSE	TRUE	TRUE	Cluster 4	[]	No	Yes	Yes	Yes	Yes	Yes	Yes
APVQPQQSPAAAPGGTDEKPSGK	"N-Term(Dimethyl:2H(6)13C(2)); S8(Phospho); K19(Dimethyl:2H(6)13C(2)); K23(Dimethyl:2H(6)13C(2))"	Q13200	26S proteasome non-ATPase regulatory subunit 2	APVQPQQSPAAAPGG	"S(8): 100.0; T(16): 0.0; S(21): 0.0"	0.0916165	1.01725	-0.923643	8.38771	10.3576	1	FALSE	TRUE	TRUE	Cluster 4	[]	No	Yes	Yes	Yes	Yes	Yes	Yes
APVQPQQSPAAAPGGTDEKPSGK	"N-Term(Dimethyl:2H(4)); S8(Phospho); K19(Dimethyl:2H(4)); K23(Dimethyl:2H(4))"	Q13200	26S proteasome non-ATPase regulatory subunit 2	APVQPQQSPAAAPGG	"S(8): 100.0; T(16): 0.0; S(21): 0.0"	0.00229362	0.767925	-0.763642	5.80286	5.83359	1	FALSE	TRUE	TRUE	Cluster 4	[]	No	Yes	Yes	Yes	Yes	Yes	Yes
APYFSGSSTFSPTILSSDK	"N-Term(Dimethyl:2H(6)13C(2)); S11(Phospho); K19(Dimethyl:2H(6)13C(2))"	Q7Z4S6	Kinesin-like protein KIF21A	FSGSSTFSPTILSSD	"Y(3): 0.0; S(5): 0.0; S(7): 0.0; S(8): 0.0; T(9): 0.0; S(11): 100.0; T(13): 0.0; S(16): 0.0; S(17): 0.0"	0.164641	1.21903	-1.0524	11.2824	16.4833	1	FALSE	TRUE	TRUE	Cluster 4	[]	No	Yes	No	Yes	No	No	No
APYSPTTSK	"N-Term(Dimethyl:2H(6)13C(2)); S4(Phospho); K9(Dimethyl:2H(6)13C(2))"	Q96JH7	Deubiquitinating protein VCIP135	TPTKAPYSPTTSKEK	"Y(3): 0.4; S(4): 49.6; T(6): 49.6; T(7): 0.4; S(8): 0.0"	0.126993	0.673735	-0.544753	3.50552	4.69619	1	FALSE	TRUE	TRUE	Cluster 4	['CDK1']	No	Yes	No	No	Yes	Yes	No
APYSPTTSK	"N-Term(Dimethyl); S4(Phospho); K9(Dimethyl)"	Q96JH7	Deubiquitinating protein VCIP135	TPTKAPYSPTTSKEK	"Y(3): 0.4; S(4): 49.6; T(6): 49.6; T(7): 0.4; S(8): 0.0"	0.0678324	0.519456	-0.449635	2.81601	3.29205	1	FALSE	TRUE	TRUE	Cluster 4	['CDK1']	No	Yes	No	No	Yes	Yes	No
APYSPTTSK	"N-Term(Dimethyl:2H(4)); S4(Phospho); K9(Dimethyl:2H(4))"	Q96JH7	Deubiquitinating protein VCIP135	TPTKAPYSPTTSKEK	"Y(3): 0.5; S(4): 49.5; T(6): 49.5; T(7): 0.5; S(8): 0.0"	0.209939	0.851842	-0.639915	4.3643	7.07707	1	FALSE	TRUE	TRUE	Cluster 4	['CDK1']	No	Yes	No	No	Yes	Yes	No
AQAAAPASVPAQAPK	"N-Term(Dimethyl:2H(6)13C(2)); S8(Phospho); K15(Dimethyl:2H(6)13C(2))"	P47914	60S ribosomal protein L29	AQAAAPASVPAQAPK	S(8): 100.0						1				--	[]	Yes	Yes	No	Yes	Yes	Yes	Yes
AQCETLSPDGLPEEQPQTTK	"N-Term(Dimethyl:2H(6)13C(2)); C3(Carbamidomethyl); S7(Phospho); K20(Dimethyl:2H(6)13C(2))"	Q7Z6Z7	E3 ubiquitin-protein ligase HUWE1	RAQCETLSPDGLPEE	"T(5): 0.0; S(7): 100.0; T(18): 0.0; T(19): 0.0"	0.171593					1	FALSE			--	[]	No	Yes	Yes	Yes	Yes	Yes	No
AQENYEGSEEVSPPQTK	"N-Term(Dimethyl:2H(6)13C(2)); S12(Phospho); K17(Dimethyl:2H(6)13C(2))"	Q93008	Probable ubiquitin carboxyl-terminal hydrolase FAF-X	YEGSEEVSPPQTKDQ	"Y(5): 0.0; S(8): 0.0; S(12): 100.0; T(16): 0.0"	-0.186507	0.416658	-0.601176	3.99186	2.59818	1	FALSE	TRUE	TRUE	Cluster 1	[]	No	Yes	Yes	Yes	Yes	Yes	No
AQENYEGSEEVSPPQTK	"N-Term(Dimethyl); S12(Phospho); K17(Dimethyl)"	Q93008	Probable ubiquitin carboxyl-terminal hydrolase FAF-X	YEGSEEVSPPQTKDQ	"Y(5): 0.0; S(8): 0.0; S(12): 100.0; T(16): 0.0"	-0.0459991	0.713254	-0.757265	5.71827	5.14358	1	FALSE	TRUE	TRUE	Cluster 1	[]	No	Yes	Yes	Yes	Yes	Yes	No
AQGAGVTLPPTPSGSR	"N-Term(Dimethyl:2H(6)13C(2)); T11(Phospho)"	Q6P996	Pyridoxal-dependent decarboxylase domain-containing protein 1	AGVTLPPTPSGSRTK	"T(7): 0.0; T(11): 99.1; S(13): 0.9; S(15): 0.0"	0.830863					1	TRUE			--	[]	No	Yes	No	No	Yes	Yes	No
AQGEPVAGHESPK	"N-Term(Dimethyl:2H(6)13C(2)); S11(Phospho); K13(Dimethyl:2H(6)13C(2))"	O94979	Protein transport protein Sec31A	EPVAGHESPKIPYEK	S(11): 100.0	-0.0255495	0.48053	-0.504091	3.19221	3.00983	1	FALSE	TRUE	TRUE	Cluster 1	[]	No	Yes	Yes	Yes	Yes	Yes	Yes
AQGEPVAGHESPK	"N-Term(Dimethyl); S11(Phospho); K13(Dimethyl)"	O94979	Protein transport protein Sec31A	EPVAGHESPKIPYEK	S(11): 100.0	-0.00239403	0.495885	-0.49629	3.13538	3.11814	1	FALSE	TRUE	TRUE	Cluster 1	[]	No	Yes	Yes	Yes	Yes	Yes	Yes
AQGEPVAGHESPK	"N-Term(Dimethyl:2H(4)); S11(Phospho); K13(Dimethyl:2H(4))"	O94979	Protein transport protein Sec31A	EPVAGHESPKIPYEK	S(11): 100.0	-0.0542531	0.473836	-0.5261	3.35815	2.96379	1	FALSE	TRUE	TRUE	Cluster 1	[]	No	Yes	Yes	Yes	Yes	Yes	Yes
AQGEPVAGHESPKIPYEK	"N-Term(Dimethyl:2H(6)13C(2)); S11(Phospho); K13(Dimethyl:2H(6)13C(2)); K18(Dimethyl:2H(6)13C(2))"	O94979	Protein transport protein Sec31A	EPVAGHESPKIPYEK	"S(11): 100.0; Y(16): 0.0"	-0.0610035	0.32507	-0.384085	2.4215	2.10417	1	FALSE	FALSE	TRUE	Cluster 1	[]	No	Yes	Yes	Yes	Yes	Yes	Yes
AQGEPVAGHESPKIPYEK	"N-Term(Dimethyl); S11(Phospho); K13(Dimethyl); K18(Dimethyl)"	O94979	Protein transport protein Sec31A	EPVAGHESPKIPYEK	"S(11): 100.0; Y(16): 0.0"	-0.0154551	0.345759	-0.359225	2.28678	2.20684	1	FALSE	TRUE	TRUE	Cluster 1	[]	No	Yes	Yes	Yes	Yes	Yes	Yes
AQHPDYSFGELSR	"N-Term(Dimethyl:2H(6)13C(2)); S7(Phospho)"	Q86U86	Protein polybromo-1	KAQHPDYSFGELSRL	"Y(6): 0.8; S(7): 99.2; S(12): 0.0"	0.431189	2.16921	-1.73603	54.4539	146.966	1	TRUE	TRUE	TRUE	Cluster 4	[]	No	Yes	Yes	Yes	Yes	Yes	No
AQHPDYSFGELSR	"N-Term(Dimethyl); S12(Phospho)"	Q86U86	Protein polybromo-1	DYSFGELSRLVGTEW	"Y(6): 0.7; S(7): 0.7; S(12): 98.6"	0.417366	2.27605	-1.8567	71.895	187.96	1	TRUE	TRUE	TRUE	Cluster 4	[]	No	Yes	No	No	Yes	No	No
AQHPDYSFGELSR	"N-Term(Dimethyl:2H(6)13C(2)); S7(Phospho)"	Q86U86	Protein polybromo-1	KAQHPDYSFGELSRL	"Y(6): 50.0; S(7): 50.0; S(12): 0.0"						1				--	[]	No	Yes	Yes	Yes	Yes	Yes	No
AQISSPNLR	"N-Term(Dimethyl:2H(6)13C(2)); S4(Phospho)"	Q5TCZ1	SH3 and PX domain-containing protein 2A	APQRAQISSPNLRTR	"S(4): 50.0; S(5): 50.0"	0.310565	0.859194	-0.54664	3.52079	7.19789	1	TRUE	TRUE	TRUE	Cluster 4	[]	No	Yes	No	No	No	No	No
AQLEPVASPAK	"N-Term(Dimethyl:2H(6)13C(2)); S8(Phospho); K11(Dimethyl:2H(6)13C(2))"	Q15149	Plectin	AQLEPVASPAKKPKV	S(8): 100.0	0.240183	1.26576	-1.02359	10.5582	18.3557	1	FALSE	TRUE	TRUE	Cluster 4	[]	No	Yes	Yes	Yes	Yes	Yes	Yes
AQLEPVASPAK	"N-Term(Dimethyl); S8(Phospho); K11(Dimethyl)"	Q15149	Plectin	AQLEPVASPAKKPKV	S(8): 100.0	0.236927	1.61393	-1.37502	23.7146	40.9207	1	FALSE	TRUE	TRUE	Cluster 4	[]	No	Yes	Yes	Yes	Yes	Yes	Yes
AQLGGPEAAKSDETAAK	"N-Term(Dimethyl:2H(6)13C(2)); K10(Dimethyl:2H(6)13C(2)); S11(Phospho); K17(Dimethyl:2H(6)13C(2))"	P04792	Heat shock protein beta-1	GGPEAAKSDETAAK_	"S(11): 100.0; T(14): 0.0"	-0.0688752	0.1267	-0.193586	1.56166	1.33263	1	FALSE	FALSE	FALSE	Cluster 1	[]	No	Yes	Yes	Yes	No	Yes	Yes
AQLGINEDHSEGDEK	"N-Term(Dimethyl:2H(4)); S10(Phospho); K15(Dimethyl:2H(4))"	Q69YQ0	Cytospin-A	LGINEDHSEGDEKSE	S(10): 100.0	0.1191	0.100506	0.0205831	0.953711	1.25463	1	FALSE	FALSE	FALSE	Cluster 5	[]	No	Yes	No	Yes	No	No	No
AQLGINEDHSEGDEK	"N-Term(Dimethyl:2H(6)13C(2)); S10(Phospho); K15(Dimethyl:2H(6)13C(2))"	Q69YQ0	Cytospin-A	LGINEDHSEGDEKSE	S(10): 100.0	0.135763	-0.298074	0.435826	0.366585	0.501115	1	FALSE	FALSE	TRUE	Cluster 6	[]	No	Yes	No	Yes	No	No	No
AQLSPGIYDDTSAR	"N-Term(Dimethyl); S4(Phospho)"	O75376	Nuclear receptor corepressor 1	EAPKAQLSPGIYDDT	"S(4): 100.0; Y(8): 0.0; T(11): 0.0; S(12): 0.0"	0.012922	0.144152	-0.129242	1.34661	1.38728	1	FALSE	FALSE	FALSE	Cluster 4	[]	No	Yes	Yes	Yes	Yes	Yes	Yes
AQNLPQSPENTDLQVIPGSQTR	"N-Term(Dimethyl); S7(Phospho)"	Q8NE01	Metal transporter CNNM3	RAQNLPQSPENTDLQ	"S(7): 98.9; T(11): 1.1; S(19): 0.0; T(21): 0.0"	-0.181328	1.08124	-1.26058	18.2215	12.0021	1	FALSE	TRUE	TRUE	Cluster 1	[]	No	Yes	No	Yes	Yes	No	No
AQNLPQSPENTDLQVIPGSQTR	"N-Term(Dimethyl:2H(6)13C(2)); S7(Phospho)"	Q8NE01	Metal transporter CNNM3	RAQNLPQSPENTDLQ	"S(7): 100.0; T(11): 0.0; S(19): 0.0; T(21): 0.0"	-0.00211144					1	FALSE			--	[]	No	Yes	No	Yes	Yes	No	No
AQNSWKK	"N-Term(Dimethyl:2H(6)13C(2)); S4(Phospho); K6(Dimethyl:2H(6)13C(2)); K7(Dimethyl:2H(6)13C(2))"	Q8N9T8	Protein KRI1 homolog	YSQKAQNSWKKRQVF	S(4): 100.0	0.200148	0.0390252	0.163112	0.686892	1.08902	1	FALSE	FALSE	FALSE	Cluster 5	[]	No	False	No	No	No	No	No
AQPGSPESSGQPK	"N-Term(Dimethyl:2H(4)); S5(Phospho); K13(Dimethyl:2H(4))"	Q96PN7	Transcriptional-regulating factor 1	DGRAQPGSPESSGQP	"S(5): 100.0; S(8): 0.0; S(9): 0.0"	-0.0418563	-0.0672826	0.0274151	0.938826	0.852567	1	FALSE	FALSE	FALSE	Cluster 2	[]	No	Yes	No	No	Yes	No	No
AQPGSPESSGQPK	"N-Term(Dimethyl); S5(Phospho); K13(Dimethyl)"	Q96PN7	Transcriptional-regulating factor 1	DGRAQPGSPESSGQP	"S(5): 100.0; S(8): 0.0; S(9): 0.0"	-0.225019	-0.3016	0.0785697	0.834508	0.497062	1	FALSE	FALSE	FALSE	Cluster 2	[]	No	Yes	No	No	Yes	No	No
AQPGSPESSGQPK	"N-Term(Dimethyl:2H(6)13C(2)); S5(Phospho); K13(Dimethyl:2H(6)13C(2))"	Q96PN7	Transcriptional-regulating factor 1	DGRAQPGSPESSGQP	"S(5): 100.0; S(8): 0.0; S(9): 0.0"	-0.021557	-0.0643994	0.0448313	0.901921	0.858246	1	FALSE	FALSE	FALSE	Cluster 2	[]	No	Yes	No	No	Yes	No	No
AQPSMSPK	"N-Term(Dimethyl); S4(Phospho); M5(Oxidation); K8(Dimethyl)"	Q969S3	Zinc finger protein 622	QAIKAQPSMSPKKAP	"S(4): 50.0; S(6): 50.0"	0.0683265	0.152259	-0.0819432	1.20766	1.41342	1	FALSE	FALSE	FALSE	Cluster 4	[]	No	False	No	No	No	No	No
AQPSMSPK	"N-Term(Dimethyl:2H(6)13C(2)); S6(Phospho); K8(Dimethyl:2H(6)13C(2))"	Q969S3	Zinc finger protein 622	IKAQPSMSPKKAPPA	"S(4): 0.8; S(6): 99.2"	0.092486	0.186996	-0.0925214	1.23743	1.53111	1	FALSE	FALSE	FALSE	Cluster 4	[]	No	Yes	No	No	Yes	No	Yes
AQPSMSPK	"N-Term(Dimethyl:2H(4)); M5(Oxidation); S6(Phospho); K8(Dimethyl:2H(4))"	Q969S3	Zinc finger protein 622	IKAQPSMSPKKAPPA	"S(4): 1.1; S(6): 98.9"	0.102938	0.173141	-0.0682143	1.17008	1.48304	1	FALSE	FALSE	FALSE	Cluster 4	[]	No	Yes	No	No	Yes	No	Yes
AQQCVSPSSSLCR	"N-Term(Dimethyl:2H(6)13C(2)); C4(Carbamidomethyl); S6(Phospho); C12(Carbamidomethyl)"	Q8TCN5	Zinc finger protein 507	SKAQQCVSPSSSLCR	"S(6): 100.0; S(8): 0.0; S(9): 0.0; S(10): 0.0"	0.398785					1	TRUE			--	[]	No	Yes	No	No	No	No	No
AQQELVPPQQQASPPQLPK	"N-Term(Dimethyl); S13(Phospho); K19(Dimethyl)"	O15027	Protein transport protein Sec16A	VPPQQQASPPQLPKA	S(13): 100.0	0.0138823	0.670125	-0.654254	4.5108	4.65732	1	FALSE	TRUE	TRUE	Cluster 4	[]	No	Yes	Yes	Yes	Yes	Yes	No
AQQELVPPQQQASPPQLPK	"N-Term(Dimethyl:2H(6)13C(2)); S13(Phospho); K19(Dimethyl:2H(6)13C(2))"	O15027	Protein transport protein Sec16A	VPPQQQASPPQLPKA	S(13): 100.0	0.390034	1.27896	-0.886936	7.7079	18.9221	1	TRUE	TRUE	TRUE	Cluster 4	[]	No	Yes	Yes	Yes	Yes	Yes	No
AQQQEEQGSVNDVKEEEK	"N-Term(Dimethyl:2H(4)); S9(Phospho); K14(Dimethyl:2H(4)); K18(Dimethyl:2H(4))"	Q9Y4W2	Ribosomal biogenesis protein LAS1L	QQQEEQGSVNDVKEE	S(9): 100.0	0.0333036	-0.0616211	0.0969136	0.799993	0.863754	1	FALSE	FALSE	FALSE	Cluster 6	[]	No	Yes	No	Yes	No	No	Yes
AQQQEEQGSVNDVKEEEK	"N-Term(Dimethyl); S9(Phospho); K14(Dimethyl); K18(Dimethyl)"	Q9Y4W2	Ribosomal biogenesis protein LAS1L	QQQEEQGSVNDVKEE	S(9): 100.0	0.0208024	-0.0659106	0.0887018	0.815264	0.855265	1	FALSE	FALSE	FALSE	Cluster 6	[]	No	Yes	No	Yes	No	No	Yes
AQRPQSCTSVGR	"N-Term(Dimethyl); S6(Phospho); C7(Carbamidomethyl)"	Q9NYZ3	G2 and S phase-expressed protein 1	SRAQRPQSCTSVGRV	"S(6): 99.0; T(8): 1.0; S(9): 0.0"	0.0897006	0.143282	-0.0515922	1.12614	1.3845	1	FALSE	FALSE	FALSE	Cluster 4	[]	Yes	Yes	Yes	No	Yes	No	No
AQSLVISPPAPSPR	"N-Term(Dimethyl:2H(6)13C(2)); S7(Phospho); S12(Phospho)"	P46013	Proliferation marker protein Ki-67	KAQSLVISPPAPSPR;VISPPAPSPRKTPVA	"S(3): 0.0; S(7): 100.0; S(12): 100.0"	1.00745					1	TRUE			--	[]	No	Yes	Yes	Yes	Yes	Yes	Yes
AQSLVISPPAPSPR	"N-Term(Dimethyl:2H(6)13C(2)); S12(Phospho)"	P46013	Proliferation marker protein Ki-67	VISPPAPSPRKTPVA	"S(3): 0.0; S(7): 0.0; S(12): 100.0"	0.861656	0.336566	0.527079	0.297112	2.16061	1	TRUE	TRUE	TRUE	Cluster 5	[]	No	Yes	Yes	Yes	Yes	Yes	Yes
AQSLVISPPAPSPR	"N-Term(Dimethyl); S7(Phospho)"	P46013	Proliferation marker protein Ki-67	KAQSLVISPPAPSPR	"S(3): 0.0; S(7): 100.0; S(12): 0.0"	-0.601541	0.177804	-0.777356	5.98902	1.49905	1	TRUE	FALSE	TRUE	Cluster 1	[]	No	Yes	Yes	Yes	Yes	Yes	Yes
AQSLVISPPAPSPRK	"N-Term(Dimethyl:2H(6)13C(2)); S7(Phospho); S12(Phospho); K15(Dimethyl:2H(6)13C(2))"	P46013	Proliferation marker protein Ki-67	KAQSLVISPPAPSPR;VISPPAPSPRKTPVA	"S(3): 0.0; S(7): 100.0; S(12): 100.0"						1				--	[]	No	Yes	Yes	Yes	Yes	Yes	Yes
AQSPGAVEEILDR	"N-Term(Dimethyl:2H(6)13C(2)); S3(Phospho)"	Q9NYM9	BET1-like protein	ADWARAQSPGAVEEI	S(3): 100.0	0.244441					1	FALSE			--	[]	No	Yes	Yes	Yes	Yes	Yes	No
AQSPGAVEEILDRENK	"N-Term(Dimethyl:2H(6)13C(2)); S3(Phospho); K16(Dimethyl:2H(6)13C(2))"	Q9NYM9	BET1-like protein	ADWARAQSPGAVEEI	S(3): 100.0	0.21307	1.24854	-1.03348	10.8014	17.642	1	FALSE	TRUE	TRUE	Cluster 4	[]	No	Yes	Yes	Yes	Yes	Yes	No
AQSPGAVEEILDRENK	"N-Term(Dimethyl); S3(Phospho); K16(Dimethyl)"	Q9NYM9	BET1-like protein	ADWARAQSPGAVEEI	S(3): 100.0	0.204216	1.22689	-1.02069	10.4879	16.7844	1	FALSE	TRUE	TRUE	Cluster 4	[]	No	Yes	Yes	Yes	Yes	Yes	No
AQSPPVK	"N-Term(Dimethyl:2H(6)13C(2)); S3(Phospho); K7(Dimethyl:2H(6)13C(2))"	Q9BVG8	Kinesin-like protein KIFC3	IASLRAQSPPVKYVI	S(3): 100.0	0.390736	1.86577	-1.47305	29.72	73.0777	1	TRUE	TRUE	TRUE	Cluster 4	[]	No	Yes	No	No	No	No	Yes
AQSPSYVISTGVSPSR	"N-Term(Dimethyl:2H(6)13C(2)); S3(Phospho); S13(Phospho)"	Q99569	Plakophilin-4	SVPSRAQSPSYVIST;YVISTGVSPSRGSLR	"S(3): 100.0; S(5): 0.0; Y(6): 0.0; S(9): 33.1; T(10): 33.1; S(13): 33.1; S(15): 0.6"	0.501198	0.333248	0.169939	0.676178	2.14417	1	TRUE	TRUE	FALSE	Cluster 5	[]	No	Yes	No	Yes	Yes	Yes	No
AQSPVSGPNVAHLTDGATLNDR	"N-Term(Dimethyl:2H(6)13C(2)); S3(Phospho)"	Q5THJ4	Vacuolar protein sorting-associated protein 13D	LRDSRAQSPVSGPNV	"S(3): 100.0; S(6): 0.0; T(14): 0.0; T(18): 0.0"	0.0597154	0.386849	-0.325145	2.1142	2.42583	1	FALSE	TRUE	FALSE	Cluster 4	[]	No	Yes	No	Yes	No	Yes	No
AQSSPAAPASLSAPEPASQAR	"N-Term(Dimethyl); S3(Phospho)"	Q8WUI4	Histone deacetylase 7	RPLSRAQSSPAAPAS	"S(3): 100.0; S(4): 0.0; S(10): 0.0; S(12): 0.0; S(18): 0.0"	-0.191031	-0.264317	0.0752749	0.840863	0.54162	1	FALSE	FALSE	FALSE	Cluster 2	['PRKD1', 'PRKD1']	No	Yes	Yes	Yes	Yes	Yes	No
AQSSPAAPASLSAPEPASQAR	"N-Term(Dimethyl:2H(6)13C(2)); S3(Phospho)"	Q8WUI4	Histone deacetylase 7	RPLSRAQSSPAAPAS	"S(3): 100.0; S(4): 0.0; S(10): 0.0; S(12): 0.0; S(18): 0.0"	-0.0750121	-0.216856	0.143833	0.718071	0.604165	1	FALSE	FALSE	FALSE	Cluster 2	['PRKD1', 'PRKD1']	No	Yes	Yes	Yes	Yes	Yes	No
AQSTDSLGTSGSLQSK	"N-Term(Dimethyl:2H(4)); S6(Phospho); K16(Dimethyl:2H(4))"	Q15276	Rab GTPase-binding effector protein 1	RRAQSTDSLGTSGSL	"S(3): 0.0; T(4): 1.0; S(6): 99.0; T(9): 0.0; S(10): 0.0; S(12): 0.0; S(15): 0.0"	0.637623	0.231117	0.408495	0.390395	1.69484	1	TRUE	FALSE	TRUE	Cluster 5	[]	No	Yes	Yes	Yes	Yes	Yes	No
AQTLPTSVVTITSESSPGK	"N-Term(Dimethyl); S16(Phospho); K19(Dimethyl)"	Q01082	Spectrin beta chain, non-erythrocytic 1	VTITSESSPGKREKD	"T(3): 0.0; T(6): 95.4; S(7): 0.0; T(10): 0.0; T(12): 0.0; S(13): 1.5; S(15): 1.5; S(16): 1.5"	0.0655673					1	FALSE			--	[]	No	Yes	Yes	Yes	Yes	Yes	No
AQTLPTSVVTITSESSPGK	"N-Term(Dimethyl:2H(6)13C(2)); S16(Phospho); K19(Dimethyl:2H(6)13C(2))"	Q01082	Spectrin beta chain, non-erythrocytic 1	VTITSESSPGKREKD	"T(3): 0.0; T(6): 0.0; S(7): 0.0; T(10): 0.0; T(12): 0.0; S(13): 0.0; S(15): 0.0; S(16): 100.0"	0.0445146	1.66866	-1.62216	41.8946	46.4165	1	FALSE	TRUE	TRUE	Cluster 4	[]	No	Yes	Yes	Yes	Yes	Yes	No
AQTLPTSVVTITSESSPGKR	"N-Term(Dimethyl:2H(6)13C(2)); S15(Phospho); K19(Dimethyl:2H(6)13C(2))"	Q01082	Spectrin beta chain, non-erythrocytic 1	VVTITSESSPGKREK	"T(3): 0.0; T(6): 0.0; S(7): 0.0; T(10): 0.0; T(12): 0.0; S(13): 0.0; S(15): 50.0; S(16): 50.0"	0.0835126	0.722268	-0.636766	4.33278	5.25145	1	FALSE	TRUE	TRUE	Cluster 4	[]	No	Yes	Yes	Yes	No	Yes	No
AQTLPTSVVTITSESSPGKR	"N-Term(Dimethyl); S16(Phospho); K19(Dimethyl)"	Q01082	Spectrin beta chain, non-erythrocytic 1	VTITSESSPGKREKD	"T(3): 0.0; T(6): 0.0; S(7): 0.0; T(10): 0.0; T(12): 0.0; S(13): 0.0; S(15): 1.5; S(16): 98.5"	0.113641	0.720179	-0.604549	4.02299	5.22624	1	FALSE	TRUE	TRUE	Cluster 4	[]	No	Yes	Yes	Yes	Yes	Yes	No
AQTLPTSVVTITSESSPGKR	"N-Term(Dimethyl); S16(Phospho); K19(Dimethyl)"	Q01082	Spectrin beta chain, non-erythrocytic 1	VTITSESSPGKREKD	"T(3): 0.0; T(6): 0.0; S(7): 0.0; T(10): 0.0; T(12): 0.0; S(13): 0.0; S(15): 0.0; S(16): 100.0"						1				--	[]	No	Yes	Yes	Yes	Yes	Yes	No
AQTPPGPSLSGSK	"N-Term(Dimethyl:2H(6)13C(2)); T3(Phospho); S10(Phospho); K13(Dimethyl:2H(6)13C(2))"	Q9UQ35	Serine/arginine repetitive matrix protein 2	YPKVKAQTPPGPSLS;TPPGPSLSGSKSPCP	"T(3): 100.0; S(8): 49.7; S(10): 49.7; S(12): 0.6"	-0.169064					1	FALSE			--	[]	No	Yes	Yes	Yes	Yes	Yes	Yes
AQTPPGPSLSGSK	"N-Term(Dimethyl:2H(6)13C(2)); T3(Phospho); K13(Dimethyl:2H(6)13C(2))"	Q9UQ35	Serine/arginine repetitive matrix protein 2	YPKVKAQTPPGPSLS	"T(3): 100.0; S(8): 0.0; S(10): 0.0; S(12): 0.0"	-0.052871	-0.0442741	-0.00660809	1.01533	0.898953	1	FALSE	FALSE	FALSE	Cluster 3	[]	No	Yes	Yes	Yes	Yes	Yes	Yes
AQTPPGPSLSGSK	"N-Term(Dimethyl); T3(Phospho); K13(Dimethyl)"	Q9UQ35	Serine/arginine repetitive matrix protein 2	YPKVKAQTPPGPSLS	"T(3): 100.0; S(8): 0.0; S(10): 0.0; S(12): 0.0"	-0.220421	-0.091179	-0.127253	1.34046	0.806923	1	FALSE	FALSE	FALSE	Cluster 3	[]	No	Yes	Yes	Yes	Yes	Yes	Yes
AQTPPGPSLSGSK	"N-Term(Dimethyl:2H(4)); T3(Phospho); K13(Dimethyl:2H(4))"	Q9UQ35	Serine/arginine repetitive matrix protein 2	YPKVKAQTPPGPSLS	"T(3): 100.0; S(8): 0.0; S(10): 0.0; S(12): 0.0"	-0.382078	0.271741	-0.65183	4.4857	1.86103	1	TRUE	FALSE	TRUE	Cluster 1	[]	No	Yes	Yes	Yes	Yes	Yes	Yes
AQVPGPLTPEMEAR	"N-Term(Dimethyl:2H(6)13C(2)); T8(Phospho); M11(Oxidation)"	Q9H8Y5	Ankyrin repeat and zinc finger domain-containing protein 1	AQVPGPLTPEMEARQ	T(8): 100.0	0.189226					1	FALSE			--	[]	No	Yes	Yes	Yes	No	Yes	No
ARPATDSFDDYPPR	"N-Term(Dimethyl:2H(6)13C(2)); S7(Phospho)"	P23588	Eukaryotic translation initiation factor 4B	RARPATDSFDDYPPR	"T(5): 0.0; S(7): 100.0; Y(11): 0.0"	0.327535	0.713919	-0.384395	2.42323	5.15146	1	TRUE	TRUE	TRUE	Cluster 4	[]	No	Yes	No	No	No	Yes	No
ARPQPSGPAPSS	"N-Term(Dimethyl:2H(6)13C(2)); S12(Phospho)"	Q96MG7	Non-structural maintenance of chromosomes element 3 homolog	PSGPAPSS_______	"S(6): 0.0; S(11): 0.9; S(12): 99.1"	0.0586695	1.27689	-1.21623	16.4526	18.8323	1	FALSE	TRUE	TRUE	Cluster 4	[]	No	Yes	No	No	No	No	No
ARPSPGHCLPEDEDPEER	"N-Term(Dimethyl); S4(Phospho); C8(Carbamidomethyl)"	Q9BWH6	RNA polymerase II-associated protein 1	PPKRARPSPGHCLPE	S(4): 100.0	0.115229	1.2232	-1.10598	12.7639	16.6422	1	FALSE	TRUE	TRUE	Cluster 4	[]	No	Yes	No	No	No	Yes	No
ARPSPGHCLPEDEDPEER	"N-Term(Dimethyl:2H(6)13C(2)); S4(Phospho); C8(Carbamidomethyl)"	Q9BWH6	RNA polymerase II-associated protein 1	PPKRARPSPGHCLPE	S(4): 100.0	0.1204	1.14306	-1.02067	10.4875	13.838	1	FALSE	TRUE	TRUE	Cluster 4	[]	No	Yes	No	No	No	Yes	No
ARQEEGADASEEDPTPAGEEDVK	"N-Term(Dimethyl:2H(4)); S10(Phospho); K23(Dimethyl:2H(4))"	Q86X53	Glutamate-rich protein 1	QEEGADASEEDPTPA	"S(10): 100.0; T(15): 0.0"	0.00925228	0.120805	-0.109564	1.28696	1.31467	1	FALSE	FALSE	FALSE	Cluster 4	[]	No	Yes	No	No	No	No	No
ARQEEGADASEEDPTPAGEEDVK	"N-Term(Dimethyl); S10(Phospho); K23(Dimethyl)"	Q86X53	Glutamate-rich protein 1	QEEGADASEEDPTPA	"S(10): 100.0; T(15): 0.0"	0.00185075	0.148062	-0.144223	1.39387	1.39982	1	FALSE	FALSE	FALSE	Cluster 4	[]	No	Yes	No	No	No	No	No
ARQPLSEASNQQPLSGGEEK	"N-Term(Dimethyl:2H(6)13C(2)); S15(Phospho); K20(Dimethyl:2H(6)13C(2))"	Q9NQW6	Anillin	ASNQQPLSGGEEKSC	"S(6): 0.0; S(9): 0.0; S(15): 100.0"	0.319025	0.737265	-0.416252	2.60766	5.43596	1	TRUE	TRUE	TRUE	Cluster 4	[]	No	Yes	Yes	Yes	Yes	Yes	Yes
ARSDEGQLSPATR	"N-Term(Dimethyl); S9(Phospho)"	Q15149	Plectin	RSDEGQLSPATRGAY	"S(3): 0.0; S(9): 100.0; T(12): 0.0"	0.0545273	0.610022	-0.553505	3.57689	4.05539	1	FALSE	TRUE	TRUE	Cluster 4	[]	No	Yes	Yes	Yes	Yes	Yes	Yes
ARSDEGQLSPATR	"N-Term(Dimethyl:2H(6)13C(2)); S9(Phospho)"	Q15149	Plectin	RSDEGQLSPATRGAY	"S(3): 0.0; S(9): 100.0; T(12): 0.0"	0.150481	0.711259	-0.558789	3.62067	5.12	1	FALSE	TRUE	TRUE	Cluster 4	[]	No	Yes	Yes	Yes	Yes	Yes	Yes
ARSTPSPVLQPR	"N-Term(Dimethyl:2H(6)13C(2)); T4(Phospho); S6(Phospho)"	Q8TEK3	Histone-lysine N-methyltransferase, H3 lysine-79 specific	RAERARSTPSPVLQP;ERARSTPSPVLQPRD	"S(3): 50.0; T(4): 50.0; S(6): 100.0"	0.0930769	0.321327	-0.226261	1.68369	2.08611	1	FALSE	FALSE	FALSE	Cluster 4	[]	No	Yes	Yes	Yes	Yes	Yes	Yes
ARSVSPPPK	"N-Term(Dimethyl:2H(6)13C(2)); S3(Phospho); S5(Phospho); K9(Dimethyl:2H(6)13C(2))"	Q13247	Serine/arginine-rich splicing factor 6	VPPSKARSVSPPPKR;PSKARSVSPPPKRAT	"S(3): 100.0; S(5): 100.0"	0.0489422	-0.154409	0.20534	0.623247	0.697593	1	FALSE	FALSE	FALSE	Cluster 6	[]	No	Yes	Yes	Yes	Yes	No	Yes
ARSVSPPPK	"N-Term(Dimethyl); S3(Phospho); S5(Phospho); K9(Dimethyl)"	Q13247	Serine/arginine-rich splicing factor 6	VPPSKARSVSPPPKR;PSKARSVSPPPKRAT	"S(3): 100.0; S(5): 100.0"	-0.0231455	-0.167982	0.146825	0.71314	0.676129	1	FALSE	FALSE	FALSE	Cluster 2	[]	No	Yes	Yes	Yes	Yes	No	Yes
ARSVSPPPK	"N-Term(Dimethyl:2H(4)); S3(Phospho); S5(Phospho); K9(Dimethyl:2H(4))"	Q13247	Serine/arginine-rich splicing factor 6	VPPSKARSVSPPPKR;PSKARSVSPPPKRAT	"S(3): 100.0; S(5): 100.0"	0.192751	-0.0393702	0.23411	0.583297	0.909161	1	FALSE	FALSE	FALSE	Cluster 6	[]	No	Yes	Yes	Yes	Yes	No	Yes
ARTSPYPGSK	"N-Term(Dimethyl:2H(6)13C(2)); S4(Phospho); K10(Dimethyl:2H(6)13C(2))"	Q9BW91	ADP-ribose pyrophosphatase, mitochondrial	SHNKARTSPYPGSKV	"T(3): 50.0; S(4): 50.0; Y(6): 0.0; S(9): 0.0"	0.206256	0.838741	-0.630497	4.27068	6.86677	1	FALSE	TRUE	TRUE	Cluster 4	[]	No	Yes	No	Yes	No	Yes	No
ARVGGSDEEASGIPSR	"N-Term(Dimethyl:2H(4)); S6(Phospho)"	Q9NQ55	Suppressor of SWI4 1 homolog	KKARVGGSDEEASGI	"S(6): 100.0; S(11): 0.0; S(15): 0.0"	-0.00784384	-0.343697	0.337842	0.459365	0.451143	1	FALSE	TRUE	FALSE	Cluster 2	[]	No	Yes	Yes	Yes	Yes	Yes	Yes
ARVSGDDFSVPSK	"N-Term(Dimethyl:2H(6)13C(2)); S4(Phospho); K13(Dimethyl:2H(6)13C(2))"	Q15361	Transcription termination factor 1	SVKRARVSGDDFSVP	"S(4): 100.0; S(9): 0.0; S(12): 0.0"	0.457098					1	TRUE			--	[]	No	Yes	Yes	Yes	Yes	Yes	Yes
ARVTPTLPK	"N-Term(Dimethyl:2H(6)13C(2)); T4(Phospho); K9(Dimethyl:2H(6)13C(2))"	Q9UPP1	Histone lysine demethylase PHF8	WSPKARVTPTLPKQD	"T(4): 100.0; T(6): 0.0"	0.86589					1	TRUE			--	[]	No	Yes	No	No	No	No	Yes
ASAATTRTPT	"N-Term(Dimethyl:2H(6)13C(2)); T8(Phospho)"	Q8IY67	Ribonucleoprotein PTB-binding 1	ASAATTRTPT_____	"S(2): 0.0; T(5): 0.4; T(6): 49.8; T(8): 49.8; T(10): 0.0"	0.637788	2.08258	-1.44281	27.7208	120.391	1	TRUE	TRUE	TRUE	Cluster 4	[]	No	False	No	No	No	No	No
ASAISIK	"N-Term(Dimethyl:2H(6)13C(2)); S5(Phospho); K7(Dimethyl:2H(6)13C(2))"	Q8WW12	PEST proteolytic signal-containing nuclear protein	TKKASAISIKLGSSK	"S(2): 0.0; S(5): 100.0"	0.308135	0.141088	0.169036	0.677585	1.37752	1	TRUE	FALSE	FALSE	Cluster 5	[]	No	Yes	Yes	No	No	Yes	No
ASAPERTPSPAPK	"N-Term(Dimethyl:2H(6)13C(2)); T7(Phospho); S9(Phospho); K13(Dimethyl:2H(6)13C(2))"	Q63ZY6	Putative methyltransferase NSUN5C	KASAPERTPSPAPKR;SAPERTPSPAPKRKK	"S(2): 0.0; T(7): 100.0; S(9): 100.0"	0.16576	0.579563	-0.411814	2.58115	3.78071	1	FALSE	TRUE	TRUE	Cluster 4	[]	No	Yes	Yes	Yes	Yes	Yes	No
ASAPSPNAQVACDHCLK	"N-Term(Dimethyl); S5(Phospho); C12(Carbamidomethyl); C15(Carbamidomethyl); K17(Dimethyl)"	Q14258	E3 ubiquitin/ISG15 ligase TRIM25	PARASAPSPNAQVAC	"S(2): 0.0; S(5): 100.0"	0.0922225	1.03824	-0.944031	8.79086	10.8706	1	FALSE	TRUE	TRUE	Cluster 4	[]	No	Yes	Yes	Yes	Yes	Yes	No
ASAPSPNAQVACDHCLK	"N-Term(Dimethyl:2H(6)13C(2)); S5(Phospho); C12(Carbamidomethyl); C15(Carbamidomethyl); K17(Dimethyl:2H(6)13C(2))"	Q14258	E3 ubiquitin/ISG15 ligase TRIM25	PARASAPSPNAQVAC	"S(2): 0.0; S(5): 100.0"	0.0838306	0.864342	-0.778522	6.00513	7.28372	1	FALSE	TRUE	TRUE	Cluster 4	[]	No	Yes	Yes	Yes	Yes	Yes	No
ASASPSTSSTSSRPK	"N-Term(Dimethyl); S4(Phospho); K15(Dimethyl)"	O75167	Phosphatase and actin regulator 2	TGSKASASPSTSSTS	"S(2): 1.2; S(4): 98.8; S(6): 0.0; T(7): 0.0; S(8): 0.0; S(9): 0.0; T(10): 0.0; S(11): 0.0; S(12): 0.0"	0.0721796	0.623458	-0.549289	3.54233	4.18282	1	FALSE	TRUE	TRUE	Cluster 4	[]	No	Yes	No	No	No	No	No
ASAVSELSPR	"N-Term(Dimethyl); S8(Phospho)"	Q9Y2W1	Thyroid hormone receptor-associated protein 3	ASAVSELSPRERSPA	"S(2): 0.0; S(5): 0.0; S(8): 100.0"	0.0113576	0.255065	-0.241718	1.74469	1.79092	1	FALSE	FALSE	FALSE	Cluster 4	[]	No	Yes	Yes	Yes	Yes	Yes	Yes
ASAVSELSPR	"N-Term(Dimethyl:2H(6)13C(2)); S8(Phospho)"	Q9Y2W1	Thyroid hormone receptor-associated protein 3	ASAVSELSPRERSPA	"S(2): 0.0; S(5): 0.0; S(8): 100.0"	0.0608176	0.380603	-0.317796	2.07872	2.39119	1	FALSE	TRUE	FALSE	Cluster 4	[]	No	Yes	Yes	Yes	Yes	Yes	Yes
ASDPASPHIGR	"N-Term(Dimethyl:2H(6)13C(2)); S6(Phospho)"	O95425	Supervillin	MRASDPASPHIGRSN	"S(2): 0.0; S(6): 100.0"	0.800183	1.79049	-0.988315	9.73453	61.4466	1	TRUE	TRUE	TRUE	Cluster 4	[]	No	Yes	Yes	Yes	Yes	Yes	Yes
ASDPGLPAEEPK	"N-Term(Dimethyl:2H(6)13C(2)); S2(Phospho); K12(Dimethyl:2H(6)13C(2))"	P27708	CAD protein	PPRIHRASDPGLPAE	S(2): 100.0	-0.0656072	0.822902	-0.886521	7.70053	6.62085	1	FALSE	TRUE	TRUE	Cluster 1	['PKACA', 'p70S6K']	No	Yes	Yes	Yes	Yes	Yes	No
ASDPQSPPQVSR	"N-Term(Dimethyl); S6(Phospho)"	Q7L7X3	Serine/threonine-protein kinase TAO1	TRASDPQSPPQVSRH	"S(2): 0.0; S(6): 100.0; S(11): 0.0"	0.14436	0.436821	-0.290472	1.95196	2.72165	1	FALSE	TRUE	FALSE	Cluster 4	[]	No	Yes	Yes	Yes	Yes	Yes	No
ASDPQSPPQVSR	"N-Term(Dimethyl:2H(6)13C(2)); S6(Phospho)"	Q7L7X3	Serine/threonine-protein kinase TAO1	TRASDPQSPPQVSRH	"S(2): 0.0; S(6): 100.0; S(11): 0.0"	0.106468	0.321577	-0.21312	1.6335	2.08731	1	FALSE	FALSE	FALSE	Cluster 4	[]	No	Yes	Yes	Yes	Yes	Yes	No
ASDSPSLVAHQR	"N-Term(Dimethyl:2H(6)13C(2)); S4(Phospho)"	P17097	Zinc finger protein 7	QILKASDSPSLVAHQ	"S(2): 0.0; S(4): 100.0; S(6): 0.0"	1.26838					1	TRUE			--	[]	No	Yes	No	No	No	Yes	Yes
ASEAASPLPDSPGDK	"N-Term(Dimethyl); S11(Phospho); K15(Dimethyl)"	Q68CZ2	Tensin-3	AASPLPDSPGDKLVI	"S(2): 0.0; S(6): 0.0; S(11): 100.0"	-0.119348					1	FALSE			--	[]	No	Yes	Yes	Yes	Yes	Yes	No
ASEAASPLPDSPGDK	"N-Term(Dimethyl:2H(6)13C(2)); S6(Phospho); S11(Phospho); K15(Dimethyl:2H(6)13C(2))"	Q68CZ2	Tensin-3	SKASEAASPLPDSPG;AASPLPDSPGDKLVI	"S(2): 0.0; S(6): 100.0; S(11): 100.0"	0.447729					1	TRUE			--	[]	No	Yes	Yes	Yes	Yes	Yes	No
ASEDTTSGSPPK	"N-Term(Dimethyl:2H(6)13C(2)); S9(Phospho); K12(Dimethyl:2H(6)13C(2))"	Q9BZZ5	Apoptosis inhibitor 5	SEDTTSGSPPKKSSA	"S(2): 0.0; T(5): 0.0; T(6): 0.0; S(7): 0.0; S(9): 100.0"	0.0775425	0.450409	-0.370878	2.34897	2.80815	1	FALSE	TRUE	TRUE	Cluster 4	[]	No	Yes	No	Yes	Yes	No	Yes
ASEDTTSGSPPK	"N-Term(Dimethyl); S9(Phospho); K12(Dimethyl)"	Q9BZZ5	Apoptosis inhibitor 5	SEDTTSGSPPKKSSA	"S(2): 0.0; T(5): 0.0; T(6): 0.6; S(7): 0.6; S(9): 98.8"	0.111988	0.330811	-0.216834	1.64753	2.13217	1	FALSE	FALSE	FALSE	Cluster 4	[]	No	Yes	No	Yes	Yes	No	Yes
ASEDTTSGSPPKK	"N-Term(Dimethyl:2H(4)); S9(Phospho); K12(Dimethyl:2H(4)); K13(Dimethyl:2H(4))"	Q9BZZ5	Apoptosis inhibitor 5	SEDTTSGSPPKKSSA	"S(2): 0.0; T(5): 0.0; T(6): 0.0; S(7): 0.0; S(9): 100.0"	-0.036098	0.113005	-0.147114	1.40318	1.29127	1	FALSE	FALSE	FALSE	Cluster 1	[]	No	Yes	No	Yes	Yes	No	Yes
ASEDTTSGSPPKK	"N-Term(Dimethyl); S9(Phospho); K12(Dimethyl); K13(Dimethyl)"	Q9BZZ5	Apoptosis inhibitor 5	SEDTTSGSPPKKSSA	"S(2): 0.0; T(5): 0.0; T(6): 0.0; S(7): 0.0; S(9): 100.0"	-0.0156803	0.0945496	-0.108241	1.28304	1.23754	1	FALSE	FALSE	FALSE	Cluster 1	[]	No	Yes	No	Yes	Yes	No	Yes
ASEDTTSGSPPKK	"N-Term(Dimethyl:2H(6)13C(2)); S9(Phospho); K12(Dimethyl:2H(6)13C(2)); K13(Dimethyl:2H(6)13C(2))"	Q9BZZ5	Apoptosis inhibitor 5	SEDTTSGSPPKKSSA	"S(2): 0.0; T(5): 0.0; T(6): 0.0; S(7): 0.7; S(9): 99.3"	-0.108948	0.131795	-0.238754	1.73282	1.34836	1	FALSE	FALSE	FALSE	Cluster 1	[]	No	Yes	No	Yes	Yes	No	Yes
ASEIDQVVPAAQSSPINCEK	"N-Term(Dimethyl:2H(6)13C(2)); S14(Phospho); C18(Carbamidomethyl); K20(Dimethyl:2H(6)13C(2))"	O94782	Ubiquitin carboxyl-terminal hydrolase 1	VVPAAQSSPINCEKR	"S(2): 0.0; S(13): 50.0; S(14): 50.0"	0.53881	0.779645	-0.238846	1.73319	5.99316	1	TRUE	TRUE	FALSE	Cluster 4	[]	No	Yes	Yes	No	No	No	No
ASEKPVSPK	"N-Term(Dimethyl:2H(6)13C(2)); K4(Dimethyl:2H(6)13C(2)); S7(Phospho); K9(Dimethyl:2H(6)13C(2))"	Q14155	Rho guanine nucleotide exchange factor 7	KASEKPVSPKSGTLK	"S(2): 0.0; S(7): 100.0"	-0.216894	1.32819	-1.5431	34.9217	21.1934	1	FALSE	TRUE	TRUE	Cluster 1	[]	No	Yes	No	Yes	No	No	No
ASELAETPKEEK	"N-Term(Dimethyl:2H(6)13C(2)); T7(Phospho); K9(Dimethyl:2H(6)13C(2)); K12(Dimethyl:2H(6)13C(2))"	Q9H6E5	Speckle targeted PIP5K1A-regulated poly(A) polymerase	KASELAETPKEEKAE	"S(2): 0.0; T(7): 100.0"	0.0824632	1.5449	-1.46044	28.8698	34.9065	1	FALSE	TRUE	TRUE	Cluster 4	[]	No	Yes	No	No	No	No	No
ASENGHYELEHLSTPK	"N-Term(Dimethyl:2H(6)13C(2)); T14(Phospho); K16(Dimethyl:2H(6)13C(2))"	O95149	Snurportin-1	YELEHLSTPKLKGSS	"S(2): 0.0; Y(7): 0.0; S(13): 50.0; T(14): 50.0"	0.614378					1	TRUE			--	[]	No	Yes	No	No	Yes	No	No
ASEPLLSPPPFGESR	"N-Term(Dimethyl:2H(6)13C(2)); S7(Phospho)"	O14686	Histone-lysine N-methyltransferase 2D	KASEPLLSPPPFGES	"S(2): 0.0; S(7): 100.0; S(14): 0.0"	0.251577					1	FALSE			--	[]	No	Yes	Yes	Yes	No	Yes	No
ASEPLLSPPPFGESR	"N-Term(Dimethyl); S7(Phospho)"	O14686	Histone-lysine N-methyltransferase 2D	KASEPLLSPPPFGES	"S(2): 0.0; S(7): 100.0; S(14): 0.0"	0.469056					1	TRUE			--	[]	No	Yes	Yes	Yes	No	Yes	No
ASESPVHR	"N-Term(Dimethyl:2H(6)13C(2)); S4(Phospho)"	Q8IY26	Phospholipid phosphatase 6	ARLRASESPVHRRGS	"S(2): 0.0; S(4): 100.0"	0.333705	0.661368	-0.325674	2.11677	4.56435	1	TRUE	TRUE	FALSE	Cluster 4	[]	No	Yes	No	No	No	No	No
ASESSKPWPDATYGTGSASR	"N-Term(Dimethyl:2H(6)13C(2)); K6(Dimethyl:2H(6)13C(2)); S17(Phospho)"	Q9Y2W1	Thyroid hormone receptor-associated protein 3	DATYGTGSASRASAV	"S(2): 0.0; S(4): 0.0; S(5): 0.0; T(12): 0.0; Y(13): 0.0; T(15): 50.0; S(17): 50.0; S(19): 0.0"	0.276433					1	FALSE			--	[]	No	Yes	Yes	Yes	No	Yes	Yes
ASESSKPWPDATYGTGSASR	"N-Term(Dimethyl); K6(Dimethyl); S17(Phospho)"	Q9Y2W1	Thyroid hormone receptor-associated protein 3	DATYGTGSASRASAV	"S(2): 0.0; S(4): 0.0; S(5): 0.0; T(12): 0.0; Y(13): 0.0; T(15): 1.4; S(17): 97.3; S(19): 1.4"	0.23183					1	FALSE			--	[]	No	Yes	Yes	Yes	No	Yes	Yes
ASETDTHSIGEK	"N-Term(Dimethyl:2H(6)13C(2)); S8(Phospho); K12(Dimethyl:2H(6)13C(2))"	Q12983	BCL2/adenovirus E1B 19 kDa protein-interacting protein 3	ASETDTHSIGEKNSS	"S(2): 0.0; T(4): 0.0; T(6): 0.6; S(8): 99.4"	0.211424	-0.225047	0.43846	0.364367	0.592876	1	FALSE	FALSE	TRUE	Cluster 6	[]	No	Yes	Yes	Yes	No	Yes	No
ASETSPFPPAK	"N-Term(Dimethyl:2H(6)13C(2)); S5(Phospho); K11(Dimethyl:2H(6)13C(2))"	Q96C57	Uncharacterized protein C12orf43	AKKASETSPFPPAKS	"S(2): 0.0; T(4): 0.0; S(5): 100.0"	-0.0459466					1	FALSE			--	[]	No	Yes	No	No	Yes	Yes	No
ASFDHSPDSLPLR	"N-Term(Dimethyl); S6(Phospho)"	Q8NB78	Lysine-specific histone demethylase 1B	KKASFDHSPDSLPLR	"S(2): 1.3; S(6): 98.7; S(9): 0.0"	-0.0299379	0.664797	-0.692746	4.92886	4.60053	1	FALSE	TRUE	TRUE	Cluster 1	[]	No	Yes	Yes	Yes	Yes	Yes	Yes
ASFDHSPDSLPLR	"N-Term(Dimethyl:2H(6)13C(2)); S6(Phospho)"	Q8NB78	Lysine-specific histone demethylase 1B	KKASFDHSPDSLPLR	"S(2): 0.0; S(6): 100.0; S(9): 0.0"	-0.0379547	0.66963	-0.705596	5.07687	4.65202	1	FALSE	TRUE	TRUE	Cluster 1	[]	No	Yes	Yes	Yes	Yes	Yes	Yes
ASFSNLPGLR	"N-Term(Dimethyl:2H(6)13C(2)); S2(Phospho)"	P81274	G-protein-signaling modulator 2	RLDDQRASFSNLPGL	"S(2): 100.0; S(4): 0.0"	0.0498411					1	FALSE			--	[]	No	Yes	No	Yes	No	Yes	Yes
ASGANYSFHK	"N-Term(Dimethyl:2H(6)13C(2)); S7(Phospho); K10(Dimethyl:2H(6)13C(2))"	Q9UJU6	Drebrin-like protein	KASGANYSFHKESGR	"S(2): 0.0; Y(6): 50.0; S(7): 50.0"	0.744464					1	TRUE			--	[]	No	Yes	No	No	No	Yes	No
ASGDPGASGMSPR	"N-Term(Dimethyl:2H(6)13C(2)); S8(Phospho); M10(Oxidation)"	Q8NDT2	Putative RNA-binding protein 15B	ASGDPGASGMSPRAS	"S(2): 0.0; S(8): 98.5; S(11): 1.5"	0.296961	0.0064722	0.292478	0.509943	1.01038	1	TRUE	FALSE	FALSE	Cluster 5	[]	No	Yes	No	No	No	No	No
ASGDPGASGMSPR	"N-Term(Dimethyl); S8(Phospho); M10(Oxidation)"	Q8NDT2	Putative RNA-binding protein 15B	ASGDPGASGMSPRAS	"S(2): 0.0; S(8): 100.0; S(11): 0.0"	0.152389	0.032005	0.122372	0.754445	1.07156	1	FALSE	FALSE	FALSE	Cluster 5	[]	No	Yes	No	No	No	No	No
ASGDPGASGMSPR	"N-Term(Dimethyl:2H(6)13C(2)); S11(Phospho)"	Q8NDT2	Putative RNA-binding protein 15B	DPGASGMSPRASPLP	"S(2): 0.0; S(8): 50.0; S(11): 50.0"	0.338302	-0.221038	0.561329	0.274581	0.598375	1	TRUE	FALSE	TRUE	Cluster 6	[]	No	Yes	No	Yes	Yes	Yes	No
ASGGAQSPLR	"N-Term(Dimethyl); S7(Phospho)"	Q6NXT1	Ankyrin repeat domain-containing protein 54	RASGGAQSPLRYLHV	"S(2): 0.0; S(7): 100.0"	-0.0735749	-0.125575	0.0539893	0.883102	0.74548	1	FALSE	FALSE	FALSE	Cluster 2	[]	No	Yes	No	Yes	Yes	No	No
ASGPSPEFR	"N-Term(Dimethyl:2H(6)13C(2)); S5(Phospho)"	Q9NSD4	Zinc finger protein 275	FPRASGPSPEFRQHG	"S(2): 1.0; S(5): 99.0"	0.442224					1	TRUE			--	[]	No	Yes	No	No	No	Yes	No
ASGQAFELILSPR	"N-Term(Dimethyl:2H(6)13C(2)); S11(Phospho)"	P16949	Stathmin	QAFELILSPRSKESV	"S(2): 0.0; S(11): 100.0"	0.207643	1.34554	-1.1359	13.6742	22.057	1	FALSE	TRUE	TRUE	Cluster 4	['ERK1', 'ERK1', 'CDK1', 'CDK1', 'ERK2', 'P38A', 'CDK2', 'ERK2', 'ERK1', 'CDK5', 'JNK2', 'P38D', 'P38D', 'JNK1', 'PKCB', 'JNK3']	No	Yes	Yes	Yes	Yes	Yes	No
ASGQAFELILSPR	"N-Term(Dimethyl); S11(Phospho)"	P16949	Stathmin	QAFELILSPRSKESV	"S(2): 0.0; S(11): 100.0"	0.0702854	1.41402	-1.34175	21.9659	25.8247	1	FALSE	TRUE	TRUE	Cluster 4	['ERK1', 'ERK1', 'CDK1', 'CDK1', 'ERK2', 'P38A', 'CDK2', 'ERK2', 'ERK1', 'CDK5', 'JNK2', 'P38D', 'P38D', 'JNK1', 'PKCB', 'JNK3']	No	Yes	Yes	Yes	Yes	Yes	No
ASGSENEGDYNPGRK	"N-Term(Dimethyl:2H(4)); S4(Phospho); K15(Dimethyl:2H(4))"	Q02880	DNA topoisomerase 2-beta	KKRKASGSENEGDYN	"S(2): 0.0; S(4): 100.0; Y(10): 0.0"	0.258288	-0.629578	0.889855	0.128868	0.233579	1	FALSE	TRUE	TRUE	Cluster 6	[]	No	Yes	Yes	Yes	Yes	Yes	No
ASGSGGGSAALGPSGFGPSGGSGTK	"N-Term(Dimethyl:2H(6)13C(2)); S22(Phospho); K25(Dimethyl:2H(6)13C(2))"	P25440	Bromodomain-containing protein 2	GFGPSGGSGTKLPKK	"S(2): 0.0; S(4): 0.0; S(8): 0.0; S(14): 0.0; S(19): 0.0; S(22): 100.0; T(24): 0.0"	0.455448					1	TRUE			--	[]	Yes	Yes	Yes	Yes	Yes	Yes	No
ASGVAVSDGVIK	"N-Term(Dimethyl:2H(6)13C(2)); S2(Phospho); K12(Dimethyl:2H(6)13C(2))"	P23528	Cofilin-1	_____MASGVAVSDG	"S(2): 100.0; S(7): 0.0"	0.147534	0.233715	-0.0841921	1.21393	1.70501	1	FALSE	FALSE	FALSE	Cluster 4	['ILK', 'TESK1', 'PRKD1', 'LIMK1', 'LIMK1', 'LIMK2', 'LIMK1', 'ROCK2', 'TESK2', 'TESK1', 'TESK1']	No	Yes	No	No	No	No	Yes
ASHMGVSTDSGTQETK	"N-Term(Dimethyl:2H(6)13C(2)); T8(Phospho); K16(Dimethyl:2H(6)13C(2))"	Q86V48	Leucine zipper protein 1	ASHMGVSTDSGTQET	"S(2): 0.0; S(7): 49.5; T(8): 49.5; S(10): 0.5; T(12): 0.5; T(15): 0.0"	0.0880483					1	FALSE			--	[]	No	False	No	No	No	No	No
ASIGQSPGLPSTTFK	"N-Term(Dimethyl:2H(6)13C(2)); S6(Phospho); K15(Dimethyl:2H(6)13C(2))"	Q5VT52	Regulation of nuclear pre-mRNA domain-containing protein 2	SKASIGQSPGLPSTT	"S(2): 0.0; S(6): 100.0; S(11): 0.0; T(12): 0.0; T(13): 0.0"	0.396279					1	TRUE			--	[]	No	Yes	Yes	Yes	Yes	Yes	No
ASIQAASAESSGQK	"N-Term(Dimethyl); S11(Phospho); K14(Dimethyl)"	Q5QJE6	Deoxynucleotidyltransferase terminal-interacting protein 2	QAASAESSGQKSFAA	"S(2): 0.0; S(7): 0.0; S(10): 0.8; S(11): 99.2"	0.455729					1	TRUE			--	[]	No	Yes	Yes	Yes	No	No	Yes
ASIQAASAESSGQK	"N-Term(Dimethyl:2H(6)13C(2)); S11(Phospho); K14(Dimethyl:2H(6)13C(2))"	Q5QJE6	Deoxynucleotidyltransferase terminal-interacting protein 2	QAASAESSGQKSFAA	"S(2): 0.0; S(7): 0.0; S(10): 0.9; S(11): 99.1"	0.271419					1	FALSE			--	[]	No	Yes	Yes	Yes	No	No	Yes
ASIQECILPDSPLYHNK	"N-Term(Dimethyl:2H(6)13C(2)); C6(Carbamidomethyl); S11(Phospho); K17(Dimethyl:2H(6)13C(2))"	Q9NXE4	Sphingomyelin phosphodiesterase 4	QECILPDSPLYHNKV	"S(2): 0.0; S(11): 100.0; Y(14): 0.0"						1				--	[]	No	Yes	Yes	Yes	No	Yes	No
ASISVHSPQK	"N-Term(Dimethyl:2H(6)13C(2)); S7(Phospho); K10(Dimethyl:2H(6)13C(2))"	O43572	A-kinase anchor protein 10, mitochondrial	KASISVHSPQKSTKN	"S(2): 0.0; S(4): 0.0; S(7): 100.0"	0.1736					1	FALSE			--	[]	No	Yes	No	No	Yes	No	No
ASKPLPPAPAPDEYLVSPITGEK	"N-Term(Dimethyl:2H(6)13C(2)); K3(Dimethyl:2H(6)13C(2)); S17(Phospho); K23(Dimethyl:2H(6)13C(2))"	Q15459	Splicing factor 3A subunit 1	APDEYLVSPITGEKI	"S(2): 0.0; Y(14): 0.0; S(17): 100.0; T(20): 0.0"						1				--	[]	No	Yes	Yes	Yes	No	Yes	No
ASLDSAGGSGSSPILLPTPVVGGPR	"N-Term(Dimethyl:2H(6)13C(2)); S12(Phospho)"	Q9BST9	Rhotekin	SAGGSGSSPILLPTP	"S(2): 0.0; S(5): 0.0; S(9): 0.9; S(11): 49.5; S(12): 49.5; T(18): 0.0"	-0.00262289					1	FALSE			--	[]	No	Yes	Yes	Yes	No	No	No
ASLEDAPVDDLTR	"N-Term(Dimethyl:2H(6)13C(2)); S2(Phospho)"	Q7Z2W4	Zinc finger CCCH-type antiviral protein 1	DQISHRASLEDAPVD	"S(2): 100.0; T(12): 0.0"	0.226606	0.943514	-0.71492	5.18704	8.74028	1	FALSE	TRUE	TRUE	Cluster 4	[]	No	Yes	Yes	Yes	Yes	Yes	Yes
ASLGSLEGEAEAEASSPK	"N-Term(Dimethyl:2H(6)13C(2)); S16(Phospho); K18(Dimethyl:2H(6)13C(2))"	Q09666	Neuroblast differentiation-associated protein AHNAK	EAEAEASSPKGKFSL	"S(2): 0.0; S(5): 0.0; S(15): 0.0; S(16): 100.0"						1				--	['CDK1']	No	Yes	Yes	Yes	Yes	Yes	Yes
ASLGSLEGEAEAEASSPK	"N-Term(Dimethyl:2H(4)); S16(Phospho); K18(Dimethyl:2H(4))"	Q09666	Neuroblast differentiation-associated protein AHNAK	EAEAEASSPKGKFSL	"S(2): 0.0; S(5): 0.0; S(15): 1.4; S(16): 98.6"						1				--	['CDK1']	No	Yes	Yes	Yes	Yes	Yes	Yes
ASLGSLEGEAEAEASSPK	"N-Term(Dimethyl:2H(6)13C(2)); S5(Phospho); S16(Phospho); K18(Dimethyl:2H(6)13C(2))"	Q09666	Neuroblast differentiation-associated protein AHNAK	SSKASLGSLEGEAEA;EAEAEASSPKGKFSL	"S(2): 0.0; S(5): 100.0; S(15): 50.0; S(16): 50.0"	0.935365	0.104968	0.832386	0.1471	1.26759	1	TRUE	FALSE	TRUE	Cluster 5	[]	No	Yes	Yes	Yes	Yes	Yes	Yes
ASLGSLEGEAEAEASSPK	"N-Term(Dimethyl:2H(6)13C(2)); S16(Phospho); K18(Dimethyl:2H(6)13C(2))"	Q09666	Neuroblast differentiation-associated protein AHNAK	EAEAEASSPKGKFSL	"S(2): 0.0; S(5): 0.0; S(15): 0.8; S(16): 99.2"	0.0692042	0.692141	-0.620948	4.1778	4.89951	1	FALSE	TRUE	TRUE	Cluster 4	['CDK1']	No	Yes	Yes	Yes	Yes	Yes	Yes
ASLGSLEGEAEAEASSPK	"N-Term(Dimethyl); S16(Phospho); K18(Dimethyl)"	Q09666	Neuroblast differentiation-associated protein AHNAK	EAEAEASSPKGKFSL	"S(2): 0.0; S(5): 0.0; S(15): 0.9; S(16): 99.1"	0.101893	0.589625	-0.485743	3.06015	3.86933	1	FALSE	TRUE	TRUE	Cluster 4	['CDK1']	No	Yes	Yes	Yes	Yes	Yes	Yes
ASLGSLEGEAEAEASSPK	"N-Term(Dimethyl:2H(4)); S5(Phospho); K18(Dimethyl:2H(4))"	Q09666	Neuroblast differentiation-associated protein AHNAK	SSKASLGSLEGEAEA	"S(2): 0.0; S(5): 100.0; S(15): 0.0; S(16): 0.0"	-0.638897	-1.1511	0.514194	0.306059	0.0702925	1	TRUE	TRUE	TRUE	Cluster 2	[]	No	Yes	Yes	Yes	Yes	Yes	Yes
ASLLHSMPTHSSPR	"N-Term(Dimethyl:2H(6)13C(2)); M7(Oxidation); S11(Phospho)"	O75122	CLIP-associating protein 2	LHSMPTHSSPRSRDY	"S(2): 0.0; S(6): 0.0; T(9): 33.3; S(11): 33.3; S(12): 33.3"	0.20103					1	FALSE			--	[]	No	Yes	No	No	Yes	Yes	Yes
ASLLHSMPTHSSPR	"N-Term(Dimethyl); S12(Phospho)"	O75122	CLIP-associating protein 2	HSMPTHSSPRSRDYN	"S(2): 0.0; S(6): 0.0; T(9): 0.5; S(11): 49.8; S(12): 49.8"	0.179692	0.471823	-0.290142	1.95048	2.95008	1	FALSE	TRUE	FALSE	Cluster 4	[]	No	Yes	No	Yes	Yes	Yes	Yes
ASLLHSMPTHSSPR	"N-Term(Dimethyl:2H(6)13C(2)); S12(Phospho)"	O75122	CLIP-associating protein 2	HSMPTHSSPRSRDYN	"S(2): 0.0; S(6): 0.0; T(9): 0.0; S(11): 1.0; S(12): 99.0"	0.0927778	0.622399	-0.527632	3.37002	4.17263	1	FALSE	TRUE	TRUE	Cluster 4	[]	No	Yes	No	Yes	Yes	Yes	Yes
ASLQSGQEGAGDSPGSQFSK	"N-Term(Dimethyl); S13(Phospho); K20(Dimethyl)"	Q12778	Forkhead box protein O1	GQEGAGDSPGSQFSK	"S(2): 0.0; S(5): 0.0; S(13): 98.8; S(16): 1.2; S(19): 0.0"	0.521225					1	TRUE			--	[]	No	Yes	Yes	Yes	Yes	No	No
ASLQSGQEGAGDSPGSQFSK	"N-Term(Dimethyl:2H(6)13C(2)); S13(Phospho); K20(Dimethyl:2H(6)13C(2))"	Q12778	Forkhead box protein O1	GQEGAGDSPGSQFSK	"S(2): 0.0; S(5): 0.0; S(13): 100.0; S(16): 0.0; S(19): 0.0"	0.557188					1	TRUE			--	[]	No	Yes	Yes	Yes	Yes	No	No
ASLSLIEK	"N-Term(Dimethyl); S4(Phospho); K8(Dimethyl)"	P52292	Importin subunit alpha-1	SVYKASLSLIEKYFS	"S(2): 0.0; S(4): 100.0"			-1.92324	83.7989		1			TRUE	--	[]	No	Yes	Yes	Yes	Yes	Yes	Yes
ASLVALPEQTASEEETPPPLLTK	"N-Term(Dimethyl); T16(Phospho); K23(Dimethyl)"	Q9UKV3	Apoptotic chromatin condensation inducer in the nucleus	QTASEEETPPPLLTK	"S(2): 0.0; T(10): 2.1; S(12): 0.0; T(16): 97.9; T(22): 0.0"	0.108764	0.339163	-0.228411	1.69204	2.17357	1	FALSE	TRUE	FALSE	Cluster 4	[]	No	Yes	Yes	Yes	Yes	Yes	No
ASLVALPEQTASEEETPPPLLTK	"N-Term(Dimethyl:2H(6)13C(2)); T22(Phospho); K23(Dimethyl:2H(6)13C(2))"	Q9UKV3	Apoptotic chromatin condensation inducer in the nucleus	ETPPPLLTKEASSPP	"S(2): 0.0; T(10): 0.4; S(12): 33.2; T(16): 33.2; T(22): 33.2"	0.0667944	-0.0203714	0.0891546	0.814414	0.949817	1	FALSE	FALSE	FALSE	Cluster 6	[]	No	Yes	Yes	Yes	No	No	No
ASMAGASSSK	"N-Term(Dimethyl:2H(6)13C(2)); S7(Phospho); K10(Dimethyl:2H(6)13C(2))"	Q13428	Treacle protein	KASMAGASSSKESSR	"S(2): 0.0; S(7): 98.3; S(8): 0.8; S(9): 0.8"	0.150693					1	FALSE			--	[]	No	Yes	No	No	No	No	No
ASMGVLSGK	"N-Term(Dimethyl:2H(6)13C(2)); S7(Phospho); K9(Dimethyl:2H(6)13C(2))"	Q12888	TP53-binding protein 1	RASMGVLSGKRKLIT	"S(2): 0.0; S(7): 100.0"	0.803131					1	TRUE			--	[]	Yes	Yes	No	Yes	Yes	No	No
ASMSEFLESEDGEVEQQR	"N-Term(Dimethyl:2H(6)13C(2)); S9(Phospho)"	Q15022	Polycomb protein SUZ12	SMSEFLESEDGEVEQ	"S(2): 0.0; S(4): 0.0; S(9): 100.0"	0.455525	-0.0849814	0.542495	0.286751	0.818521	1	TRUE	FALSE	TRUE	Cluster 6	['PLK1']	No	Yes	Yes	Yes	No	Yes	Yes
ASNGDTPTHEDLTK	"N-Term(Dimethyl:2H(6)13C(2)); T6(Phospho); K14(Dimethyl:2H(6)13C(2))"	P11171	Protein 4.1	LKASNGDTPTHEDLT	"S(2): 0.0; T(6): 100.0; T(8): 0.0; T(13): 0.0"	0.55445					1	TRUE			--	['CDK1']	No	Yes	No	No	Yes	No	No
ASPAGTAGGPGAGAAAGGTGPLAAR	"N-Term(Dimethyl); S2(Phospho)"	Q12962	Transcription initiation factor TFIID subunit 10	TAAENKASPAGTAGG	"S(2): 100.0; T(6): 0.0; T(19): 0.0"	-0.0577978					1	FALSE			--	[]	No	Yes	No	No	Yes	No	No
ASPAGTAGGPGAGAAAGGTGPLAAR	"N-Term(Dimethyl:2H(6)13C(2)); S2(Phospho)"	Q12962	Transcription initiation factor TFIID subunit 10	TAAENKASPAGTAGG	"S(2): 100.0; T(6): 0.0; T(19): 0.0"	-0.0154203					1	FALSE			--	[]	No	Yes	No	No	Yes	No	No
ASPALVAK	"N-Term(Dimethyl:2H(6)13C(2)); S2(Phospho); K8(Dimethyl:2H(6)13C(2))"	Q92783	Signal transducing adapter molecule 1	AAEQAKASPALVAKD	S(2): 100.0	0.062077	1.71627	-1.6522	44.8955	51.794	1	FALSE	TRUE	TRUE	Cluster 4	[]	No	Yes	No	Yes	No	Yes	No
ASPAPGSGHPEGPGAHLDMNSLDR	"N-Term(Dimethyl:2H(6)13C(2)); S2(Phospho)"	O94826	Mitochondrial import receptor subunit TOM70	KTPEGRASPAPGSGH	"S(2): 100.0; S(7): 0.0; S(21): 0.0"	0.135315	0.260398	-0.123094	1.32768	1.81305	1	FALSE	FALSE	FALSE	Cluster 4	[]	No	Yes	Yes	Yes	Yes	Yes	No
ASPDDPSGLPGRSPDT	"N-Term(Dimethyl:2H(6)13C(2)); S13(Phospho)"	Q53GL7	Poly [ADP-ribose] polymerase 10	PSGLPGRSPDT____	"S(2): 0.0; S(7): 0.0; S(13): 100.0; T(16): 0.0"	0.176948	1.69086	-1.51192	32.503	48.8508	1	FALSE	TRUE	TRUE	Cluster 4	[]	No	Yes	No	No	No	No	No
ASPDDPSGLPGRSPDT	"N-Term(Dimethyl); S13(Phospho)"	Q53GL7	Poly [ADP-ribose] polymerase 10	PSGLPGRSPDT____	"S(2): 0.0; S(7): 0.0; S(13): 99.1; T(16): 0.9"	0.161597					1	FALSE			--	[]	No	Yes	No	No	No	No	No
ASPDMDGYPALK	"N-Term(Dimethyl:2H(6)13C(2)); S2(Phospho); K12(Dimethyl:2H(6)13C(2))"	Q8IX03	Protein KIBRA	DVFTEKASPDMDGYP	"S(2): 100.0; Y(8): 0.0"	-0.0304858					1	FALSE			--	[]	No	Yes	No	No	No	No	No
ASPDQNASTHTPQSSVK	"N-Term(Dimethyl); S2(Phospho); K17(Dimethyl)"	Q14677	Clathrin interactor 1	HYTGDKASPDQNAST	"S(2): 100.0; S(8): 0.0; T(9): 0.0; T(11): 0.0; S(14): 0.0; S(15): 0.0"	-0.395663	0.297764	-0.691439	4.91404	1.97595	1	TRUE	FALSE	TRUE	Cluster 1	[]	No	Yes	Yes	Yes	Yes	Yes	No
ASPDQNASTHTPQSSVK	"N-Term(Dimethyl:2H(6)13C(2)); S2(Phospho); K17(Dimethyl:2H(6)13C(2))"	Q14677	Clathrin interactor 1	HYTGDKASPDQNAST	"S(2): 100.0; S(8): 0.0; T(9): 0.0; T(11): 0.0; S(14): 0.0; S(15): 0.0"	-0.480331	0.131411	-0.609753	4.07149	1.34717	1	TRUE	FALSE	TRUE	Cluster 1	[]	No	Yes	Yes	Yes	Yes	Yes	No
ASPEPEGEAAGK	"N-Term(Dimethyl:2H(6)13C(2)); S2(Phospho); K12(Dimethyl:2H(6)13C(2))"	Q8IU81	Interferon regulatory factor 2-binding protein 1	TPRRRKASPEPEGEA	S(2): 100.0	1.20717	0.0313009	1.17785	0.0663966	1.06982	1	TRUE	FALSE	TRUE	Cluster 5	[]	No	Yes	No	Yes	Yes	No	Yes
ASPEPPGPESSSR	"N-Term(Dimethyl:2H(6)13C(2)); S2(Phospho)"	Q9C0C2	182 kDa tankyrase-1-binding protein	AQDLCRASPEPPGPE	"S(2): 100.0; S(10): 0.0; S(11): 0.0; S(12): 0.0"	0.0436093	0.693564	-0.647966	4.44596	4.91559	1	FALSE	TRUE	TRUE	Cluster 4	[]	No	Yes	Yes	Yes	Yes	Yes	No
ASPEPPGPESSSR	"N-Term(Dimethyl); S2(Phospho)"	Q9C0C2	182 kDa tankyrase-1-binding protein	AQDLCRASPEPPGPE	"S(2): 100.0; S(10): 0.0; S(11): 0.0; S(12): 0.0"	0.056036	0.265407	-0.207382	1.61206	1.83408	1	FALSE	FALSE	FALSE	Cluster 4	[]	No	Yes	Yes	Yes	Yes	Yes	No
ASPFEEDQNR	"N-Term(Dimethyl:2H(6)13C(2)); S2(Phospho)"	Q8TB72	Pumilio homolog 2	GDQKGKASPFEEDQN	S(2): 100.0	0.193165	0.296025	-0.100872	1.26146	1.96805	1	FALSE	FALSE	FALSE	Cluster 4	[]	No	Yes	Yes	Yes	Yes	Yes	No
ASPGSAASPR	"N-Term(Dimethyl:2H(6)13C(2)); S8(Phospho)"	P41273	Tumor necrosis factor ligand superfamily member 9	ASPGSAASPRLREGP	"S(2): 0.0; S(5): 50.0; S(8): 50.0"	0.236591					1	FALSE			--	[]	No	False	No	No	No	No	No
ASPGTPLSPGSLR	"N-Term(Dimethyl:2H(4)); S11(Phospho)"	Q96BD0	Solute carrier organic anion transporter family member 4A1	GTPLSPGSLRSAAHS	"S(2): 0.0; T(5): 0.0; S(8): 0.0; S(11): 100.0"			0.568038	0.270372		1			TRUE	--	[]	No	Yes	Yes	Yes	Yes	Yes	No
ASPGTPLSPGSLR	"N-Term(Dimethyl:2H(4)); S8(Phospho)"	Q96BD0	Solute carrier organic anion transporter family member 4A1	ASPGTPLSPGSLRSA	"S(2): 0.0; T(5): 0.0; S(8): 99.3; S(11): 0.7"						1				--	[]	No	Yes	Yes	Yes	Yes	Yes	No
ASPLLSDK	"N-Term(Dimethyl:2H(6)13C(2)); S2(Phospho); K8(Dimethyl:2H(6)13C(2))"	Q8N1I0	Dedicator of cytokinesis protein 4	APSSARASPLLSDKH	"S(2): 100.0; S(6): 0.0"	0.0496235	0.364925	-0.313313	2.05737	2.30641	1	FALSE	TRUE	FALSE	Cluster 4	[]	No	Yes	No	No	No	Yes	No
ASPNVEAPQPHR	"N-Term(Dimethyl:2H(6)13C(2)); S2(Phospho)"	P50851	Lipopolysaccharide-responsive and beige-like anchor protein	ERLELKASPNVEAPQ	S(2): 100.0	0.130681	1.35072	-1.21805	16.5214	22.3218	1	FALSE	TRUE	TRUE	Cluster 4	[]	No	Yes	No	Yes	Yes	Yes	No
ASPPGDLQNPK	"N-Term(Dimethyl); S2(Phospho); K11(Dimethyl)"	O00273	DNA fragmentation factor subunit alpha	SISASKASPPGDLQN	S(2): 100.0	-0.866731					1	TRUE			--	[]	No	Yes	Yes	Yes	Yes	Yes	No
ASPPGDLQNPK	"N-Term(Dimethyl:2H(6)13C(2)); S2(Phospho); K11(Dimethyl:2H(6)13C(2))"	O00273	DNA fragmentation factor subunit alpha	SISASKASPPGDLQN	S(2): 100.0	0.672394	1.20598	-0.531602	3.40096	15.9954	1	TRUE	TRUE	TRUE	Cluster 4	[]	No	Yes	Yes	Yes	Yes	Yes	No
ASPPPQGPLPGPPGALHR	"N-Term(Dimethyl:2H(6)13C(2)); S2(Phospho)"	Q96G74	OTU domain-containing protein 5	VGARPRASPPPQGPL	S(2): 100.0	-0.120871					1	FALSE			--	[]	No	Yes	Yes	Yes	Yes	Yes	No
ASPPPQGPLPGPPGALHR	"N-Term(Dimethyl); S2(Phospho)"	Q96G74	OTU domain-containing protein 5	VGARPRASPPPQGPL	S(2): 100.0	0.197719	0.192926	0.00678124	0.984507	1.55216	1	FALSE	FALSE	FALSE	Cluster 5	[]	No	Yes	Yes	Yes	Yes	Yes	No
ASPQENGPAVHK	"N-Term(Dimethyl); S2(Phospho); K12(Dimethyl)"	Q5JSZ5	Protein PRRC2B	SPSAEKASPQENGPA	S(2): 100.0	0.0536285	1.16536	-1.10974	12.8748	14.5669	1	FALSE	TRUE	TRUE	Cluster 4	[]	No	Yes	No	Yes	Yes	No	No
ASPQENGPAVHK	"N-Term(Dimethyl:2H(6)13C(2)); S2(Phospho); K12(Dimethyl:2H(6)13C(2))"	Q5JSZ5	Protein PRRC2B	SPSAEKASPQENGPA	S(2): 100.0	0.487958	1.27856	-0.788609	6.14624	18.9046	1	TRUE	TRUE	TRUE	Cluster 4	[]	No	Yes	No	Yes	Yes	No	No
ASPQPALTVK	"N-Term(Dimethyl:2H(6)13C(2)); S2(Phospho); K10(Dimethyl:2H(6)13C(2))"	Q8N9M1	Uncharacterized protein C19orf47	GRGPAKASPQPALTV	"S(2): 100.0; T(8): 0.0"	0.538352					1	TRUE			--	[]	No	Yes	No	No	Yes	Yes	No
ASPSCSSPTR	"N-Term(Dimethyl:2H(6)13C(2)); C5(Carbamidomethyl); S6(Phospho)"	Q8N5I9	Uncharacterized protein C12orf45	PKASPSCSSPTRDSS	"S(2): 0.0; S(4): 33.3; S(6): 33.3; S(7): 33.3; T(9): 0.0"	-0.197812	-0.0918515	-0.103971	1.27049	0.805675	1	FALSE	FALSE	FALSE	Cluster 3	[]	No	Yes	No	No	No	Yes	No
ASPSCSSPTRDSSGVPVSK	"N-Term(Dimethyl:2H(6)13C(2)); C5(Carbamidomethyl); S7(Phospho); K19(Dimethyl:2H(6)13C(2))"	Q8N5I9	Uncharacterized protein C12orf45	KASPSCSSPTRDSSG	"S(2): 0.5; S(4): 33.0; S(6): 33.0; S(7): 33.0; T(9): 0.5; S(12): 0.0; S(13): 0.0; S(18): 0.0"	-0.227517	-0.575559	0.350031	0.446652	0.264516	1	FALSE	TRUE	TRUE	Cluster 2	[]	No	Yes	No	No	No	Yes	No
ASPSTAGETPSGVK	"N-Term(Dimethyl:2H(6)13C(2)); S2(Phospho); K14(Dimethyl:2H(6)13C(2))"	Q9UI10	Translation initiation factor eIF-2B subunit delta	GGPPPKASPSTAGET	"S(2): 100.0; S(4): 0.0; T(5): 0.0; T(9): 0.0; S(11): 0.0"	-0.0238003	1.49933	-1.52114	33.2004	31.4299	1	FALSE	TRUE	TRUE	Cluster 1	[]	No	Yes	No	No	Yes	Yes	Yes
ASPSYSALDK	"N-Term(Dimethyl:2H(6)13C(2)); S2(Phospho); K10(Dimethyl:2H(6)13C(2))"	Q9NYD6	Homeobox protein Hox-C10	VPSYYRASPSYSALD	"S(2): 100.0; S(4): 0.0; Y(5): 0.0; S(6): 0.0"	0.971858					1	TRUE			--	[]	No	Yes	No	No	Yes	Yes	No
ASPVAVGSSGAGADPSFQPVLSAR	"N-Term(Dimethyl:2H(6)13C(2)); S2(Phospho)"	Q5TGY3	AT-hook DNA-binding motif-containing protein 1	PSRGAKASPVAVGSS	"S(2): 100.0; S(8): 0.0; S(9): 0.0; S(16): 0.0; S(22): 0.0"	0.386275					1	TRUE			--	[]	No	Yes	No	No	Yes	No	No
ASPVGDGNFR	"N-Term(Dimethyl); S2(Phospho)"	Q86YS7	C2 domain-containing protein 5	AMTVEKASPVGDGNF	S(2): 100.0	0.026737	1.06774	-1.03901	10.9399	11.6346	1	FALSE	TRUE	TRUE	Cluster 4	[]	No	Yes	Yes	No	Yes	Yes	No
ASPVGDGNFR	"N-Term(Dimethyl:2H(6)13C(2)); S2(Phospho)"	Q86YS7	C2 domain-containing protein 5	AMTVEKASPVGDGNF	S(2): 100.0	0.0705108	1.0849	-1.0124	10.2897	12.1036	1	FALSE	TRUE	TRUE	Cluster 4	[]	No	Yes	Yes	No	Yes	Yes	No
ASPVPAPSSGLHAAVR	"N-Term(Dimethyl:2H(6)13C(2)); S2(Phospho)"	Q9P206	Uncharacterized protein KIAA1522	RALSGRASPVPAPSS	"S(2): 100.0; S(8): 0.0; S(9): 0.0"	0.695117					1	TRUE			--	[]	No	Yes	Yes	Yes	Yes	Yes	No
ASQEPSPKPGTEVIPAAPR	"N-Term(Dimethyl:2H(6)13C(2)); S6(Phospho); K8(Dimethyl:2H(6)13C(2))"	Q96CP2	FLYWCH family member 2	VKASQEPSPKPGTEV	"S(2): 0.0; S(6): 100.0; T(11): 0.0"	0.450186	1.34359	-0.891419	7.78788	21.9586	1	TRUE	TRUE	TRUE	Cluster 4	[]	No	Yes	Yes	Yes	Yes	Yes	No
ASQEPSPKPGTEVIPAAPR	"N-Term(Dimethyl); S6(Phospho); K8(Dimethyl)"	Q96CP2	FLYWCH family member 2	VKASQEPSPKPGTEV	"S(2): 0.0; S(6): 100.0; T(11): 0.0"	0.232865	1.14912	-0.914268	8.20858	14.0324	1	FALSE	TRUE	TRUE	Cluster 4	[]	No	Yes	Yes	Yes	Yes	Yes	No
ASQGLLSSIENSESDSSEAK	"N-Term(Dimethyl:2H(6)13C(2)); S12(Phospho); K20(Dimethyl:2H(6)13C(2))"	Q5UIP0	Telomere-associated protein RIF1	LLSSIENSESDSSEA	"S(2): 0.0; S(7): 0.0; S(8): 0.0; S(12): 99.1; S(14): 0.9; S(16): 0.0; S(17): 0.0"	-0.188136	-0.221023	0.0348757	0.922835	0.598396	1	FALSE	FALSE	FALSE	Cluster 2	[]	No	Yes	Yes	Yes	Yes	Yes	No
ASQGLLSSIENSESDSSEAK	"N-Term(Dimethyl); S8(Phospho); K20(Dimethyl)"	Q5UIP0	Telomere-associated protein RIF1	ASQGLLSSIENSESD	"S(2): 0.0; S(7): 1.5; S(8): 92.5; S(12): 1.5; S(14): 1.5; S(16): 1.5; S(17): 1.5"	0.0884552	-0.0409387	0.131383	0.738954	0.905884	1	FALSE	FALSE	FALSE	Cluster 6	[]	No	Yes	No	No	No	No	No
ASQGPVYK	"N-Term(Dimethyl:2H(6)13C(2)); S2(Phospho); K8(Dimethyl:2H(6)13C(2))"	Q9Y2V2	Calcium-regulated heat-stable protein 1	FSATVRASQGPVYKG	"S(2): 100.0; Y(7): 0.0"	0.0743517					1	FALSE			--	[]	No	Yes	No	Yes	Yes	Yes	No
ASSEDAGPSPQTR	"N-Term(Dimethyl:2H(6)13C(2)); S9(Phospho)"	Q5T5P2	Sickle tail protein homolog	SSEDAGPSPQTRATK	"S(2): 0.0; S(3): 0.0; S(9): 98.9; T(12): 1.1"	0.0648155					1	FALSE			--	[]	No	Yes	No	No	No	No	No
ASSFADMMGILK	"N-Term(Dimethyl:2H(6)13C(2)); S3(Phospho); K12(Dimethyl:2H(6)13C(2))"	Q9H019	Mitochondrial fission regulator 1-like	VSLSKASSFADMMGI	"S(2): 1.0; S(3): 99.0"	0.367883	0.0220902	0.347781	0.448971	1.04737	1	TRUE	FALSE	TRUE	Cluster 5	[]	No	Yes	Yes	Yes	No	Yes	Yes
ASSFLDTSK	"N-Term(Dimethyl:2H(6)13C(2)); S8(Phospho); K9(Dimethyl:2H(6)13C(2))"	Q9Y485	DmX-like protein 1	ASSFLDTSKDCSPSS	"S(2): 0.0; S(3): 0.0; T(7): 1.0; S(8): 99.0"	-0.048137					1	FALSE			--	[]	No	Yes	No	No	No	No	No
ASSFSGISVLTR	"N-Term(Dimethyl:2H(4)); S3(Phospho)"	Q15032	R3H domain-containing protein 1	PAVTKASSFSGISVL	"S(2): 0.0; S(3): 98.7; S(5): 1.3; S(8): 0.0; T(11): 0.0"						1				--	[]	No	Yes	Yes	Yes	No	Yes	No
ASSGDQGSPPCFLR	"N-Term(Dimethyl:2H(6)13C(2)); S8(Phospho); C11(Carbamidomethyl)"	O75147	Obscurin-like protein 1	ASSGDQGSPPCFLRF	"S(2): 0.0; S(3): 0.0; S(8): 100.0"	0.461651					1	TRUE			--	[]	No	Yes	Yes	No	Yes	Yes	No
ASSHSSQTQGGGSVTK	"N-Term(Dimethyl); S13(Phospho); K16(Dimethyl)"	P02545	Prelamin-A/C	SQTQGGGSVTKKRKL	"S(2): 0.0; S(3): 0.0; S(5): 0.0; S(6): 0.0; T(8): 0.0; S(13): 100.0; T(15): 0.0"	0.574067	0.0977371	0.478319	0.332415	1.24666	1	TRUE	FALSE	TRUE	Cluster 5	[]	No	Yes	No	Yes	Yes	No	Yes
ASSHSSQTQGGGSVTK	"N-Term(Dimethyl:2H(4)); S6(Phospho); K16(Dimethyl:2H(4))"	P02545	Prelamin-A/C	GRASSHSSQTQGGGS	"S(2): 0.0; S(3): 0.0; S(5): 0.0; S(6): 100.0; T(8): 0.0; S(13): 0.0; T(15): 0.0"	0.155194	-0.609177	0.76636	0.171254	0.244813	1	FALSE	TRUE	TRUE	Cluster 6	[]	No	Yes	No	Yes	Yes	No	Yes
ASSHSSQTQGGGSVTK	"N-Term(Dimethyl:2H(6)13C(2)); S13(Phospho); K16(Dimethyl:2H(6)13C(2))"	P02545	Prelamin-A/C	SQTQGGGSVTKKRKL	"S(2): 0.0; S(3): 0.0; S(5): 0.0; S(6): 0.0; T(8): 0.0; S(13): 100.0; T(15): 0.0"	0.906903	0.714722	0.19417	0.639485	5.16099	1	TRUE	TRUE	FALSE	Cluster 5	[]	No	Yes	No	Yes	Yes	No	Yes
ASSHSSQTQGGGSVTKK	"N-Term(Dimethyl:2H(6)13C(2)); S13(Phospho); K16(Dimethyl:2H(6)13C(2)); K17(Dimethyl:2H(6)13C(2))"	P02545	Prelamin-A/C	SQTQGGGSVTKKRKL	"S(2): 0.0; S(3): 0.0; S(5): 0.0; S(6): 0.0; T(8): 0.0; S(13): 100.0; T(15): 0.0"	0.9069	1.50624	-0.597349	3.95685	31.9337	1	TRUE	TRUE	TRUE	Cluster 4	[]	No	Yes	No	Yes	Yes	No	Yes
ASSHSSQTQGGGSVTKK	"N-Term(Dimethyl); S13(Phospho); K16(Dimethyl); K17(Dimethyl)"	P02545	Prelamin-A/C	SQTQGGGSVTKKRKL	"S(2): 0.0; S(3): 0.0; S(5): 0.0; S(6): 0.0; T(8): 0.0; S(13): 100.0; T(15): 0.0"	0.906464	1.13918	-0.230725	1.70108	13.7148	1	TRUE	TRUE	FALSE	Cluster 4	[]	No	Yes	No	Yes	Yes	No	Yes
ASSLEDLVLK	"N-Term(Dimethyl:2H(6)13C(2)); S3(Phospho); K10(Dimethyl:2H(6)13C(2))"	Q15477	Helicase SKI2W	APLARASSLEDLVLK	"S(2): 0.0; S(3): 100.0"	0.0244064	0.046019	-0.0196237	1.04622	1.1067	1	FALSE	FALSE	FALSE	Cluster 4	[]	No	Yes	Yes	Yes	Yes	Yes	Yes
ASSLEDLVLK	"N-Term(Dimethyl); S3(Phospho); K10(Dimethyl)"	Q15477	Helicase SKI2W	APLARASSLEDLVLK	"S(2): 0.0; S(3): 100.0"	-0.143518	0.022674	-0.164203	1.4595	1.04878	1	FALSE	FALSE	FALSE	Cluster 1	[]	No	Yes	Yes	Yes	Yes	Yes	Yes
ASSLGEIDESSELR	"N-Term(Dimethyl); S3(Phospho)"	Q16513	Serine/threonine-protein kinase N2	PAPPRASSLGEIDES	"S(2): 1.1; S(3): 98.9; S(10): 0.0; S(11): 0.0"						1				--	[]	No	Yes	Yes	Yes	Yes	Yes	Yes
ASSLGEIDESSELR	"N-Term(Dimethyl:2H(6)13C(2)); S3(Phospho)"	Q16513	Serine/threonine-protein kinase N2	PAPPRASSLGEIDES	"S(2): 0.0; S(3): 100.0; S(10): 0.0; S(11): 0.0"	0.57152	0.870742	-0.297233	1.98259	7.39185	1	TRUE	TRUE	FALSE	Cluster 4	[]	No	Yes	Yes	Yes	Yes	Yes	Yes
ASSLGEIDESSELR	"N-Term(Dimethyl:2H(6)13C(2)); S3(Phospho)"	Q16513	Serine/threonine-protein kinase N2	PAPPRASSLGEIDES	"S(2): 1.1; S(3): 98.9; S(10): 0.0; S(11): 0.0"						1				--	[]	No	Yes	Yes	Yes	Yes	Yes	Yes
ASSLNFLNK	"N-Term(Dimethyl:2H(6)13C(2)); S3(Phospho); K9(Dimethyl:2H(6)13C(2))"	Q9H0B6	Kinesin light chain 2	PRMKRASSLNFLNKS	"S(2): 1.1; S(3): 98.9"						1				--	['AMPKA1']	No	Yes	Yes	Yes	Yes	Yes	No
ASSLNFLNK	"N-Term(Dimethyl:2H(6)13C(2)); S3(Phospho); K9(Dimethyl:2H(6)13C(2))"	Q9H0B6	Kinesin light chain 2	PRMKRASSLNFLNKS	"S(2): 0.0; S(3): 100.0"	0.0885493	0.247126	-0.156588	1.43413	1.75848	1	FALSE	FALSE	FALSE	Cluster 4	['AMPKA1']	No	Yes	Yes	Yes	Yes	Yes	No
ASSLSESSPPK	"N-Term(Dimethyl); S7(Phospho); S8(Phospho); K11(Dimethyl)"	Q9UHB6	LIM domain and actin-binding protein 1	RASSLSESSPPKAMK;ASSLSESSPPKAMKK	"S(2): 0.0; S(3): 1.7; S(5): 66.1; S(7): 66.1; S(8): 66.1"	0.0265885	0.270653	-0.242075	1.74612	1.85637	1	FALSE	FALSE	FALSE	Cluster 4	[]	No	Yes	Yes	Yes	Yes	Yes	Yes
ASSLSESSPPK	"N-Term(Dimethyl:2H(6)13C(2)); S7(Phospho); S8(Phospho); K11(Dimethyl:2H(6)13C(2))"	Q9UHB6	LIM domain and actin-binding protein 1	RASSLSESSPPKAMK;ASSLSESSPPKAMKK	"S(2): 49.6; S(3): 49.6; S(5): 0.7; S(7): 0.0; S(8): 100.0"	0.0198018	0.270955	-0.249164	1.77486	1.85766	1	FALSE	FALSE	FALSE	Cluster 4	[]	No	Yes	Yes	Yes	Yes	Yes	Yes
ASSLSESSPPK	"N-Term(Dimethyl:2H(6)13C(2)); S7(Phospho); K11(Dimethyl:2H(6)13C(2))"	Q9UHB6	LIM domain and actin-binding protein 1	RASSLSESSPPKAMK	"S(2): 0.0; S(3): 0.0; S(5): 0.0; S(7): 99.2; S(8): 0.8"	0.334167	0.400384	-0.0642286	1.15939	2.50262	1	TRUE	TRUE	FALSE	Cluster 4	[]	No	Yes	No	Yes	Yes	Yes	Yes
ASSLSESSPPK	"N-Term(Dimethyl); S7(Phospho); K11(Dimethyl)"	Q9UHB6	LIM domain and actin-binding protein 1	RASSLSESSPPKAMK	"S(2): 0.0; S(3): 0.0; S(5): 0.7; S(7): 98.6; S(8): 0.7"	-0.00896052	0.732798	-0.73977	5.4925	5.38034	1	FALSE	TRUE	TRUE	Cluster 1	[]	No	Yes	No	Yes	Yes	Yes	Yes
ASSPAQCVTPVQTVV	"N-Term(Dimethyl:2H(6)13C(2)); S2(Phospho); C7(Carbamidomethyl)"	Q13614	Myotubularin-related protein 2	TSSSERASSPAQCVT	"S(2): 50.0; S(3): 50.0; T(9): 0.0; T(13): 0.0"	-0.19624	-0.0765254	-0.117726	1.31137	0.834614	1	FALSE	FALSE	FALSE	Cluster 3	[]	No	Yes	No	Yes	No	No	No
ASSPAQCVTPVQTVV	"N-Term(Dimethyl); S3(Phospho); C7(Carbamidomethyl)"	Q13614	Myotubularin-related protein 2	SSSERASSPAQCVTP	"S(2): 50.0; S(3): 50.0; T(9): 0.0; T(13): 0.0"	-0.20514	-0.0674428	-0.135708	1.36681	0.852253	1	FALSE	FALSE	FALSE	Cluster 3	[]	No	Yes	Yes	Yes	No	Yes	No
ASSPAQCVTPVQTVV	"N-Term(Dimethyl:2H(6)13C(2)); S3(Phospho); C7(Carbamidomethyl); T9(Phospho)"	Q13614	Myotubularin-related protein 2	SSSERASSPAQCVTP;SSPAQCVTPVQTVV_	"S(2): 50.0; S(3): 50.0; T(9): 100.0; T(13): 0.0"	0.69225	1.94592	-1.25168	17.8516	87.8874	1	TRUE	TRUE	TRUE	Cluster 4	[]	No	Yes	Yes	Yes	Yes	Yes	No
ASSPELPVSVENIK	"N-Term(Dimethyl:2H(4)); S3(Phospho); K14(Dimethyl:2H(4))"	Q969R5	Lethal(3)malignant brain tumor-like protein 2	ASPDKASSPELPVSV	"S(2): 0.0; S(3): 100.0; S(9): 0.0"	-0.00849573	-0.179683	0.173176	0.671157	0.658155	1	FALSE	FALSE	FALSE	Cluster 2	[]	No	Yes	Yes	Yes	Yes	Yes	Yes
ASSPSASSSSSFR	"N-Term(Dimethyl:2H(6)13C(2)); S3(Phospho)"	Q8IXZ2	Zinc finger CCCH domain-containing protein 3	KYKWKASSPSASSSS	"S(2): 0.0; S(3): 100.0; S(5): 0.0; S(7): 0.0; S(8): 0.0; S(9): 0.0; S(10): 0.0; S(11): 0.0"	0.540511	0.853777	-0.311277	2.04775	7.10867	1	TRUE	TRUE	FALSE	Cluster 4	[]	No	Yes	No	No	No	No	Yes
ASSPSEHGPR	"N-Term(Dimethyl:2H(6)13C(2)); S2(Phospho)"	Q9NSU2	Three-prime repair exonuclease 1	LKALERASSPSEHGP	"S(2): 50.0; S(3): 50.0; S(5): 0.0"	0.132037	0.536389	-0.402363	2.52559	3.42295	1	FALSE	TRUE	TRUE	Cluster 4	[]	No	False	No	No	No	No	No
ASSPSPLTIGTPESQR	"N-Term(Dimethyl:2H(6)13C(2)); S3(Phospho); T11(Phospho)"	Q9NPI6	mRNA-decapping enzyme 1A	DLERKASSPSPLTIG;PSPLTIGTPESQRKP	"S(2): 50.0; S(3): 50.0; S(5): 0.0; T(8): 1.3; T(11): 98.7; S(14): 0.0"	0.0300861	1.5787	-1.54663	35.2068	37.7322	1	FALSE	TRUE	TRUE	Cluster 4	[]	No	Yes	Yes	Yes	Yes	Yes	No
ASSQVLSESPSQDSLDAFMSEMK	"N-Term(Dimethyl:2H(6)13C(2)); S11(Phospho); M19(Oxidation); M22(Oxidation); K23(Dimethyl:2H(6)13C(2))"	Q9BWU0	Kanadaptin	QVLSESPSQDSLDAF	"S(2): 0.0; S(3): 0.0; S(7): 1.1; S(9): 48.9; S(11): 48.9; S(14): 1.1; S(20): 0.0"	0.668081					1	TRUE			--	[]	No	Yes	No	Yes	No	No	No
ASSQVLSESPSQDSLDAFMSEMK	"N-Term(Dimethyl:2H(6)13C(2)); S7(Phospho); M22(Oxidation); K23(Dimethyl:2H(6)13C(2))"	Q9BWU0	Kanadaptin	KASSQVLSESPSQDS	"S(2): 0.0; S(3): 0.0; S(7): 96.4; S(9): 1.8; S(11): 1.8; S(14): 0.0; S(20): 0.0"	1.03541					1	TRUE			--	[]	No	False	No	No	No	No	No
ASSSKESPSPSVR	"N-Term(Dimethyl:2H(6)13C(2)); K5(Dimethyl:2H(6)13C(2)); S7(Phospho)"	Q5T0F9	Coiled-coil and C2 domain-containing protein 1B	RASSSKESPSPSVRE	"S(2): 0.0; S(3): 0.0; S(4): 0.0; S(7): 100.0; S(9): 0.0; S(11): 0.0"	0.0482247	1.4962	-1.44599	27.9247	31.2042	1	FALSE	TRUE	TRUE	Cluster 4	[]	No	Yes	No	No	Yes	No	No
ASSTPSSETQEEFVDDFR	"N-Term(Dimethyl:2H(6)13C(2)); T4(Phospho)"	P30622	CAP-Gly domain-containing linker protein 1	SSEKASSTPSSETQE	"S(2): 0.0; S(3): 0.9; T(4): 99.1; S(6): 0.0; S(7): 0.0; T(9): 0.0"	0.430006	1.97613	-1.54414	35.0057	94.2205	1	TRUE	TRUE	TRUE	Cluster 4	[]	No	Yes	Yes	Yes	Yes	Yes	No
ASSTSTPEPTR	"N-Term(Dimethyl); T6(Phospho)"	Q8N8S7	Protein enabled homolog	SKASSTSTPEPTRKP	"S(2): 0.0; S(3): 0.0; T(4): 0.0; S(5): 0.0; T(6): 100.0; T(10): 0.0"	0.242202	1.45262	-1.20843	16.1595	28.2247	1	FALSE	TRUE	TRUE	Cluster 4	[]	No	Yes	No	Yes	Yes	Yes	No
ASSTSTPEPTR	"N-Term(Dimethyl:2H(6)13C(2)); T6(Phospho)"	Q8N8S7	Protein enabled homolog	SKASSTSTPEPTRKP	"S(2): 0.0; S(3): 0.0; T(4): 0.0; S(5): 0.9; T(6): 99.1; T(10): 0.0"	0.230164	1.50178	-1.26963	18.6048	31.6075	1	FALSE	TRUE	TRUE	Cluster 4	[]	No	Yes	No	Yes	Yes	Yes	No
ASSVSTKESPAR	"N-Term(Dimethyl:2H(6)13C(2)); K7(Dimethyl:2H(6)13C(2)); S9(Phospho)"	Q13428	Treacle protein	SSVSTKESPARKAAP	"S(2): 0.0; S(3): 0.0; S(5): 0.0; T(6): 0.0; S(9): 100.0"	0.0474658	0.731956	-0.682501	4.81394	5.36991	1	FALSE	TRUE	TRUE	Cluster 4	[]	No	Yes	No	Yes	Yes	No	Yes
ASSVSTKESPARK	"N-Term(Dimethyl:2H(4)); K7(Dimethyl:2H(4)); S9(Phospho); K13(Dimethyl:2H(4))"	Q13428	Treacle protein	SSVSTKESPARKAAP	"S(2): 0.0; S(3): 0.0; S(5): 0.0; T(6): 0.0; S(9): 100.0"	-0.0315818	0.382779	-0.412372	2.58448	2.4032	1	FALSE	TRUE	TRUE	Cluster 1	[]	No	Yes	No	Yes	Yes	No	Yes
ASSVSTKESPARK	"N-Term(Dimethyl); K7(Dimethyl); S9(Phospho); K13(Dimethyl)"	Q13428	Treacle protein	SSVSTKESPARKAAP	"S(2): 0.0; S(3): 0.0; S(5): 0.0; T(6): 0.0; S(9): 100.0"	0.0858064	0.416269	-0.328474	2.13046	2.59585	1	FALSE	TRUE	FALSE	Cluster 4	[]	No	Yes	No	Yes	Yes	No	Yes
ASTASPCNNNINAATAVALQEPR	"N-Term(Dimethyl:2H(6)13C(2)); S5(Phospho); C7(Carbamidomethyl)"	Q71RC2	La-related protein 4	PSRASTASPCNNNIN	"S(2): 0.0; T(3): 0.0; S(5): 100.0; T(15): 0.0"	0.15719	0.497286	-0.338108	2.17825	3.12822	1	FALSE	TRUE	FALSE	Cluster 4	[]	No	Yes	Yes	Yes	Yes	Yes	Yes
ASTASPCNNNINAATAVALQEPR	"N-Term(Dimethyl); S5(Phospho); C7(Carbamidomethyl)"	Q71RC2	La-related protein 4	PSRASTASPCNNNIN	"S(2): 0.0; T(3): 0.0; S(5): 100.0; T(15): 0.0"	0.125382	0.386222	-0.258851	1.81489	2.42233	1	FALSE	TRUE	FALSE	Cluster 4	[]	No	Yes	Yes	Yes	Yes	Yes	Yes
ASTPDWVSEGPQPGLR	"N-Term(Dimethyl:2H(6)13C(2)); T3(Phospho)"	Q8IVT2	Mitotic interactor and substrate of PLK1	LHVGRASTPDWVSEG	"S(2): 0.0; T(3): 100.0; S(8): 0.0"	0.752476	1.31312	-0.558653	3.61953	20.4705	1	TRUE	TRUE	TRUE	Cluster 4	[]	No	Yes	Yes	Yes	Yes	Yes	Yes
ASTPDWVSEGPQPGLR	"N-Term(Dimethyl); S2(Phospho)"	Q8IVT2	Mitotic interactor and substrate of PLK1	GLHVGRASTPDWVSE	"S(2): 50.0; T(3): 50.0; S(8): 0.0"			0.0444716	0.902669		1			FALSE	--	[]	No	Yes	Yes	Yes	No	No	Yes
ASTSDYQVISDRQTPK	"N-Term(Dimethyl:2H(6)13C(2)); T14(Phospho); K16(Dimethyl:2H(6)13C(2))"	Q8NFH5	Nucleoporin NUP53	QVISDRQTPKKDESL	"S(2): 0.0; T(3): 0.0; S(4): 0.0; Y(6): 0.0; S(10): 0.0; T(14): 100.0"	0.47679	1.25807	-0.779291	6.01577	18.0335	1	TRUE	TRUE	TRUE	Cluster 4	[]	No	Yes	Yes	Yes	Yes	Yes	Yes
ASTTSLSGSDSETEGK	"N-Term(Dimethyl:2H(4)); T13(Phospho); K16(Dimethyl:2H(4))"	Q8N1G2	Cap-specific mRNA (nucleoside-2'-O-)-methyltransferase 1	LSGSDSETEGKQHSS	"S(2): 0.0; T(3): 0.5; T(4): 0.0; S(5): 0.5; S(7): 0.5; S(9): 32.8; S(11): 32.8; T(13): 32.8"	0.304882	-0.132707	0.439578	0.363431	0.733337	1	TRUE	FALSE	TRUE	Cluster 6	[]	No	Yes	Yes	No	No	No	No
ASTTSLSGSDSETEGK	"N-Term(Dimethyl:2H(6)13C(2)); S9(Phospho); K16(Dimethyl:2H(6)13C(2))"	Q8N1G2	Cap-specific mRNA (nucleoside-2'-O-)-methyltransferase 1	STTSLSGSDSETEGK	"S(2): 0.0; T(3): 0.0; T(4): 0.0; S(5): 0.0; S(7): 0.4; S(9): 33.2; S(11): 33.2; T(13): 33.2"	0.090976	-0.36752	0.460485	0.34635	0.427062	1	FALSE	TRUE	TRUE	Cluster 6	[]	No	Yes	Yes	Yes	Yes	Yes	No
ASTVSPGGYMVPK	"N-Term(Dimethyl:2H(6)13C(2)); S5(Phospho); K13(Dimethyl:2H(6)13C(2))"	Q5TGY3	AT-hook DNA-binding motif-containing protein 1	DSRASTVSPGGYMVP	"S(2): 0.0; T(3): 0.0; S(5): 100.0; Y(9): 0.0"	0.242257	0.372936	-0.12869	1.3449	2.34935	1	FALSE	TRUE	FALSE	Cluster 4	[]	No	Yes	No	No	No	No	Yes
ASVALTPTAPSR	"N-Term(Dimethyl:2H(6)13C(2)); T6(Phospho)"	P28290	Sperm-specific antigen 2	FRASVALTPTAPSRT	"S(2): 0.0; T(6): 100.0; T(8): 0.0; S(11): 0.0"	1.086					1	TRUE			--	[]	No	Yes	No	No	No	Yes	Yes
ASVLDTSMSAGSGSPSK	"N-Term(Dimethyl:2H(4)); M8(Oxidation); S14(Phospho); K17(Dimethyl:2H(4))"	Q9UPQ0	LIM and calponin homology domains-containing protein 1	SMSAGSGSPSKTVTP	"S(2): 0.0; T(6): 0.0; S(7): 0.0; S(9): 0.0; S(12): 0.8; S(14): 98.5; S(16): 0.8"	0.0388082	-0.149576	0.190373	0.6451	0.7054	1	FALSE	FALSE	FALSE	Cluster 6	[]	No	Yes	Yes	Yes	Yes	Yes	No
ASVLDTSMSAGSGSPSK	"N-Term(Dimethyl:2H(6)13C(2)); M8(Oxidation); S9(Phospho); S12(Phospho); K17(Dimethyl:2H(6)13C(2))"	Q9UPQ0	LIM and calponin homology domains-containing protein 1	SVLDTSMSAGSGSPS;DTSMSAGSGSPSKTV	"S(2): 0.0; T(6): 0.0; S(7): 1.2; S(9): 98.8; S(12): 1.2; S(14): 98.8; S(16): 0.0"	0.298126	1.63978	-1.33966	21.8605	43.4296	1	TRUE	TRUE	TRUE	Cluster 4	[]	No	Yes	Yes	Yes	Yes	Yes	No
ASVLDTSMSAGSGSPSK	"N-Term(Dimethyl:2H(6)13C(2)); M8(Oxidation); S14(Phospho); K17(Dimethyl:2H(6)13C(2))"	Q9UPQ0	LIM and calponin homology domains-containing protein 1	SMSAGSGSPSKTVTP	"S(2): 0.0; T(6): 0.0; S(7): 0.0; S(9): 0.0; S(12): 0.0; S(14): 100.0; S(16): 0.0"	0.351628	-0.185781	0.539397	0.288804	0.648979	1	TRUE	FALSE	TRUE	Cluster 6	[]	No	Yes	Yes	Yes	Yes	Yes	No
ASVLDTSMSAGSGSPSK	"N-Term(Dimethyl:2H(4)); S14(Phospho); K17(Dimethyl:2H(4))"	Q9UPQ0	LIM and calponin homology domains-containing protein 1	SMSAGSGSPSKTVTP	"S(2): 0.0; T(6): 0.0; S(7): 0.0; S(9): 0.0; S(12): 0.0; S(14): 100.0; S(16): 0.0"	-0.0746826	-0.221544	0.14885	0.709822	0.597678	1	FALSE	FALSE	FALSE	Cluster 2	[]	No	Yes	Yes	Yes	Yes	Yes	No
ASVLDTSMSAGSGSPSK	"N-Term(Dimethyl:2H(6)13C(2)); S9(Phospho); S12(Phospho); K17(Dimethyl:2H(6)13C(2))"	Q9UPQ0	LIM and calponin homology domains-containing protein 1	SVLDTSMSAGSGSPS;DTSMSAGSGSPSKTV	"S(2): 0.0; T(6): 0.0; S(7): 100.0; S(9): 0.0; S(12): 0.0; S(14): 98.9; S(16): 1.0"	0.36046	0.350216	0.0122329	0.972226	2.2296	1	TRUE	TRUE	FALSE	Cluster 5	[]	No	Yes	Yes	Yes	Yes	Yes	No
ASVLDTSMSAGSGSPSK	"N-Term(Dimethyl:2H(6)13C(2)); S14(Phospho); K17(Dimethyl:2H(6)13C(2))"	Q9UPQ0	LIM and calponin homology domains-containing protein 1	SMSAGSGSPSKTVTP	"S(2): 0.0; T(6): 0.0; S(7): 0.0; S(9): 0.0; S(12): 0.7; S(14): 98.7; S(16): 0.7"	-0.0832466	-0.231981	0.150724	0.706767	0.583485	1	FALSE	FALSE	FALSE	Cluster 2	[]	No	Yes	Yes	Yes	Yes	Yes	No
ASVSGPNSPSETR	"N-Term(Dimethyl:2H(6)13C(2)); S8(Phospho)"	O15344	E3 ubiquitin-protein ligase Midline-1	ASVSGPNSPSETRRE	"S(2): 0.0; S(4): 0.0; S(8): 100.0; S(10): 0.0; T(12): 0.0"	0.0610113	0.77602	-0.71302	5.1644	5.94335	1	FALSE	TRUE	TRUE	Cluster 4	[]	No	Yes	Yes	Yes	Yes	No	No
ASWESLDEEWR	"N-Term(Dimethyl:2H(6)13C(2)); S5(Phospho)"	Q00587	Cdc42 effector protein 1	QARASWESLDEEWRA	"S(2): 0.0; S(5): 100.0"	0.987565	1.06987	-0.0803144	1.20314	11.6918	1	TRUE	TRUE	FALSE	Cluster 4	[]	No	Yes	Yes	Yes	No	No	No
ASYDVSDSGQLEHVQPWSV	"N-Term(Dimethyl:2H(6)13C(2)); S18(Phospho)"	Q01813	ATP-dependent 6-phosphofructokinase, platelet type	LEHVQPWSV______	"S(2): 0.0; Y(3): 0.0; S(6): 0.0; S(8): 0.0; S(18): 100.0"	1.26299					1	TRUE			--	[]	No	Yes	No	No	No	No	No
ATAPQTQHVSPMR	"N-Term(Dimethyl:2H(6)13C(2)); S10(Phospho)"	P29692	Elongation factor 1-delta	APQTQHVSPMRQVEP	"T(2): 0.0; T(6): 0.0; S(10): 100.0"	0.0684878	0.369166	-0.298689	1.98925	2.32904	1	FALSE	TRUE	FALSE	Cluster 4	['CDK1']	No	Yes	Yes	Yes	Yes	Yes	Yes
ATAPQTQHVSPMR	"N-Term(Dimethyl); S10(Phospho); M12(Oxidation)"	P29692	Elongation factor 1-delta	APQTQHVSPMRQVEP	"T(2): 0.0; T(6): 0.1; S(10): 99.9"						1				--	['CDK1']	No	Yes	Yes	Yes	Yes	Yes	Yes
ATAPQTQHVSPMR	"N-Term(Dimethyl); S10(Phospho); M12(Oxidation)"	P29692	Elongation factor 1-delta	APQTQHVSPMRQVEP	"T(2): 0.0; T(6): 0.0; S(10): 100.0"	-0.00555441	0.339026	-0.342592	2.20086	2.17289	1	FALSE	TRUE	FALSE	Cluster 1	['CDK1']	No	Yes	Yes	Yes	Yes	Yes	Yes
ATAPQTQHVSPMR	"N-Term(Dimethyl); S10(Phospho)"	P29692	Elongation factor 1-delta	APQTQHVSPMRQVEP	"T(2): 0.0; T(6): 0.0; S(10): 100.0"	0.0337008	0.452188	-0.416499	2.60915	2.81968	1	FALSE	TRUE	TRUE	Cluster 4	['CDK1']	No	Yes	Yes	Yes	Yes	Yes	Yes
ATAPQTQHVSPMR	"N-Term(Dimethyl:2H(6)13C(2)); S10(Phospho); M12(Oxidation)"	P29692	Elongation factor 1-delta	APQTQHVSPMRQVEP	"T(2): 0.0; T(6): 0.0; S(10): 100.0"	0.0174389	0.384997	-0.365569	2.32043	2.4155	1	FALSE	TRUE	TRUE	Cluster 4	['CDK1']	No	Yes	Yes	Yes	Yes	Yes	Yes
ATAPQTQHVSPMRQVEPPAK	"N-Term(Dimethyl); S10(Phospho); M12(Oxidation); K20(Dimethyl)"	P29692	Elongation factor 1-delta	APQTQHVSPMRQVEP	"T(2): 0.0; T(6): 2.0; S(10): 98.0"						1				--	['CDK1']	No	Yes	Yes	Yes	Yes	Yes	Yes
ATASSPTQQDGR	"N-Term(Dimethyl:2H(6)13C(2)); S5(Phospho)"	Q9BV73	Centrosome-associated protein CEP250	ISKATASSPTQQDGR	"T(2): 0.0; S(4): 1.6; S(5): 98.4; T(7): 0.0"	0.128731					1	FALSE			--	[]	No	Yes	No	No	No	No	No
ATDSDLSSPR	"N-Term(Dimethyl:2H(6)13C(2)); S8(Phospho)"	Q9BRD0	BUD13 homolog	ATDSDLSSPRHKQSP	"T(2): 0.0; S(4): 0.0; S(7): 0.8; S(8): 99.2"	0.0768824	0.0999391	-0.0210679	1.04971	1.253	1	FALSE	FALSE	FALSE	Cluster 4	[]	No	Yes	Yes	Yes	Yes	No	No
ATDSLPGK	"N-Term(Dimethyl:2H(6)13C(2)); S4(Phospho); K8(Dimethyl:2H(6)13C(2))"	Q9BUB5	MAP kinase-interacting serine/threonine-protein kinase 1	RRGRATDSLPGKFED	"T(2): 0.0; S(4): 100.0"	0.261864					1	FALSE			--	[]	No	Yes	No	No	No	No	No
ATENDIYNFFSPLNPMR	"N-Term(Dimethyl:2H(6)13C(2)); S11(Phospho); M16(Oxidation)"	P55795	Heterogeneous nuclear ribonucleoprotein H2	NDIYNFFSPLNPMRV	"T(2): 0.0; Y(7): 0.0; S(11): 100.0"	0.0609287	1.33536	-1.27245	18.7261	21.5465	1	FALSE	TRUE	TRUE	Cluster 4	[]	No	Yes	Yes	Yes	No	No	Yes
ATEVSKTPEAR	"N-Term(Dimethyl); S5(Phospho); K6(Dimethyl)"	Q9UNF1	Melanoma-associated antigen D2	VSKATEVSKTPEARE	"T(2): 0.0; S(5): 99.3; T(7): 0.7"	0.0630946	1.80259	-1.73751	54.6396	63.1833	1	FALSE	TRUE	TRUE	Cluster 4	[]	No	False	No	Yes	No	No	Yes
ATEVSKTPEAR	"N-Term(Dimethyl:2H(6)13C(2)); K6(Dimethyl:2H(6)13C(2)); T7(Phospho)"	Q9UNF1	Melanoma-associated antigen D2	KATEVSKTPEAREAP	"T(2): 0.0; S(5): 0.0; T(7): 100.0"	0.0859799					1	FALSE			--	[]	No	Yes	No	Yes	Yes	No	Yes
ATFAFSPEEQQAQR	"N-Term(Dimethyl:2H(6)13C(2)); S6(Phospho)"	Q9UHN6	Cell surface hyaluronidase	DRATFAFSPEEQQAQ	"T(2): 0.0; S(6): 100.0"	0.136863					1	FALSE			--	[]	No	Yes	Yes	No	Yes	Yes	No
ATFSGSAGR	"N-Term(Dimethyl:2H(6)13C(2)); S4(Phospho)"	Q9Y4H2	Insulin receptor substrate 2	TLMRATFSGSAGRLC	"T(2): 0.0; S(4): 99.0; S(6): 1.0"	0.483444	0.956463	-0.471029	2.95821	9.0048	1	TRUE	TRUE	TRUE	Cluster 4	[]	No	Yes	No	No	No	No	No
ATGAALTPTEER	"N-Term(Dimethyl:2H(6)13C(2)); T7(Phospho)"	Q13459	Unconventional myosin-IXb	RATGAALTPTEERRT	"T(2): 0.0; T(7): 100.0; T(9): 0.0"	0.258971	1.70844	-1.44748	28.0209	50.8689	1	FALSE	TRUE	TRUE	Cluster 4	[]	No	Yes	No	Yes	No	Yes	No
ATHGSNSLPSSAR	"N-Term(Dimethyl:2H(6)13C(2)); S7(Phospho)"	Q8TDM6	Disks large homolog 5	RATHGSNSLPSSARL	"T(2): 0.0; S(5): 1.0; S(7): 97.0; S(10): 1.0; S(11): 1.0"	0.229556	0.259093	-0.0275482	1.06549	1.80761	1	FALSE	FALSE	FALSE	Cluster 4	[]	No	Yes	No	No	No	No	No
ATHGSNSLPSSAR	"N-Term(Dimethyl); S5(Phospho)"	Q8TDM6	Disks large homolog 5	EMRATHGSNSLPSSA	"T(2): 0.0; S(5): 50.0; S(7): 50.0; S(10): 0.0; S(11): 0.0"	-0.0484623	-0.0288357	-0.0176378	1.04145	0.931484	1	FALSE	FALSE	FALSE	Cluster 3	[]	No	Yes	No	No	No	No	No
ATISDEEIER	"N-Term(Dimethyl); S4(Phospho)"	Q9UQN3	Charged multivesicular body protein 2b	STSKATISDEEIERQ	"T(2): 0.0; S(4): 100.0"	0.00199376	0.230281	-0.226299	1.68383	1.69158	1	FALSE	FALSE	FALSE	Cluster 4	[]	No	Yes	Yes	Yes	Yes	Yes	Yes
ATISSPLELEGTVSR	"N-Term(Dimethyl:2H(6)13C(2)); S5(Phospho)"	Q96GS4	BLOC-1-related complex subunit 6	GRRATISSPLELEGT	"T(2): 0.0; S(4): 0.0; S(5): 100.0; T(12): 0.0; S(14): 0.0"	0.0534219					1	FALSE			--	[]	No	Yes	Yes	Yes	No	Yes	No
ATISSPLELEGTVSR	"N-Term(Dimethyl); S5(Phospho)"	Q96GS4	BLOC-1-related complex subunit 6	GRRATISSPLELEGT	"T(2): 0.0; S(4): 0.0; S(5): 100.0; T(12): 0.0; S(14): 0.0"	0.0241584					1	FALSE			--	[]	No	Yes	Yes	Yes	No	Yes	No
ATLLEDQQDPSPSS	"N-Term(Dimethyl:2H(6)13C(2)); S14(Phospho)"	Q9HC35	Echinoderm microtubule-associated protein-like 4	QQDPSPSS_______	"T(2): 0.0; S(11): 0.5; S(13): 49.8; S(14): 49.8"	0.186926	1.1916	-1.00268	10.062	15.4743	1	FALSE	TRUE	TRUE	Cluster 4	[]	No	Yes	No	No	No	No	No
ATLLNVPDLSDSIHSANASER	"N-Term(Dimethyl:2H(6)13C(2)); S10(Phospho)"	Q07157	Tight junction protein ZO-1	LLNVPDLSDSIHSAN	"T(2): 0.0; S(10): 50.0; S(12): 50.0; S(15): 0.0; S(19): 0.0"	0.591392					1	TRUE			--	[]	No	Yes	No	Yes	Yes	No	No
ATLPSPDK	"N-Term(Dimethyl:2H(6)13C(2)); S5(Phospho); K8(Dimethyl:2H(6)13C(2))"	P22314	Ubiquitin-like modifier-activating enzyme 1	ELKATLPSPDKLPGF	"T(2): 0.0; S(5): 100.0"	0.0404134					1	FALSE			--	[]	No	Yes	Yes	Yes	Yes	Yes	No
ATLPSPDKLPGFK	"N-Term(Dimethyl); S5(Phospho); K8(Dimethyl); K13(Dimethyl)"	P22314	Ubiquitin-like modifier-activating enzyme 1	ELKATLPSPDKLPGF	"T(2): 0.0; S(5): 100.0"						1				--	[]	No	Yes	Yes	Yes	Yes	Yes	No
ATLSNPKPQK	"N-Term(Dimethyl:2H(6)13C(2)); S4(Phospho); K7(Dimethyl:2H(6)13C(2)); K10(Dimethyl:2H(6)13C(2))"	Q96JM3	Chromosome alignment-maintaining phosphoprotein 1	ESVKATLSNPKPQKQ	"T(2): 0.0; S(4): 100.0"	0.34341					1	TRUE			--	[]	No	Yes	No	Yes	Yes	No	Yes
ATLSSTSGLDLMSESGEGEISPQR	"N-Term(Dimethyl:2H(6)13C(2)); S21(Phospho)"	Q8WWI1	LIM domain only protein 7	ESGEGEISPQREVSR	"T(2): 0.0; S(4): 0.0; S(5): 0.0; T(6): 0.0; S(7): 0.0; S(13): 0.8; S(15): 49.6; S(21): 49.6"	-0.0657346					1	FALSE			--	[]	No	Yes	Yes	Yes	Yes	Yes	No
ATNESEDEIPQLVPIGK	"N-Term(Dimethyl:2H(6)13C(2)); S5(Phospho); K17(Dimethyl:2H(6)13C(2))"	O76021	Ribosomal L1 domain-containing protein 1	QVKATNESEDEIPQL	"T(2): 0.0; S(5): 100.0"	0.031113	0.232447	-0.199345	1.58251	1.70004	1	FALSE	FALSE	FALSE	Cluster 4	[]	No	Yes	Yes	Yes	Yes	Yes	Yes
ATNESEDEIPQLVPIGK	"N-Term(Dimethyl:2H(4)); S5(Phospho); K17(Dimethyl:2H(4))"	O76021	Ribosomal L1 domain-containing protein 1	QVKATNESEDEIPQL	"T(2): 0.0; S(5): 100.0"	0.150757	0.123142	0.0296032	0.934107	1.32176	1	FALSE	FALSE	FALSE	Cluster 5	[]	No	Yes	Yes	Yes	Yes	Yes	Yes
ATNESEDEIPQLVPIGK	"N-Term(Dimethyl); S5(Phospho); K17(Dimethyl)"	O76021	Ribosomal L1 domain-containing protein 1	QVKATNESEDEIPQL	"T(2): 0.0; S(5): 100.0"	-0.0165309	0.109956	-0.124498	1.33198	1.28223	1	FALSE	FALSE	FALSE	Cluster 1	[]	No	Yes	Yes	Yes	Yes	Yes	Yes
ATNSPKPHMVPR	"N-Term(Dimethyl:2H(6)13C(2)); S4(Phospho); K6(Dimethyl:2H(6)13C(2))"	O75179	Ankyrin repeat domain-containing protein 17	SPARATNSPKPHMVP	"T(2): 0.0; S(4): 100.0"	0.815457	0.636436	0.18101	0.659159	4.3097	1	TRUE	TRUE	FALSE	Cluster 5	[]	No	Yes	No	No	No	No	No
ATPAQTPR	"N-Term(Dimethyl:2H(6)13C(2)); T6(Phospho)"	P33991	DNA replication licensing factor MCM4	GRATPAQTPRSEDAR	"T(2): 0.0; T(6): 100.0"	1.06543	1.64659	-0.579174	3.79467	44.1164	1	TRUE	TRUE	TRUE	Cluster 4	[]	No	Yes	No	Yes	Yes	No	No
ATPAQTPRSEDAR	"N-Term(Dimethyl:2H(6)13C(2)); T6(Phospho); S9(Phospho)"	P33991	DNA replication licensing factor MCM4	GRATPAQTPRSEDAR;TPAQTPRSEDARSSP	"T(2): 0.0; T(6): 100.0; S(9): 100.0"	1.06898					1	TRUE			--	[]	No	Yes	No	Yes	Yes	Yes	No
ATPAQTPRSEDAR	"N-Term(Dimethyl); S9(Phospho)"	P33991	DNA replication licensing factor MCM4	TPAQTPRSEDARSSP	"T(2): 0.0; T(6): 0.0; S(9): 100.0"	-0.71182	0.327086	-1.03692	10.8872	2.11396	1	TRUE	FALSE	TRUE	Cluster 1	[]	No	Yes	No	No	Yes	Yes	No
ATPATAPGTSPR	"N-Term(Dimethyl); S10(Phospho)"	Q96P47	Arf-GAP with GTPase, ANK repeat and PH domain-containing protein 3	PATAPGTSPRANGLS	"T(2): 0.0; T(5): 0.0; T(9): 0.8; S(10): 99.2"	0.217666					1	FALSE			--	[]	No	Yes	No	Yes	No	Yes	No
ATPATAPGTSPR	"N-Term(Dimethyl:2H(6)13C(2)); S10(Phospho)"	Q96P47	Arf-GAP with GTPase, ANK repeat and PH domain-containing protein 3	PATAPGTSPRANGLS	"T(2): 0.0; T(5): 0.0; T(9): 0.8; S(10): 99.2"	0.230894					1	FALSE			--	[]	No	Yes	No	Yes	No	Yes	No
ATPGAPALTSMTPTAVER	"N-Term(Dimethyl:2H(6)13C(2)); T12(Phospho)"	P54198	Protein HIRA	APALTSMTPTAVERL	"T(2): 0.0; T(9): 0.4; S(10): 49.8; T(12): 49.8; T(14): 0.0"	-0.070135	0.365249	-0.433396	2.71266	2.30813	1	FALSE	TRUE	TRUE	Cluster 1	['CDK2']	No	Yes	Yes	Yes	Yes	Yes	No
ATSAGSSPSCSLAGR	"N-Term(Dimethyl:2H(6)13C(2)); S7(Phospho); C10(Carbamidomethyl)"	Q9BXB5	Oxysterol-binding protein-related protein 10	RATSAGSSPSCSLAG	"T(2): 0.0; S(3): 0.0; S(6): 0.0; S(7): 100.0; S(9): 0.0; S(11): 0.0"	0.702056					1	TRUE			--	[]	No	Yes	Yes	No	Yes	Yes	No
ATSDTLESPPK	"N-Term(Dimethyl:2H(6)13C(2)); S8(Phospho); K11(Dimethyl:2H(6)13C(2))"	O94782	Ubiquitin carboxyl-terminal hydrolase 1	ATSDTLESPPKIIPK	"T(2): 0.0; S(3): 0.0; T(5): 0.0; S(8): 100.0"	-0.248042					1	FALSE			--	['CDK1']	No	Yes	Yes	Yes	No	Yes	No
ATSEEDVSIKSPICEK	"N-Term(Dimethyl:2H(6)13C(2)); K10(Dimethyl:2H(6)13C(2)); S11(Phospho); C14(Carbamidomethyl); K16(Dimethyl:2H(6)13C(2))"	Q5UIP0	Telomere-associated protein RIF1	EEDVSIKSPICEKQD	"T(2): 0.0; S(3): 0.0; S(8): 0.0; S(11): 100.0"	0.227204	1.59167	-1.36248	23.0397	38.876	1	FALSE	TRUE	TRUE	Cluster 4	[]	No	Yes	Yes	No	Yes	Yes	Yes
ATSEEDVSIKSPICEK	"N-Term(Dimethyl); K10(Dimethyl); S11(Phospho); C14(Carbamidomethyl); K16(Dimethyl)"	Q5UIP0	Telomere-associated protein RIF1	EEDVSIKSPICEKQD	"T(2): 0.0; S(3): 0.0; S(8): 50.0; S(11): 50.0"	0.0990906					1	FALSE			--	[]	No	Yes	Yes	No	Yes	Yes	Yes
ATSFEESERK	"N-Term(Dimethyl:2H(6)13C(2)); S3(Phospho); K10(Dimethyl:2H(6)13C(2))"	Q52LW3	Rho GTPase-activating protein 29	KIFERATSFEESERK	"T(2): 0.0; S(3): 100.0; S(7): 0.0"	0.00870295	0.0677405	-0.0570487	1.14038	1.16346	1	FALSE	FALSE	FALSE	Cluster 4	[]	No	Yes	Yes	No	No	No	No
ATSFEESERK	"N-Term(Dimethyl:2H(4)); S3(Phospho); K10(Dimethyl:2H(4))"	Q52LW3	Rho GTPase-activating protein 29	KIFERATSFEESERK	"T(2): 0.0; S(3): 100.0; S(7): 0.0"	0.0567228	0.0954583	-0.0367466	1.08829	1.24014	1	FALSE	FALSE	FALSE	Cluster 4	[]	No	Yes	Yes	No	No	No	No
ATSPEAGGGGGALK	"N-Term(Dimethyl:2H(6)13C(2)); S3(Phospho); K14(Dimethyl:2H(6)13C(2))"	Q13233	Mitogen-activated protein kinase kinase kinase 1	FPGARATSPEAGGGG	"T(2): 0.0; S(3): 100.0"	0.0825869	0.474846	-0.39027	2.45623	2.97069	1	FALSE	TRUE	TRUE	Cluster 4	[]	No	Yes	No	No	Yes	No	No
ATSPLVSLYPALECR	"N-Term(Dimethyl); S3(Phospho); C14(Carbamidomethyl)"	Q96G74	OTU domain-containing protein 5	AGADRATSPLVSLYP	"T(2): 0.0; S(3): 100.0; S(7): 0.0; Y(9): 0.0"	0.103938	0.552383	-0.446456	2.79548	3.55135	1	FALSE	TRUE	TRUE	Cluster 4	[]	No	Yes	Yes	Yes	Yes	No	No
ATSPLVSLYPALECR	"N-Term(Dimethyl:2H(6)13C(2)); S3(Phospho); C14(Carbamidomethyl)"	Q96G74	OTU domain-containing protein 5	AGADRATSPLVSLYP	"T(2): 0.0; S(3): 100.0; S(7): 0.0; Y(9): 0.0"	0.259849	0.858151	-0.596313	3.94742	7.18062	1	FALSE	TRUE	TRUE	Cluster 4	[]	No	Yes	Yes	Yes	Yes	No	No
ATSSPPDK	"N-Term(Dimethyl:2H(6)13C(2)); S4(Phospho); K8(Dimethyl:2H(6)13C(2))"	Q8IYW5	E3 ubiquitin-protein ligase RNF168	YHLRATSSPPDKVLN	"T(2): 0.0; S(3): 1.7; S(4): 98.3"	0.0202787	0.520917	-0.498649	3.15246	3.30315	1	FALSE	TRUE	TRUE	Cluster 4	[]	No	Yes	No	No	No	No	No
ATSSSNPSSPAPDWYK	"N-Term(Dimethyl:2H(6)13C(2)); S8(Phospho); S9(Phospho); K16(Dimethyl:2H(6)13C(2))"	P46100	Transcriptional regulator ATRX	ATSSSNPSSPAPDWY;TSSSNPSSPAPDWYK	"T(2): 0.0; S(3): 0.0; S(4): 0.8; S(5): 50.0; S(8): 50.0; S(9): 99.2; Y(15): 0.0"	0.390978	0.405211	-0.0122442	1.02859	2.53059	1	TRUE	TRUE	FALSE	Cluster 4	[]	No	Yes	Yes	Yes	Yes	No	No
ATSSSNPSSPAPDWYK	"N-Term(Dimethyl); S5(Phospho); S9(Phospho); K16(Dimethyl)"	P46100	Transcriptional regulator ATRX	ESKATSSSNPSSPAP;TSSSNPSSPAPDWYK	"T(2): 25.4; S(3): 25.4; S(4): 25.4; S(5): 25.4; S(8): 49.3; S(9): 49.3; Y(15): 0.0"	-0.0543264	0.147889	-0.200226	1.58572	1.39926	1	FALSE	FALSE	FALSE	Cluster 1	[]	No	Yes	Yes	Yes	Yes	No	No
ATSSSSGSLSATGR	"N-Term(Dimethyl:2H(6)13C(2)); S5(Phospho); S6(Phospho)"	Q03252	Lamin-B2	VSRATSSSSGSLSAT;SRATSSSSGSLSATG	"T(2): 0.0; S(3): 0.0; S(4): 1.3; S(5): 98.7; S(6): 0.0; S(8): 98.7; S(10): 1.3; T(12): 0.0"	1.30149	1.99729	-0.693811	4.94095	98.9247	1	TRUE	TRUE	TRUE	Cluster 4	[]	No	Yes	Yes	Yes	Yes	Yes	Yes
ATSSSSGSLSATGR	"N-Term(Dimethyl:2H(6)13C(2)); S10(Phospho)"	Q03252	Lamin-B2	SSSSGSLSATGRLGR	"T(2): 0.0; S(3): 0.0; S(4): 0.0; S(5): 0.0; S(6): 0.0; S(8): 0.0; S(10): 100.0; T(12): 0.0"	0.641289	0.727871	-0.0845931	1.21505	5.31964	1	TRUE	TRUE	FALSE	Cluster 4	[]	No	Yes	Yes	Yes	Yes	No	No
ATSSSSGSLSATGR	"N-Term(Dimethyl); S5(Phospho)"	Q03252	Lamin-B2	VSRATSSSSGSLSAT	"T(2): 0.0; S(3): 0.0; S(4): 0.0; S(5): 100.0; S(6): 0.0; S(8): 0.0; S(10): 0.0; T(12): 0.0"	0.0582716	1.09652	-1.03626	10.8707	12.4316	1	FALSE	TRUE	TRUE	Cluster 4	[]	No	Yes	Yes	Yes	Yes	Yes	Yes
ATSSTQSLAR	"N-Term(Dimethyl); S4(Phospho)"	Q14980	Nuclear mitotic apparatus protein 1	ASLRATSSTQSLARL	"T(2): 0.0; S(3): 0.0; S(4): 100.0; T(5): 0.0; S(7): 0.0"	0.530802	0.325694	0.207097	0.620731	2.1072	1	TRUE	FALSE	FALSE	Cluster 5	[]	No	Yes	No	Yes	Yes	No	Yes
ATSSTQSLAR	"N-Term(Dimethyl:2H(6)13C(2)); S4(Phospho)"	Q14980	Nuclear mitotic apparatus protein 1	ASLRATSSTQSLARL	"T(2): 0.0; S(3): 0.9; S(4): 99.1; T(5): 0.0; S(7): 0.0"	0.517177	0.2887	0.230466	0.588212	1.93513	1	TRUE	FALSE	FALSE	Cluster 5	[]	No	Yes	No	Yes	Yes	No	Yes
ATSTSPNSQSSK	"N-Term(Dimethyl:2H(6)13C(2)); S5(Phospho); K12(Dimethyl:2H(6)13C(2))"	Q9Y520	Protein PRRC2C	PFRATSTSPNSQSSK	"T(2): 0.0; S(3): 0.0; T(4): 0.0; S(5): 100.0; S(8): 0.0; S(10): 0.0; S(11): 0.0"	0.0654926	0.454732	-0.387251	2.43922	2.83624	1	FALSE	TRUE	TRUE	Cluster 4	[]	No	Yes	No	No	No	No	No
ATSVALPGWSPSETR	"N-Term(Dimethyl:2H(6)13C(2)); S10(Phospho)"	Q16513	Serine/threonine-protein kinase N2	SVALPGWSPSETRSS	"T(2): 0.0; S(3): 0.0; S(10): 100.0; S(12): 0.0; T(14): 0.0"	0.2401	1.62389	-1.3818	24.0882	41.8701	1	FALSE	TRUE	TRUE	Cluster 4	[]	No	Yes	Yes	Yes	Yes	Yes	No
ATTPSLPSVDNEFK	"N-Term(Dimethyl); T3(Phospho); K14(Dimethyl)"	Q6T4R5	Nance-Horan syndrome protein	QSESRATTPSLPSVD	"T(2): 50.0; T(3): 50.0; S(5): 0.0; S(8): 0.0"	0.406331	0.743887	-0.335567	2.16554	5.51947	1	TRUE	TRUE	FALSE	Cluster 4	[]	No	Yes	No	No	No	No	No
ATVTPSPVK	"N-Term(Dimethyl:2H(6)13C(2)); S6(Phospho); K9(Dimethyl:2H(6)13C(2))"	Q9H1E3	Nuclear ubiquitous casein and cyclin-dependent kinase substrate 1	LKATVTPSPVKGKGK	"T(2): 0.0; T(4): 0.0; S(6): 100.0"	-0.00931657	-0.598088	0.590761	0.25659	0.251144	1	FALSE	TRUE	TRUE	Cluster 2	['CDK1', 'CDK1', 'CDK2']	No	Yes	Yes	Yes	Yes	Yes	Yes
ATVTPSPVK	"N-Term(Dimethyl:2H(6)13C(2)); T4(Phospho); S6(Phospho); K9(Dimethyl:2H(6)13C(2))"	Q9H1E3	Nuclear ubiquitous casein and cyclin-dependent kinase substrate 1	PRLKATVTPSPVKGK;LKATVTPSPVKGKGK	"T(2): 0.0; T(4): 100.0; S(6): 100.0"	0.615188	1.56482	-0.947639	8.86418	36.5449	1	TRUE	TRUE	TRUE	Cluster 4	[]	No	Yes	Yes	Yes	Yes	Yes	Yes
ATVTPSPVK	"N-Term(Dimethyl); T4(Phospho); S6(Phospho); K9(Dimethyl)"	Q9H1E3	Nuclear ubiquitous casein and cyclin-dependent kinase substrate 1	PRLKATVTPSPVKGK;LKATVTPSPVKGKGK	"T(2): 0.0; T(4): 100.0; S(6): 100.0"	0.181821	1.54477	-1.36096	22.9593	34.8963	1	FALSE	TRUE	TRUE	Cluster 4	[]	No	Yes	Yes	Yes	Yes	Yes	Yes
ATVTPSPVK	"N-Term(Dimethyl:2H(4)); S6(Phospho); K9(Dimethyl:2H(4))"	Q9H1E3	Nuclear ubiquitous casein and cyclin-dependent kinase substrate 1	LKATVTPSPVKGKGK	"T(2): 0.0; T(4): 0.0; S(6): 100.0"	0.0849497	-0.644527	0.731466	0.185581	0.225675	1	FALSE	TRUE	TRUE	Cluster 6	['CDK1', 'CDK1', 'CDK2']	No	Yes	Yes	Yes	Yes	Yes	Yes
ATVTPSPVK	"N-Term(Dimethyl); S6(Phospho); K9(Dimethyl)"	Q9H1E3	Nuclear ubiquitous casein and cyclin-dependent kinase substrate 1	LKATVTPSPVKGKGK	"T(2): 0.0; T(4): 0.0; S(6): 100.0"	-0.129758	-0.512984	0.385215	0.411894	0.305511	1	FALSE	TRUE	TRUE	Cluster 2	['CDK1', 'CDK1', 'CDK2']	No	Yes	Yes	Yes	Yes	Yes	Yes
AVAEEDNGSIGEETDSSPGR	"N-Term(Dimethyl:2H(6)13C(2)); S17(Phospho)"	Q13586	Stromal interaction molecule 1	IGEETDSSPGRKKFP	"S(9): 0.0; T(14): 0.0; S(16): 50.0; S(17): 50.0"	0.617659					1	TRUE			--	['CDK1']	No	Yes	Yes	Yes	Yes	Yes	No
AVAEEDNGSIGEETDSSPGRK	"N-Term(Dimethyl:2H(6)13C(2)); S17(Phospho); K21(Dimethyl:2H(6)13C(2))"	Q13586	Stromal interaction molecule 1	IGEETDSSPGRKKFP	"S(9): 0.0; T(14): 0.0; S(16): 1.1; S(17): 98.9"	0.406007	0.91484	-0.506844	3.21251	8.18184	1	TRUE	TRUE	TRUE	Cluster 4	['CDK1']	No	Yes	Yes	Yes	Yes	Yes	No
AVAGVMITASHNR	"N-Term(Dimethyl:2H(6)13C(2)); S10(Phospho)"	Q6PCE3	Glucose 1,6-bisphosphate synthase	AGVMITASHNRKEDN	"T(8): 0.0; S(10): 100.0"	-0.108018	0.0778262	-0.183855	1.52706	1.1908	1	FALSE	FALSE	FALSE	Cluster 1	[]	No	Yes	Yes	Yes	Yes	Yes	No
AVAGVMITASHNR	"N-Term(Dimethyl:2H(6)13C(2)); M6(Oxidation); S10(Phospho)"	Q6PCE3	Glucose 1,6-bisphosphate synthase	AGVMITASHNRKEDN	"T(8): 0.0; S(10): 100.0"	-0.136528	0.0632291	-0.197769	1.57677	1.15144	1	FALSE	FALSE	FALSE	Cluster 1	[]	No	Yes	Yes	Yes	Yes	Yes	No
AVAGVMITASHNR	"N-Term(Dimethyl); S10(Phospho)"	Q6PCE3	Glucose 1,6-bisphosphate synthase	AGVMITASHNRKEDN	"T(8): 0.0; S(10): 100.0"	0.0681091	0.145654	-0.0755565	1.19003	1.39208	1	FALSE	FALSE	FALSE	Cluster 4	[]	No	Yes	Yes	Yes	Yes	Yes	No
AVAGVMITASHNR	"N-Term(Dimethyl); M6(Oxidation); S10(Phospho)"	Q6PCE3	Glucose 1,6-bisphosphate synthase	AGVMITASHNRKEDN	"T(8): 0.0; S(10): 100.0"	-0.138199	0.0736126	-0.209823	1.62115	1.1793	1	FALSE	FALSE	FALSE	Cluster 1	[]	No	Yes	Yes	Yes	Yes	Yes	No
AVAGVMITASHNRK	"N-Term(Dimethyl:2H(6)13C(2)); M6(Oxidation); S10(Phospho); K14(Dimethyl:2H(6)13C(2))"	Q6PCE3	Glucose 1,6-bisphosphate synthase	AGVMITASHNRKEDN	"T(8): 0.0; S(10): 100.0"	-0.207362	-0.0205831	-0.18479	1.53035	0.949354	1	FALSE	FALSE	FALSE	Cluster 3	[]	No	Yes	Yes	Yes	Yes	Yes	No
AVAGVMITASHNRK	"N-Term(Dimethyl); M6(Oxidation); S10(Phospho); K14(Dimethyl)"	Q6PCE3	Glucose 1,6-bisphosphate synthase	AGVMITASHNRKEDN	"T(8): 1.4; S(10): 98.6"	-0.203301	0.142032	-0.343344	2.20467	1.38052	1	FALSE	FALSE	TRUE	Cluster 1	[]	No	Yes	Yes	Yes	Yes	Yes	No
AVASSPAATNSEVK	"N-Term(Dimethyl:2H(6)13C(2)); S5(Phospho); K14(Dimethyl:2H(6)13C(2))"	Q9P1Y5	Calmodulin-regulated spectrin-associated protein 3	SPKAVASSPAATNSE	"S(4): 0.0; S(5): 100.0; T(9): 0.0; S(11): 0.0"	0.000243202					1	FALSE			--	[]	No	Yes	Yes	No	Yes	No	No
AVCSTYLQSR	"N-Term(Dimethyl:2H(6)13C(2)); C3(Carbamidomethyl); S9(Phospho)"	Q9H2X6	Homeodomain-interacting protein kinase 2	VCSTYLQSRYYRAPE	"S(4): 0.3; T(5): 33.2; Y(6): 33.2; S(9): 33.2"	0.077967	0.051228	0.0287279	0.935992	1.12005	1	FALSE	FALSE	FALSE	Cluster 5	['HIPK2']	No	Yes	No	No	No	No	No
AVDITTPK	"N-Term(Dimethyl); T6(Phospho); K8(Dimethyl)"	O75475	PC4 and SFRS1-interacting protein	TKAVDITTPKAARRG	"T(5): 0.9; T(6): 99.1"	0.831648	1.54742	-0.713783	5.17349	35.11	1	TRUE	TRUE	TRUE	Cluster 4	[]	No	Yes	Yes	Yes	Yes	Yes	No
AVDITTPK	"N-Term(Dimethyl:2H(6)13C(2)); T6(Phospho); K8(Dimethyl:2H(6)13C(2))"	O75475	PC4 and SFRS1-interacting protein	TKAVDITTPKAARRG	"T(5): 0.9; T(6): 99.1"						1				--	[]	No	Yes	Yes	Yes	Yes	Yes	No
AVDITTPK	"N-Term(Dimethyl:2H(6)13C(2)); T6(Phospho); K8(Dimethyl:2H(6)13C(2))"	O75475	PC4 and SFRS1-interacting protein	TKAVDITTPKAARRG	"T(5): 0.0; T(6): 100.0"	0.917291	1.64293	-0.723647	5.29233	43.746	1	TRUE	TRUE	TRUE	Cluster 4	[]	No	Yes	Yes	Yes	Yes	Yes	No
AVGKLTPEHLIK	"N-Term(Dimethyl:2H(6)13C(2)); K4(Dimethyl:2H(6)13C(2)); T6(Phospho); K12(Dimethyl:2H(6)13C(2))"	Q96L91	E1A-binding protein p400	IKAVGKLTPEHLIKM	T(6): 100.0	0.28353					1	FALSE			--	[]	No	Yes	Yes	Yes	No	Yes	No
AVGMPSPVSPK	"N-Term(Dimethyl:2H(6)13C(2)); M4(Oxidation); S9(Phospho); K11(Dimethyl:2H(6)13C(2))"	Q9UHB7	AF4/FMR2 family member 4	VGMPSPVSPKLSPGN	"S(6): 0.0; S(9): 100.0"	0.209812	-0.165182	0.376983	0.419776	0.680502	1	FALSE	FALSE	TRUE	Cluster 6	[]	No	Yes	Yes	Yes	Yes	Yes	No
AVGMPSPVSPK	"N-Term(Dimethyl); S6(Phospho); K11(Dimethyl)"	Q9UHB7	AF4/FMR2 family member 4	SKAVGMPSPVSPKLS	"S(6): 50.0; S(9): 50.0"			0.253032	0.558429		1			FALSE	--	[]	No	Yes	Yes	Yes	Yes	Yes	No
AVGPSGGGGETPR	"N-Term(Dimethyl:2H(6)13C(2)); T11(Phospho)"	Q9H330	Transmembrane protein 245	PSGGGGETPRTAALA	"S(5): 0.0; T(11): 100.0"	0.777222	2.6051	-1.82589	66.9721	400.974	1	TRUE	TRUE	TRUE	Cluster 4	[]	No	Yes	Yes	No	Yes	Yes	No
AVGPSGGGGETPR	"N-Term(Dimethyl); T11(Phospho)"	Q9H330	Transmembrane protein 245	PSGGGGETPRTAALA	"S(5): 0.0; T(11): 100.0"	0.46618					1	TRUE			--	[]	No	Yes	Yes	No	Yes	Yes	No
AVGSPLCVPAR	"N-Term(Dimethyl:2H(6)13C(2)); S4(Phospho); C7(Carbamidomethyl)"	Q9NYZ3	G2 and S phase-expressed protein 1	TMPRAVGSPLCVPAR	S(4): 100.0	1.38685					1	TRUE			--	[]	No	Yes	Yes	Yes	Yes	Yes	Yes
AVGSPLCVPAR	"N-Term(Dimethyl); S4(Phospho); C7(Carbamidomethyl)"	Q9NYZ3	G2 and S phase-expressed protein 1	TMPRAVGSPLCVPAR	S(4): 100.0						1				--	[]	No	Yes	Yes	Yes	Yes	Yes	Yes
AVGTPGGGGGGAVPGISAMSR	"N-Term(Dimethyl:2H(6)13C(2)); T4(Phospho); M19(Oxidation)"	P48634	Protein PRRC2A	LTPKAVGTPGGGGGG	"T(4): 100.0; S(17): 0.0; S(20): 0.0"						1				--	['CDK2']	No	Yes	No	Yes	Yes	Yes	No
AVHSPIR	"N-Term(Dimethyl:2H(6)13C(2)); S4(Phospho)"	Q7RTP6	[F-actin]-methionine sulfoxide oxidase MICAL3	SDLKAVHSPIRSQPV	S(4): 100.0	0.0977919	0.667924	-0.568143	3.6995	4.63377	1	FALSE	TRUE	TRUE	Cluster 4	[]	No	Yes	No	Yes	No	No	Yes
AVIVSSPK	"N-Term(Dimethyl:2H(6)13C(2)); S6(Phospho); K8(Dimethyl:2H(6)13C(2))"	Q14966	Zinc finger protein 638	IKAVIVSSPKAKATV	"S(5): 1.2; S(6): 98.8"	0.400184	0.196113	0.20606	0.622215	1.5636	1	TRUE	FALSE	FALSE	Cluster 5	[]	No	Yes	Yes	Yes	Yes	Yes	Yes
AVIVSSPK	"N-Term(Dimethyl); S6(Phospho); K8(Dimethyl)"	Q14966	Zinc finger protein 638	IKAVIVSSPKAKATV	"S(5): 0.9; S(6): 99.1"	0.371244	0.192245	0.180988	0.659192	1.54973	1	TRUE	FALSE	FALSE	Cluster 5	[]	No	Yes	Yes	Yes	Yes	Yes	Yes
AVLASQTSLTPLGR	"N-Term(Dimethyl:2H(6)13C(2)); T10(Phospho)"	Q6ZWJ1	Syntaxin-binding protein 4	LASQTSLTPLGRNGR	"S(5): 0.0; T(7): 0.0; S(8): 0.7; T(10): 99.3"	0.908415					1	TRUE			--	[]	No	Yes	No	No	No	No	No
AVLNPTPIK	"N-Term(Dimethyl:2H(6)13C(2)); T6(Phospho); K9(Dimethyl:2H(6)13C(2))"	P84095	Rho-related GTP-binding protein RhoG	VRAVLNPTPIKRGRS	T(6): 100.0	0.214238					1	FALSE			--	[]	No	Yes	No	Yes	No	Yes	No
AVLSDSPQLSEGK	"N-Term(Dimethyl:2H(6)13C(2)); S6(Phospho); K13(Dimethyl:2H(6)13C(2))"	Q7Z4H7	HAUS augmin-like complex subunit 6	ARAVLSDSPQLSEGK	"S(4): 0.0; S(6): 100.0; S(10): 0.0"	-0.00314502	0.64771	-0.648866	4.45519	4.42304	1	FALSE	TRUE	TRUE	Cluster 1	[]	No	Yes	Yes	Yes	Yes	Yes	Yes
AVLSDSPQLSEGK	"N-Term(Dimethyl); S6(Phospho); K13(Dimethyl)"	Q7Z4H7	HAUS augmin-like complex subunit 6	ARAVLSDSPQLSEGK	"S(4): 0.0; S(6): 100.0; S(10): 0.0"	-0.00333776	0.951441	-0.95279	8.96995	8.90128	1	FALSE	TRUE	TRUE	Cluster 1	[]	No	Yes	Yes	Yes	Yes	Yes	Yes
AVNTQALSGAGILR	"N-Term(Dimethyl:2H(6)13C(2)); S8(Phospho)"	O60749	Sorting nexin-2	AVNTQALSGAGILRM	"T(4): 0.0; S(8): 100.0"	0.815409	2.12672	-1.30932	20.3854	133.269	1	TRUE	TRUE	TRUE	Cluster 4	[]	No	Yes	No	Yes	Yes	Yes	No
AVPIAVADEGESESEDDDLKPR	"N-Term(Dimethyl:2H(4)); S14(Phospho); K20(Dimethyl:2H(4))"	Q9Y2K6	Ubiquitin carboxyl-terminal hydrolase 20	ADEGESESEDDDLKP	"S(12): 50.0; S(14): 50.0"	1.17699	0.1459	1.03308	0.0926666	1.39287	1	TRUE	FALSE	TRUE	Cluster 5	[]	No	Yes	Yes	Yes	Yes	Yes	No
AVPIAVADEGESESEDDDLKPR	"N-Term(Dimethyl:2H(6)13C(2)); S14(Phospho); K20(Dimethyl:2H(6)13C(2))"	Q9Y2K6	Ubiquitin carboxyl-terminal hydrolase 20	ADEGESESEDDDLKP	"S(12): 50.0; S(14): 50.0"	0.223828	0.308753	-0.082936	1.21042	2.02658	1	FALSE	FALSE	FALSE	Cluster 4	[]	No	Yes	Yes	Yes	Yes	Yes	No
AVPIGTPPK	"N-Term(Dimethyl:2H(6)13C(2)); T6(Phospho); K9(Dimethyl:2H(6)13C(2))"	Q86TB9	Protein PAT1 homolog 1	VRAVPIGTPPKQMAV	T(6): 100.0	0.115472	0.534764	-0.417304	2.61399	3.41017	1	FALSE	TRUE	TRUE	Cluster 4	['mTOR']	No	Yes	No	Yes	No	Yes	No
AVPIGTPPK	"N-Term(Dimethyl); T6(Phospho); K9(Dimethyl)"	Q86TB9	Protein PAT1 homolog 1	VRAVPIGTPPKQMAV	T(6): 100.0	0.20178	0.521548	-0.317779	2.07864	3.30795	1	FALSE	TRUE	FALSE	Cluster 4	['mTOR']	No	Yes	No	Yes	No	Yes	No
AVPMAPAPASPGSSNDSSAR	"N-Term(Dimethyl); S10(Phospho)"	Q66K74	Microtubule-associated protein 1S	PMAPAPASPGSSNDS	"S(10): 100.0; S(13): 0.0; S(14): 0.0; S(17): 0.0; S(18): 0.0"	0.138157	0.230519	-0.0903732	1.23133	1.69251	1	FALSE	FALSE	FALSE	Cluster 4	[]	No	Yes	Yes	Yes	Yes	Yes	No
AVPMAPAPASPGSSNDSSAR	"N-Term(Dimethyl:2H(6)13C(2)); S10(Phospho)"	Q66K74	Microtubule-associated protein 1S	PMAPAPASPGSSNDS	"S(10): 100.0; S(13): 0.0; S(14): 0.0; S(17): 0.0; S(18): 0.0"	0.436029	0.639899	-0.20188	1.59177	4.3442	1	TRUE	TRUE	FALSE	Cluster 4	[]	No	Yes	Yes	Yes	Yes	Yes	No
AVPMAPAPASPGSSNDSSAR	"N-Term(Dimethyl:2H(6)13C(2)); M4(Oxidation); S10(Phospho)"	Q66K74	Microtubule-associated protein 1S	PMAPAPASPGSSNDS	"S(10): 100.0; S(13): 0.0; S(14): 0.0; S(17): 0.0; S(18): 0.0"	0.246632	0.499981	-0.25136	1.78386	3.14769	1	FALSE	TRUE	FALSE	Cluster 4	[]	No	Yes	Yes	Yes	Yes	Yes	No
AVPPGNDPVSPAMVR	"N-Term(Dimethyl:2H(6)13C(2)); S10(Phospho)"	O94966	Ubiquitin carboxyl-terminal hydrolase 19	PPGNDPVSPAMVRSR	S(10): 100.0	0.358945					1	TRUE			--	[]	No	Yes	No	Yes	No	No	No
AVPPGNDPVSPAMVR	"N-Term(Dimethyl:2H(6)13C(2)); S10(Phospho); M13(Oxidation)"	O94966	Ubiquitin carboxyl-terminal hydrolase 19	PPGNDPVSPAMVRSR	S(10): 100.0	0.61603	0.32573	0.292289	0.510165	2.10737	1	TRUE	FALSE	FALSE	Cluster 5	[]	No	Yes	No	Yes	No	No	No
AVPPVSPELR	"N-Term(Dimethyl:2H(6)13C(2)); S6(Phospho)"	Q96JM3	Chromosome alignment-maintaining phosphoprotein 1	WKAVPPVSPELRKPG	S(6): 100.0	0.366954	0.539536	-0.170593	1.48113	3.44784	1	TRUE	TRUE	FALSE	Cluster 4	[]	No	Yes	Yes	Yes	No	Yes	Yes
AVPPVSPELR	"N-Term(Dimethyl:2H(4)); S6(Phospho)"	Q96JM3	Chromosome alignment-maintaining phosphoprotein 1	WKAVPPVSPELRKPG	S(6): 100.0	0.0752464	0.284504	-0.207269	1.61164	1.91653	1	FALSE	FALSE	FALSE	Cluster 4	[]	No	Yes	Yes	Yes	No	Yes	Yes
AVPPVSPELR	"N-Term(Dimethyl); S6(Phospho)"	Q96JM3	Chromosome alignment-maintaining phosphoprotein 1	WKAVPPVSPELRKPG	S(6): 100.0	0.151637	0.311112	-0.157486	1.4371	2.03762	1	FALSE	FALSE	FALSE	Cluster 4	[]	No	Yes	Yes	Yes	No	Yes	Yes
AVPSSPAGSAAR	"N-Term(Dimethyl:2H(6)13C(2)); S5(Phospho)"	Q8IWD4	Coiled-coil domain-containing protein 117	GPRAVPSSPAGSAAR	"S(4): 0.9; S(5): 99.1; S(9): 0.0"	1.18426	1.56143	-0.375181	2.37236	36.2607	1	TRUE	TRUE	TRUE	Cluster 4	[]	No	Yes	No	No	Yes	No	No
AVPSSPAGSAAR	"N-Term(Dimethyl); S5(Phospho)"	Q8IWD4	Coiled-coil domain-containing protein 117	GPRAVPSSPAGSAAR	"S(4): 0.8; S(5): 98.4; S(9): 0.8"	1.05463	1.37492	-0.318302	2.08114	23.6013	1	TRUE	TRUE	FALSE	Cluster 4	[]	No	Yes	No	No	Yes	No	No
AVPVESPVQK	"N-Term(Dimethyl); S6(Phospho); K10(Dimethyl)"	Q8TB61	Adenosine 3'-phospho 5'-phosphosulfate transporter 1	KKAVPVESPVQKV__	S(6): 100.0	0.0103653					1	FALSE			--	[]	No	Yes	No	No	No	No	Yes
AVPVESPVQK	"N-Term(Dimethyl:2H(6)13C(2)); S6(Phospho); K10(Dimethyl:2H(6)13C(2))"	Q8TB61	Adenosine 3'-phospho 5'-phosphosulfate transporter 1	KKAVPVESPVQKV__	S(6): 100.0	0.159984					1	FALSE			--	[]	No	Yes	No	No	No	No	Yes
AVPVESPVQKV	"N-Term(Dimethyl:2H(6)13C(2)); S6(Phospho); K10(Dimethyl:2H(6)13C(2))"	Q8TB61	Adenosine 3'-phospho 5'-phosphosulfate transporter 1	KKAVPVESPVQKV__	S(6): 100.0	0.118072	1.95858	-1.83852	68.9482	90.4889	1	FALSE	TRUE	TRUE	Cluster 4	[]	No	Yes	No	No	No	No	Yes
AVPVESPVQKV	"N-Term(Dimethyl); S6(Phospho); K10(Dimethyl)"	Q8TB61	Adenosine 3'-phospho 5'-phosphosulfate transporter 1	KKAVPVESPVQKV__	S(6): 100.0						1				--	[]	No	Yes	No	No	No	No	Yes
AVSDSFGPGEWDDR	"N-Term(Dimethyl:2H(6)13C(2)); S5(Phospho)"	Q969X1	Protein lifeguard 3	EERAVSDSFGPGEWD	"S(3): 0.0; S(5): 100.0"	0.37293					1	TRUE			--	[]	No	Yes	No	Yes	No	No	No
AVSPAPQSSSR	"N-Term(Dimethyl); S3(Phospho)"	Q9P275	Ubiquitin carboxyl-terminal hydrolase 36	VHRARAVSPAPQSSS	"S(3): 100.0; S(8): 0.0; S(9): 0.0; S(10): 0.0"	0.370559	0.124334	0.248214	0.564659	1.32539	1	TRUE	FALSE	FALSE	Cluster 5	[]	No	Yes	No	Yes	Yes	No	Yes
AVSPAPQSSSR	"N-Term(Dimethyl:2H(6)13C(2)); S3(Phospho)"	Q9P275	Ubiquitin carboxyl-terminal hydrolase 36	VHRARAVSPAPQSSS	"S(3): 100.0; S(8): 0.0; S(9): 0.0; S(10): 0.0"	0.292937	0.0981938	0.196732	0.635723	1.24797	1	FALSE	FALSE	FALSE	Cluster 5	[]	No	Yes	No	Yes	Yes	No	Yes
AVSPFAK	"N-Term(Dimethyl:2H(6)13C(2)); S3(Phospho); K7(Dimethyl:2H(6)13C(2))"	Q9Y2H2	Phosphatidylinositide phosphatase SAC2	SSSSRAVSPFAKIRS	S(3): 100.0	0.353584					1	TRUE			--	[]	No	Yes	Yes	No	No	Yes	No
AVSPLDPSK	"N-Term(Dimethyl:2H(6)13C(2)); S3(Phospho); K9(Dimethyl:2H(6)13C(2))"	Q14865	AT-rich interactive domain-containing protein 5B	GKKARAVSPLDPSKE	"S(3): 100.0; S(8): 0.0"	0.28804	-0.0338372	0.323866	0.474388	0.920818	1	FALSE	FALSE	FALSE	Cluster 6	[]	No	Yes	No	Yes	No	Yes	Yes
AVSPSNPK	"N-Term(Dimethyl:2H(6)13C(2)); S3(Phospho); K8(Dimethyl:2H(6)13C(2))"	Q14244	Ensconsin	SGTRRAVSPSNPKAR	"S(3): 100.0; S(5): 0.0"	0.416496	1.38234	-0.963855	9.20142	24.0077	1	TRUE	TRUE	TRUE	Cluster 4	[]	No	Yes	No	Yes	Yes	No	Yes
AVSPSSSEK	"N-Term(Dimethyl); S3(Phospho); K9(Dimethyl)"	Q76FK4	Nucleolar protein 8	SQDRKAVSPSSSEKR	"S(3): 100.0; S(5): 0.0; S(6): 0.0; S(7): 0.0"	-0.659808	-0.645301	-0.0125184	1.02924	0.225274	1	TRUE	TRUE	FALSE	Cluster 3	[]	No	Yes	No	Yes	Yes	No	Yes
AVSTVVVTTAPSPK	"N-Term(Dimethyl:2H(4)); S12(Phospho); K14(Dimethyl:2H(4))"	Q6P4R8	Nuclear factor related to kappa-B-binding protein	VVVTTAPSPKQAPEQ	"S(3): 0.0; T(4): 0.0; T(8): 33.3; T(9): 33.3; S(12): 33.3"						1				--	[]	No	Yes	Yes	Yes	No	Yes	Yes
AVSTVVVTTAPSPK	"N-Term(Dimethyl:2H(6)13C(2)); S12(Phospho); K14(Dimethyl:2H(6)13C(2))"	Q6P4R8	Nuclear factor related to kappa-B-binding protein	VVVTTAPSPKQAPEQ	"S(3): 0.0; T(4): 0.0; T(8): 0.0; T(9): 0.0; S(12): 100.0"						1				--	[]	No	Yes	Yes	Yes	No	Yes	Yes
AVTDPQGVGTPEMIPLDWEK	"N-Term(Dimethyl:2H(6)13C(2)); T10(Phospho); M13(Oxidation); K20(Dimethyl:2H(6)13C(2))"	Q12802	A-kinase anchor protein 13	TDPQGVGTPEMIPLD	"T(3): 0.0; T(10): 100.0"	0.244209					1	FALSE			--	[]	No	Yes	No	No	No	No	No
AVTGQTTQVSPPVIAGR	"N-Term(Dimethyl:2H(6)13C(2)); S10(Phospho)"	Q6MZP7	Protein lin-54 homolog	TGQTTQVSPPVIAGR	"T(3): 0.0; T(6): 0.0; T(7): 0.0; S(10): 100.0"	0.165045					1	FALSE			--	[]	No	Yes	No	Yes	Yes	Yes	No
AVTIANSPSKPSEK	"N-Term(Dimethyl:2H(6)13C(2)); S7(Phospho); K10(Dimethyl:2H(6)13C(2)); K14(Dimethyl:2H(6)13C(2))"	Q8NEF9	Serum response factor-binding protein 1	KAVTIANSPSKPSEK	"T(3): 0.0; S(7): 100.0; S(9): 0.0; S(12): 0.0"	0.253027	-0.120273	0.375289	0.421416	0.754637	1	FALSE	FALSE	TRUE	Cluster 6	[]	No	Yes	Yes	Yes	Yes	Yes	Yes
AVTIANSPSKPSEK	"N-Term(Dimethyl:2H(4)); S7(Phospho); K10(Dimethyl:2H(4)); K14(Dimethyl:2H(4))"	Q8NEF9	Serum response factor-binding protein 1	KAVTIANSPSKPSEK	"T(3): 0.0; S(7): 100.0; S(9): 0.0; S(12): 0.0"	0.0579692	-0.106751	0.166709	0.681225	0.778502	1	FALSE	FALSE	FALSE	Cluster 6	[]	No	Yes	Yes	Yes	Yes	Yes	Yes
AVTIANSPSKPSEK	"N-Term(Dimethyl); S7(Phospho); K10(Dimethyl); K14(Dimethyl)"	Q8NEF9	Serum response factor-binding protein 1	KAVTIANSPSKPSEK	"T(3): 0.0; S(7): 99.2; S(9): 0.8; S(12): 0.0"	0.213667	-0.131438	0.347094	0.449682	0.735483	1	FALSE	FALSE	TRUE	Cluster 6	[]	No	Yes	Yes	Yes	Yes	Yes	Yes
AVTNASQAK	"N-Term(Dimethyl); T3(Phospho); K9(Dimethyl)"	Q7Z6J0	E3 ubiquitin-protein ligase SH3RF1	APVTRAVTNASQAKV	"T(3): 100.0; S(6): 0.0"	-0.420949	-0.147389	-0.271572	1.86884	0.708961	1	TRUE	FALSE	FALSE	Cluster 3	[]	No	False	No	No	No	No	No
AVTPSSEAK	"N-Term(Dimethyl:2H(6)13C(2)); T3(Phospho); K9(Dimethyl:2H(6)13C(2))"	Q99700	Ataxin-2	PASNRAVTPSSEAKD	"T(3): 100.0; S(5): 0.0; S(6): 0.0"	-0.186634	0.00959413	-0.194239	1.56401	1.01767	1	FALSE	FALSE	FALSE	Cluster 1	[]	No	Yes	Yes	No	Yes	No	No
AVTPSSEAK	"N-Term(Dimethyl:2H(6)13C(2)); T3(Phospho); S6(Phospho); K9(Dimethyl:2H(6)13C(2))"	Q99700	Ataxin-2	PASNRAVTPSSEAKD;NRAVTPSSEAKDSRL	"T(3): 100.0; S(5): 1.7; S(6): 98.3"	1.44988					1	TRUE			--	[]	No	Yes	Yes	No	Yes	No	No
AVTPSSEAK	"N-Term(Dimethyl:2H(4)); T3(Phospho); K9(Dimethyl:2H(4))"	Q99700	Ataxin-2	PASNRAVTPSSEAKD	"T(3): 100.0; S(5): 0.0; S(6): 0.0"	-0.153541	0.0695512	-0.221103	1.66381	1.16832	1	FALSE	FALSE	FALSE	Cluster 1	[]	No	Yes	Yes	No	Yes	No	No
AVTPSSEAK	"N-Term(Dimethyl); T3(Phospho); K9(Dimethyl)"	Q99700	Ataxin-2	PASNRAVTPSSEAKD	"T(3): 100.0; S(5): 0.0; S(6): 0.0"	0.118116	0.167549	-0.0474446	1.11544	1.46407	1	FALSE	FALSE	FALSE	Cluster 4	[]	No	Yes	Yes	No	Yes	No	No
AVTPVPTK	"N-Term(Dimethyl:2H(6)13C(2)); T3(Phospho); K8(Dimethyl:2H(6)13C(2))"	Q6PKG0	La-related protein 1	PGSPRAVTPVPTKTE	"T(3): 100.0; T(7): 0.0"	0.169606	0.0111494	0.160445	0.691122	1.02132	1	FALSE	FALSE	FALSE	Cluster 5	[]	No	Yes	Yes	Yes	Yes	Yes	Yes
AVTPVPTK	"N-Term(Dimethyl); T3(Phospho); K8(Dimethyl)"	Q6PKG0	La-related protein 1	PGSPRAVTPVPTKTE	"T(3): 100.0; T(7): 0.0"	0.186224	0.174268	0.0139452	0.9684	1.48689	1	FALSE	FALSE	FALSE	Cluster 5	[]	No	Yes	Yes	Yes	Yes	Yes	Yes
AVTTPGK	"N-Term(Dimethyl:2H(6)13C(2)); T4(Phospho); K7(Dimethyl:2H(6)13C(2))"	P19338	Nucleolin	TPAKAVTTPGKKGAT	"T(3): 0.8; T(4): 99.2"			-0.266328	1.84641		1			FALSE	--	[]	No	Yes	No	Yes	No	Yes	Yes
AVVLPGGTATSPK	"N-Term(Dimethyl:2H(6)13C(2)); S11(Phospho); K13(Dimethyl:2H(6)13C(2))"	Q8N1G0	Zinc finger protein 687	LPGGTATSPKMIAKN	"T(8): 1.2; T(10): 1.2; S(11): 97.7"						1				--	[]	No	Yes	Yes	Yes	No	Yes	Yes
AVVLPGGTATSPK	"N-Term(Dimethyl:2H(6)13C(2)); S11(Phospho); K13(Dimethyl:2H(6)13C(2))"	Q8N1G0	Zinc finger protein 687	LPGGTATSPKMIAKN	"T(8): 0.0; T(10): 0.0; S(11): 100.0"	0.163433	0.651933	-0.486511	3.06557	4.46626	1	FALSE	TRUE	TRUE	Cluster 4	[]	No	Yes	Yes	Yes	No	Yes	Yes
AVVMPLQLIQEQAASPNAEIHILK	"N-Term(Dimethyl:2H(6)13C(2)); M4(Oxidation); S15(Phospho); K24(Dimethyl:2H(6)13C(2))"	Q14807	Kinesin-like protein KIF22	LIQEQAASPNAEIHI	S(15): 100.0						1				--	[]	No	Yes	No	Yes	Yes	No	Yes
AVVQSPQVTEVL	"N-Term(Dimethyl:2H(6)13C(2)); S5(Phospho)"	Q3KQU3	MAP7 domain-containing protein 1	LKKAVVQSPQVTEVL	"S(5): 100.0; T(9): 0.0"	0.312448					1	TRUE			--	[]	No	Yes	Yes	Yes	Yes	Yes	Yes
AVVSPPK	"N-Term(Dimethyl); S4(Phospho); K7(Dimethyl)"	P49792	E3 SUMO-protein ligase RanBP2	TTPKAVVSPPKFVFG	S(4): 100.0	-0.0194627	1.36341	-1.38088	24.0371	22.9837	1	FALSE	TRUE	TRUE	Cluster 1	[]	Yes	Yes	Yes	Yes	Yes	Yes	No
AVVSPPK	"N-Term(Dimethyl:2H(6)13C(2)); S4(Phospho); K7(Dimethyl:2H(6)13C(2))"	P49792	E3 SUMO-protein ligase RanBP2	TTPKAVVSPPKFVFG	S(4): 100.0	0.130346	1.18481	-1.05248	11.2844	15.2344	1	FALSE	TRUE	TRUE	Cluster 4	[]	Yes	Yes	Yes	Yes	Yes	Yes	No
AVVSPPKFVFGSESVK	"N-Term(Dimethyl); S4(Phospho); K7(Dimethyl); K16(Dimethyl)"	P49792	E3 SUMO-protein ligase RanBP2	TTPKAVVSPPKFVFG	"S(4): 100.0; S(12): 0.0; S(14): 0.0"						1				--	[]	Yes	Yes	Yes	Yes	Yes	Yes	No
AVVVSPK	"N-Term(Dimethyl:2H(6)13C(2)); S5(Phospho); K7(Dimethyl:2H(6)13C(2))"	O75909	Cyclin-K	VKRAVVVSPKEENKA	S(5): 100.0	0.00777674	0.477803	-0.468038	2.93791	2.99099	1	FALSE	TRUE	TRUE	Cluster 4	[]	No	Yes	Yes	Yes	Yes	Yes	No
AVVVSPK	"N-Term(Dimethyl); S5(Phospho); K7(Dimethyl)"	O75909	Cyclin-K	VKRAVVVSPKEENKA	S(5): 100.0	-0.00408964	0.490488	-0.492588	3.10877	3.07963	1	FALSE	TRUE	TRUE	Cluster 1	[]	No	Yes	Yes	Yes	Yes	Yes	No
AVVVSPKEENK	"N-Term(Dimethyl:2H(6)13C(2)); S5(Phospho); K7(Dimethyl:2H(6)13C(2)); K11(Dimethyl:2H(6)13C(2))"	O75909	Cyclin-K	VKRAVVVSPKEENKA	S(5): 100.0	0.0866706	0.0718192	0.0168402	0.961966	1.17444	1	FALSE	FALSE	FALSE	Cluster 5	[]	No	Yes	Yes	Yes	Yes	Yes	No
AVVVSPKEENK	"N-Term(Dimethyl); S5(Phospho); K7(Dimethyl); K11(Dimethyl)"	O75909	Cyclin-K	VKRAVVVSPKEENKA	S(5): 100.0			-0.325363	2.11525		1			FALSE	--	[]	No	Yes	Yes	Yes	Yes	Yes	No
AVVVSPKEENK	"N-Term(Dimethyl:2H(4)); S5(Phospho); K7(Dimethyl:2H(4)); K11(Dimethyl:2H(4))"	O75909	Cyclin-K	VKRAVVVSPKEENKA	S(5): 100.0			-0.345971	2.21805		1			TRUE	--	[]	No	Yes	Yes	Yes	Yes	Yes	No
AWAGSPK	"N-Term(Dimethyl:2H(6)13C(2)); S5(Phospho); K7(Dimethyl:2H(6)13C(2))"	O43175	D-3-phosphoglycerate dehydrogenase	LMRAWAGSPKGTIQV	S(5): 100.0	0.069028					1	FALSE			--	[]	No	Yes	No	No	No	No	No
AYFSTPPAQR	"N-Term(Dimethyl:2H(6)13C(2)); T5(Phospho)"	Q9Y4U1	Methylmalonic aciduria and homocystinuria type C protein	EQKAYFSTPPAQRLA	"Y(2): 0.0; S(4): 1.0; T(5): 99.0"	0.422889					1	TRUE			--	[]	No	False	No	No	No	No	No
AYHSLKD	"N-Term(Dimethyl); S4(Phospho); K6(Dimethyl)"	Q99959	Plakophilin-2	RTAKAYHSLKD____	"Y(2): 0.0; S(4): 100.0"	0.500104	0.0759131	0.42618	0.374818	1.18556	1	TRUE	FALSE	TRUE	Cluster 5	[]	No	Yes	No	No	No	No	No
AYHSLKD	"N-Term(Dimethyl:2H(6)13C(2)); S4(Phospho); K6(Dimethyl:2H(6)13C(2))"	Q99959	Plakophilin-2	RTAKAYHSLKD____	"Y(2): 0.0; S(4): 100.0"	0.503351	0.0969533	0.408387	0.390493	1.24441	1	TRUE	FALSE	TRUE	Cluster 5	[]	No	Yes	No	No	No	No	No
AYILVTPLK	"N-Term(Dimethyl:2H(4)); T6(Phospho); K9(Dimethyl:2H(4))"	Q6P0N0	Mis18-binding protein 1	KKAYILVTPLKSRKV	"Y(2): 0.0; T(6): 100.0"	0.579253	0.233503	0.347739	0.449015	1.70417	1	TRUE	FALSE	TRUE	Cluster 5	[]	No	Yes	Yes	Yes	No	Yes	Yes
AYILVTPLK	"N-Term(Dimethyl:2H(6)13C(2)); T6(Phospho); K9(Dimethyl:2H(6)13C(2))"	Q6P0N0	Mis18-binding protein 1	KKAYILVTPLKSRKV	"Y(2): 0.0; T(6): 100.0"						1				--	[]	No	Yes	Yes	Yes	No	Yes	Yes
AYQDQISPVPGAPK	"N-Term(Dimethyl:2H(6)13C(2)); S7(Phospho); K14(Dimethyl:2H(6)13C(2))"	Q969V6	MKL/myocardin-like protein 1	RAYQDQISPVPGAPK	"Y(2): 0.0; S(7): 100.0"	-0.0873827					1	FALSE			--	[]	No	Yes	No	No	Yes	Yes	No
AYQDTTLNSSSEYCVEK	"N-Term(Dimethyl:2H(6)13C(2)); S9(Phospho); C14(Carbamidomethyl); K17(Dimethyl:2H(6)13C(2))"	Q7L7V1	Putative pre-mRNA-splicing factor ATP-dependent RNA helicase DHX32	YQDTTLNSSSEYCVE	"Y(2): 0.0; T(5): 0.0; T(6): 0.0; S(9): 0.0; S(10): 0.0; S(11): 0.0; Y(13): 100.0"	0.29673					1	TRUE			--	[]	No	False	No	No	No	No	No
AYRPPSGEK	"N-Term(Dimethyl:2H(6)13C(2)); S6(Phospho); K9(Dimethyl:2H(6)13C(2))"	P30414	NK-tumor recognition protein	LRAYRPPSGEKWSKG	"Y(2): 0.0; S(6): 100.0"	0.0766858	-0.0271542	0.105829	0.783738	0.935098	1	FALSE	FALSE	FALSE	Cluster 6	[]	No	Yes	No	Yes	No	No	Yes
AYSPEYR	"N-Term(Dimethyl); S3(Phospho)"	Q9UDY2	Tight junction protein ZO-2	PDYERAYSPEYRRGA	"Y(2): 0.0; S(3): 100.0; Y(6): 0.0"	0.0445345	0.187562	-0.141038	1.38369	1.53311	1	FALSE	FALSE	FALSE	Cluster 4	[]	No	Yes	Yes	Yes	Yes	Yes	No
AYSPEYR	"N-Term(Dimethyl:2H(4)); S3(Phospho)"	Q9UDY2	Tight junction protein ZO-2	PDYERAYSPEYRRGA	"Y(2): 0.7; S(3): 99.3; Y(6): 0.0"	0.034432	0.180761	-0.14434	1.39425	1.50929	1	FALSE	FALSE	FALSE	Cluster 4	[]	No	Yes	Yes	Yes	Yes	Yes	No
AYSPEYR	"N-Term(Dimethyl:2H(6)13C(2)); S3(Phospho)"	Q9UDY2	Tight junction protein ZO-2	PDYERAYSPEYRRGA	"Y(2): 0.0; S(3): 100.0; Y(6): 0.0"	0.113207	0.295377	-0.180182	1.51419	1.96512	1	FALSE	FALSE	FALSE	Cluster 4	[]	No	Yes	Yes	Yes	Yes	Yes	No
AYSPTCSPTLGFK	"N-Term(Dimethyl:2H(6)13C(2)); Y2(Phospho); C6(Carbamidomethyl); S7(Phospho); K13(Dimethyl:2H(6)13C(2))"	Q5TGY3	AT-hook DNA-binding motif-containing protein 1	DAGLQKAYSPTCSPT;KAYSPTCSPTLGFKE	"Y(2): 50.0; S(3): 50.0; T(5): 1.1; S(7): 97.8; T(9): 1.1"	0.160052	1.11922	-0.957177	9.06102	13.0987	1	FALSE	TRUE	TRUE	Cluster 4	[]	No	Yes	Yes	No	Yes	Yes	No
AYSSFGGGRGSR	"N-Term(Dimethyl:2H(6)13C(2)); S11(Phospho)"	Q15056	Eukaryotic translation initiation factor 4H	SFGGGRGSRGSAGGH	"Y(2): 0.0; S(3): 0.0; S(4): 0.0; S(11): 100.0"	0.28893	0.295948	-0.00502859	1.01165	1.9677	1	FALSE	FALSE	FALSE	Cluster 4	[]	No	Yes	No	Yes	Yes	Yes	No
AYTHQVVTR	"N-Term(Dimethyl:2H(6)13C(2)); T3(Phospho)"	P50613	Cyclin-dependent kinase 7	GSPNRAYTHQVVTRW	"Y(2): 0.0; T(3): 100.0; T(8): 0.0"	-0.00847921	0.0131541	-0.0196445	1.04627	1.02604	1	FALSE	FALSE	FALSE	Cluster 1	['PKCI', 'CDK1', 'CDK2']	No	Yes	Yes	Yes	Yes	Yes	No
AYTHQVVTR	"N-Term(Dimethyl); T3(Phospho)"	P50613	Cyclin-dependent kinase 7	GSPNRAYTHQVVTRW	"Y(2): 0.0; T(3): 100.0; T(8): 0.0"	-0.0409896	0.100814	-0.139815	1.3798	1.25552	1	FALSE	FALSE	FALSE	Cluster 1	['PKCI', 'CDK1', 'CDK2']	No	Yes	Yes	Yes	Yes	Yes	No
AYTPVVVTLWYR	"N-Term(Dimethyl:2H(4)); T3(Phospho)"	P21127	Cyclin-dependent kinase 11B	GSPLKAYTPVVVTLW	"Y(2): 0.9; T(3): 99.1; T(8): 0.0; Y(11): 0.0"						1				--	['CDK7']	No	Yes	Yes	Yes	Yes	No	Yes
AYTSPLIDMFNNPATAAPNSQR	"N-Term(Dimethyl:2H(6)13C(2)); S4(Phospho); M9(Oxidation)"	Q9UHR4	Brain-specific angiogenesis inhibitor 1-associated protein 2-like protein 1	PSGRAYTSPLIDMFN	"Y(2): 33.3; T(3): 33.3; S(4): 33.3; T(15): 0.0; S(20): 0.0"	0.349442					1	TRUE			--	[]	No	Yes	Yes	Yes	No	No	No
AYTSPLIDMFNNPATAAPNSQR	"N-Term(Dimethyl:2H(6)13C(2)); S4(Phospho)"	Q9UHR4	Brain-specific angiogenesis inhibitor 1-associated protein 2-like protein 1	PSGRAYTSPLIDMFN	"Y(2): 1.1; T(3): 1.1; S(4): 97.8; T(15): 0.0; S(20): 0.0"	0.201754					1	FALSE			--	[]	No	Yes	Yes	Yes	No	No	No
AYTTGSPGSR	"N-Term(Dimethyl:2H(6)13C(2)); T4(Phospho)"	Q6ZS17	Rho family-interacting cell polarization regulator 1	NMVRAYTTGSPGSRE	"Y(2): 0.0; T(3): 0.0; T(4): 49.7; S(6): 49.7; S(9): 0.6"	0.249044	1.68997	-1.43893	27.4748	48.7505	1	FALSE	TRUE	TRUE	Cluster 4	[]	No	False	No	No	No	No	No
AYTTGSPGSR	"N-Term(Dimethyl); T4(Phospho)"	Q6ZS17	Rho family-interacting cell polarization regulator 1	NMVRAYTTGSPGSRE	"Y(2): 0.0; T(3): 0.0; T(4): 99.0; S(6): 0.9; S(9): 0.0"	0.247629					1	FALSE			--	[]	No	False	No	No	No	No	No
CAAPRPPSSSPEQR	"N-Term(Dimethyl); C1(Carbamidomethyl); S10(Phospho)"	Q5H9R7	Serine/threonine-protein phosphatase 6 regulatory subunit 3	APRPPSSSPEQRTGQ	"S(8): 0.4; S(9): 49.8; S(10): 49.8"	0.0178009					1	FALSE			--	[]	No	Yes	No	No	Yes	Yes	No
CALSSPSLAFTPPIK	"N-Term(Dimethyl); C1(Carbamidomethyl); S5(Phospho); K15(Dimethyl)"	Q8NFH5	Nucleoporin NUP53	SDRCALSSPSLAFTP	"S(4): 0.0; S(5): 100.0; S(7): 0.0; T(11): 0.0"			-0.955435	9.02475		1			TRUE	--	[]	No	Yes	Yes	Yes	Yes	No	No
CALSSPSLAFTPPIK	"N-Term(Dimethyl:2H(6)13C(2)); C1(Carbamidomethyl); T11(Phospho); K15(Dimethyl:2H(6)13C(2))"	Q8NFH5	Nucleoporin NUP53	SSPSLAFTPPIKTLG	"S(4): 0.6; S(5): 0.6; S(7): 49.4; T(11): 49.4"	-0.664213	-0.105296	-0.556928	3.60519	0.781115	1	TRUE	FALSE	TRUE	Cluster 3	[]	No	Yes	Yes	Yes	Yes	No	No
CALSSPSLAFTPPIK	"N-Term(Dimethyl:2H(4)); C1(Carbamidomethyl); S7(Phospho); K15(Dimethyl:2H(4))"	Q8NFH5	Nucleoporin NUP53	RCALSSPSLAFTPPI	"S(4): 0.0; S(5): 0.6; S(7): 49.7; T(11): 49.7"						1				--	[]	No	Yes	No	No	No	No	No
CALSSPSLAFTPPIK	"N-Term(Dimethyl); C1(Carbamidomethyl); S4(Phospho); K15(Dimethyl)"	Q8NFH5	Nucleoporin NUP53	SSDRCALSSPSLAFT	"S(4): 50.0; S(5): 50.0; S(7): 0.0; T(11): 0.0"						1				--	[]	No	Yes	No	No	Yes	Yes	No
CAPSAGSPAAAVGR	"N-Term(Dimethyl:2H(4)); C1(Carbamidomethyl); S4(Phospho)"	Q7L2J0	7SK snRNA methylphosphate capping enzyme	GPGRCAPSAGSPAAA	"S(4): 50.0; S(7): 50.0"	0.389407	-0.420635	0.812031	0.154159	0.3779	1	TRUE	TRUE	TRUE	Cluster 6	[]	No	Yes	No	No	No	No	No
CAPSAGSPAAAVGR	"N-Term(Dimethyl:2H(6)13C(2)); C1(Carbamidomethyl); S7(Phospho)"	Q7L2J0	7SK snRNA methylphosphate capping enzyme	RCAPSAGSPAAAVGR	"S(4): 0.0; S(7): 100.0"	0.0412001	-0.352305	0.395494	0.402259	0.442289	1	FALSE	TRUE	TRUE	Cluster 6	[]	No	Yes	Yes	Yes	Yes	Yes	No
CCAFNDTREEGK	"N-Term(Dimethyl:2H(6)13C(2)); C1(Carbamidomethyl); C2(Carbamidomethyl); T7(Phospho); K12(Dimethyl:2H(6)13C(2))"	Q9UJX2	Cell division cycle protein 23 homolog	KCCAFNDTREEGKAL	T(7): 100.0	0.431728					1	TRUE			--	[]	No	Yes	No	No	No	No	No
CDILVQEELLASPKK	"N-Term(Dimethyl:2H(6)13C(2)); C1(Carbamidomethyl); S12(Phospho); K14(Dimethyl:2H(6)13C(2)); K15(Dimethyl:2H(6)13C(2))"	Q96JM3	Chromosome alignment-maintaining phosphoprotein 1	VQEELLASPKKLLED	S(12): 100.0	0.142585	0.0757529	0.068821	0.853452	1.18512	1	FALSE	FALSE	FALSE	Cluster 5	[]	No	Yes	No	Yes	Yes	No	No
CDILVQEELLASPKK	"N-Term(Dimethyl:2H(4)); C1(Carbamidomethyl); S12(Phospho); K14(Dimethyl:2H(4)); K15(Dimethyl:2H(4))"	Q96JM3	Chromosome alignment-maintaining phosphoprotein 1	VQEELLASPKKLLED	S(12): 100.0	-0.0223411	0.00960363	-0.0299559	1.07141	1.01769	1	FALSE	FALSE	FALSE	Cluster 1	[]	No	Yes	No	Yes	Yes	No	No
CDSSPDSAEDVR	"N-Term(Dimethyl:2H(6)13C(2)); C1(Carbamidomethyl); S7(Phospho)"	P02765	Alpha-2-HS-glycoprotein	KCDSSPDSAEDVRKV	"S(3): 0.0; S(4): 0.0; S(7): 100.0"	-0.103931	0.113656	-0.215598	1.64285	1.2932	1	FALSE	FALSE	FALSE	Cluster 1	[]	No	Yes	Yes	No	No	Yes	Yes
CDSSPDSAEDVRK	"N-Term(Dimethyl); C1(Carbamidomethyl); S7(Phospho); K13(Dimethyl)"	P02765	Alpha-2-HS-glycoprotein	KCDSSPDSAEDVRKV	"S(3): 0.0; S(4): 0.0; S(7): 100.0"	-0.0159099	0.323781	-0.337702	2.17622	2.09794	1	FALSE	FALSE	FALSE	Cluster 1	[]	No	Yes	Yes	No	No	Yes	Yes
CDSSPDSAEDVRK	"N-Term(Dimethyl:2H(6)13C(2)); C1(Carbamidomethyl); S7(Phospho); K13(Dimethyl:2H(6)13C(2))"	P02765	Alpha-2-HS-glycoprotein	KCDSSPDSAEDVRKV	"S(3): 0.0; S(4): 0.0; S(7): 100.0"	-0.175099	0.136486	-0.309596	2.03984	1.363	1	FALSE	FALSE	FALSE	Cluster 1	[]	No	Yes	Yes	No	No	Yes	Yes
CFSPGVIEVQEVQGK	"N-Term(Dimethyl:2H(6)13C(2)); C1(Carbamidomethyl); S3(Phospho); K15(Dimethyl:2H(6)13C(2))"	O15160	DNA-directed RNA polymerases I and III subunit RPAC1	EELSRCFSPGVIEVQ	S(3): 100.0	0.166317					1	FALSE			--	[]	No	Yes	No	No	No	No	No
CGEEGHLSPYCR	"N-Term(Dimethyl:2H(6)13C(2)); C1(Carbamidomethyl); S8(Phospho); C11(Carbamidomethyl)"	Q9NUD5	Zinc finger CCHC domain-containing protein 3	CGEEGHLSPYCRKGI	"S(8): 100.0; Y(10): 0.0"	0.192533					1	FALSE			--	[]	No	Yes	No	No	No	No	No
CGGPGDASPR	"N-Term(Dimethyl:2H(6)13C(2)); C1(Carbamidomethyl); S8(Phospho)"	P30291	Wee1-like protein kinase	CGGPGDASPRGCGAR	S(8): 100.0	0.298659	-0.0939388	0.394587	0.4031	0.801812	1	TRUE	FALSE	TRUE	Cluster 6	[]	No	Yes	No	No	No	No	No
CGSPSDSSTTEEMEVAVSK	"N-Term(Dimethyl:2H(6)13C(2)); C1(Carbamidomethyl); S3(Phospho); K19(Dimethyl:2H(6)13C(2))"	P31751	RAC-beta serine/threonine-protein kinase	PMDYKCGSPSDSSTT	"S(3): 100.0; S(5): 0.0; S(7): 0.0; S(8): 0.0; T(9): 0.0; T(10): 0.0; S(18): 0.0"	0.064694	0.578185	-0.511502	3.24715	3.76874	1	FALSE	TRUE	TRUE	Cluster 4	[]	No	Yes	Yes	No	Yes	Yes	No
CGSSEDLHDSVR	"N-Term(Dimethyl:2H(6)13C(2)); C1(Carbamidomethyl); S10(Phospho)"	Q7Z4V5	Hepatoma-derived growth factor-related protein 2	SSEDLHDSVREGPDL	"S(3): 0.0; S(4): 0.0; S(10): 100.0"	0.453691	0.870574	-0.414894	2.59953	7.38899	1	TRUE	TRUE	TRUE	Cluster 4	[]	No	Yes	No	No	No	Yes	No
CHIAVGSPGR	"N-Term(Dimethyl:2H(6)13C(2)); C1(Carbamidomethyl); S7(Phospho)"	Q9UHI6	Probable ATP-dependent RNA helicase DDX20	KCHIAVGSPGRIKQL	S(7): 100.0	0.378511					1	TRUE			--	[]	No	Yes	No	Yes	No	No	No
CIACQAAKLSPR	"N-Term(Dimethyl:2H(6)13C(2)); C1(Carbamidomethyl); C4(Carbamidomethyl); K8(Dimethyl:2H(6)13C(2)); S10(Phospho)"	P49790	Nuclear pore complex protein Nup153	ACQAAKLSPRDTAKQ	S(10): 100.0	0.777233	0.611777	0.167445	0.680071	4.07181	1	TRUE	TRUE	FALSE	Cluster 5	[]	No	Yes	Yes	Yes	Yes	Yes	No
CIACQAAKLSPR	"N-Term(Dimethyl); C1(Carbamidomethyl); C4(Carbamidomethyl); K8(Dimethyl); S10(Phospho)"	P49790	Nuclear pore complex protein Nup153	ACQAAKLSPRDTAKQ	S(10): 100.0						1				--	[]	No	Yes	Yes	Yes	Yes	Yes	No
CIQVEITPTSSR	"N-Term(Dimethyl:2H(6)13C(2)); C1(Carbamidomethyl); T7(Phospho)"	Q9BYI3	Hyccin	RCIQVEITPTSSRIS	"T(7): 97.4; T(9): 0.9; S(10): 0.9; S(11): 0.9"	0.307052					1	TRUE			--	[]	No	Yes	No	No	No	Yes	No
CLIKSPDRLADINYEGR	"N-Term(Dimethyl:2H(6)13C(2)); C1(Carbamidomethyl); K4(Dimethyl:2H(6)13C(2)); S5(Phospho)"	P52948	Nuclear pore complex protein Nup98-Nup96	TSRCLIKSPDRLADI	"S(5): 100.0; Y(14): 0.0"						1				--	['NEK6']	No	Yes	Yes	Yes	Yes	Yes	No
CLPSSPIR	"N-Term(Dimethyl:2H(6)13C(2)); C1(Carbamidomethyl); S5(Phospho)"	O43189	PHD finger protein 1	DARCLPSSPIRMFAS	"S(4): 50.0; S(5): 50.0"	0.176203					1	FALSE			--	[]	No	False	No	No	No	No	No
CLPTSDSSPEPQQPPEDR	"N-Term(Dimethyl:2H(6)13C(2)); C1(Carbamidomethyl); S8(Phospho)"	Q9UPN4	Centrosomal protein of 131 kDa	CLPTSDSSPEPQQPP	"T(4): 25.0; S(5): 25.0; S(7): 25.0; S(8): 25.0"	1.00676					1	TRUE			--	[]	No	Yes	No	No	No	No	No
CLSPEYAGK	"N-Term(Dimethyl:2H(6)13C(2)); C1(Carbamidomethyl); S3(Phospho); K9(Dimethyl:2H(6)13C(2))"	Q9Y2U8	Inner nuclear membrane protein Man1	CVYVKCLSPEYAGKA	"S(3): 100.0; Y(6): 0.0"	0.512526	-0.319275	0.833789	0.146626	0.477239	1	TRUE	FALSE	TRUE	Cluster 6	[]	No	Yes	No	No	No	No	No
CLVAGLLSPR	"N-Term(Dimethyl); C1(Carbamidomethyl); S8(Phospho)"	Q8WYP5	Protein ELYS	CLVAGLLSPRFVDVQ	S(8): 100.0						1				--	[]	No	Yes	Yes	Yes	No	Yes	Yes
CLVAGLLSPR	"N-Term(Dimethyl:2H(6)13C(2)); C1(Carbamidomethyl); S8(Phospho)"	Q8WYP5	Protein ELYS	CLVAGLLSPRFVDVQ	S(8): 100.0	0.468697	1.54755	-1.07687	11.9362	35.1207	1	TRUE	TRUE	TRUE	Cluster 4	[]	No	Yes	Yes	Yes	No	Yes	Yes
CMVEVPQELETSTGHSLEK	"N-Term(Dimethyl:2H(6)13C(2)); C1(Carbamidomethyl); M2(Oxidation); S12(Phospho); K19(Dimethyl:2H(6)13C(2))"	Q32MZ4	Leucine-rich repeat flightless-interacting protein 1	VPQELETSTGHSLEK	"T(11): 0.7; S(12): 49.7; T(13): 49.7; S(16): 0.0"	0.254036					1	FALSE			--	[]	No	Yes	No	No	No	No	No
CNLACTPPR	"N-Term(Dimethyl); C1(Carbamidomethyl); C5(Carbamidomethyl); T6(Phospho)"	P46379	Large proline-rich protein BAG6	LRCNLACTPPRHLHV	T(6): 100.0	0.0789479	0.94532	-0.864383	7.31784	8.77669	1	FALSE	TRUE	TRUE	Cluster 4	[]	No	Yes	Yes	Yes	No	Yes	No
CPARLSDSENEEPSR	"N-Term(Dimethyl:2H(6)13C(2)); C1(Carbamidomethyl); S6(Phospho)"	Q8NCN4	E3 ubiquitin-protein ligase RNF169	ERCPARLSDSENEEP	"S(6): 100.0; S(8): 0.0; S(14): 0.0"	0.798776	0.30057	0.500195	0.316086	1.98875	1	TRUE	FALSE	TRUE	Cluster 5	[]	No	Yes	Yes	No	No	Yes	Yes
CPLPCIPTLIGTPVK	"N-Term(Dimethyl:2H(6)13C(2)); C1(Carbamidomethyl); C5(Carbamidomethyl); T12(Phospho); K15(Dimethyl:2H(6)13C(2))"	Q9H0H5	Rac GTPase-activating protein 1	CIPTLIGTPVKIGEG	"T(8): 0.8; T(12): 99.2"						1				--	[]	No	Yes	Yes	Yes	No	Yes	Yes
CPLPCIPTLIGTPVK	"N-Term(Dimethyl:2H(6)13C(2)); C1(Carbamidomethyl); C5(Carbamidomethyl); T12(Phospho); K15(Dimethyl:2H(6)13C(2))"	Q9H0H5	Rac GTPase-activating protein 1	CIPTLIGTPVKIGEG	"T(8): 0.0; T(12): 100.0"	0.887972	2.15933	-1.26937	18.5938	143.661	1	TRUE	TRUE	TRUE	Cluster 4	[]	No	Yes	Yes	Yes	No	Yes	Yes
CQEQAVSPK	"N-Term(Dimethyl:2H(6)13C(2)); C1(Carbamidomethyl); S7(Phospho); K9(Dimethyl:2H(6)13C(2))"	Q5T7V8	RAB6-interacting golgin	KCQEQAVSPKVDDQC	S(7): 100.0	-0.0526948	1.60298	-1.65368	45.0487	39.9014	1	FALSE	TRUE	TRUE	Cluster 1	[]	No	Yes	No	No	No	No	No
CQSLTEDLEFR	"N-Term(Dimethyl:2H(6)13C(2)); C1(Carbamidomethyl); S3(Phospho)"	P20700	Lamin-B1	DLENRCQSLTEDLEF	"S(3): 100.0; T(5): 0.0"	0.576336					1	TRUE			--	[]	No	Yes	No	No	No	Yes	No
CRDPPSNPVAASPR	"N-Term(Dimethyl:2H(6)13C(2)); C1(Carbamidomethyl); S12(Phospho)"	Q8ND82	Zinc finger protein 280C	PSNPVAASPRFHLVS	"S(6): 0.0; S(12): 100.0"	0.498134					1	TRUE			--	[]	No	Yes	No	No	No	No	No
CRSPGMLEPLGSSR	"N-Term(Dimethyl); C1(Carbamidomethyl); S3(Phospho)"	Q9UQ35	Serine/arginine repetitive matrix protein 2	TPLDRCRSPGMLEPL	"S(3): 100.0; S(12): 0.0; S(13): 0.0"	0.0512211	-0.0286965	0.0819065	0.82812	0.931783	1	FALSE	FALSE	FALSE	Cluster 6	[]	No	Yes	Yes	Yes	Yes	Yes	Yes
CRSPGMLEPLGSSR	"N-Term(Dimethyl:2H(4)); C1(Carbamidomethyl); S3(Phospho); M6(Oxidation)"	Q9UQ35	Serine/arginine repetitive matrix protein 2	TPLDRCRSPGMLEPL	"S(3): 100.0; S(12): 0.0; S(13): 0.0"						1				--	[]	No	Yes	Yes	Yes	Yes	Yes	Yes
CRSPGMLEPLGSSR	"N-Term(Dimethyl:2H(6)13C(2)); C1(Carbamidomethyl); S3(Phospho)"	Q9UQ35	Serine/arginine repetitive matrix protein 2	TPLDRCRSPGMLEPL	"S(3): 100.0; S(12): 0.0; S(13): 0.0"	0.101269	-0.010774	0.114032	0.769074	0.97104	1	FALSE	FALSE	FALSE	Cluster 6	[]	No	Yes	Yes	Yes	Yes	Yes	Yes
CRSPGMLEPLGSSR	"N-Term(Dimethyl:2H(6)13C(2)); C1(Carbamidomethyl); S3(Phospho); M6(Oxidation)"	Q9UQ35	Serine/arginine repetitive matrix protein 2	TPLDRCRSPGMLEPL	"S(3): 100.0; S(12): 0.0; S(13): 0.0"	0.250193	-0.00598762	0.25817	0.551862	0.981801	1	FALSE	FALSE	FALSE	Cluster 6	[]	No	Yes	Yes	Yes	Yes	Yes	Yes
CSDNTEVEVSNLENK	"N-Term(Dimethyl:2H(6)13C(2)); C1(Carbamidomethyl); S2(Phospho); K15(Dimethyl:2H(6)13C(2))"	Q9NQW6	Anillin	SPSKKRCSDNTEVEV	"S(2): 100.0; T(5): 0.0; S(10): 0.0"	0.336061					1	TRUE			--	[]	No	Yes	Yes	Yes	Yes	Yes	No
CSGPGLSPGMVR	"N-Term(Dimethyl); C1(Carbamidomethyl); S7(Phospho)"	P21333	Filamin-A	KCSGPGLSPGMVRAN	"S(2): 0.0; S(7): 100.0"	0.0610935	0.900128	-0.837045	6.8714	7.90932	1	FALSE	TRUE	TRUE	Cluster 4	['CDK1']	No	Yes	Yes	Yes	Yes	Yes	Yes
CSGPGLSPGMVR	"N-Term(Dimethyl); C1(Carbamidomethyl); S7(Phospho); M10(Oxidation)"	P21333	Filamin-A	KCSGPGLSPGMVRAN	"S(2): 0.0; S(7): 100.0"	-0.0369997	0.720826	-0.755837	5.69951	5.23405	1	FALSE	TRUE	TRUE	Cluster 1	['CDK1']	No	Yes	Yes	Yes	Yes	Yes	Yes
CSGPGLSPGMVR	"N-Term(Dimethyl:2H(6)13C(2)); C1(Carbamidomethyl); S7(Phospho)"	P21333	Filamin-A	KCSGPGLSPGMVRAN	"S(2): 0.0; S(7): 100.0"	0.0769502	0.866593	-0.787654	6.13274	7.32158	1	FALSE	TRUE	TRUE	Cluster 4	['CDK1']	No	Yes	Yes	Yes	Yes	Yes	Yes
CSGPGLSPGMVR	"N-Term(Dimethyl:2H(6)13C(2)); C1(Carbamidomethyl); S7(Phospho); M10(Oxidation)"	P21333	Filamin-A	KCSGPGLSPGMVRAN	"S(2): 0.0; S(7): 100.0"	0.058981	0.841679	-0.78071	6.03545	6.91338	1	FALSE	TRUE	TRUE	Cluster 4	['CDK1']	No	Yes	Yes	Yes	Yes	Yes	Yes
CSLHSASPASVR	"N-Term(Dimethyl:2H(6)13C(2)); C1(Carbamidomethyl); S7(Phospho)"	Q9P206	Uncharacterized protein KIAA1522	RCSLHSASPASVRSL	"S(2): 0.0; S(5): 50.0; S(7): 50.0; S(10): 0.0"	0.998431					1	TRUE			--	[]	No	Yes	No	No	No	No	No
CSPLEPDFVPDEK	"N-Term(Dimethyl); C1(Carbamidomethyl); S2(Phospho); K13(Dimethyl)"	Q5JSZ5	Protein PRRC2B	HTQNLRCSPLEPDFV	S(2): 100.0	0.422227					1	TRUE			--	[]	No	Yes	No	No	No	Yes	No
CSPLEPDFVPDEK	"N-Term(Dimethyl:2H(6)13C(2)); C1(Carbamidomethyl); S2(Phospho); K13(Dimethyl:2H(6)13C(2))"	Q5JSZ5	Protein PRRC2B	HTQNLRCSPLEPDFV	S(2): 100.0	0.249857					1	FALSE			--	[]	No	Yes	No	No	No	Yes	No
CSSPVDTECSHAEGSR	"N-Term(Dimethyl:2H(6)13C(2)); C1(Carbamidomethyl); S3(Phospho); C9(Carbamidomethyl)"	O75170	Serine/threonine-protein phosphatase 6 regulatory subunit 2	ESGPRCSSPVDTECS	"S(2): 50.0; S(3): 50.0; T(7): 0.0; S(10): 0.0; S(15): 0.0"	0.586338					1	TRUE			--	[]	No	Yes	No	No	No	No	No
CSVSLSNVEAR	"N-Term(Dimethyl:2H(4)); C1(Carbamidomethyl); S4(Phospho)"	P47712	Cytosolic phospholipase A2	NPSRCSVSLSNVEAR	"S(2): 0.0; S(4): 100.0; S(6): 0.0"	0.509608	-0.562934	1.07453	0.0842306	0.272319	1	TRUE	TRUE	TRUE	Cluster 6	[]	No	Yes	Yes	Yes	Yes	Yes	No
CSVSLSNVEAR	"N-Term(Dimethyl); C1(Carbamidomethyl); S4(Phospho)"	P47712	Cytosolic phospholipase A2	NPSRCSVSLSNVEAR	"S(2): 0.0; S(4): 100.0; S(6): 0.0"	0.286895					1	FALSE			--	[]	No	Yes	Yes	Yes	Yes	Yes	No
CSVSLSNVEAR	"N-Term(Dimethyl:2H(6)13C(2)); C1(Carbamidomethyl); S4(Phospho)"	P47712	Cytosolic phospholipase A2	NPSRCSVSLSNVEAR	"S(2): 0.0; S(4): 100.0; S(6): 0.0"	0.265745	-0.67787	0.945603	0.113344	0.208998	1	FALSE	TRUE	TRUE	Cluster 6	[]	No	Yes	Yes	Yes	Yes	Yes	No
CTLPEHESPSQDISDACEAESTER	"N-Term(Dimethyl:2H(6)13C(2)); C1(Carbamidomethyl); S8(Phospho); C17(Carbamidomethyl)"	Q32MZ4	Leucine-rich repeat flightless-interacting protein 1	CTLPEHESPSQDISD	"T(2): 0.0; S(8): 100.0; S(10): 0.0; S(14): 0.0; S(21): 0.0; T(22): 0.0"	0.100696	0.955106	-0.852422	7.11905	8.97671	1	FALSE	TRUE	TRUE	Cluster 4	[]	No	Yes	Yes	Yes	No	Yes	No
CTLPEHESPSQDISDACEAESTER	"N-Term(Dimethyl); C1(Carbamidomethyl); S8(Phospho); C17(Carbamidomethyl)"	Q32MZ4	Leucine-rich repeat flightless-interacting protein 1	CTLPEHESPSQDISD	"T(2): 0.0; S(8): 100.0; S(10): 0.0; S(14): 0.0; S(21): 0.0; T(22): 0.0"	0.0159905	0.847566	-0.829586	6.75439	7.00772	1	FALSE	TRUE	TRUE	Cluster 4	[]	No	Yes	Yes	Yes	No	Yes	No
CTSHSETPTVDDEEK	"N-Term(Dimethyl:2H(6)13C(2)); C1(Carbamidomethyl); T7(Phospho); K15(Dimethyl:2H(6)13C(2))"	O95425	Supervillin	RCTSHSETPTVDDEE	"T(2): 0.0; S(3): 0.0; S(5): 0.0; T(7): 100.0; T(9): 0.0"	0.55207					1	TRUE			--	[]	No	Yes	No	No	No	Yes	No
CTVDGSPHELESR	"N-Term(Dimethyl:2H(6)13C(2)); C1(Carbamidomethyl); S6(Phospho)"	Q9NRL3	Striatin-4	RRCTVDGSPHELESR	"T(2): 0.0; S(6): 100.0; S(12): 0.0"	0.742796					1	TRUE			--	[]	No	Yes	No	No	No	Yes	No
CVACQNPDKPSPSTSVPAPASFK	"N-Term(Dimethyl); C1(Carbamidomethyl); C4(Carbamidomethyl); K9(Dimethyl); S11(Phospho); K23(Dimethyl)"	P49792	E3 SUMO-protein ligase RanBP2	CQNPDKPSPSTSVPA	"S(11): 99.9; S(13): 0.0; T(14): 0.0; S(15): 0.0; S(21): 0.0"	0.0680834					1	FALSE			--	[]	No	Yes	Yes	No	No	No	No
CVACQNPDKPSPSTSVPAPASFK	"N-Term(Dimethyl:2H(6)13C(2)); C1(Carbamidomethyl); C4(Carbamidomethyl); K9(Dimethyl:2H(6)13C(2)); S11(Phospho); K23(Dimethyl:2H(6)13C(2))"	P49792	E3 SUMO-protein ligase RanBP2	CQNPDKPSPSTSVPA	"S(11): 100.0; S(13): 0.0; T(14): 0.0; S(15): 0.0; S(21): 0.0"	0.124296	1.87931	-1.75303	56.6273	75.3914	1	FALSE	TRUE	TRUE	Cluster 4	[]	No	Yes	Yes	No	No	No	No
CVLPEEDSGELAKPK	"N-Term(Dimethyl:2H(6)13C(2)); C1(Carbamidomethyl); S8(Phospho); K13(Dimethyl:2H(6)13C(2)); K15(Dimethyl:2H(6)13C(2))"	Q9Y3F4	Serine-threonine kinase receptor-associated protein	CVLPEEDSGELAKPK	S(8): 100.0	0.172703					1	FALSE			--	[]	No	Yes	No	No	No	Yes	No
CVSPIPVSPTSR	"N-Term(Dimethyl:2H(6)13C(2)); C1(Carbamidomethyl); S3(Phospho); S8(Phospho)"	Q86TC9	Myopalladin	QFQPRCVSPIPVSPT;CVSPIPVSPTSRIQN	"S(3): 100.0; S(8): 97.9; T(10): 1.1; S(11): 1.1"	0.579022	2.05679	-1.47578	29.9075	113.45	1	TRUE	TRUE	TRUE	Cluster 4	[]	No	Yes	Yes	Yes	Yes	Yes	No
DADLSPVNASIIK	"N-Term(Dimethyl:2H(6)13C(2)); S5(Phospho); K13(Dimethyl:2H(6)13C(2))"	O75970	Multiple PDZ domain protein	VTKDADLSPVNASII	"S(5): 100.0; S(10): 0.0"	0.0788868	0.903283	-0.822407	6.64366	7.96698	1	FALSE	TRUE	TRUE	Cluster 4	[]	No	Yes	No	Yes	Yes	Yes	No
DADSQNPDAPEGK	"N-Term(Dimethyl:2H(6)13C(2)); S4(Phospho); K13(Dimethyl:2H(6)13C(2))"	P53621	Coatomer subunit alpha	TIPKDADSQNPDAPE	S(4): 100.0	0.164048	-0.167607	0.333643	0.463828	0.676713	1	FALSE	FALSE	FALSE	Cluster 6	[]	No	Yes	Yes	No	Yes	Yes	No
DAGDPSPPNK	"N-Term(Dimethyl:2H(6)13C(2)); S6(Phospho); K10(Dimethyl:2H(6)13C(2))"	Q9BTA9	WW domain-containing adapter protein with coiled-coil	MRDAGDPSPPNKMLR	S(6): 100.0	-0.0251086	0.0524459	-0.0755657	1.19005	1.1232	1	FALSE	FALSE	FALSE	Cluster 1	[]	No	Yes	No	Yes	Yes	No	No
DAGDPSPPNK	"N-Term(Dimethyl); S6(Phospho); K10(Dimethyl)"	Q9BTA9	WW domain-containing adapter protein with coiled-coil	MRDAGDPSPPNKMLR	S(6): 100.0	-0.0639986	0.612946	-0.674956	4.73103	4.08279	1	FALSE	TRUE	TRUE	Cluster 1	[]	No	Yes	No	Yes	Yes	No	No
DAHDVSPTSTDTEAQLTVER	"N-Term(Dimethyl:2H(6)13C(2)); S6(Phospho)"	Q8IVF2	Protein AHNAK2	PRDAHDVSPTSTDTE	"S(6): 100.0; T(8): 0.0; S(9): 0.0; T(10): 0.0; T(12): 0.0; T(17): 0.0"	0.0722865	0.388288	-0.314012	2.06069	2.43388	1	FALSE	TRUE	FALSE	Cluster 4	[]	No	Yes	Yes	Yes	Yes	Yes	No
DALAALETPGRPSQQK	"N-Term(Dimethyl:2H(6)13C(2)); T8(Phospho); K16(Dimethyl:2H(6)13C(2))"	Q92547	DNA topoisomerase 2-binding protein 1	DALAALETPGRPSQQ	"T(8): 100.0; S(13): 0.0"	1.48244					1	TRUE			--	['CDK2']	No	Yes	Yes	No	Yes	Yes	Yes
DALDLSDINSEPPR	"N-Term(Dimethyl:2H(6)13C(2)); S10(Phospho)"	Q99640	Membrane-associated tyrosine- and threonine-specific cdc2-inhibitory kinase	LDLSDINSEPPRGSF	"S(6): 50.0; S(10): 50.0"	-0.21793					1	FALSE			--	[]	Yes	Yes	Yes	No	Yes	No	No
DALGDSLQVPVSPSSTTSSR	"N-Term(Dimethyl:2H(6)13C(2)); S12(Phospho)"	Q9Y2D5	A-kinase anchor protein 2	DSLQVPVSPSSTTSS	"S(6): 0.0; S(12): 99.0; S(14): 1.0; S(15): 0.0; T(16): 0.0; T(17): 0.0; S(18): 0.0; S(19): 0.0"	0.265997	0.20962	0.0583658	0.874247	1.61299	1	FALSE	FALSE	FALSE	Cluster 5	[]	No	Yes	Yes	Yes	Yes	Yes	Yes
DALNISIK	"N-Term(Dimethyl:2H(6)13C(2)); S6(Phospho); K8(Dimethyl:2H(6)13C(2))"	Q96DT7	Zinc finger and BTB domain-containing protein 10	IKDALNISIKSEAPE	S(6): 100.0	-0.0890784					1	FALSE			--	[]	No	False	No	No	No	No	No
DAMCSSSANK	"N-Term(Dimethyl:2H(6)13C(2)); M3(Oxidation); C4(Carbamidomethyl); S7(Phospho); K10(Dimethyl:2H(6)13C(2))"	P30307	M-phase inducer phosphatase 3	RDAMCSSSANKENDN	"S(5): 0.8; S(6): 49.6; S(7): 49.6"	1.05347					1	TRUE			--	[]	No	Yes	Yes	No	No	Yes	No
DANSSFFDNSSSPHLLDQLK	"N-Term(Dimethyl:2H(6)13C(2)); S12(Phospho); K20(Dimethyl:2H(6)13C(2))"	P49454	Centromere protein F	SFFDNSSSPHLLDQL	"S(4): 0.0; S(5): 0.0; S(10): 1.4; S(11): 1.4; S(12): 97.2"	0.292977					1	FALSE			--	[]	No	Yes	No	Yes	Yes	Yes	Yes
DAPSLEEVEGHVADGSATEMGTTK	"N-Term(Dimethyl:2H(6)13C(2)); S16(Phospho); M20(Oxidation); K24(Dimethyl:2H(6)13C(2))"	Q15003	Condensin complex subunit 2	EGHVADGSATEMGTT	"S(4): 0.0; S(16): 98.3; T(18): 1.7; T(22): 0.0; T(23): 0.0"	0.0703281					1	FALSE			--	[]	No	Yes	Yes	Yes	Yes	Yes	Yes
DAPSLEEVEGHVADGSATEMGTTK	"N-Term(Dimethyl); S16(Phospho); M20(Oxidation); K24(Dimethyl)"	Q15003	Condensin complex subunit 2	EGHVADGSATEMGTT	"S(4): 0.0; S(16): 98.0; T(18): 2.0; T(22): 0.0; T(23): 0.0"	0.0704971					1	FALSE			--	[]	No	Yes	Yes	Yes	Yes	Yes	Yes
DAPSPKPR	"N-Term(Dimethyl:2H(6)13C(2)); S4(Phospho); K6(Dimethyl:2H(6)13C(2))"	Q9NP74	Palmdelphin	MQDKDAPSPKPRLSP	S(4): 100.0	0.335903	1.54292	-1.20503	16.0336	34.7484	1	TRUE	TRUE	TRUE	Cluster 4	[]	No	Yes	No	Yes	Yes	No	No
DAPTSPASVASSSSTPSSK	"N-Term(Dimethyl:2H(4)); S5(Phospho); K19(Dimethyl:2H(4))"	Q04726	Transducin-like enhancer protein 3	LKKDAPTSPASVASS	"T(4): 0.0; S(5): 100.0; S(8): 0.0; S(11): 0.0; S(12): 0.0; S(13): 0.0; S(14): 0.0; T(15): 0.0; S(17): 0.0; S(18): 0.0"	0.465599	-0.0699526	0.53754	0.290041	0.847342	1	TRUE	FALSE	TRUE	Cluster 6	[]	No	Yes	Yes	Yes	Yes	Yes	No
DAPTSPASVASSSSTPSSK	"N-Term(Dimethyl); S5(Phospho); K19(Dimethyl)"	Q04726	Transducin-like enhancer protein 3	LKKDAPTSPASVASS	"T(4): 1.3; S(5): 98.7; S(8): 0.0; S(11): 0.0; S(12): 0.0; S(13): 0.0; S(14): 0.0; T(15): 0.0; S(17): 0.0; S(18): 0.0"	-0.453965	-0.842243	0.390267	0.40713	0.143142	1	TRUE	TRUE	TRUE	Cluster 2	[]	No	Yes	Yes	Yes	Yes	Yes	No
DAPTSPASVASSSSTPSSK	"N-Term(Dimethyl:2H(6)13C(2)); S14(Phospho); T15(Phospho); K19(Dimethyl:2H(6)13C(2))"	Q04726	Transducin-like enhancer protein 3	ASVASSSSTPSSKTK;SVASSSSTPSSKTKD	"T(4): 2.1; S(5): 97.7; S(8): 0.1; S(11): 0.1; S(12): 0.1; S(13): 2.1; S(14): 2.1; T(15): 95.7; S(17): 0.0; S(18): 0.0"	0.630449	1.38858	-0.756141	5.70349	24.3551	1	TRUE	TRUE	TRUE	Cluster 4	[]	No	Yes	Yes	Yes	Yes	Yes	Yes
DAQQVEPEGQEKPSPATVR	"N-Term(Dimethyl:2H(6)13C(2)); K12(Dimethyl:2H(6)13C(2)); S14(Phospho)"	Q9Y520	Protein PRRC2C	PEGQEKPSPATVRST	"S(14): 100.0; T(17): 0.0"	0.407196					1	TRUE			--	[]	No	Yes	Yes	Yes	Yes	Yes	Yes
DAQQVEPEGQEKPSPATVR	"N-Term(Dimethyl); K12(Dimethyl); S14(Phospho)"	Q9Y520	Protein PRRC2C	PEGQEKPSPATVRST	"S(14): 100.0; T(17): 0.0"	0.383742					1	TRUE			--	[]	No	Yes	Yes	Yes	Yes	Yes	Yes
DAQRLSPIPEEVPK	"N-Term(Dimethyl); S6(Phospho); K14(Dimethyl)"	Q96T23	Remodeling and spacing factor 1	DKDAQRLSPIPEEVP	S(6): 100.0	-0.0103918	0.0333248	-0.0417278	1.10085	1.07482	1	FALSE	FALSE	FALSE	Cluster 1	[]	No	Yes	Yes	Yes	Yes	Yes	Yes
DAQRLSPIPEEVPK	"N-Term(Dimethyl:2H(6)13C(2)); S6(Phospho); K14(Dimethyl:2H(6)13C(2))"	Q96T23	Remodeling and spacing factor 1	DKDAQRLSPIPEEVP	S(6): 100.0	0.00474491	0.0565887	-0.0498549	1.12164	1.13397	1	FALSE	FALSE	FALSE	Cluster 4	[]	No	Yes	Yes	Yes	Yes	Yes	Yes
DASLVTNEDHQR	"N-Term(Dimethyl:2H(6)13C(2)); S3(Phospho)"	P49454	Centromere protein F	LLKSKDASLVTNEDH	"S(3): 100.0; T(6): 0.0"	0.833143					1	TRUE			--	[]	No	Yes	No	Yes	Yes	No	Yes
DASSPVPPPHVPPPVPPLRPR	"N-Term(Dimethyl:2H(6)13C(2)); S4(Phospho)"	O94875	Sorbin and SH3 domain-containing protein 2	NAFKDASSPVPPPHV	"S(3): 50.0; S(4): 50.0"						1				--	[]	No	Yes	Yes	Yes	No	No	No
DASSSPASTASSASSTSLK	"N-Term(Dimethyl:2H(6)13C(2)); S5(Phospho); K19(Dimethyl:2H(6)13C(2))"	Q04724	Transducin-like enhancer protein 1	LKKDASSSPASTASS	"S(3): 0.5; S(4): 49.7; S(5): 49.7; S(8): 0.0; T(9): 0.0; S(11): 0.0; S(12): 0.0; S(14): 0.0; S(15): 0.0; T(16): 0.0; S(17): 0.0"	0.107401	0.57529	-0.465901	2.92348	3.7437	1	FALSE	TRUE	TRUE	Cluster 4	[]	No	Yes	No	No	No	Yes	No
DASTSPPNR	"N-Term(Dimethyl:2H(6)13C(2)); S5(Phospho)"	Q15154	Pericentriolar material 1 protein	KSKDASTSPPNRETI	"S(3): 0.0; T(4): 0.0; S(5): 100.0"	0.00710514	0.679637	-0.670543	4.6832	4.76045	1	FALSE	TRUE	TRUE	Cluster 4	[]	No	Yes	No	No	No	Yes	Yes
DASTSPPNR	"N-Term(Dimethyl); S5(Phospho)"	Q15154	Pericentriolar material 1 protein	KSKDASTSPPNRETI	"S(3): 0.0; T(4): 0.0; S(5): 100.0"	-0.0332705	0.846641	-0.877922	7.54957	6.99281	1	FALSE	TRUE	TRUE	Cluster 1	[]	No	Yes	No	No	No	Yes	Yes
DASVPLIDVTNLPTPR	"N-Term(Dimethyl:2H(6)13C(2)); T14(Phospho)"	Q96A65	Exocyst complex component 4	IDVTNLPTPRKFLDT	"S(3): 0.0; T(10): 0.0; T(14): 100.0"	1.36474					1	TRUE			--	[]	No	Yes	Yes	Yes	Yes	No	No
DATPPPVPAERPSYK	"N-Term(Dimethyl:2H(6)13C(2)); T3(Phospho); K15(Dimethyl:2H(6)13C(2))"	Q8TDJ6	DmX-like protein 2	GRPVKDATPPPVPAE	"T(3): 100.0; S(13): 0.0; Y(14): 0.0"	0.469743					1	TRUE			--	[]	No	Yes	No	No	No	Yes	No
DAVSSPQK	"N-Term(Dimethyl:2H(6)13C(2)); S5(Phospho); K8(Dimethyl:2H(6)13C(2))"	O00472	RNA polymerase II elongation factor ELL2	SSRDAVSSPQKRLLD	"S(4): 0.6; S(5): 99.4"	0.207426	0.169354	0.0400604	0.911884	1.47016	1	FALSE	FALSE	FALSE	Cluster 5	[]	No	Yes	No	Yes	No	No	No
DCDPGSPR	"N-Term(Dimethyl:2H(6)13C(2)); C2(Carbamidomethyl); S6(Phospho)"	Q00341	Vigilin	AKDCDPGSPRRCDII	S(6): 100.0	0.746566	1.06802	-0.319467	2.08673	11.6421	1	TRUE	TRUE	FALSE	Cluster 4	[]	No	Yes	No	Yes	No	Yes	No
DCLIEDSDDEAGQS	"N-Term(Dimethyl); C2(Carbamidomethyl); S14(Phospho)"	Q2VPK5	Cytoplasmic tRNA 2-thiolation protein 2	SDDEAGQS_______	"S(7): 50.0; S(14): 50.0"	0.119096	0.118119	0.00296617	0.993193	1.30656	1	FALSE	FALSE	FALSE	Cluster 5	[]	No	Yes	No	No	No	No	No
DCSPTCWEQGK	"N-Term(Dimethyl:2H(6)13C(2)); C2(Carbamidomethyl); S3(Phospho); C6(Carbamidomethyl); K11(Dimethyl:2H(6)13C(2))"	Q86YV5	Tyrosine-protein kinase PRAG1	RHGGRDCSPTCWEQG	"S(3): 100.0; T(5): 0.0"	-0.115341					1	FALSE			--	[]	No	Yes	No	No	No	No	No
DCSYGAVTSPTSTLESR	"N-Term(Dimethyl:2H(6)13C(2)); C2(Carbamidomethyl); S9(Phospho)"	Q9HCD6	Protein TANC2	CSYGAVTSPTSTLES	"S(3): 0.0; Y(4): 0.0; T(8): 0.0; S(9): 100.0; T(11): 0.0; S(12): 0.0; T(13): 0.0; S(16): 0.0"	0.0827127	0.556415	-0.471713	2.96288	3.58448	1	FALSE	TRUE	TRUE	Cluster 4	[]	No	Yes	Yes	Yes	No	Yes	No
DDDDIDLFGSDDEEESEEAK	"N-Term(Dimethyl); S10(Phospho); K20(Dimethyl)"	P24534	Elongation factor 1-beta	DDIDLFGSDDEEESE	"S(10): 100.0; S(16): 0.0"	0.480967					1	TRUE			--	['CK2A1', 'PKACA']	No	Yes	Yes	Yes	Yes	Yes	Yes
DDGVFVQEVTQNSPAAR	"N-Term(Dimethyl:2H(6)13C(2)); S13(Phospho)"	Q09666	Neuroblast differentiation-associated protein AHNAK	VQEVTQNSPAARTGV	"T(10): 0.0; S(13): 100.0"	0.596542	2.39186	-1.79333	62.134	245.398	1	TRUE	TRUE	TRUE	Cluster 4	[]	Yes	Yes	Yes	Yes	Yes	Yes	Yes
DDKEEEEDGTGSPQLNNR	"N-Term(Dimethyl:2H(6)13C(2)); K3(Dimethyl:2H(6)13C(2)); S12(Phospho)"	P49407	Beta-arrestin-1	EEEDGTGSPQLNNR_	"T(10): 0.0; S(12): 100.0"	-0.00950216	0.458993	-0.466506	2.92756	2.8642	1	FALSE	TRUE	TRUE	Cluster 1	['ERK1', 'ERK2']	No	Yes	No	Yes	Yes	Yes	No
DDKEEEEDGTGSPQLNNR	"N-Term(Dimethyl); K3(Dimethyl); S12(Phospho)"	P49407	Beta-arrestin-1	EEEDGTGSPQLNNR_	"T(10): 0.0; S(12): 100.0"	-0.00908473	0.449468	-0.456564	2.8613	2.80207	1	FALSE	TRUE	TRUE	Cluster 1	['ERK1', 'ERK2']	No	Yes	No	Yes	Yes	Yes	No
DDNHSLTFFPESTEQK	"N-Term(Dimethyl:2H(6)13C(2)); T7(Phospho); K16(Dimethyl:2H(6)13C(2))"	Q8IW35	Centrosomal protein of 97 kDa	KDDNHSLTFFPESTE	"S(5): 50.0; T(7): 50.0; S(12): 0.0; T(13): 0.0"	0.25229	1.05557	-0.801289	6.32833	11.313	1	FALSE	TRUE	TRUE	Cluster 4	[]	No	False	No	No	No	No	No
DDSQNAIDHK	"N-Term(Dimethyl:2H(6)13C(2)); S3(Phospho); K10(Dimethyl:2H(6)13C(2))"	Q6PL18	ATPase family AAA domain-containing protein 2	ISQAKDDSQNAIDHK	S(3): 100.0	0.320618					1	TRUE			--	[]	No	Yes	No	No	No	No	Yes
DDVAPESGDTTVK	"N-Term(Dimethyl:2H(6)13C(2)); S7(Phospho); K13(Dimethyl:2H(6)13C(2))"	O76021	Ribosomal L1 domain-containing protein 1	KDDVAPESGDTTVKK	"S(7): 100.0; T(10): 0.0; T(11): 0.0"	0.460305	1.38423	-0.921935	8.35478	24.1124	1	TRUE	TRUE	TRUE	Cluster 4	[]	No	Yes	No	No	Yes	Yes	Yes
DDVTSSTGPHK	"N-Term(Dimethyl:2H(6)13C(2)); S6(Phospho); K11(Dimethyl:2H(6)13C(2))"	Q5T1M5	FK506-binding protein 15	KKDDVTSSTGPHKEL	"T(4): 0.0; S(5): 0.0; S(6): 99.4; T(7): 0.6"	0.817464					1	TRUE			--	[]	No	False	No	No	No	No	No
DDYPSSPPK	"N-Term(Dimethyl:2H(6)13C(2)); S6(Phospho); K9(Dimethyl:2H(6)13C(2))"	P63279	SUMO-conjugating enzyme UBC9	FKDDYPSSPPKCKFE	"Y(3): 0.0; S(5): 0.0; S(6): 100.0"	-0.201743	1.12614	-1.3259	21.1785	13.3092	1	FALSE	TRUE	TRUE	Cluster 1	['CDK1']	No	Yes	No	No	No	Yes	No
DEAQSLSHSPK	"N-Term(Dimethyl:2H(6)13C(2)); S9(Phospho); K11(Dimethyl:2H(6)13C(2))"	Q8NEN9	PDZ domain-containing protein 8	EAQSLSHSPKRVPTT	"S(5): 0.0; S(7): 0.0; S(9): 100.0"	0.293735	0.344722	-0.0489987	1.11943	2.20157	1	FALSE	TRUE	FALSE	Cluster 4	[]	No	Yes	No	Yes	Yes	Yes	No
DEDHCSSPGGTPASK	"N-Term(Dimethyl); C5(Carbamidomethyl); S7(Phospho); K15(Dimethyl)"	O95714	E3 ubiquitin-protein ligase HERC2	KDEDHCSSPGGTPAS	"S(6): 50.0; S(7): 50.0; T(11): 0.0; S(14): 0.0"	-0.418721	-0.274157	-0.142575	1.38859	0.529486	1	TRUE	FALSE	FALSE	Cluster 3	[]	No	Yes	No	No	No	No	No
DEDMLYSPELAQR	"N-Term(Dimethyl:2H(6)13C(2)); S7(Phospho)"	Q9Y2W2	WW domain-binding protein 11	RDEDMLYSPELAQRG	"Y(6): 50.0; S(7): 50.0"	-0.160826					1	FALSE			--	[]	No	Yes	Yes	Yes	Yes	Yes	No
DEEPSGWEEPSPQSISR	"N-Term(Dimethyl); S11(Phospho)"	Q9UPQ9	Trinucleotide repeat-containing gene 6B protein	PSGWEEPSPQSISRK	"S(5): 0.0; S(11): 100.0; S(14): 0.0; S(16): 0.0"	-0.556611	-0.213364	-0.341259	2.19411	0.609042	1	TRUE	FALSE	FALSE	Cluster 3	[]	No	Yes	No	Yes	No	No	No
DEEPSGWEEPSPQSISR	"N-Term(Dimethyl:2H(6)13C(2)); S11(Phospho)"	Q9UPQ9	Trinucleotide repeat-containing gene 6B protein	PSGWEEPSPQSISRK	"S(5): 1.2; S(11): 98.8; S(14): 0.0; S(16): 0.0"	0.0994961					1	FALSE			--	[]	No	Yes	No	Yes	No	No	No
DEGIGSPDIWEDEK	"N-Term(Dimethyl:2H(6)13C(2)); S6(Phospho); K14(Dimethyl:2H(6)13C(2))"	Q01664	Transcription factor AP-4	DKDEGIGSPDIWEDE	S(6): 100.0	0.0502252	0.22599	-0.173776	1.49203	1.67495	1	FALSE	FALSE	FALSE	Cluster 4	[]	No	Yes	No	Yes	No	Yes	No
DEILPTTPISEQK	"N-Term(Dimethyl); T7(Phospho); K13(Dimethyl)"	P23396	40S ribosomal protein S3	KDEILPTTPISEQKG	"T(6): 0.0; T(7): 100.0; S(10): 0.0"	0.042529	0.742136	-0.697618	4.98446	5.49727	1	FALSE	TRUE	TRUE	Cluster 4	['PKCD', 'CDK1', 'ERK2', 'CDK2']	No	Yes	Yes	Yes	Yes	Yes	Yes
DEILPTTPISEQK	"N-Term(Dimethyl:2H(6)13C(2)); T7(Phospho); K13(Dimethyl:2H(6)13C(2))"	P23396	40S ribosomal protein S3	KDEILPTTPISEQKG	"T(6): 0.0; T(7): 100.0; S(10): 0.0"	0.116656	0.645442	-0.526797	3.36354	4.40001	1	FALSE	TRUE	TRUE	Cluster 4	['PKCD', 'CDK1', 'ERK2', 'CDK2']	No	Yes	Yes	Yes	Yes	Yes	Yes
DELADEIANSSGK	"N-Term(Dimethyl:2H(6)13C(2)); S10(Phospho); K13(Dimethyl:2H(6)13C(2))"	P35579	Myosin-9	LADEIANSSGKGALA	"S(10): 50.0; S(11): 50.0"	0.739569					1	TRUE			--	[]	No	False	No	No	No	Yes	No
DELHIVEAEAMNYEGSPIK	"N-Term(Dimethyl); S16(Phospho); K19(Dimethyl)"	P06748	Nucleophosmin	EAMNYEGSPIKVTLA	"Y(13): 0.0; S(16): 100.0"						1				--	['CDK1', 'CDK1', 'CDK2', 'NEK2']	No	Yes	Yes	Yes	Yes	Yes	Yes
DELHIVEAEAMNYEGSPIK	"N-Term(Dimethyl); M11(Oxidation); S16(Phospho); K19(Dimethyl)"	P06748	Nucleophosmin	EAMNYEGSPIKVTLA	"Y(13): 0.0; S(16): 100.0"	0.0811135	0.491169	-0.408067	2.55898	3.08447	1	FALSE	TRUE	TRUE	Cluster 4	['CDK1', 'CDK1', 'CDK2', 'NEK2']	No	Yes	Yes	Yes	Yes	Yes	Yes
DELHIVEAEAMNYEGSPIK	"N-Term(Dimethyl:2H(6)13C(2)); M11(Oxidation); S16(Phospho); K19(Dimethyl:2H(6)13C(2))"	P06748	Nucleophosmin	EAMNYEGSPIKVTLA	"Y(13): 0.0; S(16): 100.0"	-0.056897	0.42312	-0.478029	3.00627	2.63713	1	FALSE	TRUE	TRUE	Cluster 1	['CDK1', 'CDK1', 'CDK2', 'NEK2']	No	Yes	Yes	Yes	Yes	Yes	Yes
DELHIVEAEAMNYEGSPIK	"N-Term(Dimethyl:2H(6)13C(2)); S16(Phospho); K19(Dimethyl:2H(6)13C(2))"	P06748	Nucleophosmin	EAMNYEGSPIKVTLA	"Y(13): 0.0; S(16): 100.0"	0.229997	1.32165	-1.08966	12.293	20.8764	1	FALSE	TRUE	TRUE	Cluster 4	['CDK1', 'CDK1', 'CDK2', 'NEK2']	No	Yes	Yes	Yes	Yes	Yes	Yes
DELTESPK	"N-Term(Dimethyl:2H(6)13C(2)); S6(Phospho); K8(Dimethyl:2H(6)13C(2))"	Q8NC51	Plasminogen activator inhibitor 1 RNA-binding protein	VKDELTESPKYIQKQ	"T(4): 0.7; S(6): 99.3"	0.532463	2.04139	-1.50694	32.1323	109.498	1	TRUE	TRUE	TRUE	Cluster 4	[]	No	Yes	Yes	No	Yes	Yes	Yes
DELTESPK	"N-Term(Dimethyl); S6(Phospho); K8(Dimethyl)"	Q8NC51	Plasminogen activator inhibitor 1 RNA-binding protein	VKDELTESPKYIQKQ	"T(4): 1.0; S(6): 99.0"	0.226992					1	FALSE			--	[]	No	Yes	Yes	No	Yes	Yes	Yes
DENPFASLTATSQPIAAAARSPDR	"N-Term(Dimethyl:2H(6)13C(2)); S7(Phospho)"	O95155	Ubiquitin conjugation factor E4 B	RDENPFASLTATSQP	"S(7): 99.9; T(9): 0.0; T(11): 0.0; S(12): 0.0; S(21): 0.0"	0.0253236	0.45309	-0.425778	2.66549	2.82554	1	FALSE	TRUE	TRUE	Cluster 4	[]	No	Yes	Yes	No	No	No	No
DEYSSSETTGEKPEQNDDDTIK	"N-Term(Dimethyl); S5(Phospho); K12(Dimethyl); K22(Dimethyl)"	Q8NFC6	Biorientation of chromosomes in cell division protein 1-like 1	EEKDEYSSSETTGEK	"Y(3): 2.5; S(4): 47.3; S(5): 47.3; S(6): 2.5; T(8): 0.2; T(9): 0.2; T(20): 0.0"	-0.0258221	-0.00438577	-0.0194474	1.0458	0.985429	1	FALSE	FALSE	FALSE	Cluster 3	[]	No	False	No	No	No	No	No
DEYTFSPGK	"N-Term(Dimethyl:2H(6)13C(2)); S6(Phospho); K9(Dimethyl:2H(6)13C(2))"	Q02880	DNA topoisomerase 2-beta	DKDEYTFSPGKSKAT	"Y(3): 0.0; T(4): 0.0; S(6): 100.0"	0.356381	0.840591	-0.482221	3.03544	6.89608	1	TRUE	TRUE	TRUE	Cluster 4	['CDK1']	No	Yes	No	Yes	Yes	Yes	No
DFAPLTPNIVR	"N-Term(Dimethyl:2H(6)13C(2)); T6(Phospho)"	Q08AM6	Protein VAC14 homolog	EKDFAPLTPNIVRAL	T(6): 100.0	1.01145	0.759172	0.254271	0.556838	5.7172	1	TRUE	TRUE	FALSE	Cluster 5	[]	No	Yes	No	No	No	No	No
DFATPSLHTSDQSPGK	"N-Term(Dimethyl); S13(Phospho); K16(Dimethyl)"	Q63HN8	E3 ubiquitin-protein ligase RNF213	SLHTSDQSPGKHMVT	"T(4): 0.0; S(6): 0.0; T(9): 0.0; S(10): 0.9; S(13): 99.1"	-0.0203781	0.976052	-0.994442	9.87283	9.42028	1	FALSE	TRUE	TRUE	Cluster 1	[]	No	Yes	No	No	Yes	Yes	Yes
DFATPSLHTSDQSPGK	"N-Term(Dimethyl:2H(6)13C(2)); S13(Phospho); K16(Dimethyl:2H(6)13C(2))"	Q63HN8	E3 ubiquitin-protein ligase RNF213	SLHTSDQSPGKHMVT	"T(4): 0.0; S(6): 0.0; T(9): 0.0; S(10): 0.0; S(13): 100.0"	-0.0352823	1.00087	-1.03417	10.8185	9.97432	1	FALSE	TRUE	TRUE	Cluster 1	[]	No	Yes	No	No	Yes	Yes	Yes
DFGNSPLHR	"N-Term(Dimethyl:2H(6)13C(2)); S5(Phospho)"	Q9UKA9	Polypyrimidine tract-binding protein 2	LTKDFGNSPLHRFKK	S(5): 100.0	0.952895					1	TRUE			--	[]	No	Yes	No	Yes	Yes	No	No
DFPASPPK	"N-Term(Dimethyl); S5(Phospho); K8(Dimethyl)"	Q16763	Ubiquitin-conjugating enzyme E2 S	LGKDFPASPPKGYFL	S(5): 100.0	0.0451164					1	FALSE			--	[]	No	Yes	No	Yes	No	Yes	No
DFPASPPK	"N-Term(Dimethyl:2H(6)13C(2)); S5(Phospho); K8(Dimethyl:2H(6)13C(2))"	Q16763	Ubiquitin-conjugating enzyme E2 S	LGKDFPASPPKGYFL	S(5): 100.0	0.0870771					1	FALSE			--	[]	No	Yes	No	Yes	No	Yes	No
DFQDYMEPEEGCQGSPQR	"N-Term(Dimethyl:2H(6)13C(2)); M6(Oxidation); C12(Carbamidomethyl); S15(Phospho)"	O43237	Cytoplasmic dynein 1 light intermediate chain 2	PEEGCQGSPQRRGPL	"Y(5): 0.0; S(15): 100.0"	0.189986	0.766703	-0.574727	3.75602	5.8172	1	FALSE	TRUE	TRUE	Cluster 4	[]	No	Yes	Yes	Yes	Yes	Yes	No
DFQDYMEPEEGCQGSPQR	"N-Term(Dimethyl); C12(Carbamidomethyl); S15(Phospho)"	O43237	Cytoplasmic dynein 1 light intermediate chain 2	PEEGCQGSPQRRGPL	"Y(5): 0.0; S(15): 100.0"	0.0610501	0.802811	-0.739772	5.49253	6.32154	1	FALSE	TRUE	TRUE	Cluster 4	[]	No	Yes	Yes	Yes	Yes	Yes	No
DFQDYMEPEEGCQGSPQR	"N-Term(Dimethyl:2H(6)13C(2)); C12(Carbamidomethyl); S15(Phospho)"	O43237	Cytoplasmic dynein 1 light intermediate chain 2	PEEGCQGSPQRRGPL	"Y(5): 0.0; S(15): 100.0"	0.0679995	0.720996	-0.651007	4.47721	5.23609	1	FALSE	TRUE	TRUE	Cluster 4	[]	No	Yes	Yes	Yes	Yes	Yes	No
DFQEYVEPGEDFPASPQR	"N-Term(Dimethyl:2H(6)13C(2)); S15(Phospho)"	Q9Y6G9	Cytoplasmic dynein 1 light intermediate chain 1	PGEDFPASPQRRNTA	"Y(5): 0.0; S(15): 100.0"	0.328467	0.840581	-0.510125	3.23687	6.89591	1	TRUE	TRUE	TRUE	Cluster 4	[]	No	Yes	Yes	Yes	Yes	Yes	Yes
DFQEYVEPGEDFPASPQRR	"N-Term(Dimethyl:2H(6)13C(2)); S15(Phospho)"	Q9Y6G9	Cytoplasmic dynein 1 light intermediate chain 1	PGEDFPASPQRRNTA	"Y(5): 0.0; S(15): 100.0"	0.0931908	0.346384	-0.251205	1.78322	2.21002	1	FALSE	TRUE	FALSE	Cluster 4	[]	No	Yes	Yes	Yes	Yes	Yes	Yes
DFSPEALK	"N-Term(Dimethyl:2H(6)13C(2)); S3(Phospho); K8(Dimethyl:2H(6)13C(2))"	O15372	Eukaryotic translation initiation factor 3 subunit H	VCKEKDFSPEALKKA	S(3): 100.0	-0.0146708	1.7893	-1.80198	63.3847	61.2793	1	FALSE	TRUE	TRUE	Cluster 1	[]	No	Yes	No	Yes	Yes	Yes	Yes
DFSPEALKK	"N-Term(Dimethyl); S3(Phospho); K8(Dimethyl); K9(Dimethyl)"	O15372	Eukaryotic translation initiation factor 3 subunit H	VCKEKDFSPEALKKA	S(3): 100.0	0.0260783	1.14958	-1.12152	13.2287	14.0474	1	FALSE	TRUE	TRUE	Cluster 4	[]	No	Yes	No	Yes	Yes	Yes	Yes
DFTPAELR	"N-Term(Dimethyl:2H(6)13C(2)); T3(Phospho)"	O00264	Membrane-associated progesterone receptor component 1	RLKRRDFTPAELRRF	T(3): 100.0	0.648343					1	TRUE			--	[]	No	Yes	Yes	No	No	Yes	No
DGDGVPGGGPLSPAR	"N-Term(Dimethyl); S12(Phospho)"	Q92888	Rho guanine nucleotide exchange factor 1	VPGGGPLSPARTQEI	S(12): 100.0	0.0690127					1	FALSE			--	[]	No	Yes	Yes	Yes	Yes	Yes	Yes
DGDGVPGGGPLSPAR	"N-Term(Dimethyl:2H(6)13C(2)); S12(Phospho)"	Q92888	Rho guanine nucleotide exchange factor 1	VPGGGPLSPARTQEI	S(12): 100.0	0.637167					1	TRUE			--	[]	No	Yes	Yes	Yes	Yes	Yes	Yes
DGDKSPMSSLQISNEK	"N-Term(Dimethyl:2H(6)13C(2)); K4(Dimethyl:2H(6)13C(2)); S5(Phospho); M7(Oxidation); K16(Dimethyl:2H(6)13C(2))"	Q9UER7	Death domain-associated protein 6	AGKDGDKSPMSSLQI	"S(5): 99.9; S(8): 0.0; S(9): 0.0; S(13): 0.0"	0.0427481	-0.126007	0.170744	0.674926	0.744739	1	FALSE	FALSE	FALSE	Cluster 6	[]	No	Yes	Yes	Yes	Yes	Yes	No
DGDSYDPYDFSDTEEEMPQVHTPK	"N-Term(Dimethyl); T13(Phospho); K24(Dimethyl)"	P25205	DNA replication licensing factor MCM3	DPYDFSDTEEEMPQV	"S(4): 0.0; Y(5): 0.0; Y(8): 33.3; S(11): 33.3; T(13): 33.3; T(22): 0.0"			0.409258	0.38971		1			TRUE	--	[]	No	Yes	Yes	Yes	Yes	Yes	No
DGDSYDPYDFSDTEEEMPQVHTPK	"N-Term(Dimethyl); S11(Phospho); M17(Oxidation); K24(Dimethyl)"	P25205	DNA replication licensing factor MCM3	SYDPYDFSDTEEEMP	"S(4): 0.0; Y(5): 0.0; Y(8): 0.0; S(11): 98.2; T(13): 1.8; T(22): 0.0"	-0.178551	-0.43871	0.262148	0.54683	0.362494	1	FALSE	TRUE	FALSE	Cluster 2	[]	No	Yes	Yes	Yes	Yes	Yes	Yes
DGGAASPATEGR	"N-Term(Dimethyl:2H(6)13C(2)); S6(Phospho)"	Q7Z460	CLIP-associating protein 1	SRDGGAASPATEGRG	"S(6): 100.0; T(9): 0.0"	0.156552	1.20941	-1.05087	11.2426	16.1219	1	FALSE	TRUE	TRUE	Cluster 4	[]	No	Yes	No	Yes	No	Yes	No
DGGAASPATEGR	"N-Term(Dimethyl); S6(Phospho)"	Q7Z460	CLIP-associating protein 1	SRDGGAASPATEGRG	"S(6): 100.0; T(9): 0.0"	0.16638	0.99602	-0.827651	6.72437	9.86351	1	FALSE	TRUE	TRUE	Cluster 4	[]	No	Yes	No	Yes	No	Yes	No
DGGRSSPGGQDEGGFMAQGK	"N-Term(Dimethyl:2H(6)13C(2)); S6(Phospho); M16(Oxidation); K20(Dimethyl:2H(6)13C(2))"	P49023	Paxillin	PRDGGRSSPGGQDEG	"S(5): 50.0; S(6): 50.0"	0.231586					1	FALSE			--	[]	No	Yes	Yes	Yes	Yes	Yes	No
DGGSGNSTIIVSR	"N-Term(Dimethyl:2H(6)13C(2)); S4(Phospho); S7(Phospho)"	Q7Z6Z7	E3 ubiquitin-protein ligase HUWE1	LLERDGGSGNSTIIV;RDGGSGNSTIIVSRS	"S(4): 100.0; S(7): 98.5; T(8): 1.5; S(12): 0.0"	0.319283					1	TRUE			--	[]	No	Yes	Yes	Yes	Yes	Yes	No
DGGSGNSTIIVSR	"N-Term(Dimethyl); S4(Phospho)"	Q7Z6Z7	E3 ubiquitin-protein ligase HUWE1	LLERDGGSGNSTIIV	"S(4): 100.0; S(7): 0.0; T(8): 0.0; S(12): 0.0"	-0.17813					1	FALSE			--	[]	No	Yes	Yes	Yes	Yes	Yes	No
DGGSGNSTIIVSR	"N-Term(Dimethyl:2H(6)13C(2)); S4(Phospho)"	Q7Z6Z7	E3 ubiquitin-protein ligase HUWE1	LLERDGGSGNSTIIV	"S(4): 100.0; S(7): 0.0; T(8): 0.0; S(12): 0.0"	-0.178622					1	FALSE			--	[]	No	Yes	Yes	Yes	Yes	Yes	No
DGKFSPIQEK	"N-Term(Dimethyl:2H(6)13C(2)); K3(Dimethyl:2H(6)13C(2)); S5(Phospho); K10(Dimethyl:2H(6)13C(2))"	O43683	Mitotic checkpoint serine/threonine-protein kinase BUB1	PSRDGKFSPIQEKSP	S(5): 100.0	0.0748916	1.11149	-1.03461	10.8295	12.8677	1	FALSE	TRUE	TRUE	Cluster 4	[]	No	Yes	Yes	Yes	Yes	Yes	Yes
DGKFSPIQEK	"N-Term(Dimethyl); K3(Dimethyl); S5(Phospho); K10(Dimethyl)"	O43683	Mitotic checkpoint serine/threonine-protein kinase BUB1	PSRDGKFSPIQEKSP	S(5): 100.0	1.25102	1.10866	0.144349	0.717218	12.784	1	TRUE	TRUE	FALSE	Cluster 5	[]	No	Yes	Yes	Yes	Yes	Yes	Yes
DGKSPTVPCLQEEAGEPLGGK	"N-Term(Dimethyl:2H(6)13C(2)); K3(Dimethyl:2H(6)13C(2)); S4(Phospho); C9(Carbamidomethyl); K21(Dimethyl:2H(6)13C(2))"	A1L390	Pleckstrin homology domain-containing family G member 3	APERDGKSPTVPCLQ	"S(4): 97.9; T(6): 2.1"	-0.0435217	0.562338	-0.603871	4.01671	3.6337	1	FALSE	TRUE	TRUE	Cluster 1	[]	No	Yes	Yes	No	No	Yes	No
DGLAPEKTSPDRDK	"N-Term(Dimethyl:2H(6)13C(2)); K7(Dimethyl:2H(6)13C(2)); S9(Phospho); K14(Dimethyl:2H(6)13C(2))"	Q7L4I2	Arginine/serine-rich coiled-coil protein 2	GLAPEKTSPDRDKKK	"T(8): 50.0; S(9): 50.0"	0.0140723	0.141013	-0.124951	1.33337	1.37728	1	FALSE	FALSE	FALSE	Cluster 4	[]	No	Yes	No	Yes	Yes	Yes	No
DGLNQTTIPVSPPSTTKPSR	"N-Term(Dimethyl); S11(Phospho); K17(Dimethyl)"	Q71RC2	La-related protein 4	NQTTIPVSPPSTTKP	"T(6): 0.0; T(7): 0.0; S(11): 100.0; S(14): 0.0; T(15): 0.0; T(16): 0.0; S(19): 0.0"						1				--	[]	No	Yes	Yes	Yes	Yes	Yes	Yes
DGLNQTTIPVSPPSTTKPSR	"N-Term(Dimethyl:2H(6)13C(2)); S11(Phospho); K17(Dimethyl:2H(6)13C(2))"	Q71RC2	La-related protein 4	NQTTIPVSPPSTTKP	"T(6): 0.0; T(7): 0.0; S(11): 100.0; S(14): 0.0; T(15): 0.0; T(16): 0.0; S(19): 0.0"			-0.0975017	1.2517		1			FALSE	--	[]	No	Yes	Yes	Yes	Yes	Yes	Yes
DGPEPPSPAK	"N-Term(Dimethyl:2H(6)13C(2)); S7(Phospho); K10(Dimethyl:2H(6)13C(2))"	Q9H4Z2	Zinc finger protein 335	RDGPEPPSPAKTHCV	S(7): 100.0	0.462824	0.657662	-0.192849	1.55901	4.52557	1	TRUE	TRUE	FALSE	Cluster 4	[]	No	Yes	No	No	No	No	No
DGPGLERSPGEPGGAAPER	"N-Term(Dimethyl:2H(6)13C(2)); S8(Phospho)"	Q96EB6	NAD-dependent protein deacetylase sirtuin-1	DGPGLERSPGEPGGA	S(8): 100.0	-1.27522e-05					1	FALSE			--	['JNK1']	No	Yes	Yes	Yes	Yes	Yes	No
DGPISPK	"N-Term(Dimethyl:2H(6)13C(2)); S5(Phospho); K7(Dimethyl:2H(6)13C(2))"	Q8WWQ0	PH-interacting protein	EEKDGPISPKKKKPK	S(5): 100.0	0.513248	-0.113638	0.628874	0.235031	0.766255	1	TRUE	FALSE	TRUE	Cluster 6	[]	No	Yes	Yes	Yes	Yes	Yes	Yes
DGPSSAPATPTK	"N-Term(Dimethyl:2H(6)13C(2)); S5(Phospho); T9(Phospho); K12(Dimethyl:2H(6)13C(2))"	Q96JH7	Deubiquitinating protein VCIP135	TIRDGPSSAPATPTK;GPSSAPATPTKAPYS	"S(4): 0.0; S(5): 100.0; T(9): 98.5; T(11): 1.5"	0.922666	1.07573	-0.151073	1.41603	11.8506	1	TRUE	TRUE	FALSE	Cluster 4	[]	No	Yes	Yes	No	Yes	Yes	No
DGQDAIAQSPEK	"N-Term(Dimethyl:2H(6)13C(2)); S9(Phospho); K12(Dimethyl:2H(6)13C(2))"	Q9NWH9	SAFB-like transcription modulator	GQDAIAQSPEKESKD	S(9): 100.0	0.0963592	0.00127275	0.0970753	0.799696	0.998352	1	FALSE	FALSE	FALSE	Cluster 6	[]	No	Yes	Yes	Yes	Yes	Yes	Yes
DGQDAIAQSPEK	"N-Term(Dimethyl:2H(4)); S9(Phospho); K12(Dimethyl:2H(4))"	Q9NWH9	SAFB-like transcription modulator	GQDAIAQSPEKESKD	S(9): 100.0	0.0579838	0.656756	-0.596783	3.9517	4.51614	1	FALSE	TRUE	TRUE	Cluster 4	[]	No	Yes	Yes	Yes	Yes	Yes	Yes
DGQVINETSQHHDDLE	"N-Term(Dimethyl:2H(6)13C(2)); S9(Phospho)"	P08670	Vimentin	GQVINETSQHHDDLE	"T(8): 0.0; S(9): 100.0"	0.316234					1	TRUE			--	['DNAPK', 'PLK1', 'MOS']	No	Yes	Yes	Yes	Yes	Yes	Yes
DGQVINETSQHHDDLE	"N-Term(Dimethyl); S9(Phospho)"	P08670	Vimentin	GQVINETSQHHDDLE	"T(8): 0.9; S(9): 99.1"						1				--	['DNAPK', 'PLK1', 'MOS']	No	Yes	Yes	Yes	Yes	Yes	Yes
DGQVINETSQHHDDLE	"N-Term(Dimethyl); S9(Phospho)"	P08670	Vimentin	GQVINETSQHHDDLE	"T(8): 0.8; S(9): 99.2"	0.262833	1.603	-1.33818	21.7862	39.9038	1	FALSE	TRUE	TRUE	Cluster 4	['DNAPK', 'PLK1', 'MOS']	No	Yes	Yes	Yes	Yes	Yes	Yes
DGSGGASGTLQPSSGGGSSNSR	"N-Term(Dimethyl:2H(6)13C(2)); S7(Phospho)"	Q9NYV4	Cyclin-dependent kinase 12	KDGSGGASGTLQPSS	"S(3): 0.1; S(7): 97.7; T(9): 2.2; S(13): 0.1; S(14): 0.1; S(18): 0.0; S(19): 0.0; S(21): 0.0"	0.466681					1	TRUE			--	[]	No	Yes	No	No	No	Yes	No
DGSLNQSSGYR	"N-Term(Dimethyl); S3(Phospho)"	P06241	Tyrosine-protein kinase Fyn	LTEERDGSLNQSSGY	"S(3): 100.0; S(7): 0.0; S(8): 0.0; Y(10): 0.0"	0.158632	0.0803352	0.0802859	0.831216	1.1977	1	FALSE	FALSE	FALSE	Cluster 5	['PKACA']	No	Yes	Yes	Yes	Yes	Yes	Yes
DGSLNQSSGYR	"N-Term(Dimethyl:2H(6)13C(2)); S3(Phospho)"	P06241	Tyrosine-protein kinase Fyn	LTEERDGSLNQSSGY	"S(3): 100.0; S(7): 0.0; S(8): 0.0; Y(10): 0.0"	-0.574731	-0.675886	0.103144	0.788599	0.209955	1	TRUE	TRUE	FALSE	Cluster 2	['PKACA']	No	Yes	Yes	Yes	Yes	Yes	Yes
DGTSPEEEIEIER	"N-Term(Dimethyl:2H(6)13C(2)); S4(Phospho)"	Q9H501	ESF1 homolog	KSAKDGTSPEEEIEI	"T(3): 0.0; S(4): 100.0"	0.152865	1.00359	-0.848734	7.05884	10.0369	1	FALSE	TRUE	TRUE	Cluster 4	[]	No	Yes	Yes	Yes	Yes	Yes	Yes
DGVLTLANNVTPAK	"N-Term(Dimethyl); T11(Phospho); K14(Dimethyl)"	P27816	Microtubule-associated protein 4	LTLANNVTPAKDVPP	"T(5): 0.0; T(11): 100.0"	-0.0873582					1	FALSE			--	[]	No	Yes	Yes	Yes	Yes	Yes	No
DGVLTLANNVTPAK	"N-Term(Dimethyl:2H(6)13C(2)); T11(Phospho); K14(Dimethyl:2H(6)13C(2))"	P27816	Microtubule-associated protein 4	LTLANNVTPAKDVPP	"T(5): 0.0; T(11): 100.0"	0.452194	2.00798	-1.55379	35.7926	101.388	1	TRUE	TRUE	TRUE	Cluster 4	[]	No	Yes	Yes	Yes	Yes	Yes	No
DHANYEEDENGDITPIK	"N-Term(Dimethyl:2H(6)13C(2)); T14(Phospho); K17(Dimethyl:2H(6)13C(2))"	Q99547	M-phase phosphoprotein 6	EDENGDITPIKAKKM	"Y(5): 0.0; T(14): 100.0"	0.756667					1	TRUE			--	[]	No	Yes	Yes	Yes	Yes	Yes	Yes
DHASQLSPVLSR	"N-Term(Dimethyl); S7(Phospho)"	Q8IXZ2	Zinc finger CCCH domain-containing protein 3	KDHASQLSPVLSRSP	"S(4): 1.3; S(7): 97.3; S(11): 1.3"	0.0689764	0.126671	-0.0557058	1.13686	1.33255	1	FALSE	FALSE	FALSE	Cluster 4	[]	No	Yes	No	No	Yes	Yes	Yes
DHASQLSPVLSR	"N-Term(Dimethyl:2H(6)13C(2)); S7(Phospho)"	Q8IXZ2	Zinc finger CCCH domain-containing protein 3	KDHASQLSPVLSRSP	"S(4): 0.0; S(7): 100.0; S(11): 0.0"	-0.373622	0.169247	-0.540881	3.47441	1.4698	1	TRUE	FALSE	TRUE	Cluster 1	[]	No	Yes	No	No	Yes	Yes	Yes
DHFGLEGDEESTMLEDSVSPK	"N-Term(Dimethyl); M13(Oxidation); S19(Phospho); K21(Dimethyl)"	Q9Y490	Talin-1	TMLEDSVSPKKSTVL	"S(11): 0.0; T(12): 0.0; S(17): 0.0; S(19): 100.0"	0.109269	1.23533	-1.12408	13.3069	17.1137	1	FALSE	TRUE	TRUE	Cluster 4	['CDK5']	No	Yes	Yes	Yes	Yes	Yes	No
DHFGLEGDEESTMLEDSVSPK	"N-Term(Dimethyl:2H(6)13C(2)); M13(Oxidation); S19(Phospho); K21(Dimethyl:2H(6)13C(2))"	Q9Y490	Talin-1	TMLEDSVSPKKSTVL	"S(11): 0.0; T(12): 0.0; S(17): 0.0; S(19): 100.0"	0.198939	1.39521	-1.19428	15.6417	24.7299	1	FALSE	TRUE	TRUE	Cluster 4	['CDK5']	No	Yes	Yes	Yes	Yes	Yes	No
DHFGLEGDEESTMLEDSVSPK	"N-Term(Dimethyl:2H(6)13C(2)); S19(Phospho); K21(Dimethyl:2H(6)13C(2))"	Q9Y490	Talin-1	TMLEDSVSPKKSTVL	"S(11): 0.0; T(12): 0.0; S(17): 0.0; S(19): 100.0"	0.182255	2.08406	-1.89982	79.3992	120.801	1	FALSE	TRUE	TRUE	Cluster 4	['CDK5']	No	Yes	Yes	Yes	Yes	Yes	No
DHIESPKTPIK	"N-Term(Dimethyl:2H(6)13C(2)); S5(Phospho); K7(Dimethyl:2H(6)13C(2)); T8(Phospho); K11(Dimethyl:2H(6)13C(2))"	Q08AD1	Calmodulin-regulated spectrin-associated protein 2	IHRDHIESPKTPIKG;DHIESPKTPIKGPPV	"S(5): 100.0; T(8): 100.0"	0.619453					1	TRUE			--	[]	No	Yes	No	No	Yes	No	No
DHMVSPTAVAFLER	"N-Term(Dimethyl:2H(6)13C(2)); M3(Oxidation); S5(Phospho)"	O60499	Syntaxin-10	EMKDHMVSPTAVAFL	"S(5): 98.8; T(7): 1.2"	-0.038311	0.834613	-0.870935	7.42909	6.80181	1	FALSE	TRUE	TRUE	Cluster 1	[]	No	Yes	Yes	Yes	Yes	Yes	No
DHNVGSPPK	"N-Term(Dimethyl:2H(6)13C(2)); S6(Phospho); K9(Dimethyl:2H(6)13C(2))"	A0JNW5	UHRF1-binding protein 1-like	VKDHNVGSPPKSPTH	S(6): 100.0	0.268489	0.379878	-0.109401	1.28647	2.3872	1	FALSE	TRUE	FALSE	Cluster 4	[]	No	Yes	No	No	Yes	Yes	No
DHSPTPSVFNSDEER	"N-Term(Dimethyl); S3(Phospho)"	Q6UN15	Pre-mRNA 3'-end-processing factor FIP1	RERERDHSPTPSVFN	"S(3): 100.0; T(5): 0.0; S(7): 0.0; S(11): 0.0"	-0.0174059	0.129287	-0.144704	1.39542	1.3406	1	FALSE	FALSE	FALSE	Cluster 1	[]	No	Yes	Yes	Yes	Yes	Yes	Yes
DHSPTPSVFNSDEER	"N-Term(Dimethyl:2H(6)13C(2)); S3(Phospho)"	Q6UN15	Pre-mRNA 3'-end-processing factor FIP1	RERERDHSPTPSVFN	"S(3): 100.0; T(5): 0.0; S(7): 0.0; S(11): 0.0"	0.0175799	0.141048	-0.121479	1.32275	1.3774	1	FALSE	FALSE	FALSE	Cluster 4	[]	No	Yes	Yes	Yes	Yes	Yes	Yes
DHTPSQELALTQSVGGDSSADR	"N-Term(Dimethyl:2H(6)13C(2)); S5(Phospho)"	Q86U44	N6-adenosine-methyltransferase 70 kDa subunit	GSKDHTPSQELALTQ	"T(3): 1.6; S(5): 98.4; T(11): 0.0; S(13): 0.0; S(18): 0.0; S(19): 0.0"	0.523263					1	TRUE			--	[]	No	Yes	No	No	No	Yes	No
DHTVSGDEDYCPR	"N-Term(Dimethyl:2H(6)13C(2)); S5(Phospho); C11(Carbamidomethyl)"	Q9UIG0	Tyrosine-protein kinase BAZ1B	HCKDHTVSGDEDYCP	"T(3): 1.0; S(5): 99.0; Y(10): 0.0"	0.867688	0.37039	0.499287	0.316748	2.33562	1	TRUE	TRUE	TRUE	Cluster 5	[]	No	Yes	Yes	Yes	Yes	Yes	Yes
DIDISSPEFK	"N-Term(Dimethyl:2H(6)13C(2)); S6(Phospho); K10(Dimethyl:2H(6)13C(2))"	Q09666	Neuroblast differentiation-associated protein AHNAK	AKDIDISSPEFKIKI	"S(5): 0.0; S(6): 100.0"	0.118968	0.992234	-0.871278	7.43495	9.7779	1	FALSE	TRUE	TRUE	Cluster 4	[]	No	Yes	No	Yes	Yes	Yes	Yes
DIDISSPEFK	"N-Term(Dimethyl); S6(Phospho); K10(Dimethyl)"	Q09666	Neuroblast differentiation-associated protein AHNAK	AKDIDISSPEFKIKI	"S(5): 0.0; S(6): 100.0"	-0.0810017	1.03356	-1.11257	12.959	10.754	1	FALSE	TRUE	TRUE	Cluster 1	[]	No	Yes	No	Yes	Yes	Yes	Yes
DIDNNLITSTPR	"N-Term(Dimethyl:2H(6)13C(2)); T10(Phospho)"	Q05D32	CTD small phosphatase-like protein 2	DNNLITSTPRAGEKP	"T(8): 0.0; S(9): 0.0; T(10): 100.0"	0.932707	2.38448	-1.44978	28.1697	241.263	1	TRUE	TRUE	TRUE	Cluster 4	[]	No	Yes	Yes	Yes	Yes	Yes	Yes
DIDTPLVK	"N-Term(Dimethyl:2H(6)13C(2)); T4(Phospho); K8(Dimethyl:2H(6)13C(2))"	Q92539	Phosphatidate phosphatase LPIN2	QFFKDIDTPLVKSGG	T(4): 100.0	0.419294					1	TRUE			--	[]	No	Yes	No	No	No	No	No
DIEAQIANNRTPGR	"N-Term(Dimethyl:2H(6)13C(2)); T11(Phospho)"	Q8N3Z6	Zinc finger CCHC domain-containing protein 7	AQIANNRTPGRWTQR	T(11): 100.0	1.51618					1	TRUE			--	[]	No	Yes	No	Yes	No	No	No
DIEISTEEEK	"N-Term(Dimethyl:2H(6)13C(2)); S5(Phospho); T6(Phospho); K10(Dimethyl:2H(6)13C(2))"	Q4G0J3	La-related protein 7	ENRDIEISTEEEKDT;NRDIEISTEEEKDTG	"S(5): 100.0; T(6): 100.0"	0.565367	0.439343	0.128013	0.74471	2.7375	1	TRUE	TRUE	FALSE	Cluster 5	[]	No	Yes	Yes	Yes	Yes	Yes	No
DIEISTEEEK	"N-Term(Dimethyl:2H(6)13C(2)); T6(Phospho); K10(Dimethyl:2H(6)13C(2))"	Q4G0J3	La-related protein 7	NRDIEISTEEEKDTG	"S(5): 0.6; T(6): 99.4"	0.0174452	0.249283	-0.229849	1.69765	1.76723	1	FALSE	FALSE	FALSE	Cluster 4	[]	No	Yes	Yes	Yes	Yes	Yes	No
DIEISTEEEK	"N-Term(Dimethyl); S5(Phospho); K10(Dimethyl)"	Q4G0J3	La-related protein 7	ENRDIEISTEEEKDT	"S(5): 99.2; T(6): 0.8"	0.0338782	0.318471	-0.282604	1.91692	2.07244	1	FALSE	FALSE	FALSE	Cluster 4	[]	No	Yes	Yes	Yes	Yes	Yes	No
DIFPYSENK	"N-Term(Dimethyl:2H(6)13C(2)); S6(Phospho); K9(Dimethyl:2H(6)13C(2))"	O75475	PC4 and SFRS1-interacting protein	PKDIFPYSENKEKYG	"Y(5): 0.6; S(6): 99.4"	0.400395					1	TRUE			--	[]	No	Yes	No	Yes	Yes	Yes	No
DIFYYEDDSEGEDIEK	"N-Term(Dimethyl:2H(6)13C(2)); S9(Phospho); K16(Dimethyl:2H(6)13C(2))"	Q15361	Transcription termination factor 1	IFYYEDDSEGEDIEK	"Y(4): 0.0; Y(5): 0.0; S(9): 100.0"	0.276323	0.140364	0.137947	0.727868	1.37523	1	FALSE	FALSE	FALSE	Cluster 5	[]	No	Yes	Yes	Yes	No	No	Yes
DIIRQPSEEEIIK	"N-Term(Dimethyl:2H(6)13C(2)); S7(Phospho); K13(Dimethyl:2H(6)13C(2))"	Q15121	Astrocytic phosphoprotein PEA-15	KDIIRQPSEEEIIKL	S(7): 100.0	-0.00531916	0.123523	-0.126853	1.33922	1.32292	1	FALSE	FALSE	FALSE	Cluster 1	['CAMK2A', 'CK2A1', 'CAMK2A', 'Akt1']	No	Yes	Yes	Yes	Yes	Yes	No
DIIRQPSEEEIIK	"N-Term(Dimethyl:2H(4)); S7(Phospho); K13(Dimethyl:2H(4))"	Q15121	Astrocytic phosphoprotein PEA-15	KDIIRQPSEEEIIKL	S(7): 100.0						1				--	['CAMK2A', 'CK2A1', 'CAMK2A', 'Akt1']	No	Yes	Yes	Yes	Yes	Yes	No
DIIRQPSEEEIIK	"N-Term(Dimethyl); S7(Phospho); K13(Dimethyl)"	Q15121	Astrocytic phosphoprotein PEA-15	KDIIRQPSEEEIIKL	S(7): 100.0	0.0184087	0.13195	-0.111553	1.29286	1.34884	1	FALSE	FALSE	FALSE	Cluster 4	['CAMK2A', 'CK2A1', 'CAMK2A', 'Akt1']	No	Yes	Yes	Yes	Yes	Yes	No
DILKPSPGK	"N-Term(Dimethyl:2H(6)13C(2)); K4(Dimethyl:2H(6)13C(2)); S6(Phospho); K9(Dimethyl:2H(6)13C(2))"	P31641	Sodium- and chloride-dependent taurine transporter	HKDILKPSPGKSPGT	S(6): 100.0	0.0398752	2.00604	-1.96417	92.0819	100.937	1	FALSE	TRUE	TRUE	Cluster 4	[]	No	Yes	No	No	Yes	Yes	No
DINTFVGTPVEK	"N-Term(Dimethyl:2H(6)13C(2)); T8(Phospho); K12(Dimethyl:2H(6)13C(2))"	P46013	Proliferation marker protein Ki-67	DINTFVGTPVEKLDL	"T(4): 0.0; T(8): 100.0"	1.15063					1	TRUE			--	[]	Yes	Yes	Yes	Yes	Yes	Yes	Yes
DIQEDSGMEPR	"N-Term(Dimethyl:2H(6)13C(2)); S6(Phospho)"	O75844	CAAX prenyl protease 1 homolog	NKDIQEDSGMEPRNE	S(6): 100.0	0.83563					1	TRUE			--	[]	No	Yes	No	No	No	Yes	No
DISGPSPSK	"N-Term(Dimethyl:2H(4)); S6(Phospho); K9(Dimethyl:2H(4))"	Q96GX9	Methylthioribulose-1-phosphate dehydratase	EKDISGPSPSKKLKK	"S(3): 0.0; S(6): 100.0; S(8): 0.0"	-0.00632092	0.398234	-0.402566	2.52677	2.49026	1	FALSE	TRUE	TRUE	Cluster 1	[]	No	Yes	No	Yes	Yes	No	No
DISGPSPSK	"N-Term(Dimethyl:2H(6)13C(2)); S6(Phospho); K9(Dimethyl:2H(6)13C(2))"	Q96GX9	Methylthioribulose-1-phosphate dehydratase	EKDISGPSPSKKLKK	"S(3): 0.0; S(6): 100.0; S(8): 0.0"	0.0462687	0.600958	-0.552701	3.57027	3.97164	1	FALSE	TRUE	TRUE	Cluster 4	[]	No	Yes	No	Yes	Yes	No	No
DISGPSPSKK	"N-Term(Dimethyl:2H(6)13C(2)); S6(Phospho); K9(Dimethyl:2H(6)13C(2)); K10(Dimethyl:2H(6)13C(2))"	Q96GX9	Methylthioribulose-1-phosphate dehydratase	EKDISGPSPSKKLKK	"S(3): 0.0; S(6): 99.4; S(8): 0.6"	0.0143273	0.277873	-0.261556	1.82623	1.88749	1	FALSE	FALSE	FALSE	Cluster 4	[]	No	Yes	No	Yes	Yes	No	No
DISLDSELHDLR	"N-Term(Dimethyl:2H(6)13C(2)); S3(Phospho)"	Q15643	Thyroid receptor-interacting protein 11	STATRDISLDSELHD	"S(3): 100.0; S(6): 0.0"	0.213853					1	FALSE			--	[]	No	Yes	Yes	Yes	Yes	Yes	No
DISMEIDSPENMMR	"N-Term(Dimethyl:2H(6)13C(2)); S8(Phospho)"	Q16204	Coiled-coil domain-containing protein 6	DISMEIDSPENMMRH	"S(3): 0.0; S(8): 100.0"	0.00338732					1	FALSE			--	[]	No	Yes	Yes	Yes	Yes	Yes	No
DISMEIDSPENMMR	"N-Term(Dimethyl:2H(6)13C(2)); S8(Phospho); M12(Oxidation)"	Q16204	Coiled-coil domain-containing protein 6	DISMEIDSPENMMRH	"S(3): 0.0; S(8): 100.0"	0.153865					1	FALSE			--	[]	No	Yes	Yes	Yes	Yes	Yes	No
DKASPEPEK	"N-Term(Dimethyl:2H(6)13C(2)); K2(Dimethyl:2H(6)13C(2)); S4(Phospho); K9(Dimethyl:2H(6)13C(2))"	Q9ULU4	Protein kinase C-binding protein 1	GAVKDKASPEPEKDF	S(4): 100.0	0.161748	0.450915	-0.287179	1.93722	2.81142	1	FALSE	TRUE	FALSE	Cluster 4	[]	No	Yes	No	Yes	Yes	Yes	Yes
DKEPFTFSSPASGR	"N-Term(Dimethyl:2H(6)13C(2)); K2(Dimethyl:2H(6)13C(2)); S8(Phospho)"	Q6P1X5	Transcription initiation factor TFIID subunit 2	DKEPFTFSSPASGRS	"T(6): 0.0; S(8): 50.0; S(9): 50.0; S(12): 0.0"	-0.0183522	0.490511	-0.506874	3.21273	3.0798	1	FALSE	TRUE	TRUE	Cluster 1	[]	No	Yes	No	Yes	Yes	Yes	No
DKLDETGNSLK	"N-Term(Dimethyl:2H(6)13C(2)); K2(Dimethyl:2H(6)13C(2)); T6(Phospho); K11(Dimethyl:2H(6)13C(2))"	P11388	DNA topoisomerase 2-alpha	LKDKLDETGNSLKVI	"T(6): 50.0; S(9): 50.0"	0.523519					1	TRUE			--	[]	No	Yes	No	Yes	Yes	No	Yes
DKLEPEAPALALPVTPQK	"N-Term(Dimethyl:2H(6)13C(2)); K2(Dimethyl:2H(6)13C(2)); T15(Phospho); K18(Dimethyl:2H(6)13C(2))"	Q9BWH6	RNA polymerase II-associated protein 1	PALALPVTPQKEWLH	T(15): 100.0	0.375209	2.18782	-1.81062	64.6577	153.401	1	TRUE	TRUE	TRUE	Cluster 4	[]	No	Yes	No	Yes	No	No	No
DKLEPEAPALALPVTPQK	"N-Term(Dimethyl); K2(Dimethyl); T15(Phospho); K18(Dimethyl)"	Q9BWH6	RNA polymerase II-associated protein 1	PALALPVTPQKEWLH	T(15): 100.0	0.362773	2.06391	-1.69915	50.0209	115.325	1	TRUE	TRUE	TRUE	Cluster 4	[]	No	Yes	No	Yes	No	No	No
DKSLEVSK	"N-Term(Dimethyl:2H(6)13C(2)); K2(Dimethyl:2H(6)13C(2)); S3(Phospho); K8(Dimethyl:2H(6)13C(2))"	Q9UNA0	A disintegrin and metalloproteinase with thrombospondin motifs 5	VLGDKDKSLEVSKNA	"S(3): 100.0; S(7): 0.0"	0.214603					1	FALSE			--	[]	No	False	No	No	No	No	No
DKSPVREPIDNLTPEER	"N-Term(Dimethyl); K2(Dimethyl); S3(Phospho)"	Q14498	RNA-binding protein 39	SPFRKDKSPVREPID	"S(3): 100.0; T(13): 0.0"	-0.0165692	-0.0371574	0.022577	0.949343	0.913806	1	FALSE	FALSE	FALSE	Cluster 2	[]	No	Yes	Yes	Yes	Yes	Yes	Yes
DKSPVREPIDNLTPEER	"N-Term(Dimethyl:2H(4)); K2(Dimethyl:2H(4)); S3(Phospho)"	Q14498	RNA-binding protein 39	SPFRKDKSPVREPID	"S(3): 100.0; T(13): 0.0"	0.00257272	-0.0439878	0.0485493	0.894233	0.899546	1	FALSE	FALSE	FALSE	Cluster 6	[]	No	Yes	Yes	Yes	Yes	Yes	Yes
DKSPVREPIDNLTPEER	"N-Term(Dimethyl:2H(6)13C(2)); K2(Dimethyl:2H(6)13C(2)); S3(Phospho)"	Q14498	RNA-binding protein 39	SPFRKDKSPVREPID	"S(3): 100.0; T(13): 0.0"	-0.0192398	-0.0528337	0.0355828	0.921334	0.881409	1	FALSE	FALSE	FALSE	Cluster 2	[]	No	Yes	Yes	Yes	Yes	Yes	Yes
DLAEVGEGGGHSQAR	"N-Term(Dimethyl:2H(6)13C(2)); S12(Phospho)"	Q9C0C2	182 kDa tankyrase-1-binding protein	VGEGGGHSQARESGV	S(12): 100.0	0.985526					1	TRUE			--	[]	No	Yes	No	Yes	Yes	Yes	No
DLASPLIGRS	"N-Term(Dimethyl:2H(6)13C(2)); S10(Phospho)"	O95067	G2/mitotic-specific cyclin-B2	ASPLIGRS_______	"S(4): 0.0; S(10): 100.0"	0.869671					1	TRUE			--	[]	No	Yes	No	No	No	No	No
DLAVPAALTPR	"N-Term(Dimethyl:2H(6)13C(2)); T9(Phospho)"	Q8TEM1	Nuclear pore membrane glycoprotein 210	LAVPAALTPRASPGH	T(9): 100.0	0.460831	1.30769	-0.844873	6.99637	20.2164	1	TRUE	TRUE	TRUE	Cluster 4	[]	No	Yes	Yes	Yes	Yes	Yes	Yes
DLAVPAALTPR	"N-Term(Dimethyl); T9(Phospho)"	Q8TEM1	Nuclear pore membrane glycoprotein 210	LAVPAALTPRASPGH	T(9): 100.0	0.384428	1.31791	-0.931495	8.54072	20.6977	1	TRUE	TRUE	TRUE	Cluster 4	[]	No	Yes	Yes	Yes	Yes	Yes	Yes
DLDEDELLGNLSETELK	"N-Term(Dimethyl:2H(6)13C(2)); S12(Phospho); K17(Dimethyl:2H(6)13C(2))"	Q9NYL9	Tropomodulin-3	DELLGNLSETELKQL	"S(12): 50.0; T(14): 50.0"	0.257963	1.11499	-0.855039	7.16207	12.9719	1	FALSE	TRUE	TRUE	Cluster 4	[]	No	Yes	Yes	Yes	Yes	Yes	No
DLDLLASVPSPSSSGSR	"N-Term(Dimethyl:2H(6)13C(2)); S10(Phospho)"	Q8WU79	Stromal membrane-associated protein 2	DLLASVPSPSSSGSR	"S(7): 0.0; S(10): 99.0; S(12): 1.0; S(13): 0.0; S(14): 0.0; S(16): 0.0"	0.699157	1.21614	-0.514998	3.2734	16.374	1	TRUE	TRUE	TRUE	Cluster 4	[]	No	Yes	Yes	Yes	No	Yes	No
DLDTSDRK	"N-Term(Dimethyl); S5(Phospho); K8(Dimethyl)"	P54132	Bloom syndrome protein	TLKDLDTSDRKEDVL	"T(4): 50.0; S(5): 50.0"	-0.131169					1	FALSE			--	[]	No	Yes	No	Yes	No	Yes	Yes
DLEAAGAERSPCPEAAAPPPGPR	"N-Term(Dimethyl:2H(6)13C(2)); S10(Phospho); C12(Carbamidomethyl)"	Q7Z2K8	G protein-regulated inducer of neurite outgrowth 1	EAAGAERSPCPEAAA	S(10): 100.0	0.00400176					1	FALSE			--	[]	No	Yes	No	No	No	Yes	No
DLEASHQHSSPNEQLK	"N-Term(Dimethyl:2H(6)13C(2)); S10(Phospho); K16(Dimethyl:2H(6)13C(2))"	Q9P2B4	CTTNBP2 N-terminal-like protein	EASHQHSSPNEQLKK	"S(5): 0.0; S(9): 1.8; S(10): 98.1"	0.0235531	1.53965	-1.51411	32.6671	34.4877	1	FALSE	TRUE	TRUE	Cluster 4	[]	No	Yes	No	Yes	Yes	Yes	No
DLEESMEEALK	"N-Term(Dimethyl:2H(6)13C(2)); S5(Phospho); K11(Dimethyl:2H(6)13C(2))"	P29374	AT-rich interactive domain-containing protein 4A	EKKDLEESMEEALKL	S(5): 100.0	0.109125					1	FALSE			--	[]	No	Yes	No	No	No	No	No
DLELALSPIHNSSALPTTGR	"N-Term(Dimethyl:2H(6)13C(2)); S7(Phospho)"	Q96GX5	Serine/threonine-protein kinase greatwall	KDLELALSPIHNSSA	"S(7): 100.0; S(12): 0.0; S(13): 0.0; T(17): 0.0; T(18): 0.0"	0.0817044	1.19574	-1.11205	12.9435	15.6227	1	FALSE	TRUE	TRUE	Cluster 4	[]	No	Yes	Yes	Yes	Yes	Yes	No
DLESCSDDDNQGSK	"N-Term(Dimethyl:2H(6)13C(2)); C5(Carbamidomethyl); S6(Phospho); K14(Dimethyl:2H(6)13C(2))"	Q5T3I0	G patch domain-containing protein 4	NKDLESCSDDDNQGS	"S(4): 0.0; S(6): 100.0; S(13): 0.0"	0.556341	0.308124	0.250206	0.562075	2.02365	1	TRUE	FALSE	FALSE	Cluster 5	[]	No	Yes	Yes	Yes	Yes	Yes	Yes
DLESPCQER	"N-Term(Dimethyl:2H(6)13C(2)); S4(Phospho); C6(Carbamidomethyl)"	D6RF30	Golgin subfamily A member 8K	ATLKDLESPCQERAV	S(4): 100.0	0.646886					1	TRUE			--	[]	No	Yes	No	No	No	No	No
DLFAFQESPPR	"N-Term(Dimethyl:2H(6)13C(2)); S8(Phospho)"	P51957	Serine/threonine-protein kinase Nek4	DLFAFQESPPRFLPS	S(8): 100.0	0.619938	0.490325	0.131602	0.738581	3.07848	1	TRUE	TRUE	FALSE	Cluster 5	[]	No	Yes	No	No	No	Yes	No
DLFDYSPPLHK	"N-Term(Dimethyl:2H(4)); S6(Phospho); K11(Dimethyl:2H(4))"	Q9NYF8	Bcl-2-associated transcription factor 1	LKDLFDYSPPLHKNL	"Y(5): 0.0; S(6): 100.0"	-0.0999988	0.0423901	-0.1404	1.38166	1.09749	1	FALSE	FALSE	FALSE	Cluster 1	[]	No	Yes	Yes	Yes	Yes	Yes	Yes
DLFDYSPPLHK	"N-Term(Dimethyl); S6(Phospho); K11(Dimethyl)"	Q9NYF8	Bcl-2-associated transcription factor 1	LKDLFDYSPPLHKNL	"Y(5): 0.0; S(6): 100.0"	0.314823	0.0112646	0.305548	0.494826	1.02159	1	TRUE	FALSE	FALSE	Cluster 5	[]	No	Yes	Yes	Yes	Yes	Yes	Yes
DLFDYSPPLHK	"N-Term(Dimethyl:2H(6)13C(2)); S6(Phospho); K11(Dimethyl:2H(6)13C(2))"	Q9NYF8	Bcl-2-associated transcription factor 1	LKDLFDYSPPLHKNL	"Y(5): 0.0; S(6): 100.0"	0.16761	0.195345	-0.0257465	1.06108	1.56083	1	FALSE	FALSE	FALSE	Cluster 4	[]	No	Yes	Yes	Yes	Yes	Yes	Yes
DLFNGLDSEEEK	"N-Term(Dimethyl:2H(6)13C(2)); S8(Phospho); K12(Dimethyl:2H(6)13C(2))"	Q96S90	LysM and putative peptidoglycan-binding domain-containing protein 1	DLFNGLDSEEEKDGE	S(8): 100.0	0.0324442	0.261409	-0.226976	1.68646	1.81727	1	FALSE	FALSE	FALSE	Cluster 4	[]	No	Yes	No	Yes	No	Yes	No
DLFSLDSEDPSPASPPLR	"N-Term(Dimethyl:2H(6)13C(2)); S14(Phospho)"	Q9BTK6	PAXIP1-associated glutamate-rich protein 1	SEDPSPASPPLRSSG	"S(4): 0.0; S(7): 0.0; S(11): 0.0; S(14): 100.0"	0.230943	0.28849	-0.0555589	1.13647	1.9342	1	FALSE	FALSE	FALSE	Cluster 4	[]	No	Yes	Yes	Yes	Yes	No	No
DLGSPGAR	"N-Term(Dimethyl); S4(Phospho)"	P12755	Ski oncogene	SSAKDLGSPGARALP	S(4): 100.0	0.216327	0.97667	-0.758354	5.73263	9.43367	1	FALSE	TRUE	TRUE	Cluster 4	[]	No	Yes	No	No	No	No	No
DLGSTEDGDGTDDFLTDKEDEK	"N-Term(Dimethyl:2H(6)13C(2)); T16(Phospho); K18(Dimethyl:2H(6)13C(2)); K22(Dimethyl:2H(6)13C(2))"	Q15527	Surfeit locus protein 2	DGTDDFLTDKEDEKA	"S(4): 0.0; T(5): 0.0; T(11): 0.0; T(16): 100.0"	0.482048	0.207756	0.27628	0.529322	1.60608	1	TRUE	FALSE	FALSE	Cluster 5	[]	No	Yes	Yes	No	No	Yes	No
DLGSTEDGDGTDDFLTDKEDEK	"N-Term(Dimethyl:2H(4)); T16(Phospho); K18(Dimethyl:2H(4)); K22(Dimethyl:2H(4))"	Q15527	Surfeit locus protein 2	DGTDDFLTDKEDEKA	"S(4): 0.0; T(5): 0.0; T(11): 0.0; T(16): 100.0"	-0.00958932	0.0814487	-0.0890491	1.22758	1.20077	1	FALSE	FALSE	FALSE	Cluster 1	[]	No	Yes	Yes	No	No	Yes	No
DLGSTEDGDGTDDFLTDKEDEK	"N-Term(Dimethyl); T16(Phospho); K18(Dimethyl); K22(Dimethyl)"	Q15527	Surfeit locus protein 2	DGTDDFLTDKEDEKA	"S(4): 0.0; T(5): 0.0; T(11): 0.0; T(16): 100.0"	0.134042	0.162577	-0.0265456	1.06303	1.4474	1	FALSE	FALSE	FALSE	Cluster 4	[]	No	Yes	Yes	No	No	Yes	No
DLGTQNHTSELILSSPPGQK	"N-Term(Dimethyl:2H(6)13C(2)); S15(Phospho); K20(Dimethyl:2H(6)13C(2))"	Q9ULD2	Microtubule-associated tumor suppressor 1	TSELILSSPPGQKVG	"T(4): 0.0; T(8): 0.0; S(9): 0.0; S(14): 1.4; S(15): 98.6"	-0.197278	0.166473	-0.361762	2.30018	1.46044	1	FALSE	FALSE	TRUE	Cluster 1	[]	No	Yes	No	No	No	Yes	No
DLHQGIEAASDEEDLR	"N-Term(Dimethyl:2H(6)13C(2)); S10(Phospho)"	Q9UKS6	Protein kinase C and casein kinase substrate in neurons protein 3	HQGIEAASDEEDLRW	S(10): 100.0	0.142569	0.0472766	0.0972808	0.799317	1.10991	1	FALSE	FALSE	FALSE	Cluster 5	[]	No	Yes	Yes	Yes	No	Yes	No
DLHQGIEAASDEEDLR	"N-Term(Dimethyl); S10(Phospho)"	Q9UKS6	Protein kinase C and casein kinase substrate in neurons protein 3	HQGIEAASDEEDLRW	S(10): 100.0	0.0704614	-0.0607704	0.133221	0.735833	0.865448	1	FALSE	FALSE	FALSE	Cluster 6	[]	No	Yes	Yes	Yes	No	Yes	No
DLIDNSFNR	"N-Term(Dimethyl); S6(Phospho)"	Q8IY81	pre-rRNA processing protein FTSJ3	KRDLIDNSFNRYTFN	S(6): 100.0	0.388408					1	TRUE			--	[]	No	Yes	Yes	Yes	Yes	Yes	Yes
DLIDNSFNR	"N-Term(Dimethyl:2H(6)13C(2)); S6(Phospho)"	Q8IY81	pre-rRNA processing protein FTSJ3	KRDLIDNSFNRYTFN	S(6): 100.0	0.37342					1	TRUE			--	[]	No	Yes	Yes	Yes	Yes	Yes	Yes
DLISLDSSPAK	"N-Term(Dimethyl:2H(6)13C(2)); S8(Phospho); K11(Dimethyl:2H(6)13C(2))"	Q9UN79	Transcription factor SOX-13	DLISLDSSPAKERLE	"S(4): 0.0; S(7): 50.0; S(8): 50.0"	0.413742	0.376531	0.0392002	0.913692	2.36888	1	TRUE	TRUE	FALSE	Cluster 5	[]	No	Yes	Yes	Yes	Yes	Yes	No
DLISNSPR	"N-Term(Dimethyl:2H(6)13C(2)); S6(Phospho)"	P19387	DNA-directed RNA polymerase II subunit RPB3	SRDLISNSPRVIPVT	"S(4): 0.8; S(6): 99.2"	0.458703	0.724323	-0.263631	1.83498	5.27636	1	TRUE	TRUE	FALSE	Cluster 4	[]	No	Yes	Yes	Yes	Yes	Yes	No
DLKPENILCESPEK	"N-Term(Dimethyl:2H(6)13C(2)); K3(Dimethyl:2H(6)13C(2)); C9(Carbamidomethyl); S11(Phospho); K14(Dimethyl:2H(6)13C(2))"	Q9BUB5	MAP kinase-interacting serine/threonine-protein kinase 1	PENILCESPEKVSPV	S(11): 100.0	0.123319					1	FALSE			--	[]	No	Yes	No	No	No	No	No
DLLHPSPEEEK	"N-Term(Dimethyl:2H(6)13C(2)); S6(Phospho); K11(Dimethyl:2H(6)13C(2))"	P42677	40S ribosomal protein S27	AKDLLHPSPEEEKRK	S(6): 100.0	0.179192	0.342398	-0.161218	1.4495	2.18983	1	FALSE	TRUE	FALSE	Cluster 4	[]	No	Yes	Yes	Yes	Yes	Yes	Yes
DLLPSPAGPVPSK	"N-Term(Dimethyl:2H(6)13C(2)); S5(Phospho); K13(Dimethyl:2H(6)13C(2))"	Q9UHB7	AF4/FMR2 family member 4	KEKDLLPSPAGPVPS	"S(5): 100.0; S(12): 0.0"	0.350974	1.10228	-0.74932	5.61461	12.5978	1	TRUE	TRUE	TRUE	Cluster 4	[]	No	Yes	No	Yes	Yes	Yes	No
DLLSDLQDISDSER	"N-Term(Dimethyl:2H(6)13C(2)); S10(Phospho)"	P21127	Cyclin-dependent kinase 11B	LSDLQDISDSERKTS	"S(4): 0.0; S(10): 99.3; S(12): 0.7"	0.043493	-0.128498	0.17398	0.669915	0.740479	1	FALSE	FALSE	FALSE	Cluster 6	[]	No	Yes	Yes	Yes	Yes	Yes	Yes
DLNESPVK	"N-Term(Dimethyl:2H(6)13C(2)); S5(Phospho); K8(Dimethyl:2H(6)13C(2))"	Q96RL1	BRCA1-A complex subunit RAP80	TRRDLNESPVKSFVS	S(5): 100.0	0.24012	0.0274198	0.214689	0.609974	1.06031	1	FALSE	FALSE	FALSE	Cluster 5	['CDK1']	No	Yes	Yes	Yes	Yes	No	No
DLPDGHAASPR	"N-Term(Dimethyl:2H(6)13C(2)); S9(Phospho)"	Q9P1Y5	Calmodulin-regulated spectrin-associated protein 3	LPDGHAASPRGTEAS	S(9): 100.0	0.110204	0.840177	-0.727985	5.34546	6.88951	1	FALSE	TRUE	TRUE	Cluster 4	[]	No	Yes	Yes	Yes	No	No	Yes
DLPSPDSR	"N-Term(Dimethyl); S4(Phospho)"	Q9UGU0	Transcription factor 20	DSSKDLPSPDSRNCP	"S(4): 100.0; S(7): 0.0"	0.377953	0.79546	-0.415518	2.60326	6.21543	1	TRUE	TRUE	TRUE	Cluster 4	[]	No	Yes	No	Yes	Yes	Yes	Yes
DLPSPDSR	"N-Term(Dimethyl:2H(6)13C(2)); S4(Phospho)"	Q9UGU0	Transcription factor 20	DSSKDLPSPDSRNCP	"S(4): 99.2; S(7): 0.8"	0.232634	0.707451	-0.472828	2.97049	5.0753	1	FALSE	TRUE	TRUE	Cluster 4	[]	No	Yes	No	Yes	Yes	Yes	Yes
DLQEQDADAGSER	"N-Term(Dimethyl); S11(Phospho)"	Q6P158	Putative ATP-dependent RNA helicase DHX57	EQDADAGSERGLSGE	S(11): 100.0	0.326543	0.21114	0.117392	0.763147	1.61864	1	TRUE	FALSE	FALSE	Cluster 5	[]	No	Yes	Yes	Yes	Yes	Yes	Yes
DLQEQDADAGSER	"N-Term(Dimethyl:2H(6)13C(2)); S11(Phospho)"	Q6P158	Putative ATP-dependent RNA helicase DHX57	EQDADAGSERGLSGE	S(11): 100.0	0.469051	0.377078	0.0939612	0.80545	2.37186	1	TRUE	TRUE	FALSE	Cluster 5	[]	No	Yes	Yes	Yes	Yes	Yes	Yes
DLQSPDFTTGFHSDK	"N-Term(Dimethyl); S4(Phospho); K15(Dimethyl)"	Q9P2D0	Inhibitor of Bruton tyrosine kinase	GSPRDLQSPDFTTGF	"S(4): 100.0; T(8): 0.0; T(9): 0.0; S(13): 0.0"	0.00547529	0.126399	-0.118935	1.31503	1.33171	1	FALSE	FALSE	FALSE	Cluster 4	[]	No	Yes	Yes	Yes	Yes	Yes	No
DLQSPDFTTGFHSDK	"N-Term(Dimethyl:2H(4)); S4(Phospho); K15(Dimethyl:2H(4))"	Q9P2D0	Inhibitor of Bruton tyrosine kinase	GSPRDLQSPDFTTGF	"S(4): 100.0; T(8): 0.0; T(9): 0.0; S(13): 0.0"	0.0253899	0.139217	-0.111838	1.29371	1.3716	1	FALSE	FALSE	FALSE	Cluster 4	[]	No	Yes	Yes	Yes	Yes	Yes	No
DLQSPDFTTGFHSDK	"N-Term(Dimethyl:2H(6)13C(2)); S4(Phospho); K15(Dimethyl:2H(6)13C(2))"	Q9P2D0	Inhibitor of Bruton tyrosine kinase	GSPRDLQSPDFTTGF	"S(4): 100.0; T(8): 0.0; T(9): 0.0; S(13): 0.0"	0.0180246	0.14854	-0.128526	1.34439	1.40136	1	FALSE	FALSE	FALSE	Cluster 4	[]	No	Yes	Yes	Yes	Yes	Yes	No
DLSEVSETTESTDVK	"N-Term(Dimethyl:2H(6)13C(2)); S3(Phospho); K15(Dimethyl:2H(6)13C(2))"	P41227	N-alpha-acetyltransferase 10	GGDSKDLSEVSETTE	"S(3): 100.0; S(6): 0.0; T(8): 0.0; T(9): 0.0; S(11): 0.0; T(12): 0.0"	0.118055	1.51693	-1.39688	24.9392	32.7294	1	FALSE	TRUE	TRUE	Cluster 4	[]	No	Yes	Yes	Yes	Yes	Yes	No
DLSEVSETTESTDVK	"N-Term(Dimethyl:2H(6)13C(2)); S3(Phospho); S6(Phospho); K15(Dimethyl:2H(6)13C(2))"	P41227	N-alpha-acetyltransferase 10	GGDSKDLSEVSETTE;SKDLSEVSETTESTD	"S(3): 100.0; S(6): 98.8; T(8): 1.2; T(9): 0.0; S(11): 0.0; T(12): 0.0"	0.469437	0.695601	-0.224175	1.67562	4.93869	1	TRUE	TRUE	FALSE	Cluster 4	[]	No	Yes	Yes	Yes	Yes	Yes	No
DLSLEEIQK	"N-Term(Dimethyl); S3(Phospho); K9(Dimethyl)"	P16949	Stathmin	PPKKKDLSLEEIQKK	S(3): 100.0	0.0622839	1.81523	-1.75096	56.3587	65.0496	1	FALSE	TRUE	TRUE	Cluster 4	[]	No	Yes	Yes	Yes	Yes	Yes	No
DLSLEEIQK	"N-Term(Dimethyl:2H(6)13C(2)); S3(Phospho); K9(Dimethyl:2H(6)13C(2))"	P16949	Stathmin	PPKKKDLSLEEIQKK	S(3): 100.0	0.0634529					1	FALSE			--	[]	No	Yes	Yes	Yes	Yes	Yes	No
DLSMSEEDQMMR	"N-Term(Dimethyl); S3(Phospho)"	Q7Z6Z7	E3 ubiquitin-protein ligase HUWE1	GGVVRDLSMSEEDQM	"S(3): 100.0; S(5): 0.0"	0.115296	1.33628	-1.219	16.5576	21.592	1	FALSE	TRUE	TRUE	Cluster 4	[]	No	Yes	Yes	Yes	No	Yes	No
DLSMSEEDQMMR	"N-Term(Dimethyl:2H(6)13C(2)); S3(Phospho); M4(Oxidation); M10(Oxidation); M11(Oxidation)"	Q7Z6Z7	E3 ubiquitin-protein ligase HUWE1	GGVVRDLSMSEEDQM	"S(3): 100.0; S(5): 0.0"	0.142429	1.39723	-1.25281	17.8982	24.8449	1	FALSE	TRUE	TRUE	Cluster 4	[]	No	Yes	Yes	Yes	No	Yes	No
DLSMSEEDQMMR	"N-Term(Dimethyl:2H(6)13C(2)); S3(Phospho); M11(Oxidation)"	Q7Z6Z7	E3 ubiquitin-protein ligase HUWE1	GGVVRDLSMSEEDQM	"S(3): 100.0; S(5): 0.0"	0.227041					1	FALSE			--	[]	No	Yes	Yes	Yes	No	Yes	No
DLSMSEEDQMMR	"N-Term(Dimethyl:2H(6)13C(2)); S3(Phospho)"	Q7Z6Z7	E3 ubiquitin-protein ligase HUWE1	GGVVRDLSMSEEDQM	"S(3): 100.0; S(5): 0.0"	0.16527					1	FALSE			--	[]	No	Yes	Yes	Yes	No	Yes	No
DLSPTLIDNSAAK	"N-Term(Dimethyl:2H(6)13C(2)); S3(Phospho); K13(Dimethyl:2H(6)13C(2))"	Q9P2B4	CTTNBP2 N-terminal-like protein	SPPSRDLSPTLIDNS	"S(3): 100.0; T(5): 0.0; S(10): 0.0"	-0.140063	0.57636	-0.714434	5.18125	3.75294	1	FALSE	TRUE	TRUE	Cluster 1	[]	No	Yes	Yes	Yes	Yes	Yes	No
DLSSEGQTK	"N-Term(Dimethyl:2H(6)13C(2)); S3(Phospho); K9(Dimethyl:2H(6)13C(2))"	Q7L2Z9	Centromere protein Q	KNHLKDLSSEGQTKH	"S(3): 98.9; S(4): 1.1; T(8): 0.0"	0.443696					1	TRUE			--	[]	No	Yes	No	Yes	Yes	No	Yes
DLSSSEPVHAK	"N-Term(Dimethyl:2H(6)13C(2)); S5(Phospho); K11(Dimethyl:2H(6)13C(2))"	Q8WTT2	Nucleolar complex protein 3 homolog	LTRDLSSSEPVHAKK	"S(3): 0.0; S(4): 0.0; S(5): 100.0"	1.40803					1	TRUE			--	[]	No	Yes	Yes	No	No	No	Yes
DLTHSDSESSLHMSDR	"N-Term(Dimethyl); S5(Phospho); M13(Oxidation)"	Q13586	Stromal interaction molecule 1	SQRDLTHSDSESSLH	"T(3): 0.0; S(5): 95.7; S(7): 1.4; S(9): 1.4; S(10): 1.4; S(14): 0.0"	0.308927					1	TRUE			--	[]	No	Yes	Yes	Yes	Yes	Yes	No
DLTSLETTSEMEAGSPENKK	"N-Term(Dimethyl:2H(6)13C(2)); M11(Oxidation); S15(Phospho); K19(Dimethyl:2H(6)13C(2)); K20(Dimethyl:2H(6)13C(2))"	Q5VYS8	Terminal uridylyltransferase 7	TSEMEAGSPENKKQR	"T(3): 0.0; S(4): 0.0; T(7): 0.0; T(8): 2.0; S(9): 2.0; S(15): 95.9"	0.274133	0.841751	-0.565629	3.67815	6.91452	1	FALSE	TRUE	TRUE	Cluster 4	[]	No	Yes	Yes	No	Yes	Yes	No
DLVLPTQALPASPALK	"N-Term(Dimethyl:2H(6)13C(2)); S12(Phospho); K16(Dimethyl:2H(6)13C(2))"	Q15554	Telomeric repeat-binding factor 2	PTQALPASPALKNKR	"T(6): 0.0; S(12): 100.0"	0.289793	0.220003	0.0717794	0.847658	1.65201	1	FALSE	FALSE	FALSE	Cluster 5	['CDK2']	No	Yes	Yes	Yes	Yes	Yes	Yes
DLVLPTQALPASPALK	"N-Term(Dimethyl); S12(Phospho); K16(Dimethyl)"	Q15554	Telomeric repeat-binding factor 2	PTQALPASPALKNKR	"T(6): 0.0; S(12): 100.0"	0.32366	0.30339	0.0222583	0.95004	2.00171	1	TRUE	FALSE	FALSE	Cluster 5	['CDK2']	No	Yes	Yes	Yes	Yes	Yes	Yes
DLVMGSSPQLK	"N-Term(Dimethyl:2H(6)13C(2)); S7(Phospho); K11(Dimethyl:2H(6)13C(2))"	Q53LP3	Ankyrin repeat domain-containing protein SOWAHC	RDLVMGSSPQLKRSV	"S(6): 1.2; S(7): 98.8"	0.195201					1	FALSE			--	[]	No	Yes	Yes	Yes	Yes	Yes	No
DLVQPDKPASPK	"N-Term(Dimethyl:2H(6)13C(2)); K7(Dimethyl:2H(6)13C(2)); S10(Phospho); K12(Dimethyl:2H(6)13C(2))"	Q6PJT7	Zinc finger CCCH domain-containing protein 14	VQPDKPASPKFIVTL	S(10): 100.0	0.0292324	0.107169	-0.075948	1.1911	1.27403	1	FALSE	FALSE	FALSE	Cluster 4	[]	No	Yes	Yes	Yes	Yes	Yes	Yes
DLVQPDKPASPK	"N-Term(Dimethyl:2H(4)); K7(Dimethyl:2H(4)); S10(Phospho); K12(Dimethyl:2H(4))"	Q6PJT7	Zinc finger CCCH domain-containing protein 14	VQPDKPASPKFIVTL	S(10): 100.0	0.0235507	0.108371	-0.0828311	1.21013	1.27756	1	FALSE	FALSE	FALSE	Cluster 4	[]	No	Yes	Yes	Yes	Yes	Yes	Yes
DLVQPDKPASPK	"N-Term(Dimethyl); K7(Dimethyl); S10(Phospho); K12(Dimethyl)"	Q6PJT7	Zinc finger CCCH domain-containing protein 14	VQPDKPASPKFIVTL	S(10): 100.0	0.0051766	0.10314	-0.0959744	1.24731	1.26227	1	FALSE	FALSE	FALSE	Cluster 4	[]	No	Yes	Yes	Yes	Yes	Yes	Yes
DLVSFPLSPAVR	"N-Term(Dimethyl:2H(6)13C(2)); S8(Phospho)"	O43502	DNA repair protein RAD51 homolog 3	DLVSFPLSPAVRVKL	"S(4): 0.0; S(8): 100.0"	0.495202					1	TRUE			--	[]	No	Yes	No	No	No	No	No
DLVVPGSKPSGNDSCELR	"N-Term(Dimethyl:2H(6)13C(2)); K8(Dimethyl:2H(6)13C(2)); S14(Phospho); C15(Carbamidomethyl)"	P33981	Dual specificity protein kinase TTK	SKPSGNDSCELRNLK	"S(7): 0.0; S(10): 0.0; S(14): 100.0"	1.42865					1	TRUE			--	[]	Yes	Yes	Yes	No	Yes	Yes	No
DMASLPSESNEPK	"N-Term(Dimethyl:2H(6)13C(2)); S9(Phospho); K13(Dimethyl:2H(6)13C(2))"	Q9Y6Y8	SEC23-interacting protein	MASLPSESNEPKRKL	"S(4): 0.4; S(7): 49.8; S(9): 49.8"	1.08179					1	TRUE			--	[]	No	Yes	No	Yes	Yes	Yes	No
DMDEPSPVPNVEEVTLPK	"N-Term(Dimethyl:2H(6)13C(2)); M2(Oxidation); S6(Phospho); K18(Dimethyl:2H(6)13C(2))"	Q8TAQ2	SWI/SNF complex subunit SMARCC2	TKDMDEPSPVPNVEE	"S(6): 100.0; T(15): 0.0"	0.00742143	0.545824	-0.536413	3.43885	3.49812	1	FALSE	TRUE	TRUE	Cluster 4	[]	No	Yes	Yes	Yes	Yes	Yes	Yes
DMDEPSPVPNVEEVTLPK	"N-Term(Dimethyl); M2(Oxidation); S6(Phospho); K18(Dimethyl)"	Q8TAQ2	SWI/SNF complex subunit SMARCC2	TKDMDEPSPVPNVEE	"S(6): 100.0; T(15): 0.0"	0.0372291	0.680368	-0.64115	4.37673	4.76847	1	FALSE	TRUE	TRUE	Cluster 4	[]	No	Yes	Yes	Yes	Yes	Yes	Yes
DMDEPSPVPNVEEVTLPK	"N-Term(Dimethyl); S6(Phospho); K18(Dimethyl)"	Q8TAQ2	SWI/SNF complex subunit SMARCC2	TKDMDEPSPVPNVEE	"S(6): 100.0; T(15): 0.0"	0.108188	0.778963	-0.668786	4.66429	5.98375	1	FALSE	TRUE	TRUE	Cluster 4	[]	No	Yes	Yes	Yes	Yes	Yes	Yes
DMDEPSPVPNVEEVTLPK	"N-Term(Dimethyl:2H(6)13C(2)); S6(Phospho); K18(Dimethyl:2H(6)13C(2))"	Q8TAQ2	SWI/SNF complex subunit SMARCC2	TKDMDEPSPVPNVEE	"S(6): 100.0; T(15): 0.0"	0.00910226	0.552315	-0.541224	3.47716	3.5508	1	FALSE	TRUE	TRUE	Cluster 4	[]	No	Yes	Yes	Yes	Yes	Yes	Yes
DMESPTK	"N-Term(Dimethyl:2H(6)13C(2)); M2(Oxidation); S4(Phospho); K7(Dimethyl:2H(6)13C(2))"	P27816	Microtubule-associated protein 4	ALAKDMESPTKLDVT	"S(4): 100.0; T(6): 0.0"	0.127855	0.365658	-0.235814	1.72113	2.3103	1	FALSE	TRUE	FALSE	Cluster 4	[]	No	Yes	Yes	Yes	Yes	Yes	No
DMESPTK	"N-Term(Dimethyl:2H(4)); M2(Oxidation); S4(Phospho); K7(Dimethyl:2H(4))"	P27816	Microtubule-associated protein 4	ALAKDMESPTKLDVT	"S(4): 100.0; T(6): 0.0"	0.352159	0.477435	-0.123287	1.32827	2.98845	1	TRUE	TRUE	FALSE	Cluster 4	[]	No	Yes	Yes	Yes	Yes	Yes	No
DMESPTK	"N-Term(Dimethyl:2H(6)13C(2)); S4(Phospho); K7(Dimethyl:2H(6)13C(2))"	P27816	Microtubule-associated protein 4	ALAKDMESPTKLDVT	"S(4): 100.0; T(6): 0.0"	0.238646	0.523575	-0.28294	1.9184	3.32343	1	FALSE	TRUE	FALSE	Cluster 4	[]	No	Yes	Yes	Yes	Yes	Yes	No
DMESPTKLDVTLAK	"N-Term(Dimethyl:2H(6)13C(2)); S4(Phospho); K7(Dimethyl:2H(6)13C(2)); K14(Dimethyl:2H(6)13C(2))"	P27816	Microtubule-associated protein 4	ALAKDMESPTKLDVT	"S(4): 100.0; T(6): 0.0; T(11): 0.0"	0.221178	0.0895997	0.133567	0.735247	1.22352	1	FALSE	FALSE	FALSE	Cluster 5	[]	No	Yes	Yes	Yes	Yes	Yes	No
DMESPTKLDVTLAK	"N-Term(Dimethyl:2H(6)13C(2)); M2(Oxidation); S4(Phospho); K7(Dimethyl:2H(6)13C(2)); K14(Dimethyl:2H(6)13C(2))"	P27816	Microtubule-associated protein 4	ALAKDMESPTKLDVT	"S(4): 100.0; T(6): 0.0; T(11): 0.0"	0.139224	0.0884754	0.0527376	0.88565	1.22036	1	FALSE	FALSE	FALSE	Cluster 5	[]	No	Yes	Yes	Yes	Yes	Yes	No
DMHCLEASSPTFSK	"N-Term(Dimethyl:2H(6)13C(2)); C4(Carbamidomethyl); S9(Phospho); K14(Dimethyl:2H(6)13C(2))"	Q7Z333	Probable helicase senataxin	MHCLEASSPTFSKEP	"S(8): 1.3; S(9): 97.4; T(11): 1.3; S(13): 0.0"	1.22304					1	TRUE			--	[]	No	Yes	No	No	No	No	No
DMHCLEASSPTFSK	"N-Term(Dimethyl:2H(6)13C(2)); M2(Oxidation); C4(Carbamidomethyl); S8(Phospho); K14(Dimethyl:2H(6)13C(2))"	Q7Z333	Probable helicase senataxin	DMHCLEASSPTFSKE	"S(8): 2.3; S(9): 97.7; T(11): 0.0; S(13): 0.0"	0.418681	1.17756	-0.756894	5.7134	14.9822	1	TRUE	TRUE	TRUE	Cluster 4	[]	No	False	No	No	No	No	No
DMQGLSLDAASQPSK	"N-Term(Dimethyl:2H(4)); S6(Phospho); K15(Dimethyl:2H(4))"	Q96EY5	Multivesicular body subunit 12A	SRDMQGLSLDAASQP	"S(6): 100.0; S(11): 0.0; S(14): 0.0"	-0.0514233					1	FALSE			--	[]	No	Yes	Yes	Yes	Yes	Yes	No
DMQGLSLDAASQPSK	"N-Term(Dimethyl:2H(6)13C(2)); M2(Oxidation); S6(Phospho); K15(Dimethyl:2H(6)13C(2))"	Q96EY5	Multivesicular body subunit 12A	SRDMQGLSLDAASQP	"S(6): 100.0; S(11): 0.0; S(14): 0.0"	0.34296	0.4921	-0.147152	1.4033	3.09109	1	TRUE	TRUE	FALSE	Cluster 4	[]	No	Yes	Yes	Yes	Yes	Yes	No
DMQGLSLDAASQPSK	"N-Term(Dimethyl:2H(6)13C(2)); S6(Phospho); K15(Dimethyl:2H(6)13C(2))"	Q96EY5	Multivesicular body subunit 12A	SRDMQGLSLDAASQP	"S(6): 100.0; S(11): 0.0; S(14): 0.0"	0.195649	0.57785	-0.380211	2.4	3.76583	1	FALSE	TRUE	TRUE	Cluster 4	[]	No	Yes	Yes	Yes	Yes	Yes	No
DMSPLSETEMALGK	"N-Term(Dimethyl); S3(Phospho); K14(Dimethyl)"	P27816	Microtubule-associated protein 4	VGLLKDMSPLSETEM	"S(3): 100.0; S(6): 0.0; T(8): 0.0"	0.185423	1.18115	-0.993741	9.85692	15.1065	1	FALSE	TRUE	TRUE	Cluster 4	[]	No	Yes	Yes	Yes	Yes	Yes	No
DMSPLSETEMALGK	"N-Term(Dimethyl); S3(Phospho); M10(Oxidation); K14(Dimethyl)"	P27816	Microtubule-associated protein 4	VGLLKDMSPLSETEM	"S(3): 100.0; S(6): 0.0; T(8): 0.0"			-0.294925	1.97208		1			FALSE	--	[]	No	Yes	Yes	Yes	Yes	Yes	No
DMSPLSETEMALGK	"N-Term(Dimethyl:2H(6)13C(2)); M2(Oxidation); S3(Phospho); K14(Dimethyl:2H(6)13C(2))"	P27816	Microtubule-associated protein 4	VGLLKDMSPLSETEM	"S(3): 100.0; S(6): 0.0; T(8): 0.0"	0.435364	1.00917	-0.571812	3.73089	10.1666	1	TRUE	TRUE	TRUE	Cluster 4	[]	No	Yes	Yes	Yes	Yes	Yes	No
DMSPLSETEMALGK	"N-Term(Dimethyl:2H(6)13C(2)); M2(Oxidation); S3(Phospho); M10(Oxidation); K14(Dimethyl:2H(6)13C(2))"	P27816	Microtubule-associated protein 4	VGLLKDMSPLSETEM	"S(3): 100.0; S(6): 0.0; T(8): 0.0"	0.300813	1.31273	-1.00993	10.2313	20.4524	1	TRUE	TRUE	TRUE	Cluster 4	[]	No	Yes	Yes	Yes	Yes	Yes	No
DMSPLSETEMALGK	"N-Term(Dimethyl:2H(6)13C(2)); S3(Phospho); K14(Dimethyl:2H(6)13C(2))"	P27816	Microtubule-associated protein 4	VGLLKDMSPLSETEM	"S(3): 100.0; S(6): 0.0; T(8): 0.0"	0.54696	0.884002	-0.335053	2.16298	7.62101	1	TRUE	TRUE	FALSE	Cluster 4	[]	No	Yes	Yes	Yes	Yes	Yes	No
DMSPPFICEETDEQK	"N-Term(Dimethyl:2H(6)13C(2)); S3(Phospho); C8(Carbamidomethyl); K15(Dimethyl:2H(6)13C(2))"	Q8NDI1	EH domain-binding protein 1	SDKKKDMSPPFICEE	"S(3): 100.0; T(11): 0.0"	0.481721					1	TRUE			--	[]	No	Yes	Yes	No	No	Yes	No
DNADLLSPLKK	"N-Term(Dimethyl:2H(6)13C(2)); S7(Phospho); K10(Dimethyl:2H(6)13C(2)); K11(Dimethyl:2H(6)13C(2))"	Q9C0A6	SET domain-containing protein 5	KDNADLLSPLKKWKS	S(7): 100.0	0.831741					1	TRUE			--	[]	No	Yes	No	Yes	No	No	No
DNEESEQPPVPGTPTLR	"N-Term(Dimethyl:2H(6)13C(2)); T15(Phospho)"	O15439	Multidrug resistance-associated protein 4	PPVPGTPTLRNRTFS	"S(5): 0.0; T(13): 50.0; T(15): 50.0"	0.199448	0.130856	0.0705808	0.85	1.34545	1	FALSE	FALSE	FALSE	Cluster 5	[]	No	Yes	No	Yes	No	No	No
DNFFSLTPK	"N-Term(Dimethyl:2H(6)13C(2)); T7(Phospho); K9(Dimethyl:2H(6)13C(2))"	Q562F6	Shugoshin 2	KDNFFSLTPKDKETI	"S(5): 0.0; T(7): 100.0"	1.62615	0.923813	0.704325	0.197549	8.35264	1	TRUE	TRUE	TRUE	Cluster 5	[]	No	Yes	Yes	Yes	No	Yes	Yes
DNGDLVLSSPSNVTLPQVK	"N-Term(Dimethyl:2H(6)13C(2)); S8(Phospho); K19(Dimethyl:2H(6)13C(2))"	P04150	Glucocorticoid receptor	DNGDLVLSSPSNVTL	"S(8): 49.6; S(9): 49.6; S(11): 0.8; T(14): 0.0"	0.381319					1	TRUE			--	[]	No	False	No	No	Yes	No	No
DNLLDTYSADQGDSSEGGTLAR	"N-Term(Dimethyl:2H(6)13C(2)); S14(Phospho)"	Q6ZRP7	Sulfhydryl oxidase 2	YSADQGDSSEGGTLA	"T(6): 0.6; Y(7): 0.6; S(8): 49.0; S(14): 49.0; S(15): 0.6; T(19): 0.0"	0.336384	0.136332	0.20204	0.628	1.36252	1	TRUE	FALSE	FALSE	Cluster 5	[]	No	Yes	Yes	No	Yes	Yes	No
DNLNESVITEEK	"N-Term(Dimethyl:2H(6)13C(2)); S6(Phospho); K12(Dimethyl:2H(6)13C(2))"	Q9NVR5	Protein kintoun	EKDNLNESVITEEKE	"S(6): 100.0; T(9): 0.0"	0.00665163					1	FALSE			--	[]	No	Yes	No	Yes	No	No	No
DNLNESVITEEK	"N-Term(Dimethyl); S6(Phospho); K12(Dimethyl)"	Q9NVR5	Protein kintoun	EKDNLNESVITEEKE	"S(6): 100.0; T(9): 0.0"	0.0167392					1	FALSE			--	[]	No	Yes	No	Yes	No	No	No
DNLTLWTSDSAGEECDAAEGAEN	"N-Term(Dimethyl:2H(6)13C(2)); S8(Phospho); C15(Carbamidomethyl)"	P27348	14-3-3 protein theta	DNLTLWTSDSAGEEC	"T(4): 0.5; T(7): 0.5; S(8): 49.5; S(10): 49.5"	0.200673					1	FALSE			--	[]	No	Yes	Yes	No	No	No	No
DNLTLWTSDTQGDEAEAGEGGEN	"N-Term(Dimethyl:2H(6)13C(2)); T10(Phospho)"	P63104	14-3-3 protein zeta/delta	LTLWTSDTQGDEAEA	"T(4): 25.0; T(7): 25.0; S(8): 25.0; T(10): 25.0"	0.340827					1	TRUE			--	['Bcr', 'CK1A']	No	Yes	No	Yes	No	No	No
DNPAQDFSTLYGSSPLER	"N-Term(Dimethyl:2H(6)13C(2)); S14(Phospho)"	Q15648	Mediator of RNA polymerase II transcription subunit 1	FSTLYGSSPLERQNS	"S(8): 0.0; T(9): 0.0; Y(11): 0.0; S(13): 50.0; S(14): 50.0"	0.94971					1	TRUE			--	[]	Yes	Yes	Yes	Yes	Yes	Yes	No
DNPFSLGESFGSR	"N-Term(Dimethyl:2H(6)13C(2)); S9(Phospho)"	Q8N6H7	ADP-ribosylation factor GTPase-activating protein 2	NPFSLGESFGSRWDT	"S(5): 0.0; S(9): 100.0; S(12): 0.0"	0.414843	0.0389658	0.377866	0.418923	1.08887	1	TRUE	FALSE	TRUE	Cluster 5	[]	No	Yes	Yes	Yes	No	Yes	No
DNPSPEPQLDDIK	"N-Term(Dimethyl); S4(Phospho); K13(Dimethyl)"	Q96JC9	ELL-associated factor 1	SPLKDNPSPEPQLDD	S(4): 100.0	-0.289147	0.673649	-0.960807	9.13707	4.69527	1	FALSE	TRUE	TRUE	Cluster 1	[]	No	Yes	Yes	Yes	Yes	Yes	No
DNPSPEPQLDDIK	"N-Term(Dimethyl:2H(6)13C(2)); S4(Phospho); K13(Dimethyl:2H(6)13C(2))"	Q96JC9	ELL-associated factor 1	SPLKDNPSPEPQLDD	S(4): 100.0	0.209974	0.60305	-0.391086	2.46086	3.99081	1	FALSE	TRUE	TRUE	Cluster 4	[]	No	Yes	Yes	Yes	Yes	Yes	No
DNPSPEPQLDDIKR	"N-Term(Dimethyl:2H(6)13C(2)); S4(Phospho); K13(Dimethyl:2H(6)13C(2))"	Q96JC9	ELL-associated factor 1	SPLKDNPSPEPQLDD	S(4): 100.0	0.129096	-0.446281	0.577365	0.264627	0.35623	1	FALSE	TRUE	TRUE	Cluster 6	[]	No	Yes	Yes	Yes	Yes	Yes	No
DNPSPEPQLDDIKR	"N-Term(Dimethyl); S4(Phospho); K13(Dimethyl)"	Q96JC9	ELL-associated factor 1	SPLKDNPSPEPQLDD	S(4): 100.0	0.0206825	0.210267	-0.187596	1.54027	1.61539	1	FALSE	FALSE	FALSE	Cluster 4	[]	No	Yes	Yes	Yes	Yes	Yes	No
DNPSPGPSR	"N-Term(Dimethyl:2H(6)13C(2)); S4(Phospho)"	Q9NQS1	Cell death regulator Aven	LLGKDNPSPGPSRDS	"S(4): 100.0; S(8): 0.0"	0.179177					1	FALSE			--	[]	No	Yes	Yes	No	Yes	Yes	No
DNPSPGPSR	"N-Term(Dimethyl); S4(Phospho)"	Q9NQS1	Cell death regulator Aven	LLGKDNPSPGPSRDS	"S(4): 100.0; S(8): 0.0"	0.267116	1.64892	-1.37981	23.978	44.3536	1	FALSE	TRUE	TRUE	Cluster 4	[]	No	Yes	Yes	No	Yes	Yes	No
DNSPPPAFKPEPPK	"N-Term(Dimethyl); S3(Phospho); K9(Dimethyl); K14(Dimethyl)"	Q9UDY2	Tight junction protein ZO-2	SDQLRDNSPPPAFKP	S(3): 100.0	0.0654783	0.209291	-0.141824	1.38619	1.61177	1	FALSE	FALSE	FALSE	Cluster 4	[]	No	Yes	Yes	Yes	Yes	Yes	No
DNSPPPAFKPEPPK	"N-Term(Dimethyl:2H(6)13C(2)); S3(Phospho); K9(Dimethyl:2H(6)13C(2)); K14(Dimethyl:2H(6)13C(2))"	Q9UDY2	Tight junction protein ZO-2	SDQLRDNSPPPAFKP	S(3): 100.0	0.0336202	0.170866	-0.135257	1.36539	1.47529	1	FALSE	FALSE	FALSE	Cluster 4	[]	No	Yes	Yes	Yes	Yes	Yes	No
DNTDLIYPHPNASAEK	"N-Term(Dimethyl:2H(6)13C(2)); S13(Phospho); K16(Dimethyl:2H(6)13C(2))"	Q9UPU7	TBC1 domain family member 2B	IYPHPNASAEKARNV	"T(3): 0.0; Y(7): 0.0; S(13): 100.0"	0.985292					1	TRUE			--	[]	No	Yes	No	No	Yes	Yes	No
DNTRPGANSPEMWSEAIK	"N-Term(Dimethyl:2H(6)13C(2)); S9(Phospho); M12(Oxidation); K18(Dimethyl:2H(6)13C(2))"	Q92499	ATP-dependent RNA helicase DDX1	NTRPGANSPEMWSEA	"T(3): 0.0; S(9): 100.0; S(14): 0.0"	0.111029	0.49097	-0.377952	2.38755	3.08305	1	FALSE	TRUE	TRUE	Cluster 4	[]	No	Yes	No	Yes	No	Yes	No
DPAQPMSPGEATQSGARPADR	"N-Term(Dimethyl:2H(6)13C(2)); S7(Phospho)"	Q9BQG0	Myb-binding protein 1A	RDPAQPMSPGEATQS	"S(7): 99.9; T(12): 0.1; S(14): 0.1"	0.184996					1	FALSE			--	[]	No	Yes	Yes	Yes	Yes	Yes	Yes
DPAQPMSPGEATQSGARPADR	"N-Term(Dimethyl:2H(6)13C(2)); M6(Oxidation); S7(Phospho)"	Q9BQG0	Myb-binding protein 1A	RDPAQPMSPGEATQS	"S(7): 100.0; T(12): 0.0; S(14): 0.0"	0.120015	0.724966	-0.602962	4.00831	5.28417	1	FALSE	TRUE	TRUE	Cluster 4	[]	No	Yes	Yes	Yes	Yes	Yes	Yes
DPGTPNDDSDIK	"N-Term(Dimethyl:2H(6)13C(2)); T4(Phospho); K12(Dimethyl:2H(6)13C(2))"	O00512	B-cell CLL/lymphoma 9 protein	FDQRDPGTPNDDSDI	"T(4): 100.0; S(9): 0.0"	0.20282	0.455488	-0.250679	1.78106	2.84118	1	FALSE	TRUE	FALSE	Cluster 4	[]	No	Yes	No	No	No	No	No
DPLSSPGGPGSR	"N-Term(Dimethyl:2H(6)13C(2)); S5(Phospho)"	Q32P44	Echinoderm microtubule-associated protein-like 3	GGKDPLSSPGGPGSR	"S(4): 0.0; S(5): 100.0; S(11): 0.0"	1.06953					1	TRUE			--	[]	No	Yes	No	No	Yes	Yes	Yes
DPNSATATAPPSPLK	"N-Term(Dimethyl:2H(6)13C(2)); S12(Phospho); K15(Dimethyl:2H(6)13C(2))"	Q92766	Ras-responsive element-binding protein 1	ATATAPPSPLKRRRL	"S(4): 0.0; T(6): 0.0; T(8): 0.0; S(12): 100.0"	0.991167	0.0490732	0.944083	0.113741	1.11451	1	TRUE	FALSE	TRUE	Cluster 5	[]	No	Yes	No	Yes	Yes	No	No
DPSASNGGGSPARR	"N-Term(Dimethyl:2H(6)13C(2)); S10(Phospho)"	O60504	Vinexin	SASNGGGSPARREEK	"S(3): 33.3; S(5): 33.3; S(10): 33.3"	0.350828	0.941684	-0.588867	3.88031	8.70352	1	TRUE	TRUE	TRUE	Cluster 4	[]	No	Yes	No	Yes	Yes	Yes	No
DPSGASNPSADSPLHR	"N-Term(Dimethyl:2H(6)13C(2)); S12(Phospho)"	P55317	Hepatocyte nuclear factor 3-alpha	ASNPSADSPLHRGVH	"S(3): 0.0; S(6): 0.0; S(9): 0.0; S(12): 100.0"	0.518737	0.645033	-0.124307	1.33139	4.39586	1	TRUE	TRUE	FALSE	Cluster 4	[]	No	Yes	No	Yes	Yes	No	No
DPSSGQEVATPPVPQLQVCEPK	"N-Term(Dimethyl:2H(6)13C(2)); T10(Phospho); C19(Carbamidomethyl); K22(Dimethyl:2H(6)13C(2))"	Q9UKV3	Apoptotic chromatin condensation inducer in the nucleus	SSGQEVATPPVPQLQ	"S(3): 0.0; S(4): 0.0; T(10): 100.0"	0.190732	1.82168	-1.62896	42.5557	66.0222	1	FALSE	TRUE	TRUE	Cluster 4	[]	No	Yes	Yes	Yes	Yes	Yes	No
DPSSGQEVATPPVPQLQVCEPK	"N-Term(Dimethyl); T10(Phospho); C19(Carbamidomethyl); K22(Dimethyl)"	Q9UKV3	Apoptotic chromatin condensation inducer in the nucleus	SSGQEVATPPVPQLQ	"S(3): 0.0; S(4): 0.0; T(10): 100.0"	0.0410983	1.384	-1.34092	21.9238	24.0998	1	FALSE	TRUE	TRUE	Cluster 4	[]	No	Yes	Yes	Yes	Yes	Yes	No
DPVSPASQK	"N-Term(Dimethyl:2H(6)13C(2)); S4(Phospho); K9(Dimethyl:2H(6)13C(2))"	Q12888	TP53-binding protein 1	SPVKDPVSPASQKMV	"S(4): 50.0; S(7): 50.0"	0.110206	0.693328	-0.581134	3.81183	4.91292	1	FALSE	TRUE	TRUE	Cluster 4	[]	No	Yes	Yes	Yes	Yes	Yes	No
DPVSPASQK	"N-Term(Dimethyl); S4(Phospho); K9(Dimethyl)"	Q12888	TP53-binding protein 1	SPVKDPVSPASQKMV	"S(4): 100.0; S(7): 0.0"	-0.0932473	0.383265	-0.474523	2.98211	2.40589	1	FALSE	TRUE	TRUE	Cluster 1	[]	No	Yes	Yes	Yes	Yes	Yes	No
DQDMSSPTTMK	"N-Term(Dimethyl:2H(6)13C(2)); M4(Oxidation); S6(Phospho); K11(Dimethyl:2H(6)13C(2))"	O00712	Nuclear factor 1 B-type	ERDQDMSSPTTMKKP	"S(5): 49.8; S(6): 49.8; T(8): 0.4; T(9): 0.0"	0.727282					1	TRUE			--	[]	No	Yes	No	Yes	No	No	No
DQDMSSPTTMK	"N-Term(Dimethyl:2H(6)13C(2)); M4(Oxidation); S6(Phospho); M10(Oxidation); K11(Dimethyl:2H(6)13C(2))"	O00712	Nuclear factor 1 B-type	ERDQDMSSPTTMKKP	"S(5): 0.6; S(6): 99.4; T(8): 0.0; T(9): 0.0"	0.0561277	0.668568	-0.610451	4.07804	4.64065	1	FALSE	TRUE	TRUE	Cluster 4	[]	No	Yes	No	Yes	No	No	No
DQDMSSPTTMK	"N-Term(Dimethyl:2H(6)13C(2)); S6(Phospho); K11(Dimethyl:2H(6)13C(2))"	O00712	Nuclear factor 1 B-type	ERDQDMSSPTTMKKP	"S(5): 0.0; S(6): 100.0; T(8): 0.0; T(9): 0.0"	0.0628711	0.754135	-0.689275	4.88961	5.65127	1	FALSE	TRUE	TRUE	Cluster 4	[]	No	Yes	No	Yes	No	No	No
DQDMSSPTTMK	"N-Term(Dimethyl); S6(Phospho); K11(Dimethyl)"	O00712	Nuclear factor 1 B-type	ERDQDMSSPTTMKKP	"S(5): 50.0; S(6): 50.0; T(8): 0.0; T(9): 0.0"	0.0488558	0.813099	-0.762254	5.78434	6.47306	1	FALSE	TRUE	TRUE	Cluster 4	[]	No	Yes	No	Yes	No	No	No
DQDMSSPTTMK	"N-Term(Dimethyl); M4(Oxidation); S6(Phospho); K11(Dimethyl)"	O00712	Nuclear factor 1 B-type	ERDQDMSSPTTMKKP	"S(5): 1.1; S(6): 96.7; T(8): 1.1; T(9): 1.1"	0.157569	0.910617	-0.751059	5.63715	8.10267	1	FALSE	TRUE	TRUE	Cluster 4	[]	No	Yes	No	Yes	No	No	No
DQGTPEVQPTPAK	"N-Term(Dimethyl:2H(6)13C(2)); T4(Phospho); K13(Dimethyl:2H(6)13C(2))"	O94762	ATP-dependent DNA helicase Q5	CPPRDQGTPEVQPTP	"T(4): 100.0; T(10): 0.0"	0.391363					1	TRUE			--	[]	No	Yes	No	No	Yes	Yes	No
DQHLNNSSSSPQR	"N-Term(Dimethyl); S10(Phospho)"	Q15154	Pericentriolar material 1 protein	HLNNSSSSPQRSVDQ	"S(7): 0.0; S(8): 0.5; S(9): 49.8; S(10): 49.8"	0.0341536	0.501038	-0.464896	2.91673	3.15536	1	FALSE	TRUE	TRUE	Cluster 4	[]	No	Yes	No	Yes	Yes	No	No
DQMEGSPNSSESFEHIAR	"N-Term(Dimethyl:2H(6)13C(2)); S6(Phospho)"	Q9Y520	Protein PRRC2C	RRDQMEGSPNSSESF	"S(6): 100.0; S(9): 0.0; S(10): 0.0; S(12): 0.0"	0.339486					1	TRUE			--	[]	No	Yes	Yes	Yes	Yes	Yes	Yes
DQMEGSPNSSESFEHIAR	"N-Term(Dimethyl); M3(Oxidation); S6(Phospho)"	Q9Y520	Protein PRRC2C	RRDQMEGSPNSSESF	"S(6): 100.0; S(9): 0.0; S(10): 0.0; S(12): 0.0"	0.337347	1.57134	-1.232	17.0609	37.0978	1	TRUE	TRUE	TRUE	Cluster 4	[]	No	Yes	Yes	Yes	Yes	Yes	Yes
DQMEGSPNSSESFEHIAR	"N-Term(Dimethyl:2H(6)13C(2)); M3(Oxidation); S6(Phospho)"	Q9Y520	Protein PRRC2C	RRDQMEGSPNSSESF	"S(6): 100.0; S(9): 0.0; S(10): 0.0; S(12): 0.0"	0.423021	1.75687	-1.33186	21.4712	56.8694	1	TRUE	TRUE	TRUE	Cluster 4	[]	No	Yes	Yes	Yes	Yes	Yes	Yes
DQNESLDEEMFYK	"N-Term(Dimethyl); S5(Phospho); K13(Dimethyl)"	Q96AC1	Fermitin family homolog 2	RAKDQNESLDEEMFY	"S(5): 100.0; Y(12): 0.0"	0.0771862	1.94439	-1.86522	73.3189	87.5794	1	FALSE	TRUE	TRUE	Cluster 4	[]	No	Yes	Yes	Yes	Yes	Yes	No
DQNESLDEEMFYK	"N-Term(Dimethyl); S5(Phospho); M10(Oxidation); K13(Dimethyl)"	Q96AC1	Fermitin family homolog 2	RAKDQNESLDEEMFY	"S(5): 100.0; Y(12): 0.0"	-0.0394125					1	FALSE			--	[]	No	Yes	Yes	Yes	Yes	Yes	No
DQNESLDEEMFYK	"N-Term(Dimethyl:2H(6)13C(2)); S5(Phospho); M10(Oxidation); K13(Dimethyl:2H(6)13C(2))"	Q96AC1	Fermitin family homolog 2	RAKDQNESLDEEMFY	"S(5): 100.0; Y(12): 0.0"	0.0362464					1	FALSE			--	[]	No	Yes	Yes	Yes	Yes	Yes	No
DQQNLPYGVTPASPSGHSQGR	"N-Term(Dimethyl:2H(6)13C(2)); S13(Phospho)"	Q7KZI7	Serine/threonine-protein kinase MARK2	PYGVTPASPSGHSQG	"Y(7): 0.0; T(10): 0.0; S(13): 100.0; S(15): 0.0; S(18): 0.0"	1.08806	1.46494	-0.374888	2.37076	29.037	1	TRUE	TRUE	TRUE	Cluster 4	[]	No	Yes	Yes	Yes	Yes	Yes	No
DQSPFSK	"N-Term(Dimethyl); S3(Phospho); K7(Dimethyl)"	Q13427	Peptidyl-prolyl cis-trans isomerase G	KKADRDQSPFSKIKQ	"S(3): 100.0; S(6): 0.0"	-0.0263833	0.120017	-0.144412	1.39448	1.31229	1	FALSE	FALSE	FALSE	Cluster 1	[]	No	Yes	Yes	Yes	Yes	Yes	Yes
DQSPFSK	"N-Term(Dimethyl:2H(6)13C(2)); S3(Phospho); K7(Dimethyl:2H(6)13C(2))"	Q13427	Peptidyl-prolyl cis-trans isomerase G	KKADRDQSPFSKIKQ	"S(3): 100.0; S(6): 0.0"	-0.0188834	0.0911033	-0.107998	1.28232	1.22776	1	FALSE	FALSE	FALSE	Cluster 1	[]	No	Yes	Yes	Yes	Yes	Yes	Yes
DQSTEQSPSDLPQR	"N-Term(Dimethyl); S7(Phospho)"	Q96JH7	Deubiquitinating protein VCIP135	RDQSTEQSPSDLPQR	"S(3): 1.0; T(4): 1.0; S(7): 98.0; S(9): 0.0"	0.0734897					1	FALSE			--	[]	No	Yes	Yes	Yes	Yes	Yes	No
DQSTEQSPSDLPQR	"N-Term(Dimethyl:2H(6)13C(2)); S7(Phospho)"	Q96JH7	Deubiquitinating protein VCIP135	RDQSTEQSPSDLPQR	"S(3): 0.0; T(4): 0.0; S(7): 1.1; S(9): 98.9"	0.0631227					1	FALSE			--	[]	No	Yes	Yes	Yes	Yes	Yes	No
DQSTEQSPSDLPQRK	"N-Term(Dimethyl:2H(6)13C(2)); S7(Phospho); K15(Dimethyl:2H(6)13C(2))"	Q96JH7	Deubiquitinating protein VCIP135	RDQSTEQSPSDLPQR	"S(3): 0.0; T(4): 0.0; S(7): 100.0; S(9): 0.0"	0.0661365					1	FALSE			--	[]	No	Yes	Yes	Yes	Yes	Yes	No
DQTSPAVK	"N-Term(Dimethyl:2H(6)13C(2)); S4(Phospho); K8(Dimethyl:2H(6)13C(2))"	Q9BY89	Uncharacterized protein KIAA1671	GASRDQTSPAVKQGS	"T(3): 1.0; S(4): 99.0"	0.30615	1.65021	-1.34207	21.9823	44.4861	1	TRUE	TRUE	TRUE	Cluster 4	[]	No	Yes	No	No	No	Yes	No
DQVNLSPK	"N-Term(Dimethyl:2H(6)13C(2)); S6(Phospho); K8(Dimethyl:2H(6)13C(2))"	Q5FBB7	Shugoshin 1	SKDQVNLSPKLIQPG	S(6): 100.0	0.152572	0.31264	-0.15808	1.43906	2.0448	1	FALSE	FALSE	FALSE	Cluster 4	[]	No	Yes	Yes	Yes	Yes	Yes	Yes
DRASPAAAEEVVPEWASCLK	"N-Term(Dimethyl:2H(6)13C(2)); S4(Phospho); C18(Carbamidomethyl); K20(Dimethyl:2H(6)13C(2))"	Q8N3V7	Synaptopodin	PAPRDRASPAAAEEV	"S(4): 100.0; S(17): 0.0"	0.0804684	0.39944	-0.316983	2.07483	2.49719	1	FALSE	TRUE	FALSE	Cluster 4	[]	No	Yes	Yes	Yes	Yes	Yes	No
DRCPLPCIPTLIGTPVK	"N-Term(Dimethyl); C3(Carbamidomethyl); C7(Carbamidomethyl); T14(Phospho); K17(Dimethyl)"	Q9H0H5	Rac GTPase-activating protein 1	CIPTLIGTPVKIGEG	"T(10): 0.0; T(14): 100.0"						1				--	[]	No	Yes	Yes	Yes	No	Yes	Yes
DRCPLPCIPTLIGTPVK	"N-Term(Dimethyl:2H(6)13C(2)); C3(Carbamidomethyl); C7(Carbamidomethyl); T14(Phospho); K17(Dimethyl:2H(6)13C(2))"	Q9H0H5	Rac GTPase-activating protein 1	CIPTLIGTPVKIGEG	"T(10): 0.0; T(14): 100.0"	0.58891	2.24219	-1.65129	44.8012	173.86	1	TRUE	TRUE	TRUE	Cluster 4	[]	No	Yes	Yes	Yes	No	Yes	Yes
DRPVGGSPGGPR	"N-Term(Dimethyl); S7(Phospho)"	Q8NHG8	E3 ubiquitin-protein ligase ZNRF2	RDRPVGGSPGGPRLV	S(7): 100.0	0.0546866	0.405298	-0.348623	2.23163	2.5311	1	FALSE	TRUE	TRUE	Cluster 4	[]	No	Yes	No	Yes	Yes	Yes	No
DRPVGGSPGGPR	"N-Term(Dimethyl:2H(6)13C(2)); S7(Phospho)"	Q8NHG8	E3 ubiquitin-protein ligase ZNRF2	RDRPVGGSPGGPRLV	S(7): 100.0	-0.0233724	0.44164	-0.463023	2.90418	2.75201	1	FALSE	TRUE	TRUE	Cluster 1	[]	No	Yes	No	Yes	Yes	Yes	No
DRQSPPPAK	"N-Term(Dimethyl:2H(4)); S4(Phospho); K9(Dimethyl:2H(4))"	Q86VM9	Zinc finger CCCH domain-containing protein 18	PSDKDRQSPPPAKRP	S(4): 100.0	-0.135897	0.0513734	-0.185282	1.53208	1.12043	1	FALSE	FALSE	FALSE	Cluster 1	[]	No	Yes	No	Yes	No	Yes	Yes
DRQSPPPAK	"N-Term(Dimethyl); S4(Phospho); K9(Dimethyl)"	Q86VM9	Zinc finger CCCH domain-containing protein 18	PSDKDRQSPPPAKRP	S(4): 100.0	-0.0898455	0.0913912	-0.179248	1.51094	1.22858	1	FALSE	FALSE	FALSE	Cluster 1	[]	No	Yes	No	Yes	No	Yes	Yes
DRQSPPPAK	"N-Term(Dimethyl:2H(6)13C(2)); S4(Phospho); K9(Dimethyl:2H(6)13C(2))"	Q86VM9	Zinc finger CCCH domain-containing protein 18	PSDKDRQSPPPAKRP	S(4): 100.0	-0.0707334	0.0750919	-0.143836	1.39263	1.18332	1	FALSE	FALSE	FALSE	Cluster 1	[]	No	Yes	No	Yes	No	Yes	Yes
DRTPPLLYR	"N-Term(Dimethyl:2H(6)13C(2)); T3(Phospho)"	Q96T37	Putative RNA-binding protein 15	LRGARDRTPPLLYRD	"T(3): 100.0; Y(8): 0.0"	0.124892	0.0712082	0.0556723	0.879686	1.17279	1	FALSE	FALSE	FALSE	Cluster 5	[]	No	Yes	Yes	Yes	Yes	Yes	Yes
DRTPPLLYR	"N-Term(Dimethyl); T3(Phospho)"	Q96T37	Putative RNA-binding protein 15	LRGARDRTPPLLYRD	"T(3): 100.0; Y(8): 0.0"	0.189445	0.200426	-0.00899231	1.02092	1.5792	1	FALSE	FALSE	FALSE	Cluster 4	[]	No	Yes	Yes	Yes	Yes	Yes	Yes
DRTTSFFLNSPEK	"N-Term(Dimethyl:2H(6)13C(2)); S10(Phospho); K13(Dimethyl:2H(6)13C(2))"	Q8WYP5	Protein ELYS	TTSFFLNSPEKEHQE	"T(3): 0.0; T(4): 0.0; S(5): 0.0; S(10): 100.0"	0.936888	0.737817	0.20106	0.62942	5.44287	1	TRUE	TRUE	FALSE	Cluster 5	[]	No	Yes	Yes	Yes	Yes	No	Yes
DRVLDDVSIRSPETK	"N-Term(Dimethyl:2H(6)13C(2)); S11(Phospho); K15(Dimethyl:2H(6)13C(2))"	Q12830	Nucleosome-remodeling factor subunit BPTF	LDDVSIRSPETKCPK	"S(8): 50.0; S(11): 50.0; T(14): 0.0"	0.181126	1.57731	-1.39419	24.7852	37.6113	1	FALSE	TRUE	TRUE	Cluster 4	[]	No	Yes	Yes	Yes	Yes	Yes	No
DSAIPVESDTDDEGAPR	"N-Term(Dimethyl:2H(6)13C(2)); T10(Phospho)"	Q96D46	60S ribosomal export protein NMD3	AIPVESDTDDEGAPR	"S(2): 0.0; S(8): 0.0; T(10): 100.0"	0.101381	0.379299	-0.275929	1.88768	2.38402	1	FALSE	TRUE	FALSE	Cluster 4	[]	No	Yes	Yes	Yes	Yes	Yes	Yes
DSAIPVESDTDDEGAPR	"N-Term(Dimethyl); T10(Phospho)"	Q96D46	60S ribosomal export protein NMD3	AIPVESDTDDEGAPR	"S(2): 0.0; S(8): 0.0; T(10): 100.0"	-0.048877	0.312398	-0.359286	2.28711	2.04366	1	FALSE	FALSE	TRUE	Cluster 1	[]	No	Yes	Yes	Yes	Yes	Yes	Yes
DSATSEGSPPGPDAPPSK	"N-Term(Dimethyl:2H(6)13C(2)); S8(Phospho); K18(Dimethyl:2H(6)13C(2))"	P49796	Regulator of G-protein signaling 3	DSATSEGSPPGPDAP	"S(2): 0.0; T(4): 0.0; S(5): 1.8; S(8): 98.1; S(17): 0.0"	-0.027525					1	FALSE			--	[]	No	False	No	No	No	No	No
DSAYQSITHYRPVSASR	"N-Term(Dimethyl); S14(Phospho)"	P50402	Emerin	ITHYRPVSASRSSLD	"S(2): 0.0; Y(4): 0.0; S(6): 0.0; T(8): 0.0; Y(10): 1.6; S(14): 96.8; S(16): 1.6"						1				--	[]	Yes	Yes	Yes	Yes	Yes	Yes	Yes
DSAYQSITHYRPVSASR	"N-Term(Dimethyl:2H(6)13C(2)); S14(Phospho)"	P50402	Emerin	ITHYRPVSASRSSLD	"S(2): 0.0; Y(4): 0.0; S(6): 0.0; T(8): 0.0; Y(10): 0.0; S(14): 100.0; S(16): 0.0"						1				--	[]	Yes	Yes	Yes	Yes	Yes	Yes	Yes
DSCISPSEPETK	"N-Term(Dimethyl:2H(6)13C(2)); C3(Carbamidomethyl); S5(Phospho); K12(Dimethyl:2H(6)13C(2))"	Q8TDB6	E3 ubiquitin-protein ligase DTX3L	QERDSCISPSEPETK	"S(2): 0.0; S(5): 100.0; S(7): 0.0; T(11): 0.0"	0.324169	1.73355	-1.4074	25.5503	53.8969	1	TRUE	TRUE	TRUE	Cluster 4	[]	No	Yes	Yes	No	Yes	No	No
DSCISPSEPETK	"N-Term(Dimethyl); C3(Carbamidomethyl); S5(Phospho); K12(Dimethyl)"	Q8TDB6	E3 ubiquitin-protein ligase DTX3L	QERDSCISPSEPETK	"S(2): 0.0; S(5): 100.0; S(7): 0.0; T(11): 0.0"	0.141444					1	FALSE			--	[]	No	Yes	Yes	No	Yes	No	No
DSDAGSSTPTTSTR	"N-Term(Dimethyl:2H(6)13C(2)); T8(Phospho)"	P51532	Transcription activator BRG1	DSDAGSSTPTTSTRS	"S(2): 0.0; S(6): 0.0; S(7): 0.9; T(8): 98.3; T(10): 0.9; T(11): 0.0; S(12): 0.0; T(13): 0.0"	0.815551	-0.120256	0.937796	0.115399	0.754667	1	TRUE	FALSE	TRUE	Cluster 6	[]	No	Yes	No	Yes	Yes	No	No
DSDFSLPPGSASGPTGSPVVK	"N-Term(Dimethyl:2H(6)13C(2)); S17(Phospho); K21(Dimethyl:2H(6)13C(2))"	Q5JSZ5	Protein PRRC2B	SASGPTGSPVVKLQD	"S(2): 0.0; S(5): 0.0; S(10): 0.0; S(12): 0.6; T(15): 49.7; S(17): 49.7"	0.660397					1	TRUE			--	[]	No	Yes	No	Yes	No	No	No
DSEAWVPDSEER	"N-Term(Dimethyl:2H(6)13C(2)); S9(Phospho)"	Q96F63	Coiled-coil domain-containing protein 97	SEAWVPDSEERLILR	"S(2): 0.0; S(9): 100.0"	0.102423					1	FALSE			--	[]	No	Yes	Yes	Yes	Yes	Yes	No
DSEAWVPDSEER	"N-Term(Dimethyl); S9(Phospho)"	Q96F63	Coiled-coil domain-containing protein 97	SEAWVPDSEERLILR	"S(2): 0.0; S(9): 100.0"	0.215862					1	FALSE			--	[]	No	Yes	Yes	Yes	Yes	Yes	No
DSENLASPSEYPENGER	"N-Term(Dimethyl); S7(Phospho)"	P52948	Nuclear pore complex protein Nup98-Nup96	RDSENLASPSEYPEN	"S(2): 0.0; S(7): 100.0; S(9): 0.0; Y(11): 0.0"	0.123058	0.490662	-0.365615	2.32068	3.08087	1	FALSE	TRUE	TRUE	Cluster 4	['CDK1']	No	Yes	Yes	Yes	Yes	Yes	Yes
DSENLASPSEYPENGER	"N-Term(Dimethyl:2H(6)13C(2)); S7(Phospho)"	P52948	Nuclear pore complex protein Nup98-Nup96	RDSENLASPSEYPEN	"S(2): 0.0; S(7): 100.0; S(9): 0.0; Y(11): 0.0"	0.0637677	0.410689	-0.344933	2.21275	2.56272	1	FALSE	TRUE	TRUE	Cluster 4	['CDK1']	No	Yes	Yes	Yes	Yes	Yes	Yes
DSESSPNDFSVSLK	"N-Term(Dimethyl:2H(6)13C(2)); S5(Phospho); K14(Dimethyl:2H(6)13C(2))"	P16333	Cytoplasmic protein NCK1	LIRDSESSPNDFSVS	"S(2): 0.0; S(4): 50.0; S(5): 50.0; S(10): 0.0; S(12): 0.0"	0.221157					1	FALSE			--	[]	No	Yes	No	Yes	No	Yes	No
DSGRGDSVSDSGSDALR	"N-Term(Dimethyl:2H(6)13C(2)); S7(Phospho)"	Q53EL6	Programmed cell death protein 4	RDSGRGDSVSDSGSD	"S(2): 0.0; S(7): 100.0; S(9): 0.0; S(11): 0.0; S(13): 0.0"	0.504772	-0.00197439	0.508735	0.309931	0.990916	1	TRUE	FALSE	TRUE	Cluster 6	[]	No	Yes	Yes	Yes	No	Yes	Yes
DSGSFEQYSENIK	"N-Term(Dimethyl:2H(6)13C(2)); S2(Phospho); K13(Dimethyl:2H(6)13C(2))"	Q8IZT6	Abnormal spindle-like microcephaly-associated protein	KKKGKRDSGSFEQYS	"S(2): 99.0; S(4): 1.0; Y(8): 0.0; S(9): 0.0"	0.299489	1.22669	-0.925208	8.41799	16.7764	1	TRUE	TRUE	TRUE	Cluster 4	[]	No	Yes	Yes	No	Yes	Yes	Yes
DSGSISLQETR	"N-Term(Dimethyl:2H(6)13C(2)); S4(Phospho)"	Q9H2G2	STE20-like serine/threonine-protein kinase	SKTKDSGSISLQETR	"S(2): 0.0; S(4): 100.0; S(6): 0.0; T(10): 0.0"	0.373995	1.69971	-1.32373	21.0732	49.8569	1	TRUE	TRUE	TRUE	Cluster 4	[]	No	Yes	Yes	Yes	Yes	Yes	No
DSGSQEVLSELR	"N-Term(Dimethyl:2H(6)13C(2)); S4(Phospho)"	Q9BVJ6	U3 small nucleolar RNA-associated protein 14 homolog A	QETKDSGSQEVLSEL	"S(2): 0.0; S(4): 100.0; S(9): 0.0"	0.0584967	-0.377886	0.438371	0.364442	0.41699	1	FALSE	TRUE	TRUE	Cluster 6	[]	No	Yes	Yes	Yes	Yes	Yes	Yes
DSGSQEVLSELR	"N-Term(Dimethyl:2H(4)); S4(Phospho)"	Q9BVJ6	U3 small nucleolar RNA-associated protein 14 homolog A	QETKDSGSQEVLSEL	"S(2): 0.0; S(4): 100.0; S(9): 0.0"	-0.0923286	-0.22919	0.138851	0.726356	0.587247	1	FALSE	FALSE	FALSE	Cluster 2	[]	No	Yes	Yes	Yes	Yes	Yes	Yes
DSGSSSPLPK	"N-Term(Dimethyl:2H(6)13C(2)); S6(Phospho); K10(Dimethyl:2H(6)13C(2))"	Q86VQ1	Glucocorticoid-induced transcript 1 protein	DKDSGSSSPLPKYAS	"S(2): 0.0; S(4): 0.0; S(5): 0.0; S(6): 100.0"	0.0475248	0.0405048	0.00900889	0.97947	1.09274	1	FALSE	FALSE	FALSE	Cluster 5	[]	No	Yes	No	Yes	Yes	No	No
DSKPSSTPR	"N-Term(Dimethyl:2H(6)13C(2)); K3(Dimethyl:2H(6)13C(2)); S6(Phospho)"	P06748	Nucleophosmin	GKDSKPSSTPRSKGQ	"S(2): 0.8; S(5): 49.2; S(6): 49.2; T(7): 0.8"	-0.00261093					1	FALSE			--	[]	No	Yes	No	Yes	Yes	No	Yes
DSLGAHSITSPGGNNVQLIDK	"N-Term(Dimethyl:2H(6)13C(2)); S10(Phospho); K21(Dimethyl:2H(6)13C(2))"	Q92503	SEC14-like protein 1	LGAHSITSPGGNNVQ	"S(2): 0.0; S(7): 0.0; T(9): 50.0; S(10): 50.0"	-0.0114196	1.21243	-1.22187	16.6673	16.2348	1	FALSE	TRUE	TRUE	Cluster 1	[]	No	Yes	No	Yes	Yes	Yes	No
DSLGAHSITSPGGNNVQLIDK	"N-Term(Dimethyl); S10(Phospho); K21(Dimethyl)"	Q92503	SEC14-like protein 1	LGAHSITSPGGNNVQ	"S(2): 25.0; S(7): 25.0; T(9): 25.0; S(10): 25.0"	-0.0202662					1	FALSE			--	[]	No	Yes	No	Yes	Yes	Yes	No
DSLITPHVSR	"N-Term(Dimethyl:2H(6)13C(2)); T5(Phospho); S9(Phospho)"	P49792	E3 SUMO-protein ligase RanBP2	QEKDSLITPHVSRSS;SLITPHVSRSSTPRE	"S(2): 0.0; T(5): 100.0; S(9): 100.0"	0.0263158					1	FALSE			--	[]	No	Yes	Yes	Yes	Yes	Yes	Yes
DSLITPHVSR	"N-Term(Dimethyl:2H(6)13C(2)); T5(Phospho)"	P49792	E3 SUMO-protein ligase RanBP2	QEKDSLITPHVSRSS	"S(2): 0.0; T(5): 100.0; S(9): 0.0"	-0.0294017	0.698246	-0.725659	5.3169	4.96886	1	FALSE	TRUE	TRUE	Cluster 1	[]	No	Yes	Yes	Yes	Yes	Yes	Yes
DSLITPHVSR	"N-Term(Dimethyl); T5(Phospho)"	P49792	E3 SUMO-protein ligase RanBP2	QEKDSLITPHVSRSS	"S(2): 0.0; T(5): 100.0; S(9): 0.0"						1				--	[]	No	Yes	Yes	Yes	Yes	Yes	Yes
DSLITPHVSR	"N-Term(Dimethyl); S9(Phospho)"	P49792	E3 SUMO-protein ligase RanBP2	SLITPHVSRSSTPRE	"S(2): 0.0; T(5): 0.0; S(9): 100.0"	-0.0594425	0.629375	-0.686829	4.86216	4.2402	1	FALSE	TRUE	TRUE	Cluster 1	[]	No	Yes	Yes	Yes	Yes	Yes	Yes
DSLQELSTEQK	"N-Term(Dimethyl:2H(6)13C(2)); S7(Phospho); K11(Dimethyl:2H(6)13C(2))"	Q99567	Nuclear pore complex protein Nup88	KDSLQELSTEQKCFV	"S(2): 0.0; S(7): 99.2; T(8): 0.8"	0.157516					1	FALSE			--	[]	No	Yes	No	Yes	Yes	Yes	No
DSLRSTPSHGSVSSLNSTGSLSPK	"N-Term(Dimethyl:2H(6)13C(2)); S2(Phospho); S22(Phospho); K24(Dimethyl:2H(6)13C(2))"	Q9UBC2	Epidermal growth factor receptor substrate 15-like 1	ASPPPKDSLRSTPSH;LNSTGSLSPKHSLKQ	"S(2): 32.8; S(5): 32.8; T(6): 32.8; S(8): 0.1; S(11): 1.3; S(13): 0.1; S(14): 0.1; S(17): 2.0; T(18): 2.0; S(20): 48.0; S(22): 48.0"						1				--	[]	No	Yes	Yes	Yes	Yes	Yes	No
DSLSDDGVDLK	"N-Term(Dimethyl:2H(4)); S4(Phospho); K11(Dimethyl:2H(4))"	P07948	Tyrosine-protein kinase Lyn	SKGKDSLSDDGVDLK	"S(2): 0.0; S(4): 100.0"	-0.0436067	0.350475	-0.392093	2.46657	2.23093	1	FALSE	TRUE	TRUE	Cluster 1	[]	No	Yes	Yes	Yes	Yes	Yes	Yes
DSLSDDGVDLK	"N-Term(Dimethyl:2H(6)13C(2)); S4(Phospho); K11(Dimethyl:2H(6)13C(2))"	P07948	Tyrosine-protein kinase Lyn	SKGKDSLSDDGVDLK	"S(2): 0.0; S(4): 100.0"	-0.0798562	0.388865	-0.466732	2.92909	2.43711	1	FALSE	TRUE	TRUE	Cluster 1	[]	No	Yes	Yes	Yes	Yes	Yes	Yes
DSLSDDGVDLK	"N-Term(Dimethyl); S4(Phospho); K11(Dimethyl)"	P07948	Tyrosine-protein kinase Lyn	SKGKDSLSDDGVDLK	"S(2): 0.0; S(4): 100.0"	-0.11876	0.267451	-0.384222	2.42226	1.84273	1	FALSE	FALSE	TRUE	Cluster 1	[]	No	Yes	Yes	Yes	Yes	Yes	Yes
DSLSPVLHPSDLILTR	"N-Term(Dimethyl:2H(6)13C(2)); S2(Phospho)"	Q9HCN4	GPN-loop GTPase 1	DAGTAKDSLSPVLHP	"S(2): 0.0; S(4): 100.0; S(10): 0.0; T(15): 0.0"	0.0707339	1.38628	-1.31356	20.5854	24.2266	1	FALSE	TRUE	TRUE	Cluster 4	[]	No	Yes	Yes	Yes	Yes	No	No
DSNAPKSPLTGYVR	"N-Term(Dimethyl:2H(6)13C(2)); K6(Dimethyl:2H(6)13C(2)); S7(Phospho)"	Q9NP66	High mobility group protein 20A	RDSNAPKSPLTGYVR	"S(2): 0.0; S(7): 100.0; T(10): 0.0; Y(12): 0.0"	-0.106521	0.829912	-0.934444	8.59892	6.72858	1	FALSE	TRUE	TRUE	Cluster 1	['ERK1']	No	Yes	Yes	Yes	Yes	Yes	Yes
DSPAFPDSPWR	"N-Term(Dimethyl:2H(6)13C(2)); S8(Phospho)"	Q9NQS7	Inner centromere protein	DSPAFPDSPWRERVL	"S(2): 0.0; S(8): 100.0"	0.262351					1	FALSE			--	[]	No	Yes	Yes	Yes	Yes	Yes	Yes
DSPDSPEPPNK	"N-Term(Dimethyl:2H(6)13C(2)); S5(Phospho); K11(Dimethyl:2H(6)13C(2))"	Q9NVM9	Integrator complex subunit 13	IIKDSPDSPEPPNKK	"S(2): 0.0; S(5): 100.0"	-0.0100581	0.0328766	-0.0409459	1.09887	1.07371	1	FALSE	FALSE	FALSE	Cluster 1	[]	No	Yes	Yes	Yes	No	No	No
DSPDSPEPPNK	"N-Term(Dimethyl); S5(Phospho); K11(Dimethyl)"	Q9NVM9	Integrator complex subunit 13	IIKDSPDSPEPPNKK	"S(2): 0.0; S(5): 100.0"	-0.0457319	0.276064	-0.319807	2.08837	1.87964	1	FALSE	FALSE	FALSE	Cluster 1	[]	No	Yes	Yes	Yes	No	No	No
DSPDSPEPPNK	"N-Term(Dimethyl:2H(4)); S5(Phospho); K11(Dimethyl:2H(4))"	Q9NVM9	Integrator complex subunit 13	IIKDSPDSPEPPNKK	"S(2): 0.0; S(5): 100.0"			-0.0216902	1.05121		1			FALSE	--	[]	No	Yes	Yes	Yes	No	No	No
DSPESPFEVIIDK	"N-Term(Dimethyl:2H(6)13C(2)); S5(Phospho); K13(Dimethyl:2H(6)13C(2))"	O95197	Reticulon-3	IEKDSPESPFEVIID	"S(2): 0.0; S(5): 100.0"	0.386473	1.1998	-0.81134	6.47649	15.7693	1	TRUE	TRUE	TRUE	Cluster 4	[]	No	Yes	No	No	No	No	No
DSPSKSSAEAQTPEDTPNK	"N-Term(Dimethyl:2H(4)); S4(Phospho); K5(Dimethyl:2H(4)); K19(Dimethyl:2H(4))"	O43493	Trans-Golgi network integral membrane protein 2	QTPKDSPSKSSAEAQ	"S(2): 0.5; S(4): 33.2; S(6): 33.2; S(7): 33.2; T(12): 0.0; T(16): 0.0"	0.103841	-0.709327	0.815157	0.153053	0.194394	1	FALSE	TRUE	TRUE	Cluster 6	[]	No	Yes	No	No	No	No	No
DSPSKSSAEAQTPEDTPNK	"N-Term(Dimethyl:2H(6)13C(2)); S4(Phospho); K5(Dimethyl:2H(6)13C(2)); K19(Dimethyl:2H(6)13C(2))"	O43493	Trans-Golgi network integral membrane protein 2	QTPKDSPSKSSAEAQ	"S(2): 0.4; S(4): 33.2; S(6): 33.2; S(7): 33.2; T(12): 0.0; T(16): 0.0"	0.320039	-0.661388	0.983417	0.103892	0.217081	1	TRUE	TRUE	TRUE	Cluster 6	[]	No	Yes	No	No	No	No	No
DSRPSQAAGDNQGDEAK	"N-Term(Dimethyl:2H(6)13C(2)); S5(Phospho); K17(Dimethyl:2H(6)13C(2))"	Q9Y2W1	Thyroid hormone receptor-associated protein 3	SSKDSRPSQAAGDNQ	"S(2): 0.9; S(5): 99.1"	0.541771					1	TRUE			--	[]	No	Yes	No	No	No	No	Yes
DSSDSADGRATPSENLVPSSAR	"N-Term(Dimethyl:2H(6)13C(2)); T11(Phospho)"	Q8N684	Cleavage and polyadenylation specificity factor subunit 7	DSADGRATPSENLVP	"S(2): 0.0; S(3): 0.0; S(5): 0.0; T(11): 100.0; S(13): 0.0; S(19): 0.0; S(20): 0.0"	0.563552	0.152493	0.413049	0.386324	1.41418	1	TRUE	FALSE	TRUE	Cluster 5	[]	No	Yes	Yes	No	No	Yes	No
DSSGQHVDVSPTSQR	"N-Term(Dimethyl:2H(6)13C(2)); S10(Phospho)"	Q99798	Aconitate hydratase, mitochondrial	SGQHVDVSPTSQRLQ	"S(2): 0.0; S(3): 0.0; S(10): 96.1; T(12): 2.0; S(13): 2.0"	-0.110037					1	FALSE			--	[]	No	Yes	No	Yes	No	Yes	No
DSSPGSSSTSLLIK	"N-Term(Dimethyl:2H(6)13C(2)); S2(Phospho); K14(Dimethyl:2H(6)13C(2))"	Q99550	M-phase phosphoprotein 9	RSPLEKDSSPGSSST	"S(2): 50.0; S(3): 50.0; S(6): 0.0; S(7): 0.0; S(8): 0.0; T(9): 0.0; S(10): 0.0"	0.0407328					1	FALSE			--	[]	No	False	No	No	No	No	No
DSSPVGLVEEAGSR	"N-Term(Dimethyl:2H(6)13C(2)); S3(Phospho)"	Q6ICB4	Sesquipedalian-2	HCLSKDSSPVGLVEE	"S(2): 0.0; S(3): 100.0; S(13): 0.0"	0.222404					1	FALSE			--	[]	No	Yes	No	No	No	Yes	No
DSSPVGLVEEAGSR	"N-Term(Dimethyl); S3(Phospho)"	Q6ICB4	Sesquipedalian-2	HCLSKDSSPVGLVEE	"S(2): 0.0; S(3): 100.0; S(13): 0.0"	0.149473					1	FALSE			--	[]	No	Yes	No	No	No	Yes	No
DSSTPYQEIAAVPSAGR	"N-Term(Dimethyl); T4(Phospho)"	O95359	Transforming acidic coiled-coil-containing protein 2	PAERDSSTPYQEIAA	"S(2): 33.3; S(3): 33.3; T(4): 33.3; Y(6): 0.0; S(14): 0.0"	0.356226	0.963841	-0.605626	4.03298	9.15908	1	TRUE	TRUE	TRUE	Cluster 4	[]	No	False	No	No	No	No	No
DSSTPYQEIAAVPSAGR	"N-Term(Dimethyl:2H(6)13C(2)); S3(Phospho)"	O95359	Transforming acidic coiled-coil-containing protein 2	FPAERDSSTPYQEIA	"S(2): 0.0; S(3): 1.2; T(4): 98.8; Y(6): 0.0; S(14): 0.0"	0.268064					1	FALSE			--	[]	No	False	Yes	No	No	No	No
DSSTQPPK	"N-Term(Dimethyl:2H(6)13C(2)); S2(Phospho); K8(Dimethyl:2H(6)13C(2))"	Q86VM9	Zinc finger CCCH domain-containing protein 18	EEKRKRDSSTQPPKS	"S(2): 33.3; S(3): 33.3; T(4): 33.3"	1.05514					1	TRUE			--	[]	No	Yes	No	No	Yes	No	No
DSSTSPGDYVLSVSENSR	"N-Term(Dimethyl:2H(6)13C(2)); S2(Phospho)"	P46108	Adapter molecule crk	GVFLVRDSSTSPGDY	"S(2): 24.9; S(3): 24.9; T(4): 24.9; S(5): 24.9; Y(9): 0.4; S(12): 0.0; S(14): 0.0; S(17): 0.0"	0.644607					1	TRUE			--	[]	No	Yes	No	Yes	No	No	No
DSSTSYTETK	"N-Term(Dimethyl); S5(Phospho); K10(Dimethyl)"	Q9UKV3	Apoptotic chromatin condensation inducer in the nucleus	VSRDSSTSYTETKDP	"S(2): 0.0; S(3): 0.0; T(4): 0.0; S(5): 99.2; Y(6): 0.8; T(7): 0.0; T(9): 0.0"	0.132492	0.00233516	0.132146	0.737656	1.0008	1	FALSE	FALSE	FALSE	Cluster 5	[]	No	False	No	No	No	No	No
DSSTSYTETK	"N-Term(Dimethyl:2H(6)13C(2)); S2(Phospho); K10(Dimethyl:2H(6)13C(2))"	Q9UKV3	Apoptotic chromatin condensation inducer in the nucleus	SPGVSRDSSTSYTET	"S(2): 100.0; S(3): 0.0; T(4): 0.0; S(5): 0.0; Y(6): 0.0; T(7): 0.0; T(9): 0.0"	0.325552	1.62132	-1.29378	19.6689	41.623	1	TRUE	TRUE	TRUE	Cluster 4	[]	No	Yes	No	No	No	No	No
DSTTPEIK	"N-Term(Dimethyl:2H(6)13C(2)); T4(Phospho); K8(Dimethyl:2H(6)13C(2))"	Q9Y4C8	Probable RNA-binding protein 19	QPPKDSTTPEIKKDE	"S(2): 0.0; T(3): 0.0; T(4): 100.0"	0.603596					1	TRUE			--	[]	No	Yes	No	No	No	No	Yes
DSVWGSGGGQQSVNHLVK	"N-Term(Dimethyl:2H(6)13C(2)); S6(Phospho); K18(Dimethyl:2H(6)13C(2))"	Q53EL6	Programmed cell death protein 4	RKDSVWGSGGGQQSV	"S(2): 0.0; S(6): 100.0; S(12): 0.0"	0.213062	1.80805	-1.593	39.1741	63.9825	1	FALSE	TRUE	TRUE	Cluster 4	[]	No	Yes	No	Yes	Yes	No	No
DSVWGSGGGQQSVNHLVK	"N-Term(Dimethyl); S6(Phospho); K18(Dimethyl)"	Q53EL6	Programmed cell death protein 4	RKDSVWGSGGGQQSV	"S(2): 0.0; S(6): 100.0; S(12): 0.0"	0.193219					1	FALSE			--	[]	No	Yes	No	Yes	Yes	No	No
DTAAVVSR	"N-Term(Dimethyl:2H(6)13C(2)); S7(Phospho)"	Q6WKZ4	Rab11 family-interacting protein 1	KDTAAVVSRQGSSLN	"T(2): 0.0; S(7): 100.0"	0.3257	0.456223	-0.128534	1.34442	2.84599	1	TRUE	TRUE	FALSE	Cluster 4	[]	No	Yes	No	Yes	No	No	No
DTASLSTTPSESPR	"N-Term(Dimethyl:2H(6)13C(2)); T8(Phospho); S10(Phospho)"	Q9NQX3	Gephyrin	DTASLSTTPSESPRA;ASLSTTPSESPRAQA	"T(2): 0.0; S(4): 0.0; S(6): 0.0; T(7): 1.1; T(8): 98.9; S(10): 1.1; S(12): 98.9"	0.189254					1	FALSE			--	[]	No	Yes	Yes	Yes	Yes	Yes	No
DTASLSTTPSESPR	"N-Term(Dimethyl:2H(6)13C(2)); S12(Phospho)"	Q9NQX3	Gephyrin	LSTTPSESPRAQATS	"T(2): 0.0; S(4): 0.0; S(6): 0.0; T(7): 0.0; T(8): 0.0; S(10): 0.0; S(12): 100.0"	0.257819	1.02645	-0.766641	5.84307	10.5794	1	FALSE	TRUE	TRUE	Cluster 4	['GSK3B', 'GSK3B', 'CDK5']	No	Yes	Yes	Yes	Yes	Yes	No
DTASLSTTPSESPR	"N-Term(Dimethyl); S12(Phospho)"	Q9NQX3	Gephyrin	LSTTPSESPRAQATS	"T(2): 0.0; S(4): 0.0; S(6): 0.0; T(7): 0.0; T(8): 0.0; S(10): 99.4; S(12): 0.6"	0.19874					1	FALSE			--	['GSK3B', 'GSK3B', 'CDK5']	No	Yes	Yes	Yes	Yes	Yes	No
DTCIQSPSK	"N-Term(Dimethyl:2H(6)13C(2)); C3(Carbamidomethyl); S6(Phospho); K9(Dimethyl:2H(6)13C(2))"	Q03188	Centromere protein C	IKDTCIQSPSKECQK	"T(2): 0.0; S(6): 98.8; S(8): 1.2"	0.394083	0.010148	0.385924	0.411222	1.01896	1	TRUE	FALSE	TRUE	Cluster 5	[]	No	Yes	No	Yes	No	No	Yes
DTDDIESPKR	"N-Term(Dimethyl); S7(Phospho); K9(Dimethyl)"	Q9UPQ0	LIM and calponin homology domains-containing protein 1	KDTDDIESPKRSIRD	"T(2): 0.0; S(7): 100.0"	0.0791287	0.440924	-0.359807	2.28985	2.74749	1	FALSE	TRUE	TRUE	Cluster 4	[]	No	Yes	No	Yes	Yes	No	No
DTDDIESPKR	"N-Term(Dimethyl:2H(6)13C(2)); S7(Phospho); K9(Dimethyl:2H(6)13C(2))"	Q9UPQ0	LIM and calponin homology domains-containing protein 1	KDTDDIESPKRSIRD	"T(2): 0.0; S(7): 100.0"	0.0726191	0.454658	-0.38005	2.39911	2.83576	1	FALSE	TRUE	TRUE	Cluster 4	[]	No	Yes	No	Yes	Yes	No	No
DTFEHDPSESIDEFNK	"N-Term(Dimethyl); S10(Phospho); K16(Dimethyl)"	Q9NYF8	Bcl-2-associated transcription factor 1	FEHDPSESIDEFNKS	"T(2): 0.0; S(8): 0.0; S(10): 100.0"	0.180484					1	FALSE			--	[]	No	Yes	No	Yes	Yes	Yes	Yes
DTFEHDPSESIDEFNK	"N-Term(Dimethyl:2H(6)13C(2)); S10(Phospho); K16(Dimethyl:2H(6)13C(2))"	Q9NYF8	Bcl-2-associated transcription factor 1	FEHDPSESIDEFNKS	"T(2): 0.0; S(8): 0.0; S(10): 100.0"	0.122376	1.34114	-1.21678	16.4731	21.8349	1	FALSE	TRUE	TRUE	Cluster 4	[]	No	Yes	No	Yes	Yes	Yes	Yes
DTGKTPVEPEVAIHR	"N-Term(Dimethyl:2H(6)13C(2)); T2(Phospho); K4(Dimethyl:2H(6)13C(2))"	P60866	40S ribosomal protein S20	__MAFKDTGKTPVEP	"T(2): 99.1; T(5): 0.9"						1				--	[]	No	Yes	No	No	No	No	No
DTGSPPASEGPTDGSR	"N-Term(Dimethyl); S4(Phospho)"	Q969R8	KICSTOR complex protein ITFG2	TWKKDTGSPPASEGP	"T(2): 0.0; S(4): 100.0; S(8): 0.0; T(12): 0.0; S(15): 0.0"	0.201248	0.635683	-0.432447	2.70674	4.30224	1	FALSE	TRUE	TRUE	Cluster 4	[]	No	Yes	No	No	Yes	Yes	No
DTGSPPASEGPTDGSR	"N-Term(Dimethyl:2H(6)13C(2)); T2(Phospho)"	Q969R8	KICSTOR complex protein ITFG2	LCTWKKDTGSPPASE	"T(2): 50.0; S(4): 50.0; S(8): 0.0; T(12): 0.0; S(15): 0.0"	0.172741	0.675127	-0.500397	3.16517	4.71127	1	FALSE	TRUE	TRUE	Cluster 4	[]	No	Yes	No	No	No	Yes	No
DTIIDVVGAPLTPNSR	"N-Term(Dimethyl); T12(Phospho)"	Q9NPF5	DNA methyltransferase 1-associated protein 1	DVVGAPLTPNSRKRR	"T(2): 0.0; T(12): 50.0; S(15): 50.0"	0.285804	0.441472	-0.153679	1.42455	2.75096	1	FALSE	TRUE	FALSE	Cluster 4	['CDK2']	No	Yes	Yes	Yes	Yes	Yes	Yes
DTIIDVVGAPLTPNSR	"N-Term(Dimethyl:2H(6)13C(2)); T12(Phospho)"	Q9NPF5	DNA methyltransferase 1-associated protein 1	DVVGAPLTPNSRKRR	"T(2): 0.0; T(12): 100.0; S(15): 0.0"	0.381606	0.467041	-0.0834461	1.21184	2.91778	1	TRUE	TRUE	FALSE	Cluster 4	['CDK2']	No	Yes	Yes	Yes	Yes	Yes	Yes
DTLQTVSSSPVTEISR	"N-Term(Dimethyl:2H(6)13C(2)); S9(Phospho)"	Q5T3J3	Ligand-dependent nuclear receptor-interacting factor 1	TLQTVSSSPVTEISR	"T(2): 0.0; T(5): 0.0; S(7): 0.0; S(8): 0.0; S(9): 100.0; T(12): 0.0; S(15): 0.0"	0.859209					1	TRUE			--	[]	Yes	Yes	Yes	Yes	Yes	Yes	Yes
DTPGHGSGWAETPR	"N-Term(Dimethyl:2H(6)13C(2)); T12(Phospho)"	O75533	Splicing factor 3B subunit 1	HGSGWAETPRTDRGG	"T(2): 0.0; S(7): 0.0; T(12): 100.0"	1.6161	0.653215	0.964876	0.108424	4.47946	1	TRUE	TRUE	TRUE	Cluster 5	['CDK2']	No	Yes	No	Yes	Yes	No	No
DTPTSAGPNSFNK	"N-Term(Dimethyl:2H(6)13C(2)); S10(Phospho); K13(Dimethyl:2H(6)13C(2))"	Q8WW12	PEST proteolytic signal-containing nuclear protein	PTSAGPNSFNKGKHG	"T(2): 0.0; T(4): 0.0; S(5): 0.0; S(10): 100.0"	0.39458	0.0853528	0.311216	0.488409	1.21161	1	TRUE	FALSE	FALSE	Cluster 5	[]	No	Yes	No	Yes	Yes	Yes	No
DTQSVSAIGEEK	"N-Term(Dimethyl:2H(6)13C(2)); S6(Phospho); K12(Dimethyl:2H(6)13C(2))"	Q9NW13	RNA-binding protein 28	YKDTQSVSAIGEEKS	"T(2): 33.3; S(4): 33.3; S(6): 33.3"	-0.0795979					1	FALSE			--	[]	No	Yes	No	No	Yes	Yes	No
DTSENADGQSDENKDDYTIPDEYR	"N-Term(Dimethyl); S10(Phospho); K14(Dimethyl)"	P43243	Matrin-3	SENADGQSDENKDDY	"T(2): 0.0; S(3): 0.0; S(10): 100.0; Y(17): 0.0; T(18): 0.0; Y(23): 0.0"	0.0607392	0.146574	-0.0838463	1.21296	1.39504	1	FALSE	FALSE	FALSE	Cluster 4	[]	No	Yes	Yes	Yes	No	No	No
DTSPDKGELVSDEEEDT	"N-Term(Dimethyl:2H(6)13C(2)); K6(Dimethyl:2H(6)13C(2)); S11(Phospho)"	Q9UPU7	TBC1 domain family member 2B	PDKGELVSDEEEDT_	"T(2): 0.0; S(3): 0.0; S(11): 100.0; T(17): 0.0"	0.165088	-0.125389	0.292466	0.509958	0.745799	1	FALSE	FALSE	FALSE	Cluster 6	[]	No	Yes	Yes	Yes	No	Yes	No
DTSPSSGSAVSSSK	"N-Term(Dimethyl:2H(6)13C(2)); S3(Phospho); K14(Dimethyl:2H(6)13C(2))"	Q8NEY8	Periphilin-1	LKTSRDTSPSSGSAV	"T(2): 0.0; S(3): 100.0; S(5): 0.0; S(6): 0.0; S(8): 0.0; S(11): 0.0; S(12): 0.0; S(13): 0.0"	-0.05431	0.241971	-0.294292	1.96921	1.73773	1	FALSE	FALSE	FALSE	Cluster 1	[]	No	Yes	Yes	Yes	Yes	Yes	Yes
DTSPSSGSAVSSSK	"N-Term(Dimethyl:2H(4)); S3(Phospho); K14(Dimethyl:2H(4))"	Q8NEY8	Periphilin-1	LKTSRDTSPSSGSAV	"T(2): 0.0; S(3): 100.0; S(5): 0.0; S(6): 0.0; S(8): 0.0; S(11): 0.0; S(12): 0.0; S(13): 0.0"	-0.0421792	0.151362	-0.191552	1.55436	1.4105	1	FALSE	FALSE	FALSE	Cluster 1	[]	No	Yes	Yes	Yes	Yes	Yes	Yes
DTTIINHSR	"N-Term(Dimethyl:2H(6)13C(2)); S8(Phospho)"	Q8IY63	Angiomotin-like protein 1	DTTIINHSRNGSYGE	"T(2): 0.0; T(3): 0.0; S(8): 100.0"	0.222985	0.315385	-0.0904112	1.23143	2.05777	1	FALSE	FALSE	FALSE	Cluster 4	[]	No	Yes	No	Yes	No	No	Yes
DTTSPMELAALEK	"N-Term(Dimethyl:2H(6)13C(2)); S4(Phospho); K13(Dimethyl:2H(6)13C(2))"	Q6VY07	Phosphofurin acidic cluster sorting protein 1	SLGKDTTSPMELAAL	"T(2): 0.0; T(3): 0.0; S(4): 100.0"	0.0595227	2.01647	-1.95495	90.1476	103.39	1	FALSE	TRUE	TRUE	Cluster 4	[]	No	Yes	Yes	Yes	Yes	Yes	No
DTTSPMELAALEK	"N-Term(Dimethyl:2H(6)13C(2)); S4(Phospho); M6(Oxidation); K13(Dimethyl:2H(6)13C(2))"	Q6VY07	Phosphofurin acidic cluster sorting protein 1	SLGKDTTSPMELAAL	"T(2): 0.0; T(3): 0.0; S(4): 100.0"	0.00715638					1	FALSE			--	[]	No	Yes	Yes	Yes	Yes	Yes	No
DTTSPMELAALEK	"N-Term(Dimethyl); S4(Phospho); M6(Oxidation); K13(Dimethyl)"	Q6VY07	Phosphofurin acidic cluster sorting protein 1	SLGKDTTSPMELAAL	"T(2): 0.0; T(3): 0.0; S(4): 100.0"	0.254871					1	FALSE			--	[]	No	Yes	Yes	Yes	Yes	Yes	No
DVAAAAADSPNK	"N-Term(Dimethyl:2H(6)13C(2)); S9(Phospho); K12(Dimethyl:2H(6)13C(2))"	Q9NWL6	Asparagine synthetase domain-containing protein 1	VAAAAADSPNKHVSV	S(9): 100.0	-0.355403					1	TRUE			--	[]	No	Yes	No	No	Yes	Yes	No
DVASPLK	"N-Term(Dimethyl:2H(6)13C(2)); S4(Phospho); K7(Dimethyl:2H(6)13C(2))"	Q5SRE5	Nucleoporin NUP188 homolog	KANKDVASPLKELGL	S(4): 100.0	0.117139					1	FALSE			--	[]	No	Yes	No	No	No	Yes	No
DVDASPSPLSVQDLK	"N-Term(Dimethyl); S7(Phospho); K15(Dimethyl)"	Q8IWZ8	SURP and G-patch domain-containing protein 1	RDVDASPSPLSVQDL	"S(5): 0.0; S(7): 100.0; S(10): 0.0"	1.12639	0.69785	0.430531	0.371081	4.96434	1	TRUE	TRUE	TRUE	Cluster 5	[]	No	Yes	Yes	Yes	Yes	Yes	No
DVDASPSPLSVQDLK	"N-Term(Dimethyl:2H(6)13C(2)); S5(Phospho); K15(Dimethyl:2H(6)13C(2))"	Q8IWZ8	SURP and G-patch domain-containing protein 1	VQRDVDASPSPLSVQ	"S(5): 100.0; S(7): 0.0; S(10): 0.0"	0.852314	1.13298	-0.278679	1.89967	13.5205	1	TRUE	TRUE	FALSE	Cluster 4	[]	No	Yes	Yes	Yes	Yes	Yes	No
DVDETGITVASLER	"N-Term(Dimethyl:2H(6)13C(2)); S11(Phospho)"	Q8WU90	Zinc finger CCCH domain-containing protein 15	ETGITVASLERFSTY	"T(5): 0.0; T(8): 0.0; S(11): 100.0"	0.305605	1.28908	-0.981489	9.58273	19.3684	1	TRUE	TRUE	TRUE	Cluster 4	[]	No	Yes	No	Yes	No	Yes	No
DVDVSEDSPPPLPER	"N-Term(Dimethyl:2H(6)13C(2)); S8(Phospho)"	Q05209	Tyrosine-protein phosphatase non-receptor type 12	DVDVSEDSPPPLPER	"S(5): 0.0; S(8): 100.0"	0.307616					1	TRUE			--	[]	No	Yes	No	Yes	Yes	Yes	No
DVDVSEDSPPPLPER	"N-Term(Dimethyl); S8(Phospho)"	Q05209	Tyrosine-protein phosphatase non-receptor type 12	DVDVSEDSPPPLPER	"S(5): 0.0; S(8): 100.0"	0.170497					1	FALSE			--	[]	No	Yes	No	Yes	Yes	Yes	No
DVEDMELSDVEDDGSK	"N-Term(Dimethyl:2H(6)13C(2)); S8(Phospho); K16(Dimethyl:2H(6)13C(2))"	Q5VT52	Regulation of nuclear pre-mRNA domain-containing protein 2	DVEDMELSDVEDDGS	"S(8): 100.0; S(15): 0.0"	0.189914	0.220245	-0.028342	1.06744	1.65293	1	FALSE	FALSE	FALSE	Cluster 4	[]	No	Yes	Yes	Yes	Yes	Yes	Yes
DVEDMELSDVEDDGSK	"N-Term(Dimethyl); M5(Oxidation); S8(Phospho); K16(Dimethyl)"	Q5VT52	Regulation of nuclear pre-mRNA domain-containing protein 2	DVEDMELSDVEDDGS	"S(8): 100.0; S(15): 0.0"	0.13298	0.0967545	0.0382144	0.915768	1.24384	1	FALSE	FALSE	FALSE	Cluster 5	[]	No	Yes	Yes	Yes	Yes	Yes	Yes
DVEDMELSDVEDDGSK	"N-Term(Dimethyl:2H(4)); M5(Oxidation); S8(Phospho); K16(Dimethyl:2H(4))"	Q5VT52	Regulation of nuclear pre-mRNA domain-containing protein 2	DVEDMELSDVEDDGS	"S(8): 100.0; S(15): 0.0"	-0.033135	0.0902101	-0.121356	1.32238	1.22524	1	FALSE	FALSE	FALSE	Cluster 1	[]	No	Yes	Yes	Yes	Yes	Yes	Yes
DVEDMELSDVEDDGSK	"N-Term(Dimethyl:2H(6)13C(2)); M5(Oxidation); S8(Phospho); K16(Dimethyl:2H(6)13C(2))"	Q5VT52	Regulation of nuclear pre-mRNA domain-containing protein 2	DVEDMELSDVEDDGS	"S(8): 100.0; S(15): 0.0"	0.0545278	0.0849279	-0.0284112	1.06761	1.21043	1	FALSE	FALSE	FALSE	Cluster 4	[]	No	Yes	Yes	Yes	Yes	Yes	Yes
DVEMGNSVIEENEMK	"N-Term(Dimethyl:2H(6)13C(2)); S7(Phospho); K15(Dimethyl:2H(6)13C(2))"	P43003	Excitatory amino acid transporter 1	RDVEMGNSVIEENEM	S(7): 100.0	0.248915	0.680182	-0.429278	2.68707	4.76643	1	FALSE	TRUE	TRUE	Cluster 4	[]	No	Yes	Yes	Yes	Yes	No	No
DVESPSWR	"N-Term(Dimethyl); S4(Phospho)"	O00159	Unconventional myosin-Ic	LASKDVESPSWRSTT	"S(4): 100.0; S(6): 0.0"	0.122139					1	FALSE			--	[]	No	Yes	Yes	Yes	Yes	Yes	Yes
DVESPSWR	"N-Term(Dimethyl:2H(6)13C(2)); S4(Phospho)"	O00159	Unconventional myosin-Ic	LASKDVESPSWRSTT	"S(4): 100.0; S(6): 0.0"	0.0523524					1	FALSE			--	[]	No	Yes	Yes	Yes	Yes	Yes	Yes
DVETTSSVSVK	"N-Term(Dimethyl:2H(6)13C(2)); S9(Phospho); K11(Dimethyl:2H(6)13C(2))"	Q96RL1	BRCA1-A complex subunit RAP80	VETTSSVSVKRKRRL	"T(4): 0.0; T(5): 0.0; S(6): 0.4; S(7): 49.8; S(9): 49.8"	0.164844	-0.10187	0.268702	0.538639	0.787302	1	FALSE	FALSE	FALSE	Cluster 6	[]	No	Yes	No	No	No	Yes	No
DVFASEVTPSDLQK	"N-Term(Dimethyl:2H(6)13C(2)); T8(Phospho); K14(Dimethyl:2H(6)13C(2))"	Q8WYP5	Protein ELYS	DVFASEVTPSDLQKQ	"S(5): 0.0; T(8): 100.0; S(10): 0.0"	1.00123	2.06177	-1.05855	11.4433	114.756	1	TRUE	TRUE	TRUE	Cluster 4	[]	No	Yes	No	Yes	No	Yes	Yes
DVFYYSPSGK	"N-Term(Dimethyl:2H(6)13C(2)); S6(Phospho); K10(Dimethyl:2H(6)13C(2))"	O95983	Methyl-CpG-binding domain protein 3	HRDVFYYSPSGKKFR	"Y(4): 0.0; Y(5): 0.6; S(6): 99.4; S(8): 0.0"	0.754258					1	TRUE			--	[]	No	Yes	No	No	No	Yes	No
DVLGPSTVVANSDESQLLTPGK	"N-Term(Dimethyl:2H(6)13C(2)); T19(Phospho); K22(Dimethyl:2H(6)13C(2))"	Q9BZF1	Oxysterol-binding protein-related protein 8	SDESQLLTPGKMSQR	"S(6): 0.0; T(7): 0.0; S(12): 0.0; S(15): 0.0; T(19): 100.0"	1.40757					1	TRUE			--	[]	No	Yes	No	No	Yes	Yes	No
DVNEGETSDGVRK	"N-Term(Dimethyl); S8(Phospho); K13(Dimethyl)"	Q9Y5Q9	General transcription factor 3C polypeptide 3	DVNEGETSDGVRKSV	"T(7): 50.0; S(8): 50.0"	-0.183319	0.558362	-0.739692	5.49152	3.60059	1	FALSE	TRUE	TRUE	Cluster 1	[]	No	Yes	No	No	No	No	No
DVPPDILLDSPERK	"N-Term(Dimethyl:2H(6)13C(2)); S10(Phospho); K14(Dimethyl:2H(6)13C(2))"	Q6KC79	Nipped-B-like protein	PPDILLDSPERKQKK	S(10): 100.0	0.128289	0.12614	0.00413765	0.990518	1.33092	1	FALSE	FALSE	FALSE	Cluster 5	[]	No	Yes	Yes	Yes	No	Yes	Yes
DVPPLSETEATPVPIK	"N-Term(Dimethyl); S6(Phospho); K16(Dimethyl)"	P27816	Microtubule-associated protein 4	AKDVPPLSETEATPV	"S(6): 100.0; T(8): 0.0; T(11): 0.0"	-0.533912					1	TRUE			--	[]	No	Yes	Yes	Yes	Yes	Yes	No
DVPPLSETEATPVPIK	"N-Term(Dimethyl:2H(6)13C(2)); T11(Phospho); K16(Dimethyl:2H(6)13C(2))"	P27816	Microtubule-associated protein 4	PLSETEATPVPIKDM	"S(6): 0.9; T(8): 0.9; T(11): 98.2"						1				--	[]	Yes	Yes	Yes	Yes	Yes	Yes	No
DVPPLSETEATPVPIK	"N-Term(Dimethyl:2H(6)13C(2)); T11(Phospho); K16(Dimethyl:2H(6)13C(2))"	P27816	Microtubule-associated protein 4	PLSETEATPVPIKDM	"S(6): 0.0; T(8): 0.0; T(11): 100.0"	1.34034					1	TRUE			--	[]	Yes	Yes	Yes	Yes	Yes	Yes	No
DVPPLSETEATPVPIK	"N-Term(Dimethyl:2H(6)13C(2)); T8(Phospho); T11(Phospho); K16(Dimethyl:2H(6)13C(2))"	P27816	Microtubule-associated protein 4	DVPPLSETEATPVPI;PLSETEATPVPIKDM	"S(6): 66.7; T(8): 66.7; T(11): 66.7"	1.05402					1	TRUE			--	[]	Yes	Yes	Yes	Yes	Yes	Yes	No
DVQSPGFLNEPLSSK	"N-Term(Dimethyl:2H(6)13C(2)); S4(Phospho); K15(Dimethyl:2H(6)13C(2))"	Q8NG31	Kinetochore scaffold 1	KNIKDVQSPGFLNEP	"S(4): 100.0; S(13): 0.0; S(14): 0.0"	1.16944					1	TRUE			--	[]	Yes	Yes	Yes	Yes	Yes	Yes	Yes
DVSLGDWEFGK	"N-Term(Dimethyl:2H(6)13C(2)); S3(Phospho); K11(Dimethyl:2H(6)13C(2))"	Q9C0C2	182 kDa tankyrase-1-binding protein	TYSSRDVSLGDWEFG	S(3): 100.0	0.313643					1	TRUE			--	[]	No	Yes	No	Yes	No	Yes	No
DVSPFDHSR	"N-Term(Dimethyl:2H(6)13C(2)); S3(Phospho)"	P18031	Tyrosine-protein phosphatase non-receptor type 1	RNRYRDVSPFDHSRI	"S(3): 100.0; S(8): 0.0"	0.981767	0.49462	0.489135	0.324239	3.10908	1	TRUE	TRUE	TRUE	Cluster 5	['CLK1', 'CLK2', 'Akt1']	No	Yes	No	No	No	Yes	No
DVSPYFK	"N-Term(Dimethyl:2H(6)13C(2)); S3(Phospho); K7(Dimethyl:2H(6)13C(2))"	Q13424	Alpha-1-syntrophin	VKYMKDVSPYFKNST	"S(3): 100.0; Y(5): 0.0"	0.061523					1	FALSE			--	[]	No	Yes	No	No	No	No	No
DVTGSPPAK	"N-Term(Dimethyl:2H(6)13C(2)); S5(Phospho); K9(Dimethyl:2H(6)13C(2))"	O75362	Zinc finger protein 217	GAKDVTGSPPAKQLK	"T(3): 0.0; S(5): 100.0"	0.145275	0.753856	-0.606592	4.04196	5.64764	1	FALSE	TRUE	TRUE	Cluster 4	[]	No	Yes	No	No	No	No	No
DVTGSPPAK	"N-Term(Dimethyl); S5(Phospho); K9(Dimethyl)"	O75362	Zinc finger protein 217	GAKDVTGSPPAKQLK	"T(3): 0.0; S(5): 100.0"	0.223186	0.893916	-0.668741	4.66381	7.79699	1	FALSE	TRUE	TRUE	Cluster 4	[]	No	Yes	No	No	No	No	No
DVTLSPVK	"N-Term(Dimethyl:2H(6)13C(2)); S5(Phospho); K8(Dimethyl:2H(6)13C(2))"	Q8NFC6	Biorientation of chromosomes in cell division protein 1-like 1	KDKDVTLSPVKAGPA	"T(3): 0.0; S(5): 100.0"	0.157733	-0.101397	0.261118	0.548127	0.78816	1	FALSE	FALSE	FALSE	Cluster 6	[]	No	Yes	Yes	Yes	Yes	Yes	No
DVTLSPVK	"N-Term(Dimethyl); S5(Phospho); K8(Dimethyl)"	Q8NFC6	Biorientation of chromosomes in cell division protein 1-like 1	KDKDVTLSPVKAGPA	"T(3): 0.0; S(5): 100.0"	0.494999	0.309741	0.187246	0.649761	2.0312	1	TRUE	FALSE	FALSE	Cluster 5	[]	No	Yes	Yes	Yes	Yes	Yes	No
DVTNFTVGGFAPMSPR	"N-Term(Dimethyl:2H(6)13C(2)); S14(Phospho)"	O00267	Transcription elongation factor SPT5	VGGFAPMSPRISSPM	"T(3): 0.0; T(6): 0.0; S(14): 100.0"						1				--	['CDK1', 'CDK2']	Yes	Yes	Yes	Yes	Yes	Yes	Yes
DVTPPPETEVVLIK	"N-Term(Dimethyl:2H(6)13C(2)); T3(Phospho); K14(Dimethyl:2H(6)13C(2))"	P27816	Microtubule-associated protein 4	MALGKDVTPPPETEV	"T(3): 100.0; T(8): 0.0"	0.182783	0.388517	-0.203745	1.59862	2.43517	1	FALSE	TRUE	FALSE	Cluster 4	[]	No	Yes	Yes	Yes	Yes	Yes	No
DVTPPPETEVVLIK	"N-Term(Dimethyl); T3(Phospho); K14(Dimethyl)"	P27816	Microtubule-associated protein 4	MALGKDVTPPPETEV	"T(3): 100.0; T(8): 0.0"	0.0934929	0.280846	-0.185365	1.53237	1.90045	1	FALSE	FALSE	FALSE	Cluster 4	[]	No	Yes	Yes	Yes	Yes	Yes	No
DVTVLSVAEEQDLLK	"N-Term(Dimethyl:2H(6)13C(2)); S6(Phospho); K15(Dimethyl:2H(6)13C(2))"	Q14966	Zinc finger protein 638	PKDVTVLSVAEEQDL	"T(3): 0.0; S(6): 100.0"	0.789982					1	TRUE			--	[]	No	Yes	No	Yes	No	Yes	Yes
DVVLSTSPK	"N-Term(Dimethyl:2H(6)13C(2)); S7(Phospho); K9(Dimethyl:2H(6)13C(2))"	Q9P275	Ubiquitin carboxyl-terminal hydrolase 36	RDVVLSTSPKLLATA	"S(5): 0.4; T(6): 49.8; S(7): 49.8"	0.0991506	1.40957	-1.30843	20.3438	25.5613	1	FALSE	TRUE	TRUE	Cluster 4	[]	No	Yes	Yes	Yes	Yes	Yes	Yes
DWEDDSDEDMSNFDR	"N-Term(Dimethyl); S6(Phospho); M10(Oxidation)"	Q15185	Prostaglandin E synthase 3	WKDWEDDSDEDMSNF	"S(6): 100.0; S(11): 0.0"	-0.0100335	0.236452	-0.244497	1.75589	1.71579	1	FALSE	FALSE	FALSE	Cluster 1	['CK2A1']	No	Yes	Yes	Yes	Yes	Yes	Yes
DWEDDSDEDMSNFDR	"N-Term(Dimethyl:2H(6)13C(2)); S6(Phospho); M10(Oxidation)"	Q15185	Prostaglandin E synthase 3	WKDWEDDSDEDMSNF	"S(6): 100.0; S(11): 0.0"	0.0864737	0.329649	-0.241187	1.74256	2.12648	1	FALSE	FALSE	FALSE	Cluster 4	['CK2A1']	No	Yes	Yes	Yes	Yes	Yes	Yes
DWEDDSDEDMSNFDR	"N-Term(Dimethyl); S6(Phospho)"	Q15185	Prostaglandin E synthase 3	WKDWEDDSDEDMSNF	"S(6): 100.0; S(11): 0.0"	0.028087	0.244563	-0.214487	1.63865	1.74813	1	FALSE	FALSE	FALSE	Cluster 4	['CK2A1']	No	Yes	Yes	Yes	Yes	Yes	Yes
DWEDDSDEDMSNFDR	"N-Term(Dimethyl:2H(6)13C(2)); S6(Phospho)"	Q15185	Prostaglandin E synthase 3	WKDWEDDSDEDMSNF	"S(6): 100.0; S(11): 0.0"	0.591778	0.736307	-0.142541	1.38848	5.42398	1	TRUE	TRUE	FALSE	Cluster 4	['CK2A1']	No	Yes	Yes	Yes	Yes	Yes	Yes
DYDDMSPR	"N-Term(Dimethyl); M5(Oxidation); S6(Phospho)"	P61978	Heterogeneous nuclear ribonucleoprotein K	RRDYDDMSPRRGPPP	"Y(2): 0.0; S(6): 100.0"	0.272802	0.775828	-0.501038	3.16984	5.94073	1	FALSE	TRUE	TRUE	Cluster 4	['ERK1']	No	Yes	No	Yes	Yes	Yes	Yes
DYDDMSPR	"N-Term(Dimethyl:2H(6)13C(2)); S6(Phospho)"	P61978	Heterogeneous nuclear ribonucleoprotein K	RRDYDDMSPRRGPPP	"Y(2): 0.0; S(6): 100.0"	0.352395	1.04583	-0.691449	4.91416	11.0623	1	TRUE	TRUE	TRUE	Cluster 4	['ERK1']	No	Yes	No	Yes	Yes	Yes	Yes
DYDDMSPR	"N-Term(Dimethyl:2H(6)13C(2)); M5(Oxidation); S6(Phospho)"	P61978	Heterogeneous nuclear ribonucleoprotein K	RRDYDDMSPRRGPPP	"Y(2): 0.0; S(6): 100.0"	0.435264	1.10831	-0.671055	4.68873	12.7738	1	TRUE	TRUE	TRUE	Cluster 4	['ERK1']	No	Yes	No	Yes	Yes	Yes	Yes
DYDDMSPR	"N-Term(Dimethyl); S6(Phospho)"	P61978	Heterogeneous nuclear ribonucleoprotein K	RRDYDDMSPRRGPPP	"Y(2): 0.0; S(6): 100.0"	0.257997	0.929251	-0.669265	4.66944	8.45788	1	FALSE	TRUE	TRUE	Cluster 4	['ERK1']	No	Yes	No	Yes	Yes	Yes	Yes
DYDEEEQGYDSEK	"N-Term(Dimethyl:2H(6)13C(2)); S11(Phospho); K13(Dimethyl:2H(6)13C(2))"	Q05519	Serine/arginine-rich splicing factor 11	EEEQGYDSEKEKKEE	"Y(2): 0.0; Y(9): 0.0; S(11): 100.0"	0.258816	0.0796635	0.181141	0.65896	1.19584	1	FALSE	FALSE	FALSE	Cluster 5	[]	No	Yes	Yes	Yes	Yes	Yes	Yes
DYDEEEQGYDSEK	"N-Term(Dimethyl); S11(Phospho); K13(Dimethyl)"	Q05519	Serine/arginine-rich splicing factor 11	EEEQGYDSEKEKKEE	"Y(2): 0.0; Y(9): 0.0; S(11): 100.0"	0.385402	0.176299	0.211092	0.615046	1.49386	1	TRUE	FALSE	FALSE	Cluster 5	[]	No	Yes	Yes	Yes	Yes	Yes	Yes
DYDEEEQGYDSEK	"N-Term(Dimethyl:2H(4)); S11(Phospho); K13(Dimethyl:2H(4))"	Q05519	Serine/arginine-rich splicing factor 11	EEEQGYDSEKEKKEE	"Y(2): 0.0; Y(9): 0.0; S(11): 100.0"	0.000663552	0.118128	-0.115476	1.30459	1.30659	1	FALSE	FALSE	FALSE	Cluster 4	[]	No	Yes	Yes	Yes	Yes	Yes	Yes
DYDSPERER	"N-Term(Dimethyl); S4(Phospho)"	P52756	RNA-binding protein 5	DDYRDYDSPERERER	"Y(2): 0.0; S(4): 100.0"	0.0671206	0.0918715	-0.022762	1.05381	1.22994	1	FALSE	FALSE	FALSE	Cluster 4	[]	No	Yes	Yes	No	No	Yes	No
DYDSPERER	"N-Term(Dimethyl:2H(6)13C(2)); S4(Phospho)"	P52756	RNA-binding protein 5	DDYRDYDSPERERER	"Y(2): 0.0; S(4): 100.0"	0.0633148	0.125572	-0.0602682	1.14886	1.32918	1	FALSE	FALSE	FALSE	Cluster 4	[]	No	Yes	Yes	No	No	Yes	No
DYDVYSDNDICSQESEDNFAK	"N-Term(Dimethyl:2H(6)13C(2)); S6(Phospho); C11(Carbamidomethyl); K21(Dimethyl:2H(6)13C(2))"	Q8N5P1	Zinc finger CCCH domain-containing protein 8	SKDYDVYSDNDICSQ	"Y(2): 0.0; Y(5): 50.0; S(6): 50.0; S(12): 0.0; S(15): 0.0"	0.184232	0.499939	-0.313718	2.05929	3.14739	1	FALSE	TRUE	FALSE	Cluster 4	[]	No	Yes	Yes	No	No	Yes	No
DYEEVGADSADGEDEGEEY	"N-Term(Dimethyl:2H(6)13C(2)); S9(Phospho)"	Q9BQE3	Tubulin alpha-1C chain	YEEVGADSADGEDEG	"Y(2): 0.0; S(9): 50.0; Y(19): 50.0"	0.10724	0.535628	-0.426399	2.66931	3.41695	1	FALSE	TRUE	TRUE	Cluster 4	[]	No	Yes	Yes	Yes	No	Yes	Yes
DYEEVGVDSVEGEGEEEGEEY	"N-Term(Dimethyl:2H(6)13C(2)); S9(Phospho)"	P68363	Tubulin alpha-1B chain	YEEVGVDSVEGEGEE	"Y(2): 0.0; S(9): 50.0; Y(21): 50.0"	0.386369					1	TRUE			--	[]	No	Yes	Yes	No	No	Yes	No
DYEIESQNPLASPTNTLLGSAK	"N-Term(Dimethyl); S12(Phospho); K22(Dimethyl)"	Q7Z417	Nuclear fragile X mental retardation-interacting protein 2	ESQNPLASPTNTLLG	"Y(2): 0.0; S(6): 0.0; S(12): 100.0; T(14): 0.0; T(16): 0.0; S(20): 0.0"	-0.0024888	0.611362	-0.611862	4.0913	4.06792	1	FALSE	TRUE	TRUE	Cluster 1	[]	No	Yes	Yes	Yes	Yes	No	No
DYEIESQNPLASPTNTLLGSAK	"N-Term(Dimethyl:2H(6)13C(2)); S12(Phospho); K22(Dimethyl:2H(6)13C(2))"	Q7Z417	Nuclear fragile X mental retardation-interacting protein 2	ESQNPLASPTNTLLG	"Y(2): 0.0; S(6): 0.0; S(12): 100.0; T(14): 0.0; T(16): 0.0; S(20): 0.0"	-0.0314513	0.640482	-0.669944	4.67675	4.35004	1	FALSE	TRUE	TRUE	Cluster 1	[]	No	Yes	Yes	Yes	Yes	No	No
DYGNSPLHR	"N-Term(Dimethyl:2H(6)13C(2)); S5(Phospho)"	P26599	Polypyrimidine tract-binding protein 1	LTKDYGNSPLHRFKK	"Y(2): 0.0; S(5): 100.0"	1.45427					1	TRUE			--	[]	Yes	Yes	No	Yes	Yes	Yes	Yes
DYHNLFSPR	"N-Term(Dimethyl:2H(6)13C(2)); S7(Phospho)"	P49023	Paxillin	KDYHNLFSPRCYYCN	"Y(2): 0.0; S(7): 100.0"	-0.0146753					1	FALSE			--	[]	No	Yes	No	Yes	Yes	Yes	No
[truncated: 7,728 more rows]

## Sheet: 4A. Cytokinesis Selective
						Normalized log2 ratios from global analysis			relative fold change			significance information
[truncated: 1,504 more rows]

[truncated: 1 more sheets: 4B. Mitosis Selective]
