# Supplementary material for: Comparative phosphoproteomic analysis reveals signaling networks regulating monopolar and bipolar cytokinesis
Source: Sci Rep. 2018 Feb 2;8:2269. doi: 10.1038/s41598-018-20231-5 (PMC5797227; doi:10.1038/s41598-018-20231-5)
Supplement: Supplementary file 6 — Supplementary Dataset 5 [file 41598_2018_20231_MOESM6_ESM.xlsx]

## Sheet: Interphase_Mitosis_Cytokinesis
						Normalized log2 ratios from global analysis			Relative fold change			Significance information
Sequence	Modification	Protein Group	Protein Group Descriptions	Seq Window	Phospho_Modification	Mitosis/Cytokinesis	Mitosis/Interphase	Interphase/Cytokinesis	Cytokinesis	Mitosis	Interphase	Mitosis/Cytokinesis	Mitosis/Interphase	Interphase/Cytokinesis	Cluster	Known Kinase	McCloy et al. Depphos	PhosphoSitePlus
SGGSGHAVAEPASPEQELDQNK	"N-Term(Dimethyl:2H(6)13C(2)); S13(Phospho); K22(Dimethyl:2H(6)13C(2))"	P46013	Antigen KI-67 OS=Homo sapiens GN=MKI67 PE=1 SV=2 - [KI67_HUMAN]	HAVAEPASPEQELDQ	"S(1): 0.0; S(4): 0.0; S(13): 100.0"	0.272571	0.469816	-0.195256	1.56767	2.93648	1	FALSE	TRUE	FALSE	Cluster 4	[]		TRUE
SPQPDPVDTPASTK	"N-Term(Dimethyl); S1(Phospho); K14(Dimethyl)"	P46013	Antigen KI-67 OS=Homo sapiens GN=MKI67 PE=1 SV=2 - [KI67_HUMAN]	TTKIACKSPQPDPVD	"S(1): 100.0; T(9): 0.0; S(12): 0.0; T(13): 0.0"	-0.860957	0.36706	-1.22603	16.8278	2.31778	1	TRUE	TRUE	TRUE	Cluster 1	[]	Increased	TRUE
IPCESPPLEVVDTTASTK	"N-Term(Dimethyl:2H(6)13C(2)); C3(Carbamidomethyl); S5(Phospho); K18(Dimethyl:2H(6)13C(2))"	P46013	Antigen KI-67 OS=Homo sapiens GN=MKI67 PE=1 SV=2 - [KI67_HUMAN]	ATKIPCESPPLEVVD	"S(5): 100.0; T(13): 0.0; T(14): 0.0; S(16): 0.0; T(17): 0.0"	1.33418	1.99298	-0.656812	4.53745	97.9475	1	TRUE	TRUE	TRUE	Cluster 4	[]	Stable	TRUE
AFMESPK	"N-Term(Dimethyl:2H(6)13C(2)); S5(Phospho); K7(Dimethyl:2H(6)13C(2))"	P46013	Antigen KI-67 OS=Homo sapiens GN=MKI67 PE=1 SV=2 - [KI67_HUMAN]	SMKAFMESPKQILDS	S(5): 100.0	1.10827	1.84332	-0.733065	5.40836	69.3959	1	TRUE	TRUE	TRUE	Cluster 4	[]		TRUE
ELFQTPGPSEESMTDEK	"N-Term(Dimethyl:2H(6)13C(2)); T5(Phospho); K17(Dimethyl:2H(6)13C(2))"	P46013	Antigen KI-67 OS=Homo sapiens GN=MKI67 PE=1 SV=2 - [KI67_HUMAN]	GFKELFQTPGPSEES	"T(5): 100.0; S(9): 0.0; S(12): 0.0; T(14): 0.0"	1.57421	1.20848	0.367715	0.42883	16.0876	1	TRUE	TRUE	TRUE	Cluster 5	[]		TRUE
MPCESSPPESADTPTSTR	"N-Term(Dimethyl); C3(Carbamidomethyl); S6(Phospho)"	P46013	Antigen KI-67 OS=Homo sapiens GN=MKI67 PE=1 SV=2 - [KI67_HUMAN]	TKMPCESSPPESADT	"S(5): 1.1; S(6): 98.9; S(10): 0.0; T(13): 0.0; T(15): 0.0; S(16): 0.0; T(17): 0.0"	-0.048771	0.512703	-0.559486	3.62648	3.24126	1	FALSE	TRUE	TRUE	Cluster 1	[]		TRUE
MTSLETKTSDTETEPSK	"M1(Oxidation); N-Term(Dimethyl:2H(4)); K7(Dimethyl:2H(4)); S9(Phospho); K17(Dimethyl:2H(4))"	P46013	Antigen KI-67 OS=Homo sapiens GN=MKI67 PE=1 SV=2 - [KI67_HUMAN]	TSLETKTSDTETEPS	"T(2): 0.1; S(3): 0.1; T(6): 0.1; T(8): 2.3; S(9): 95.2; T(11): 2.3; T(13): 0.0; S(16): 0.0"	0.886105	-0.140652	1.02875	0.0935955	0.720045	1	TRUE	FALSE	TRUE	Cluster 6	[]		TRUE
RESVNLGK	"N-Term(Dimethyl:2H(6)13C(2)); S3(Phospho); K8(Dimethyl:2H(6)13C(2))"	P46013	Antigen KI-67 OS=Homo sapiens GN=MKI67 PE=1 SV=2 - [KI67_HUMAN]	YTTGRRESVNLGKSE	S(3): 100.0	1.41634	1.40313	0.0151984	0.96561	25.1848	1	TRUE	TRUE	FALSE	Cluster 5	['AurB']	FALSE	TRUE
ADTEEEFLAFR	"N-Term(Dimethyl:2H(6)13C(2)); T3(Phospho)"	P46013	Antigen KI-67 OS=Homo sapiens GN=MKI67 PE=1 SV=2 - [KI67_HUMAN]	RSLRKADTEEEFLAF	T(3): 100.0	1.65064	0.936422	0.716205	0.192219	8.59872	1	TRUE	TRUE	TRUE	Cluster 5	['Chk1']		TRUE
AFKESPK	"N-Term(Dimethyl:2H(6)13C(2)); K3(Dimethyl:2H(6)13C(2)); S5(Phospho); K7(Dimethyl:2H(6)13C(2))"	P46013	Antigen KI-67 OS=Homo sapiens GN=MKI67 PE=1 SV=2 - [KI67_HUMAN]	SIKAFKESPKQILDP	S(5): 100.0	0.706251	0.961789	-0.253549	1.79287	9.11591	1	TRUE	TRUE	FALSE	Cluster 4	[]	Stable	TRUE
TPVQYSQQQNSPQK	"N-Term(Dimethyl:2H(6)13C(2)); S11(Phospho); K14(Dimethyl:2H(6)13C(2))"	P46013	Antigen KI-67 OS=Homo sapiens GN=MKI67 PE=1 SV=2 - [KI67_HUMAN]	QYSQQQNSPQKHKNK	"T(1): 0.0; Y(5): 0.0; S(6): 0.0; S(11): 100.0"	0.215044	-0.231565	0.448597	0.355961	0.584045	1	FALSE	FALSE	TRUE	Cluster 6	['CDK2']		TRUE
IPCDSPQSDPVDTPTSTK	"N-Term(Dimethyl); C3(Carbamidomethyl); S5(Phospho); K18(Dimethyl)"	P46013	Antigen KI-67 OS=Homo sapiens GN=MKI67 PE=1 SV=2 - [KI67_HUMAN]	TTKIPCDSPQSDPVD	"S(5): 100.0; S(8): 0.0; T(13): 0.0; T(15): 0.0; S(16): 0.0; T(17): 0.0"	-1.05217	-0.544492	-0.505685	3.20395	0.284131	1	TRUE	TRUE	TRUE	Cluster 3	[]		TRUE
TPVQYSQQQNSPQK	"N-Term(Dimethyl:2H(4)); S6(Phospho); K14(Dimethyl:2H(4))"	P46013	Antigen KI-67 OS=Homo sapiens GN=MKI67 PE=1 SV=2 - [KI67_HUMAN]	MKTPVQYSQQQNSPQ	"T(1): 0.0; Y(5): 0.0; S(6): 50.0; S(11): 50.0"	0.212562	-0.300898	0.515449	0.305176	0.497866	1	FALSE	FALSE	TRUE	Cluster 6	[]		TRUE
IACKSPPPESVDTPTSTK	"N-Term(Dimethyl); C3(Carbamidomethyl); K4(Dimethyl); S5(Phospho); K18(Dimethyl)"	P46013	Antigen KI-67 OS=Homo sapiens GN=MKI67 PE=1 SV=2 - [KI67_HUMAN]	TTKIACKSPPPESVD	"S(5): 100.0; S(10): 0.0; T(13): 0.0; T(15): 0.0; S(16): 0.0; T(17): 0.0"	-0.540727	-0.301982	-0.236756	1.72487	0.496626	1	TRUE	FALSE	FALSE	Cluster 3	[]	Increased	TRUE
AQSLVISPPAPSPR	"N-Term(Dimethyl:2H(6)13C(2)); S12(Phospho)"	P46013	Antigen KI-67 OS=Homo sapiens GN=MKI67 PE=1 SV=2 - [KI67_HUMAN]	VISPPAPSPRKTPVA	"S(3): 0.0; S(7): 0.0; S(12): 100.0"	0.861656	0.336566	0.527079	0.297112	2.16061	1	TRUE	TRUE	TRUE	Cluster 5	[]		TRUE
SPQSDPADTPTNTK	"N-Term(Dimethyl); S1(Phospho); K14(Dimethyl)"	P46013	Antigen KI-67 OS=Homo sapiens GN=MKI67 PE=1 SV=2 - [KI67_HUMAN]	TKKILCKSPQSDPAD	"S(1): 100.0; S(4): 0.0; T(9): 0.0; T(11): 0.0; T(13): 0.0"	-0.521565	0.223102	-0.742678	5.5294	1.66385	1	TRUE	FALSE	TRUE	Cluster 1	[]		TRUE
SGGSGHAVAEPASPEQELDQNK	"N-Term(Dimethyl); S13(Phospho); K22(Dimethyl)"	P46013	Antigen KI-67 OS=Homo sapiens GN=MKI67 PE=1 SV=2 - [KI67_HUMAN]	HAVAEPASPEQELDQ	"S(1): 0.0; S(4): 0.0; S(13): 100.0"	0.297794	0.355409	-0.0556262	1.13665	2.25642	1	TRUE	TRUE	FALSE	Cluster 4	[]		TRUE
SPPPESVDTPTSTK	"N-Term(Dimethyl:2H(6)13C(2)); S1(Phospho); K14(Dimethyl:2H(6)13C(2))"	P46013	Antigen KI-67 OS=Homo sapiens GN=MKI67 PE=1 SV=2 - [KI67_HUMAN]	TTKIACKSPPPESVD	"S(1): 100.0; S(6): 0.0; T(9): 0.0; T(11): 0.0; S(12): 0.0; T(13): 0.0"	-0.33216	0.128212	-0.458383	2.87331	1.33728	1	TRUE	FALSE	TRUE	Cluster 1	[]	Increased	TRUE
ITEVSCKSPQPESFK	"N-Term(Dimethyl:2H(6)13C(2)); C6(Carbamidomethyl); K7(Dimethyl:2H(6)13C(2)); S8(Phospho); K15(Dimethyl:2H(6)13C(2))"	P46013	Antigen KI-67 OS=Homo sapiens GN=MKI67 PE=1 SV=2 - [KI67_HUMAN]	ITEVSCKSPQPESFK	"T(2): 0.0; S(5): 0.0; S(8): 100.0; S(13): 0.0"	1.08069	1.78736	-0.704685	5.06624	61.0057	1	TRUE	TRUE	TRUE	Cluster 4	[]		TRUE
SSPELEDTATSSK	"N-Term(Dimethyl:2H(4)); S2(Phospho); K13(Dimethyl:2H(4))"	P46013	Antigen KI-67 OS=Homo sapiens GN=MKI67 PE=1 SV=2 - [KI67_HUMAN]	TKIPCKSSPELEDTA	"S(1): 0.0; S(2): 100.0; T(8): 0.0; T(10): 0.0; S(11): 0.0; S(12): 0.0"	0.627604	0.70254	-0.0729464	1.1829	5.01823	1	TRUE	TRUE	FALSE	Cluster 4	[]		TRUE
SPPPESVDTPTSTK	"N-Term(Dimethyl); S1(Phospho); K14(Dimethyl)"	P46013	Antigen KI-67 OS=Homo sapiens GN=MKI67 PE=1 SV=2 - [KI67_HUMAN]	TTKIACKSPPPESVD	"S(1): 100.0; S(6): 0.0; T(9): 0.0; T(11): 0.0; S(12): 0.0; T(13): 0.0"	-0.576926	0.00270391	-0.577641	3.7813	1.00165	1	TRUE	FALSE	TRUE	Cluster 1	[]	Increased	TRUE
SSPELEDTATSSK	"N-Term(Dimethyl:2H(6)13C(2)); S2(Phospho); K13(Dimethyl:2H(6)13C(2))"	P46013	Antigen KI-67 OS=Homo sapiens GN=MKI67 PE=1 SV=2 - [KI67_HUMAN]	TKIPCKSSPELEDTA	"S(1): 0.0; S(2): 100.0; T(8): 0.0; T(10): 0.0; S(11): 0.0; S(12): 0.0"	0.572886	0.764586	-0.189711	1.54779	5.78892	1	TRUE	TRUE	FALSE	Cluster 4	[]		TRUE
IACKSPQPDPVDTPASTK	"N-Term(Dimethyl); C3(Carbamidomethyl); K4(Dimethyl); S5(Phospho); K18(Dimethyl)"	P46013	Antigen KI-67 OS=Homo sapiens GN=MKI67 PE=1 SV=2 - [KI67_HUMAN]	TTKIACKSPQPDPVD	"S(5): 100.0; T(13): 0.0; S(16): 0.0; T(17): 0.0"	-1.09055	-0.169635	-0.918929	8.29715	0.673559	1	TRUE	FALSE	TRUE	Cluster 3	[]	Increased	TRUE
AFMGTPVQK	"N-Term(Dimethyl:2H(6)13C(2)); T5(Phospho); K9(Dimethyl:2H(6)13C(2))"	P46013	Antigen KI-67 OS=Homo sapiens GN=MKI67 PE=1 SV=2 - [KI67_HUMAN]	DIKAFMGTPVQKLDL	T(5): 100.0			0.926443	0.118456		1			TRUE	---	[]		TRUE
IPCDSPQSDPVDTPTSTK	"N-Term(Dimethyl:2H(6)13C(2)); C3(Carbamidomethyl); T13(Phospho); K18(Dimethyl:2H(6)13C(2))"	P46013	Antigen KI-67 OS=Homo sapiens GN=MKI67 PE=1 SV=2 - [KI67_HUMAN]	PQSDPVDTPTSTKQR	"S(5): 0.0; S(8): 0.0; T(13): 100.0; T(15): 0.0; S(16): 0.0; T(17): 0.0"	-0.743099	-0.164018	-0.577092	3.77652	0.682327	1	TRUE	FALSE	TRUE	Cluster 3	[]		TRUE
NINTFVETPVQK	"N-Term(Dimethyl:2H(6)13C(2)); T8(Phospho); K12(Dimethyl:2H(6)13C(2))"	P46013	Antigen KI-67 OS=Homo sapiens GN=MKI67 PE=1 SV=2 - [KI67_HUMAN]	NINTFVETPVQKLDL	"T(4): 0.0; T(8): 100.0"			-0.344616	2.21114		1			TRUE	---	[]	Dephos	TRUE
AFMESPK	"N-Term(Dimethyl:2H(6)13C(2)); M3(Oxidation); S5(Phospho); K7(Dimethyl:2H(6)13C(2))"	P46013	Antigen KI-67 OS=Homo sapiens GN=MKI67 PE=1 SV=2 - [KI67_HUMAN]	SMKAFMESPKQILDS	S(5): 100.0	0.840379	1.45405	-0.611687	4.08966	28.3182	1	TRUE	TRUE	TRUE	Cluster 4	[]		TRUE
SPPPELTDTATSTK	"N-Term(Dimethyl:2H(6)13C(2)); S1(Phospho); K14(Dimethyl:2H(6)13C(2))"	P46013	Antigen KI-67 OS=Homo sapiens GN=MKI67 PE=1 SV=2 - [KI67_HUMAN]	NTKIPCKSPPPELTD	"S(1): 100.0; T(7): 0.0; T(9): 0.0; T(11): 0.0; S(12): 0.0; T(13): 0.0"	0.7781	2.26621	-1.48612	30.6279	183.746	1	TRUE	TRUE	TRUE	Cluster 4	[]	Stable	TRUE
IACKSPPPESMDTPTSTR	"N-Term(Dimethyl:2H(6)13C(2)); C3(Carbamidomethyl); K4(Dimethyl:2H(6)13C(2)); S5(Phospho); M11(Oxidation)"	P46013	Antigen KI-67 OS=Homo sapiens GN=MKI67 PE=1 SV=2 - [KI67_HUMAN]	TTKIACKSPPPESMD	"S(5): 100.0; S(10): 0.0; T(13): 0.0; T(15): 0.0; S(16): 0.0; T(17): 0.0"	-0.636517	-0.306622	-0.327906	2.12768	0.491348	1	TRUE	FALSE	FALSE	Cluster 3	[]		TRUE
AQSLVISPPAPSPR	"N-Term(Dimethyl); S7(Phospho)"	P46013	Antigen KI-67 OS=Homo sapiens GN=MKI67 PE=1 SV=2 - [KI67_HUMAN]	KAQSLVISPPAPSPR	"S(3): 0.0; S(7): 100.0; S(12): 0.0"	-0.601541	0.177804	-0.777356	5.98902	1.49905	1	TRUE	FALSE	TRUE	Cluster 1	[]		TRUE
LTRTSGETTQTHTEPTGDSK	"N-Term(Dimethyl:2H(6)13C(2)); S5(Phospho); K20(Dimethyl:2H(6)13C(2))"	P46013	Antigen KI-67 OS=Homo sapiens GN=MKI67 PE=1 SV=2 - [KI67_HUMAN]	VSKLTRTSGETTQTH	"T(2): 0.0; T(4): 50.0; S(5): 50.0; T(8): 0.0; T(9): 0.0; T(11): 0.0; T(13): 0.0; T(16): 0.0; S(19): 0.0"	0.884165	2.57639	-1.69023	49.0042	375.317	1	TRUE	TRUE	TRUE	Cluster 4	[]	Stable	TRUE

## Sheet: Monopolar_Bipolar Cytokinesis
Protein Group	Protein Group Descriptions	Sequence	seq_window	ksuccess	ntrials	pvalue	bhd_pvalue	direction	sig.binom	meanlog2fc	inPSP_sites	exp_values	peptide_id	phosphoRS Isoform Probability	phosphoRS Site Probabilities	MH+ [Da]	Modifications
P46013	Antigen KI-67 OS=Homo sapiens GN=MKI67 PE=1 SV=2 - [KI67_HUMAN]	TFKESPK	SIRTFKESPKQILDP	0	2	1.0	1.0	Monopolar	False	-0.414209823873	S1071-p	[-0.62710457646649265, -0.20131507127999382]	TFKESPK_S5	0.999999999988	T(1): 0.0; S(5): 100.0	100051121702	N-Term(Dimethyl); K3(Dimethyl); S5(Phospho); K7(Dimethyl)
P46013	Antigen KI-67 OS=Homo sapiens GN=MKI67 PE=1 SV=2 - [KI67_HUMAN]	EEAQSLEDLAGFK	TPKEEAQSLEDLAGF	1	1	0.05	0.164170432537	Bipolar	False	-277520830129	S1098-p	[-2.77520830128831]	EEAQSLEDLAGFK_S5	1.0	S(5): 100.0	157272148314	N-Term(Dimethyl); S5(Phospho); K13(Dimethyl)
P46013	Antigen KI-67 OS=Homo sapiens GN=MKI67 PE=1 SV=2 - [KI67_HUMAN]	ELFQTPGPSEESMTDEK	TPGPSEESMTDEKTT	1	1	0.05	0.164170432537	Bipolar	False	-218449233962	S1118-p	[-2.1844923396173774]	ELFQTPGPSEESMTDEK_S12	0.992887648638	T(5): 0.0; S(9): 0.0; S(12): 99.3; T(14): 0.7	207696782103	N-Term(Dimethyl:2H(6)13C(2)); S12(Phospho); K17(Dimethyl:2H(6)13C(2))
P46013	Antigen KI-67 OS=Homo sapiens GN=MKI67 PE=1 SV=2 - [KI67_HUMAN]	IACKSPPPESVDTPTSTK	TTKIACKSPPPESVD	0	2	1.0	1.0	Monopolar	False	0.665227514989	S1131-p	[0.5833822522636128, 0.74707277771525959]	IACKSPPPESVDTPTSTK_S5	1.0	S(5): 100.0; S(10): 0.0; T(13): 0.0; T(15): 0.0; S(16): 0.0; T(17): 0.0	207900857906	N-Term(Dimethyl); C3(Carbamidomethyl); K4(Dimethyl); S5(Phospho); K18(Dimethyl)
P46013	Antigen KI-67 OS=Homo sapiens GN=MKI67 PE=1 SV=2 - [KI67_HUMAN]	SPPPESVDTPTSTK	TTKIACKSPPPESVD	0	1	1.0	1.0	Monopolar	False	-0.741438619721	S1131-p	[-0.74143861972129832]	SPPPESVDTPTSTK_S1	0.999999998725	S(1): 100.0; S(6): 0.0; T(9): 0.0; T(11): 0.0; S(12): 0.0; T(13): 0.0	157873430052	N-Term(Dimethyl); S1(Phospho); K14(Dimethyl)
P46013	Antigen KI-67 OS=Homo sapiens GN=MKI67 PE=1 SV=2 - [KI67_HUMAN]	IACKSPPPESVDTPTSTK	TTKIACKSPPPESVD;PPPESVDTPTSTKQW	2	2	0.0025	0.0288321995465	Bipolar	True	-557486056795	S1131-p;T1139-p	[-5.6953808822022509, -5.4543402537030863]	IACKSPPPESVDTPTSTK_S5_T13	0.999851794639	S(5): 100.0; S(10): 0.0; T(13): 100.0; T(15): 0.0; S(16): 0.0; T(17): 0.0	218310641842	N-Term(Dimethyl:2H(6)13C(2)); C3(Carbamidomethyl); K4(Dimethyl:2H(6)13C(2)); S5(Phospho); T13(Phospho); K18(Dimethyl:2H(6)13C(2))
P46013	Antigen KI-67 OS=Homo sapiens GN=MKI67 PE=1 SV=2 - [KI67_HUMAN]	IPCDSPQSDPVDTPTSTK	TTKIPCDSPQSDPVD	1	1	0.05	0.164170432537	Monopolar	False	140563390153	S1253-p	[1.4056339015293973]	IPCDSPQSDPVDTPTSTK_S5	0.999997777721	S(5): 100.0; S(8): 0.0; T(13): 0.0; T(15): 0.0; S(16): 0.0; T(17): 0.0	209701127806	N-Term(Dimethyl:2H(6)13C(2)); C3(Carbamidomethyl); S5(Phospho); K18(Dimethyl:2H(6)13C(2))
P46013	Antigen KI-67 OS=Homo sapiens GN=MKI67 PE=1 SV=2 - [KI67_HUMAN]	TTKIPCDSPQSDPVDTPTSTK	TTKIPCDSPQSDPVD	2	2	0.0025	0.0288321995465	Monopolar	True	318041730779	S1253-p	[3.4765556483316638, 2.8842789672488607]	TTKIPCDSPQSDPVDTPTSTK_S8	0.999991829806	T(1): 0.0; T(2): 0.0; S(8): 100.0; S(11): 0.0; T(16): 0.0; T(18): 0.0; S(19): 0.0; T(20): 0.0	243913327389	N-Term(Dimethyl); K3(Dimethyl); C6(Carbamidomethyl); S8(Phospho); K21(Dimethyl)
P46013	Antigen KI-67 OS=Homo sapiens GN=MKI67 PE=1 SV=2 - [KI67_HUMAN]	MPCESSPPESADTPTSTR	TKMPCESSPPESADT	0	2	1.0	1.0	Monopolar	False	-0.110705104423	S1376-p	[0.40890442993682102, -0.63031463878228822]	MPCESSPPESADTPTSTR_S6	0.999921803027	S(5): 0.0; S(6): 100.0; S(10): 0.0; T(13): 0.0; T(15): 0.0; S(16): 0.0; T(17): 0.0	206586235228	N-Term(Dimethyl:2H(6)13C(2)); C3(Carbamidomethyl); S6(Phospho)
P46013	Antigen KI-67 OS=Homo sapiens GN=MKI67 PE=1 SV=2 - [KI67_HUMAN]	AFMESPKQILDSAASLTGSK	SMKAFMESPKQILDS	0	2	1.0	1.0	Monopolar	False	0.105519841519	S1679-p	[-0.12190241795551437, 0.33294210099370386]	AFMESPKQILDSAASLTGSK_S5	0.999999999043	S(5): 100.0; S(12): 0.0; S(15): 0.0; T(17): 0.0; S(19): 0.0	224512900143	N-Term(Dimethyl); S5(Phospho); K7(Dimethyl); K20(Dimethyl)
P46013	Antigen KI-67 OS=Homo sapiens GN=MKI67 PE=1 SV=2 - [KI67_HUMAN]	AFMESPK	SMKAFMESPKQILDS	1	2	0.0975	0.225197547684	Bipolar	False	-110113037891	S1679-p	[-1.2638492620697361, -0.93841149574598437]	AFMESPK_S5	1.0	S(5): 100.0	961502366925	N-Term(Dimethyl:2H(6)13C(2)); S5(Phospho); K7(Dimethyl:2H(6)13C(2))
P46013	Antigen KI-67 OS=Homo sapiens GN=MKI67 PE=1 SV=2 - [KI67_HUMAN]	ILCKSPQSDPADTPTNTK	TKKILCKSPQSDPAD	2	2	0.0025	0.0288321995465	Monopolar	True	133249529446	S1861-p	[1.5579536509842122, 1.1070369379423524]	ILCKSPQSDPADTPTNTK_S5	0.999783891041	S(5): 100.0; S(8): 0.0; T(13): 0.0; T(15): 0.0; T(17): 0.0	213701584225	N-Term(Dimethyl); C3(Carbamidomethyl); K4(Dimethyl); S5(Phospho); K18(Dimethyl)
P46013	Antigen KI-67 OS=Homo sapiens GN=MKI67 PE=1 SV=2 - [KI67_HUMAN]	SPQSDPADTPTNTK	TKKILCKSPQSDPAD	0	1	1.0	1.0	Monopolar	False	0.354625045414	S1861-p	[0.35462504541419726]	SPQSDPADTPTNTK_S1	0.999997861227	S(1): 100.0; S(4): 0.0; T(9): 0.0; T(11): 0.0; T(13): 0.0	159469975462	N-Term(Dimethyl); S1(Phospho); K14(Dimethyl)
P46013	Antigen KI-67 OS=Homo sapiens GN=MKI67 PE=1 SV=2 - [KI67_HUMAN]	ILCKSPQSDPADTPTNTK	TKKILCKSPQSDPAD;PQSDPADTPTNTKQR	2	2	0.0025	0.0288321995465	Bipolar	True	-327757792535	S1861-p;T1869-p	[-3.1434576602544575, -3.4116981904357084]	ILCKSPQSDPADTPTNTK_S5_T13	0.999810035946	S(5): 100.0; S(8): 0.0; T(13): 100.0; T(15): 0.0; T(17): 0.0	224112338619	N-Term(Dimethyl:2H(6)13C(2)); C3(Carbamidomethyl); K4(Dimethyl:2H(6)13C(2)); S5(Phospho); T13(Phospho); K18(Dimethyl:2H(6)13C(2))
P46013	Antigen KI-67 OS=Homo sapiens GN=MKI67 PE=1 SV=2 - [KI67_HUMAN]	IACKSPPPESMDTPTSTR	TTKIACKSPPPESMD	1	2	0.0975	0.225197547684	Monopolar	False	108004767661	S2105-p	[1.386376417246872, 0.77371893597758135]	IACKSPPPESMDTPTSTR_S5	1.0	S(5): 100.0; S(10): 0.0; T(13): 0.0; T(15): 0.0; S(16): 0.0; T(17): 0.0	21269496191	N-Term(Dimethyl); C3(Carbamidomethyl); K4(Dimethyl); S5(Phospho); M11(Oxidation)
P46013	Antigen KI-67 OS=Homo sapiens GN=MKI67 PE=1 SV=2 - [KI67_HUMAN]	IACKSPQPDPVDTPASTK	TTKIACKSPQPDPVD	2	2	0.0025	0.0288321995465	Monopolar	True	162915140693	S2344-p	[1.7280580889453647, 1.5302447249173108]	IACKSPQPDPVDTPASTK_S5	1.0	S(5): 100.0; T(13): 0.0; S(16): 0.0; T(17): 0.0	20760065649	N-Term(Dimethyl); C3(Carbamidomethyl); K4(Dimethyl); S5(Phospho); K18(Dimethyl)
P46013	Antigen KI-67 OS=Homo sapiens GN=MKI67 PE=1 SV=2 - [KI67_HUMAN]	SPQPDPVDTPASTK	TTKIACKSPQPDPVD	1	1	0.05	0.164170432537	Monopolar	False	289158127474	S2344-p	[2.8915812747439977]	SPQPDPVDTPASTK_S1	0.9999999865	S(1): 100.0; T(9): 0.0; S(12): 0.0; T(13): 0.0	159183732786	N-Term(Dimethyl:2H(6)13C(2)); S1(Phospho); K14(Dimethyl:2H(6)13C(2))
P46013	Antigen KI-67 OS=Homo sapiens GN=MKI67 PE=1 SV=2 - [KI67_HUMAN]	AMDTPKPAVSDEK	DTPKPAVSDEKNINT	0	1	1.0	1.0	Monopolar	False	0.353595649376	S2395-p	[0.35359564937552612]	AMDTPKPAVSDEK_S10	0.98729017949	T(4): 1.3; S(10): 98.7	159285026732	N-Term(Dimethyl:2H(6)13C(2)); M2(Oxidation); K6(Dimethyl:2H(6)13C(2)); S10(Phospho); K13(Dimethyl:2H(6)13C(2))
P46013	Antigen KI-67 OS=Homo sapiens GN=MKI67 PE=1 SV=2 - [KI67_HUMAN]	LTRTSGETTQTHTEPTGDSK	VSKLTRTSGETTQTH	0	2	1.0	1.0	Monopolar	False	-0.695436639328	S2505-p	[-0.74320284353887667, -0.64767043511676436]	LTRTSGETTQTHTEPTGDSK_S5	0.329205072771	T(2): 32.9; T(4): 32.9; S(5): 32.9; T(8): 0.4; T(9): 0.4; T(11): 0.4; T(13): 0.0; T(16): 0.0; S(19): 0.0	228304812985	N-Term(Dimethyl); S5(Phospho); K20(Dimethyl)
P46013	Antigen KI-67 OS=Homo sapiens GN=MKI67 PE=1 SV=2 - [KI67_HUMAN]	AFKESPK	SIKAFKESPKQILDP	1	2	0.0975	0.225197547684	Bipolar	False	-0.829183893852	S2528-p	[-1.0454918261303008, -0.6128759615743943]	AFKESPK_S5	1.0	S(5): 100.0	970500780011	N-Term(Dimethyl); K3(Dimethyl); S5(Phospho); K7(Dimethyl)
P46013	Antigen KI-67 OS=Homo sapiens GN=MKI67 PE=1 SV=2 - [KI67_HUMAN]	ATKIPCESPPLEVVDTTASTK	ATKIPCESPPLEVVD	0	2	1.0	1.0	Monopolar	False	-0.549957458486	S2708-p	[-0.21135349553130922, -0.8885614214409514]	ATKIPCESPPLEVVDTTASTK_S8	0.982099843753	T(2): 1.8; S(8): 98.2; T(16): 0.0; T(17): 0.0; S(19): 0.0; T(20): 0.0	240819980221	N-Term(Dimethyl); K3(Dimethyl); C6(Carbamidomethyl); S8(Phospho); K21(Dimethyl)
P46013	Antigen KI-67 OS=Homo sapiens GN=MKI67 PE=1 SV=2 - [KI67_HUMAN]	IPCESPPLEVVDTTASTK	ATKIPCESPPLEVVD	1	1	0.05	0.164170432537	Bipolar	False	-149277344917	S2708-p	[-1.4927734491697922]	IPCESPPLEVVDTTASTK_S5	1.0	S(5): 100.0; T(13): 0.0; T(14): 0.0; S(16): 0.0; T(17): 0.0	207999203854	N-Term(Dimethyl); C3(Carbamidomethyl); S5(Phospho); K18(Dimethyl)
P46013	Antigen KI-67 OS=Homo sapiens GN=MKI67 PE=1 SV=2 - [KI67_HUMAN]	SSPELEDTATSSK	TKIPCKSSPELEDTA	0	2	1.0	1.0	Monopolar	False	-0.539119087408	S2828-p	[-0.442471776092028, -0.6357663987235757]	SSPELEDTATSSK_S2	0.999917680883	S(1): 0.0; S(2): 100.0; T(8): 0.0; T(10): 0.0; S(11): 0.0; S(12): 0.0	14876521472	N-Term(Dimethyl); S2(Phospho); K13(Dimethyl)
P46013	Antigen KI-67 OS=Homo sapiens GN=MKI67 PE=1 SV=2 - [KI67_HUMAN]	SGGSGHAVAEPASPEQELDQNK	HAVAEPASPEQELDQ	0	2	1.0	1.0	Monopolar	False	0.160290032226	S308-p	[0.3709446167419356, -0.05036455228972453]	SGGSGHAVAEPASPEQELDQNK_S13	1.0	S(1): 0.0; S(4): 0.0; S(13): 100.0	236013333492	N-Term(Dimethyl:2H(6)13C(2)); S13(Phospho); K22(Dimethyl:2H(6)13C(2))
P46013	Antigen KI-67 OS=Homo sapiens GN=MKI67 PE=1 SV=2 - [KI67_HUMAN]	TPVQYSQQQNSPQK	QYSQQQNSPQKHKNK	0	2	1.0	1.0	Monopolar	False	0.210447360156	S357-p	[0.20799355942814957, 0.21290116088287606]	TPVQYSQQQNSPQK_S11	0.999999999951	T(1): 0.0; Y(5): 0.0; S(6): 0.0; S(11): 100.0	176882573118	N-Term(Dimethyl); S11(Phospho); K14(Dimethyl)
P46013	Antigen KI-67 OS=Homo sapiens GN=MKI67 PE=1 SV=2 - [KI67_HUMAN]	RESVNLGK	YTTGRRESVNLGKSE	1	1	0.05	0.164170432537	Bipolar	False	-12113247288	S374-p	[-1.2113247287980309]	RESVNLGK_S3	1.0	S(3): 100.0	105462285032	N-Term(Dimethyl:2H(6)13C(2)); S3(Phospho); K8(Dimethyl:2H(6)13C(2))
P46013	Antigen KI-67 OS=Homo sapiens GN=MKI67 PE=1 SV=2 - [KI67_HUMAN]	AQSLVISPPAPSPRK	KAQSLVISPPAPSPR	2	2	0.0025	0.0288321995465	Monopolar	True	402886505707	S579-p	[3.2317088382835668, 4.8260212758497758]	AQSLVISPPAPSPRK_S7	0.00862763145756	S(3): 0.0; S(7): 0.9; S(12): 99.1	168392009153	N-Term(Dimethyl); S7(Phospho); K15(Dimethyl)
P46013	Antigen KI-67 OS=Homo sapiens GN=MKI67 PE=1 SV=2 - [KI67_HUMAN]	AQSLVISPPAPSPR	KAQSLVISPPAPSPR	1	2	0.0975	0.225197547684	Monopolar	False	0.882005777756	S579-p	[0.77620567604558277, 0.9878058794667118]	AQSLVISPPAPSPR_S7	0.999999999975	S(3): 0.0; S(7): 100.0; S(12): 0.0	152779411497	N-Term(Dimethyl); S7(Phospho)
P46013	Antigen KI-67 OS=Homo sapiens GN=MKI67 PE=1 SV=2 - [KI67_HUMAN]	AQSLVISPPAPSPRK	KAQSLVISPPAPSPR;VISPPAPSPRKTPVA	0	2	1.0	1.0	Monopolar	False	0.126570785463	S579-p;S584-p	[-0.4055466217770194, 0.65868819270270984]	AQSLVISPPAPSPRK_S7_S12	0.999999999997	S(3): 0.0; S(7): 100.0; S(12): 100.0	177997282591	N-Term(Dimethyl:2H(6)13C(2)); S7(Phospho); S12(Phospho); K15(Dimethyl:2H(6)13C(2))
P46013	Antigen KI-67 OS=Homo sapiens GN=MKI67 PE=1 SV=2 - [KI67_HUMAN]	AQSLVISPPAPSPR	KAQSLVISPPAPSPR;VISPPAPSPRKTPVA	1	2	0.0975	0.225197547684	Bipolar	False	-230050007881	S579-p;S584-p	[-4.458709806941247, -0.14229035068380802]	AQSLVISPPAPSPR_S7_S12	0.999999999827	S(3): 0.0; S(7): 100.0; S(12): 100.0	161581328001	N-Term(Dimethyl:2H(6)13C(2)); S7(Phospho); S12(Phospho)
P46013	Antigen KI-67 OS=Homo sapiens GN=MKI67 PE=1 SV=2 - [KI67_HUMAN]	AQSLVISPPAPSPRK	VISPPAPSPRKTPVA	2	2	0.0025	0.0288321995465	Bipolar	True	-151828032492	S584-p	[-1.3172121434368611, -1.7193485064078853]	AQSLVISPPAPSPRK_S12	1.0	S(3): 0.0; S(7): 0.0; S(12): 100.0	170000969114	N-Term(Dimethyl:2H(6)13C(2)); S12(Phospho); K15(Dimethyl:2H(6)13C(2))
P46013	Antigen KI-67 OS=Homo sapiens GN=MKI67 PE=1 SV=2 - [KI67_HUMAN]	MTSLETKTSDTETEPSK	TSLETKTSDTETEPS	0	1	1.0	1.0	Monopolar	False	-0.362061817906	S859-p	[-0.36206181790576131]	MTSLETKTSDTETEPSK_S9	0.984537975992	T(2): 0.0; S(3): 0.0; T(6): 0.0; T(8): 1.5; S(9): 98.5; T(11): 0.0; T(13): 0.0; S(16): 0.0	207307028561	N-Term(Dimethyl:2H(6)13C(2)); K7(Dimethyl:2H(6)13C(2)); S9(Phospho); K17(Dimethyl:2H(6)13C(2))
P46013	Antigen KI-67 OS=Homo sapiens GN=MKI67 PE=1 SV=2 - [KI67_HUMAN]	ELFQTPGPSEESMTDEK	GFKELFQTPGPSEES	1	1	0.05	0.164170432537	Bipolar	False	-379550925855	T1111-p	[-3.7955092585499659]	ELFQTPGPSEESMTDEK_T5	0.999999999996	T(5): 100.0; S(9): 0.0; S(12): 0.0; T(14): 0.0	206087968626	N-Term(Dimethyl); T5(Phospho); K17(Dimethyl)
P46013	Antigen KI-67 OS=Homo sapiens GN=MKI67 PE=1 SV=2 - [KI67_HUMAN]	KLTPSAGK	FLALRKLTPSAGKAM	1	1	0.05	0.164170432537	Bipolar	False	-583194158525	T1167-p	[-5.8319415852543717]	KLTPSAGK_T3	0.999999971464	T(3): 100.0; S(5): 0.0	989677049542	N-Term(Dimethyl:2H(6)13C(2)); K1(Dimethyl:2H(6)13C(2)); T3(Phospho); K8(Dimethyl:2H(6)13C(2))
P46013	Antigen KI-67 OS=Homo sapiens GN=MKI67 PE=1 SV=2 - [KI67_HUMAN]	ELFQTPGHTEELVAAGK	GFKELFQTPGHTEEL	1	1	0.05	0.164170432537	Bipolar	False	-570132706773	T1233-p	[-5.7013270677278101]	ELFQTPGHTEELVAAGK_T5	1.0	T(5): 100.0; T(9): 0.0	196295781126	N-Term(Dimethyl); T5(Phospho); K17(Dimethyl)
P46013	Antigen KI-67 OS=Homo sapiens GN=MKI67 PE=1 SV=2 - [KI67_HUMAN]	ELFQTPVCTDKPTTHEK	GLKELFQTPVCTDKP	1	1	0.05	0.164170432537	Bipolar	False	-442450265391	T1476-p	[-4.4245026539105741]	ELFQTPVCTDKPTTHEK_T5	0.999994698554	T(5): 100.0; T(9): 0.0; T(13): 0.0; T(14): 0.0	219504379635	N-Term(Dimethyl); T5(Phospho); C8(Carbamidomethyl); K11(Dimethyl); K17(Dimethyl)
P46013	Antigen KI-67 OS=Homo sapiens GN=MKI67 PE=1 SV=2 - [KI67_HUMAN]	ELFQTPGHTEESMTDDK	GFKELFQTPGHTEES	2	2	0.0025	0.0288321995465	Bipolar	True	-445367853437	T1963-p	[-3.5156627478687779, -5.3916943208629453]	ELFQTPGHTEESMTDDK_T5	1.0	T(5): 100.0; T(9): 0.0; S(12): 0.0; T(14): 0.0	211697221556	N-Term(Dimethyl:2H(6)13C(2)); T5(Phospho); K17(Dimethyl:2H(6)13C(2))
P46013	Antigen KI-67 OS=Homo sapiens GN=MKI67 PE=1 SV=2 - [KI67_HUMAN]	ELFQTPDHTEESTTDDK	GFKELFQTPDHTEES	1	2	0.0975	0.225197547684	Bipolar	False	-0.831714542934	T2085-p	[-0.5277791799743653, -1.1356499058937979]	ELFQTPDHTEESTTDDK_T5	1.0	T(5): 100.0; T(9): 0.0; S(12): 0.0; T(13): 0.0; T(14): 0.0	214498442259	N-Term(Dimethyl:2H(6)13C(2)); T5(Phospho); K17(Dimethyl:2H(6)13C(2))
P46013	Antigen KI-67 OS=Homo sapiens GN=MKI67 PE=1 SV=2 - [KI67_HUMAN]	ELFQTPICTDKPTTHEK	GLKELFQTPICTDKP	2	2	0.0025	0.0288321995465	Bipolar	True	-291409818675	T2203-p	[-2.358557691017638, -3.469638682475563]	ELFQTPICTDKPTTHEK_T5	0.99999017611	T(5): 100.0; T(9): 0.0; T(13): 0.0; T(14): 0.0	223319656735	N-Term(Dimethyl:2H(6)13C(2)); T5(Phospho); C8(Carbamidomethyl); K11(Dimethyl:2H(6)13C(2)); K17(Dimethyl:2H(6)13C(2))
P46013	Antigen KI-67 OS=Homo sapiens GN=MKI67 PE=1 SV=2 - [KI67_HUMAN]	ELFQTPGTDKPTTDEK	GFKELFQTPGTDKPT;ELFQTPGTDKPTTDE	1	1	0.05	0.164170432537	Bipolar	False	-101371087059	T2325-p;T2328-p	[-1.0137108705883437]	ELFQTPGTDKPTTDEK_T5_T8	0.99999923508	T(5): 100.0; T(8): 100.0; T(12): 0.0; T(13): 0.0	205089731197	N-Term(Dimethyl); T5(Phospho); T8(Phospho); K10(Dimethyl); K16(Dimethyl)
P46013	Antigen KI-67 OS=Homo sapiens GN=MKI67 PE=1 SV=2 - [KI67_HUMAN]	NINTFVETPVQK	NINTFVETPVQKLDL	1	1	0.05	0.164170432537	Bipolar	False	-408248011667	T2406-p	[-4.0824801166690099]	NINTFVETPVQK_T8	1.0	T(4): 0.0; T(8): 100.0	154185380735	N-Term(Dimethyl:2H(6)13C(2)); T8(Phospho); K12(Dimethyl:2H(6)13C(2))
P46013	Antigen KI-67 OS=Homo sapiens GN=MKI67 PE=1 SV=2 - [KI67_HUMAN]	LTRTSGETTQTHTEPTGDSK	PLAVSKLTRTSGETT	0	1	1.0	1.0	Monopolar	False	-0.733054442652	T2502-p	[-0.73305444265151887]	LTRTSGETTQTHTEPTGDSK_T2	0.33326925674	T(2): 33.3; T(4): 33.3; S(5): 33.3; T(8): 0.0; T(9): 0.0; T(11): 0.0; T(13): 0.0; T(16): 0.0; S(19): 0.0	229914018431	N-Term(Dimethyl:2H(6)13C(2)); T2(Phospho); K20(Dimethyl:2H(6)13C(2))
P46013	Antigen KI-67 OS=Homo sapiens GN=MKI67 PE=1 SV=2 - [KI67_HUMAN]	KPMKTSPEMDIQNPDDGAR	NEKKPMKTSPEMDIQ	0	1	1.0	1.0	Monopolar	False	-0.407683265457	T3127-p	[-0.40768326545670064]	KPMKTSPEMDIQNPDDGAR_T5	0.5	T(5): 50.0; S(6): 50.0	229405661373	N-Term(Dimethyl); K1(Dimethyl); K4(Dimethyl); T5(Phospho)
P46013	Antigen KI-67 OS=Homo sapiens GN=MKI67 PE=1 SV=2 - [KI67_HUMAN]	SLVMHTPPVLK	RKSLVMHTPPVLKKI	2	2	0.0025	0.0288321995465	Bipolar	True	-13997883769	T543-p	[-1.7738081166666508, -1.0257686371261787]	SLVMHTPPVLK_T6	1.0	S(1): 0.0; T(6): 100.0	138981657591	N-Term(Dimethyl:2H(6)13C(2)); M4(Oxidation); T6(Phospho); K11(Dimethyl:2H(6)13C(2))
